# Supplementary material for: Economic impact of nature-based tourism
Source: PLoS One. 2023 Apr 12;18(4):e0282912. doi: 10.1371/journal.pone.0282912 (PMC10096494; doi:10.1371/journal.pone.0282912)
Supplement: S1 File — (ZIP) [file pone.0282912.s002.zip]

Archive with 42 entries (37 files):
- Data, Survey, Codes, Model Statements/Model Statements and Data Files/
- Data, Survey, Codes, Model Statements/Model Statements and Data Files/Brazil/
- Data, Survey, Codes, Model Statements/Model Statements and Data Files/Brazil/base_inputsheet_wb_Brazil_v9.xlsx
- Data, Survey, Codes, Model Statements/Model Statements and Data Files/Brazil/LEWIE Model for Brazil Abrolhos Marine Park.gms
- Data, Survey, Codes, Model Statements/Model Statements and Data Files/Brazil/wb_business_brazil_data.xlsx
- Data, Survey, Codes, Model Statements/Model Statements and Data Files/Brazil/WB_business_brazil_survey.xlsx
- Data, Survey, Codes, Model Statements/Model Statements and Data Files/Brazil/wb_hotel_brazil_data.xlsx
- Data, Survey, Codes, Model Statements/Model Statements and Data Files/Brazil/wb_household_brazil_data.xlsx
- Data, Survey, Codes, Model Statements/Model Statements and Data Files/Brazil/WB_household_brazil_survey.xlsx
- Data, Survey, Codes, Model Statements/Model Statements and Data Files/Brazil/wb_tourist_brazil_survey.xlsx
- Data, Survey, Codes, Model Statements/Model Statements and Data Files/Fiji/
- Data, Survey, Codes, Model Statements/Model Statements and Data Files/Fiji/base_inputsheet_wb_Fiji_v13.xlsx
- Data, Survey, Codes, Model Statements/Model Statements and Data Files/Fiji/LEWIE Model for Fiji Mamanuca Islands.gms
- Data, Survey, Codes, Model Statements/Model Statements and Data Files/Fiji/WB_business_fiji_data.xlsx
- Data, Survey, Codes, Model Statements/Model Statements and Data Files/Fiji/WB_business_fiji_survey.xlsx
- Data, Survey, Codes, Model Statements/Model Statements and Data Files/Fiji/wb_household_fiji_data.xlsx
- Data, Survey, Codes, Model Statements/Model Statements and Data Files/Fiji/WB_household_fiji_survey.xlsx
- Data, Survey, Codes, Model Statements/Model Statements and Data Files/Nepal/
- Data, Survey, Codes, Model Statements/Model Statements and Data Files/Nepal/base_inputsheet_wb_Nepal_v16.xlsx
- Data, Survey, Codes, Model Statements/Model Statements and Data Files/Nepal/LEWIE Model for Nepal Chitwan National Park.gms
- Data, Survey, Codes, Model Statements/Model Statements and Data Files/Nepal/tourist_nepal_data.xlsx
- Data, Survey, Codes, Model Statements/Model Statements and Data Files/Nepal/wb_business_nepal_kasara_data.xlsx
- Data, Survey, Codes, Model Statements/Model Statements and Data Files/Nepal/wb_business_nepal_sauraha_data.xlsx
- Data, Survey, Codes, Model Statements/Model Statements and Data Files/Nepal/wb_household_nepal_kasara_data.xlsx
- Data, Survey, Codes, Model Statements/Model Statements and Data Files/Nepal/WB_household_nepal_kasara_survey.xlsx
- Data, Survey, Codes, Model Statements/Model Statements and Data Files/Nepal/wb_household_nepal_sauraha_data.xlsx
- Data, Survey, Codes, Model Statements/Model Statements and Data Files/Nepal/WB_household_nepal_sauraha_survey.xlsx
- Data, Survey, Codes, Model Statements/Model Statements and Data Files/Nepal/wb_tourist_nepal_data.xlsx
- Data, Survey, Codes, Model Statements/Model Statements and Data Files/Nepal/wb_tourist_nepal_survey.xlsx
- Data, Survey, Codes, Model Statements/Model Statements and Data Files/Zambia/
- Data, Survey, Codes, Model Statements/Model Statements and Data Files/Zambia/base_inputsheet_wb_Zambia_v15.xlsx
- Data, Survey, Codes, Model Statements/Model Statements and Data Files/Zambia/LEWIE Model for Zambia Lower Zambezi South Luangwa.gms
- Data, Survey, Codes, Model Statements/Model Statements and Data Files/Zambia/tourist_zambia_data.dta
- Data, Survey, Codes, Model Statements/Model Statements and Data Files/Zambia/WB_business_lower_zambezi_data.xls
- Data, Survey, Codes, Model Statements/Model Statements and Data Files/Zambia/WB_business_lz_sl_surveys.xlsx
- Data, Survey, Codes, Model Statements/Model Statements and Data Files/Zambia/WB_business_south_luangwa_data.xls
- Data, Survey, Codes, Model Statements/Model Statements and Data Files/Zambia/WB_hh_lower_zambezi_survey.xlsx
- Data, Survey, Codes, Model Statements/Model Statements and Data Files/Zambia/WB_hh_south_luangwa_survey.xlsx
- Data, Survey, Codes, Model Statements/Model Statements and Data Files/Zambia/WB_hotel_zambia_data.xlsx
- Data, Survey, Codes, Model Statements/Model Statements and Data Files/Zambia/wb_household_lower_zambezi_data.xls
- Data, Survey, Codes, Model Statements/Model Statements and Data Files/Zambia/wb_household_south_luangwa_data.xls
- Data, Survey, Codes, Model Statements/Model Statements and Data Files/Zambia/WB_tourist_zambia_survey.xlsx
