# Supplementary material for: Economic impact of nature-based tourism
Source: PLoS One. 2023 Apr 12;18(4):e0282912. doi: 10.1371/journal.pone.0282912 (PMC10096494; doi:10.1371/journal.pone.0282912)
Supplement: S1 File — (ZIP) [file pone.0282912.s002.zip › Data, Survey, Codes, Model Statements/Model Statements and Data Files/Brazil/base_inputsheet_wb_Brazil_v9.xlsx]

## Sheet: Index_BR
Type	Name	Range	Dimensions
			rdim	cdim
dset	ac	AllAccounts!B2	1
dset	var	Input_BR!B3	1
dset	h	Input_BR!F2		1
dset	g	Input_BR!C2:C300	1
dset	f	Input_BR!E2:E300	1
par	alldata	Input_BR!B2	4	1

## Sheet: AllAccounts
	All accounts
	Land
	Labor
	Capital
	Input
	crop
	live
	fish
	retail
	ser
	hotel
	outside
	poor
	rich
	tourist

## Sheet: Input_BR
	Variable	Commodity	Com2	Factor	Poor	Non-poor	Tourists	<-	NOTE:	All tourist information is by GROUP
					poor	rich	tourist
Demographics	Hhobs				80	510	501
	HHNum				14.7709	94.1642	431.969		tourist spending (avg)		2022			14770.9	94164.2	431969
	Hhsize				4.2	3.44	2.91
	Hhinc										OLS eshares
	Hhexp				10510.6	28937.1	2362.92	<- annual, 5-95% PC trimmed			Agg	Poor	NP
Consumption and Expenditure	eshare	crop			0.0753628	0.030061	0.0006791	<- using v3 poverty (to ensure poor sample size, 1.9usd + 10%)			0.0429927	0.0731939	0.0401886
	eshare	live			0.0619572	0.0504371	0				0.0596138	0.0718655	0.0536206
	eshare	fish			0.0334015	0.0254648	0.0053777				0.0247881	0.0209206	0.0245167
	eshare	retail			0.429925	0.537657	0.0969756				0.535776	0.466342	0.537694		4400	6.49918e+07	4650.51	1.05693
	eshare	ser			0.343195	0.309758	0.111113	0.836889			0.304227	0.303847	0.307928				1346.92	0.306118
	eshare	hotel			0	0	0.622744				0	0	0
	eshare	outside			0.0561589	0.0466226	0.163111				0.0326024	0.0638316	0.0360516
	eshare_se	crop			0.0164118	0.004881	0		4000
	eshare_se	live			0.0140212	0.0092042	0
	eshare_se	fish			0.0112921	0.0055923	0			26438.6
	eshare_se	retail			0.0344093	0.0262896	0			19723.8
	eshare_se	ser			0.0302364	0.0227873	0			5163.3
	eshare_se	hotel			0	0	0
	eshare_se	outside			0	0	0	<- SE for "outside" is computed via remainder for the poor
	emin	crop
	emin	live
	emin	retail							per-person-per day exp	avg#days	avg group size
	emin	ser							140	5.8	2.91
	emin	hotel								total per group exp
	emin	outside								2362.92
	transfoutsh				0.018135	0.03		<- using v3 poverty
	transfoutsh_se
	transfinsh				0.0652463	0.03
	transfinsh_se
	savsh
	savsh_se
Production	QP	crop			5024.8	4124.6	0	<-QP is small, I'll have to dig into it.
	idsh	crop	crop
	idsh	crop	live
	idsh	crop	fish
	idsh	crop	retail
	idsh	crop	ser
	idsh	crop	hotel
	idsh	crop	outside
	fshare	crop		Land	0.272431	0.327348
	fshare	crop		Labor	0.189717	0.336518
	fshare	crop		Capital	0.229503	0.154873
	fshare	crop		Input	0.308349	0.181261
	fshare_se	crop		Land	0.0903299	0.047573
	fshare_se	crop		Labor	0.0878439	0.0703515
	fshare_se	crop		Capital	0.109516	0.0471821
	fshare_se	crop		Input	0.104412	0.049938
	pshift	crop			3.62363	2.4222
	pshift_se	crop			0.744852	0.405424
	QP	live			9783.87	9783.87	0
	idsh	live	crop
	idsh	live	live
	idsh	live	fish
	idsh	live	retail
	idsh	live	ser
	idsh	live	hotel
	idsh	live	outside
	fshare	live		Land	0.110105	0.110105
	fshare	live		Labor	0.399604	0.399604
	fshare	live		Capital	0.249956	0.249956
	fshare	live		Input	0.240336	0.240336
	fshare_se	live		Land	0.040256	0.040256
	fshare_se	live		Labor	0.127572	0.127572
	fshare_se	live		Capital	0.0741476	0.0741476
	fshare_se	live		Input	0.12122	0.12122
	pshift	live			3.19003	3.19003
	pshift_se	live			0.644924	0.644924
	QP	fish			12274.1	12274.1	0
	idsh	fish	crop
	idsh	fish	live
	idsh	fish	fish
	idsh	fish	retail
	idsh	fish	ser
	idsh	fish	hotel
	idsh	fish	outside
	fshare	fish		Labor	0.317218	0.317218		<- fishing model using CRS cobb-douglas
	fshare	fish		Capital	0.595659	0.595659
	fshare	fish		Input	0.0871229	0.0871229					Original Fish Ses...model doesn't converge. Too high
	fshare_se	fish		Labor	0.130328	0.130328					0.120859	0.120859
	fshare_se	fish		Capital	0.142662	0.142662					0.145567	0.145567
	fshare_se	fish		Input	0.0722682	0.0722682					0.0753463	0.0753463
	pshift	fish			0	0
	pshift_se	fish			0	0
	QP	retail			30368.7	30368.7	0	<- annual, pctrimmmed p(2 98)		Divided by 1/10
	idsh	retail	crop
	idsh	retail	live
	idsh	retail	fish
	idsh	retail	retail
	idsh	retail	ser
	idsh	retail	hotel
	idsh	retail	outside		0.430184	0.430184			0.30566	0.30566
	fshare	retail		Labor	0.285888	0.285888
	fshare	retail		Capital	0.270821	0.270821
	fshare	retail		Input	0.443291	0.443291
	fshare_se	retail		Labor	0.041839	0.041839
	fshare_se	retail		Capital	0.0512149	0.0512149
	fshare_se	retail		Input	0.0584001	0.0584001
	pshift	retail			2.50295	2.50295
	pshift_se	retail			0.328119	0.328119
	QP	ser			30575.1	30575.1	0	<- annual, pctrimmmed p(2 98)
	idsh	ser	crop
	idsh	ser	live
	idsh	ser	fish
	idsh	ser	retail
	idsh	ser	ser
	idsh	ser	hotel
	idsh	ser	outside		0.362394	0.362394			0.276507	0.276507
	fshare	ser		labor	0.356192	0.356192
	fshare	ser		capital	0.210751	0.210751
	fshare	ser		input	0.433057	0.433057
	fshare_se	ser		labor	0.0556034	0.0556034
	fshare_se	ser		capital	0.0623013	0.0623013
	fshare_se	ser		input	0.0875878	0.0875878
	pshift	ser			2.88103	2.88103
	pshift_se	ser			0.430512	0.430512
	QP	hotel			1471.49	1471.49
	idsh	hotel	crop		0.00965689	0.00965689
	idsh	hotel	live		0.0151132	0.0151132
	idsh	hotel	fish		0.00891112	0.00891112
	idsh	hotel	retail		0.263421	0.263421
	idsh	hotel	ser		0.115324	0.115324
	idsh	hotel	hotel
	idsh	hotel	outside		0.200497	0.200497
	fshare	hotel		labor	0.508513	0.508513
	fshare	hotel		capital	0.491487	0.491487
	fshare_se	hotel		labor	0	0
	fshare_se	hotel		capital	0	0
	pshift	hotel			1	1
	pshift_se	hotel			0	0
Endowments	endow		land
	endow		labor
	endow		capital
	wrkagepop				0.833333	0.796443
	ZOIendow		labor
	ROCendow		labor
	ROWendow		labor
Trade	exproZAM
	NONSCtransfers
	remits
	revsh_vil	other
	revsh_zoi	ser
	revsh_row	ser
	revsh_zoi	ser
	revsh_row	ser

## Sheet: Aux
			HH numbers				Tourist numbers
			Population (including rural areas)				Corumbau	31
			Prado	28194			cumuruxatiba	71
			Alcobaca	22490			Prado	93
			Caravelas	22093			Guaratiba	12
			Nova Vicosa	43783			Alcobaca	71
			Teixeira de Freitas	162438			Caravelas	73
			Itamaraju	64455			Nova Vicosa	63
			Mucuri	42251			Muruci	70
							Teixeira de Freitas	17
			Total	385704
		from data ->	Avg HH size	3.54068			Total	501
			Total HH #	108935			number in survey area	317
		from data ->	% poor	0.135593			%in survey area	0.632735
										Method 2 (historical data + trend)
			PoorHH	14770.9			Tourists to Bahia	6000000		1257029
			NonpoorHH	94164.2			Tourists to survey area	3.79641e+06		1257029
							Tourist groups to survey area	1.30461e+06		431969
