# Supplementary material for: Economic impact of nature-based tourism
Source: PLoS One. 2023 Apr 12;18(4):e0282912. doi: 10.1371/journal.pone.0282912 (PMC10096494; doi:10.1371/journal.pone.0282912)
Supplement: S1 File — (ZIP) [file pone.0282912.s002.zip › Data, Survey, Codes, Model Statements/Model Statements and Data Files/Brazil/wb_business_brazil_data.xlsx]

## Sheet: WB_business_Brazil_final_2
SubmissionDate	FPN1	FP002b	FP002b1	FP003	FP003a	FP005	start	QN1	RSN1	STOPPER	EN002	EN_type	EN003	EN003a	EN003b	EN005	EN008	EN009	EN010	EN012	EN013	EN013a	EN016	EN017	MP36	EN019	MP37	EN022	EN022_1	EN022a	EN025	EN025_1	EN025a	EN026	EN026_1	EN026a	EN027	EN027_1	EN027a	EN028	EN028_1	EN028a	EN037	EN038	end	meta-instanceID	KEY
2020-01-18 18:24:35		4		15		2020-01-18	2020-01-18 12:06:55	1			18		12	4	7	2012	0			2	30	300	50000	0		0		0	500	0	0	1500	0	1000	0	0	0	0	0	0	0	0	2500	300	2020-01-18 12:26:17	uuid:594c3464-c0c6-4ac1-a0bb-e5818fca9c70	uuid:594c3464-c0c6-4ac1-a0bb-e5818fca9c70
2020-01-18 18:24:37		4		15		2020-01-18	2020-01-18 12:31:56	1			2		12	4	1	2010	0			3	13	0	0	0		400	2	1500	0	0	0	0	0	0	0	0	0	0	0	0	0	0	1900	1000	2020-01-18 12:39:08	uuid:bcd3d3d4-b7b3-4c06-bc80-2f288a39c8d8	uuid:bcd3d3d4-b7b3-4c06-bc80-2f288a39c8d8
2020-01-18 18:24:38		4		15		2020-01-18	2020-01-18 12:45:22	1			2		12	4	7	2010	1	2	500	1	30	0	50000	18	1	450	1	0	0	0	0	0	0	0	0	0	0	0	0	0	0	4500	5000	0	2020-01-18 12:55:13	uuid:30cc0612-932b-46bd-a539-4f0fe428d4d3	uuid:30cc0612-932b-46bd-a539-4f0fe428d4d3
2020-01-18 18:24:39		4		15		2020-01-18	2020-01-18 12:56:22	1			30		12	4	7	2000	0			1	1	0	50000	18	1	600	7	0	0	0	0	0	0	0	0	0	0	0	0	0	0	3500	2500	2000	2020-01-18 13:07:05	uuid:9f6c3e34-aa58-4cc4-b38f-6f87e2b27cca	uuid:9f6c3e34-aa58-4cc4-b38f-6f87e2b27cca
2020-01-18 18:24:41		4		15		2020-01-18	2020-01-18 13:08:45	1			30		12	4	6	2011	0			2	26	0	25000	20	1	1000	2	0	0	0	0	0	0	0	0	0	0	0	0	0	0	4000	3000	0	2020-01-18 13:13:35	uuid:66cb4e75-9882-4e63-9a60-2d27ba30d446	uuid:66cb4e75-9882-4e63-9a60-2d27ba30d446
2020-01-18 18:24:42		4		15		2020-01-18	2020-01-18 13:17:50	1			2		12	4	2	1998	0			4	32	0	3000	0		360	2	3000	0	0	0	0	8	0	0	0	0	0	0	0	0	0	8000	3000	2020-01-18 13:26:03	uuid:a403ab38-0d56-4c9a-94e1-061fbc5e1412	uuid:a403ab38-0d56-4c9a-94e1-061fbc5e1412
2020-01-18 18:24:44		4		15		2020-01-18	2020-01-18 13:29:17				2		12	4	7	2007	0			30	5	2600	100000	0		1200	1	20000	0	30000	0	0	0	0	0	0	0	0	0	0	0	0	110000	10000	2020-01-18 13:48:09	uuid:ef893a37-ad25-4af2-bf75-831cdec69f16	uuid:ef893a37-ad25-4af2-bf75-831cdec69f16
2020-01-18 18:24:45		4		15		2020-01-18	2020-01-18 14:05:44	1			2		12	4	7	1982	0			3	30	0	40000	0		600	1	1250	8	1250	0	0	0	0	0	0	0	0	0	0	0	0	6008	0	2020-01-18 14:14:27	uuid:4f49ed80-eaa9-4298-8378-6a5165214a4e	uuid:4f49ed80-eaa9-4298-8378-6a5165214a4e
2020-01-18 20:59:55		2		7		2020-01-18	2020-01-18 10:16:56	1			38 18		12	4	1	2010	0			4	1	0	1000	10	1	0		0	30	0	0	0	0	0	0	0	0	0	0	30	0	0	1200	60	2020-01-18 13:58:37	uuid:ec78bb78-10aa-44fe-962a-36f2d87cf71b	uuid:ec78bb78-10aa-44fe-962a-36f2d87cf71b
2020-01-18 20:59:57		2		7		2020-01-18	2020-01-18 11:40:10	1			11		12	4	1	1994	0			10	6	0	300	0		0		0	0	0	0	0	0	0	0	0	0	0	0	0	0	0	1200	1000	2020-01-18 11:48:56	uuid:30f5b9ea-af78-451d-81c3-8c001a18b2c9	uuid:30f5b9ea-af78-451d-81c3-8c001a18b2c9
2020-01-18 20:59:59		2		7		2020-01-18	2020-01-18 11:50:56	1			2		6	4	6	2019	0			1	6	0	1400	0		0		0	0	0	0	0	0	0	0	0	0	0	0	0	0	0	10000	2500	2020-01-18 12:01:50	uuid:641547d9-91c7-4e5e-a344-fbcde0224255	uuid:641547d9-91c7-4e5e-a344-fbcde0224255
2020-01-18 21:00:02		2		7		2020-01-18	2020-01-18 12:05:12	1			2		12	4	1	2019	2	0	0	1	4	0	500	15	1	280	3	60	0	0	0	0	0	0	0	0	0	0	0	0	8	0	600	500	2020-01-18 12:16:59	uuid:38f37838-3625-4558-aacf-3dd5cd659c67	uuid:38f37838-3625-4558-aacf-3dd5cd659c67
2020-01-18 21:00:04		2		7		2020-01-18	2020-01-18 12:20:01	1			2		12	4	1	1995	0			1	1	0	500	0		20	1	0	50	0	0	0	0	0	0	0	0	0	0	0	50	0	1000	500	2020-01-18 12:37:28	uuid:e2badb59-c77f-47b9-8fd3-fe59eb5f5622	uuid:e2badb59-c77f-47b9-8fd3-fe59eb5f5622
2020-01-18 21:00:05		2		7		2020-01-18	2020-01-18 12:42:00	1			2		12	4	1	1998	0			0			2000	30	1	400	2	0	0	0	0	0	0	0	0	0	0	0	0	0	0	1500	4000	2000	2020-01-18 12:48:56	uuid:04d02f67-0bf6-424f-a3e3-5b0301d4fd9a	uuid:04d02f67-0bf6-424f-a3e3-5b0301d4fd9a
2020-01-18 21:00:06		2		7		2020-01-18	2020-01-18 13:03:59	1			2		12	4	6	2017	1	1	1000	0			40000	1000	1	0		0	0	0	0	0	0	0	0	0	0	0	0	0	0	2000	5000	5000	2020-01-18 13:09:23	uuid:e3140373-d263-4cba-9087-373dea37adc2	uuid:e3140373-d263-4cba-9087-373dea37adc2
2020-01-18 21:00:07		2		7		2020-01-18	2020-01-18 13:25:58	1			18		12	4	6	2017	3	3	3000	0			3000	1000	1	0		0	0	0	0	0	0	0	1200	0	0	0	0	2000	0	800	10000	2000	2020-01-18 13:36:57	uuid:e34d8bb6-bf63-4742-8d31-b28f52483018	uuid:e34d8bb6-bf63-4742-8d31-b28f52483018
2020-01-18 21:00:09		2		7		2020-01-18	2020-01-18 13:58:40	1			18		12	4	6	1990	0			2	2	0	1000	1000	1	0		0	0	0	0	0	0	0	0	0	0	0	0	300	0	0	1200	500	2020-01-18 14:04:14	uuid:f5545db4-db00-4958-833c-186a3efbb78c	uuid:f5545db4-db00-4958-833c-186a3efbb78c
2020-01-18 21:00:11		2		7		2020-01-18	2020-01-18 14:36:53	1			37	Guia e mergulho	12	4	7	1999	1	6	500	4	6	1000	600000	0		400	8	0	0	0	0	0	0	0	1000	0	0	0	0	0	4000	500	18000	7000	2020-01-18 19:58:43	uuid:ffe56d0e-4404-488b-a358-6a5c4a89729e	uuid:ffe56d0e-4404-488b-a358-6a5c4a89729e
2020-01-20 01:11:14		5		5		2020-01-18	2020-01-18 13:01:21	1			2		12	4	6	2017	1	24	960	2	24	0	3000	0		0		4000	0	0	60	0	0	0	0	0	0	0	0	0	0	0	8000	2000	2020-01-18 13:11:16	uuid:973ad8d4-7fd5-4ff8-946b-9a3fb2ee31b9	uuid:973ad8d4-7fd5-4ff8-946b-9a3fb2ee31b9
2020-01-20 01:11:17		5		5		2020-01-18	2020-01-18 13:13:04	1			2		1	4	1	2015	0			2	4	160	997	0		0		0	0	0	0	0	0	0	0	0	0	0	0	0	0	0	4000	2000	2020-01-18 13:19:26	uuid:af61b0fd-dd27-47f2-978c-54d2c814b45d	uuid:af61b0fd-dd27-47f2-978c-54d2c814b45d
2020-01-20 01:11:18		5		5		2020-01-18	2020-01-18 13:20:44	1			2		12	4	1	2017	0			2	2	0	1000	0		0		0	600	0	0	0	0	0	0	0	0	0	0	0	0	0	1000	300	2020-01-18 13:24:54	uuid:7f38e7d7-47df-4e23-a450-7b0bca969cbe	uuid:7f38e7d7-47df-4e23-a450-7b0bca969cbe
2020-01-20 01:11:19		1		5		2020-01-18	2020-01-18 13:28:14	1			2		12	4	1	2012	0			3	3	0	4000	0		0		0	0	0	0	0	0	0	0	0	0	0	0	0	0	0	3700	1000	2020-01-18 13:35:26	uuid:f98e31d0-dae5-4821-8266-8ba39622af56	uuid:f98e31d0-dae5-4821-8266-8ba39622af56
2020-01-20 01:11:21		1		5		2020-01-18	2020-01-18 13:44:07	1			2		12	4	1	2016	0			3	3	0	2000	0		0		0	0	0	0	0	0	0	0	0	0	0	0	0	0	0	997	997	2020-01-18 13:49:17	uuid:5d10cb1b-f563-4538-923f-5c08bd989835	uuid:5d10cb1b-f563-4538-923f-5c08bd989835
2020-01-20 01:11:22		5		5		2020-01-18	2020-01-18 13:50:50	1			2		12	4	1	2018	0			2	2	0	4000	0		0		0	0	4000	0	0	0	0	0	0	0	0	0	0	0	0	2600	1300	2020-01-18 13:56:54	uuid:551c59dc-2340-4128-9cfc-8f78f48b51b3	uuid:551c59dc-2340-4128-9cfc-8f78f48b51b3
2020-01-20 01:11:23		5		5		2020-01-18	2020-01-18 13:57:01	1			2		12	4	1	1998	1	4	160	2	4	800	1800	0		0		0	0	0	0	0	0	0	0	0	0	0	0	0	0	0	4000	1200	2020-01-18 14:06:14	uuid:b4a4f744-0d85-4534-891f-452650a5dd29	uuid:b4a4f744-0d85-4534-891f-452650a5dd29
2020-01-20 01:11:24		5		5		2020-01-18	2020-01-18 14:14:50	1			2		12	4	6	2017	0			1	24	0	5000	0		0		3000	1200	1000	0	0	0	0	0	0	70	70	0	0	0	0	3000	200	2020-01-18 14:25:21	uuid:cfacb83b-7199-48b1-9151-54b10bc912ed	uuid:cfacb83b-7199-48b1-9151-54b10bc912ed
2020-01-20 01:11:25		5		5		2020-01-18	2020-01-18 14:38:22	1			38	Variedades	12	4	6	2015	0			1	1	0	60000	170	1	300	8	0	0	0	0	0	0	0	0	0	0	0	0	0	2000	8000	10000	2500	2020-01-18 14:51:28	uuid:af9c2145-9283-42ee-9e30-8e8945ef05b5	uuid:af9c2145-9283-42ee-9e30-8e8945ef05b5
2020-01-20 02:16:38		4		4		2020-01-18	2020-01-18 11:07:48	1			30		12	4	7	2012	0			1	30	0	10000	300	2	600	7	0	0	0	0	0	0	0	0	0	0	0	0	0	0	1800	2000	1000	2020-01-18 11:33:55	uuid:ac500772-d2ad-49df-a2ce-840b05d99271	uuid:ac500772-d2ad-49df-a2ce-840b05d99271
2020-01-20 02:16:40		4		4		2020-01-18	2020-01-18 11:21:12	1			30		12	4	7	2015	0			3	46	0	17500	202	6	175	8	0	0	0	0	0	0	0	0	0	0	0	0	0	0	1500	1200	250	2020-01-18 11:29:06	uuid:ce59d81f-d52e-419b-9b06-6456561d0e9c	uuid:ce59d81f-d52e-419b-9b06-6456561d0e9c
2020-01-20 02:16:41		4		4		2020-01-18	2020-01-18 11:29:21	1			30 38 37		12	4	6	2008	0			2	24	0	1000	205	6	250	7	0	0	0	0	0	0	0	0	0	0	0	200	0	0	1200	1500	500	2020-01-18 12:00:30	uuid:674f6d0f-0857-4f9b-83b3-56082faf91ef	uuid:674f6d0f-0857-4f9b-83b3-56082faf91ef
2020-01-20 02:16:42		4		4		2020-01-18	2020-01-18 11:51:51	1			30		12	4	6	2013	0			2	26	0	11000	202	6	300	8	0	0	0	0	0	0	0	0	0	0	0	350	0	0	1300	1500	500	2020-01-18 12:00:46	uuid:f533c100-2519-4f37-ba0b-f450776928e6	uuid:f533c100-2519-4f37-ba0b-f450776928e6
2020-01-20 02:16:43		4		4		2020-01-18	2020-01-18 12:03:41	1			38 2		12	4	7	2000	1	1	997	2	60	0	1750	0		100	6	1800	0	1800	0	0	0	0	0	0	0	0	0	0	0	0	9000	997	2020-01-18 12:12:05	uuid:62e641ae-d6b3-449c-8144-195b2bad75d1	uuid:62e641ae-d6b3-449c-8144-195b2bad75d1
2020-01-20 02:16:44		4		4		2020-01-18	2020-01-18 12:12:10	1			2		12	4	6	2017	0			1	24	0	80	0		0		200	0	0	0	0	0	0	0	0	0	0	0	0	0	0	200	80	2020-01-18 12:19:27	uuid:42dfc02c-40a1-40ef-850d-09e8f8c662f9	uuid:42dfc02c-40a1-40ef-850d-09e8f8c662f9
2020-01-20 02:16:45		4		4		2020-01-18	2020-01-18 12:21:21	1			2 38		12	4	6	2006	0			1	24	0	3000	0		0		0	0	3000	0	0	0	0	0	0	0	0	0	0	0	350	1200	300	2020-01-18 12:44:40	uuid:4d52dfb5-60c6-4293-80a4-d1d5c4509b36	uuid:4d52dfb5-60c6-4293-80a4-d1d5c4509b36
2020-01-20 02:16:47		4		4		2020-01-18	2020-01-18 12:48:51	1			18		1	4	6	2020	0			4	96	0	20000	500	6	0		0	0	0	0	0	0	0	0	0	0	0	0	0	1000	0	3000	1000	2020-01-18 12:55:27	uuid:3818fcd7-5e22-4dae-b13b-8e9133e9f9b0	uuid:3818fcd7-5e22-4dae-b13b-8e9133e9f9b0
2020-01-20 02:16:48		4		4		2020-01-18	2020-01-18 12:55:50	1			11		12	4	6	2016	1	24	1000	1	20	0	35000	0		270	6	0	0	0	0	0	0	2500	1400	0	0	50	0	0	0	0	4000	997	2020-01-18 13:12:20	uuid:74a7e590-d0ab-4f1d-ad23-b771539c14f2	uuid:74a7e590-d0ab-4f1d-ad23-b771539c14f2
2020-01-20 02:16:49		4		4		2020-01-18	2020-01-18 13:13:15	1			4		12	4	6	1981	0			2	48	0	70000	200	6	800	6	0	0	0	0	0	22000	0	0	0	0	50	0	0	0	0	20000	3000	2020-01-18 13:27:34	uuid:21458585-d243-4818-81f5-1e74ec7718b0	uuid:21458585-d243-4818-81f5-1e74ec7718b0
2020-01-20 02:40:10		5		8		2020-01-18	2020-01-18 12:26:02	1			2		12	4	6	2009	0			2	48	400	5000	0		0		1200	0	1600	0	0	0	0	0	0	0	0	0	0	0	0	3000	2000	2020-01-18 13:38:39	uuid:4375e68d-763d-4a82-acae-97ec5aaf8f56	uuid:4375e68d-763d-4a82-acae-97ec5aaf8f56
2020-01-20 02:40:11		5		8		2020-01-18	2020-01-18 13:28:59	1			2		12	4	6	2011	0			2	48	0	750	0		24.25	7	200	0	200	0	0	0	0	0	0	0	0	0	0	0	0	330	100	2020-01-18 13:38:03	uuid:c6e913fe-97fb-4ff4-bf84-a0d03bb44025	uuid:c6e913fe-97fb-4ff4-bf84-a0d03bb44025
2020-01-20 02:40:13		5		8		2020-01-18	2020-01-18 13:39:39	1			2		6	4	6	2019	2	48	2000	2	48	1500	120000	1200	1	0		0	4000	8000	0	0	0	0	0	0	0	400	0	0	0	20000	40000	12000	2020-01-18 17:36:32	uuid:cbdc7e72-927e-4e80-aba4-cf29729abdae	uuid:cbdc7e72-927e-4e80-aba4-cf29729abdae
2020-01-20 02:40:14		5		8		2020-01-18	2020-01-18 14:06:31	1			3		4	4	6	2019	0			1	24	0	200	0		0		400	0	0	100	0	0	0	0	0	0	0	0	0	0	0	300	150	2020-01-18 14:13:31	uuid:37fe1393-98b5-4340-9624-858f7adb2a8f	uuid:37fe1393-98b5-4340-9624-858f7adb2a8f
2020-01-20 02:40:17		5		8		2020-01-18	2020-01-18 14:14:23	1			30		12	4	6	2011	1	24	1000	0			20000	70	1	0		0	0	0	0	0	0	0	0	0	0	0	0	0	0	3000	5000	1500	2020-01-18 17:39:40	uuid:6d783fde-09d0-4d41-9a67-730c63e82035	uuid:6d783fde-09d0-4d41-9a67-730c63e82035
2020-01-20 02:40:19		5		8		2020-01-18	2020-01-18 14:42:44	1			6		2	4	6	2019	1	24	1000	2	48	0	150000	2000	1	0		0	0	10000	0	0	600	0	0	0	0	2000	0	0	0	8000	8000	0	2020-01-18 14:50:33	uuid:b2a9f45c-dde7-4316-8d26-5ab634b9cc1a	uuid:b2a9f45c-dde7-4316-8d26-5ab634b9cc1a
2020-01-20 02:44:56		4		2		2020-01-18	2020-01-18 07:08:26	1			38	Loja de artesanato	12	4	7	2016	0			0			100000	20	6	200	2	0	300	0	0	0	0	0	0	0	0	0	0	0	1000	1000	3000	800	2020-01-19 21:43:47	uuid:918c94a1-19ad-4989-baba-98106f7aeecc	uuid:918c94a1-19ad-4989-baba-98106f7aeecc
2020-01-20 02:44:57		4		2		2020-01-18	2020-01-18 07:24:13	1			2		12	4	1	2017	0			1	0	0	300	0		30	2	0	320	0	0	240	0	0	0	0	0	0	0	0	0	0	1200	600	2020-01-19 21:44:02	uuid:a435ea35-f337-4649-9ef1-097e21ba86f9	uuid:a435ea35-f337-4649-9ef1-097e21ba86f9
2020-01-20 02:44:58		4		2		2020-01-18	2020-01-18 07:37:24	1			2		12	4	1	2007	0			1	4	0	1500	0		0		0	0	0	0	0	0	0	0	0	0	0	0	0	150	0	1200	1000	2020-01-19 21:44:17	uuid:d61e5f95-abd8-45ad-be69-c5c8f4aa7387	uuid:d61e5f95-abd8-45ad-be69-c5c8f4aa7387
2020-01-20 02:45:00		4		2		2020-01-18	2020-01-18 07:53:13	1			4		12	4	6	2003	0			0			50000	65	2	450	2	0	400	0	0	0	25000	0	0	0	0	100	0	0	0	0	31000	5000	2020-01-19 21:44:35	uuid:e4a8fed2-1372-41b3-aa50-8d8465d60547	uuid:e4a8fed2-1372-41b3-aa50-8d8465d60547
2020-01-20 02:45:02		4		2		2020-01-18	2020-01-18 08:03:30	1			30		7	4	1	2018	0			2	1	50	500	0		30	2	0	0	0	0	0	0	0	0	0	0	0	0	0	30	0	400	300	2020-01-19 21:41:24	uuid:ba2cccb4-0cdd-4059-aaa5-08df5a103b1e	uuid:ba2cccb4-0cdd-4059-aaa5-08df5a103b1e
2020-01-20 02:45:04		4		2		2020-01-18	2020-01-18 08:17:29	1			18		12	4	7	2015	2	30	2000	1	20	1000	120000	0		100	2	0	2300	0	0	2000	0	0	600	0	0	700	0	0	200	0	10500	1500	2020-01-19 21:42:50	uuid:17a995d6-154d-4253-8bcf-de0efc931516	uuid:17a995d6-154d-4253-8bcf-de0efc931516
2020-01-20 02:45:05		4		2		2020-01-18	2020-01-18 08:56:52	1			38	Loja de lembrancas e artesanato	12	4	7	2000	2	30	1000	0			40000	0		200	2	0	0	0	0	0	0	0	0	0	0	650	0	0	300	1200	4500	1200	2020-01-19 21:43:22	uuid:ccff0121-5f77-4036-80e5-0edc01d1b790	uuid:ccff0121-5f77-4036-80e5-0edc01d1b790
2020-01-20 02:48:14		4		6		2020-01-18	2020-01-18 12:24:48	1			6		12	4	7	2000	0			1	7	1000	300000	1000	1	0		0	0	0	0	0	0	0	0	0	0	0	0	0	0	20000	30000	6000	2020-01-18 13:17:48	uuid:8f5bf6d9-4255-4fcd-b991-c37467cdfe33	uuid:8f5bf6d9-4255-4fcd-b991-c37467cdfe33
2020-01-20 02:48:16		4		6		2020-01-18	2020-01-18 12:38:59	1			2		12	4	2	2000	0			1	4	0	200	0		80	1	500	0	0	0	0	0	0	0	0	0	0	0	0	0	0	800	400	2020-01-18 13:27:27	uuid:d5a9892c-2a42-4e63-b760-de2761daed63	uuid:d5a9892c-2a42-4e63-b760-de2761daed63
2020-01-20 02:48:17		4		6		2020-01-18	2020-01-18 12:49:58	1			30		11	4	6	2014	0			1	30	0	120000	1200	8	1060	7	0	0	0	0	0	0	0	0	0	0	0	0	0	0	20000	33000	8000	2020-01-18 13:15:18	uuid:bd633142-e029-4010-81d7-407d8b7bb899	uuid:bd633142-e029-4010-81d7-407d8b7bb899
2020-01-20 02:48:18		4		6		2020-01-18	2020-01-18 14:02:20	1			25		12	4	7	1997	3	310	3000	3	365	1000	500000	0		300	7	0	0	0	0	0	0	0	0	0	0	0	0	875	1750	6125	16250	8500	2020-01-18 14:30:37	uuid:dac717b4-bfff-4b7b-9313-afb33366a6d9	uuid:dac717b4-bfff-4b7b-9313-afb33366a6d9
2020-01-20 08:53:10		5		10		2020-01-18	2020-01-18 13:10:31	1			30		12	4	6	2019	4	220	9100	2	44	0	200000	7000	8	0		0	0	0	0	0	0	0	0	0	0	0	0	0	0	0	48000	0	2020-01-18 14:38:04	uuid:f04f0c3f-0f96-4b76-b78d-7c536051f1c0	uuid:f04f0c3f-0f96-4b76-b78d-7c536051f1c0
2020-01-20 08:53:14		5		10		2020-01-18	2020-01-18 13:36:25	1			30		12	4	6	1989	0			2	48	0	50000	0		500	8	0	0	0	0	0	0	0	0	0	500	0	0	0	0	15000	22000	6600	2020-01-18 14:40:18	uuid:db687b15-794e-47fd-9503-4dc22b4f42d1	uuid:db687b15-794e-47fd-9503-4dc22b4f42d1
2020-01-20 08:53:16		5		10		2020-01-18	2020-01-18 13:44:40	1			4		12	4	7	2010	5	60	15000	0			80000	10000	8	0		0	0	0	0	60000	0	0	0	0	1700	0	0	0	0	0	65000	5000	2020-01-18 14:42:06	uuid:44f8e8ba-15fb-4dca-9e49-377f5394de0d	uuid:44f8e8ba-15fb-4dca-9e49-377f5394de0d
2020-01-20 08:53:19		5		10		2020-01-18	2020-01-18 13:55:35	1			4		12	4	6	2005	5	125	8000	2	25	0	150000	4200	8	0		0	0	0	0	0	250000	0	0	0	1500	0	0	0	0	0	60000	15000	2020-01-18 14:41:15	uuid:89df4011-3142-4dfc-b025-73078f1ddbb9	uuid:89df4011-3142-4dfc-b025-73078f1ddbb9
2020-01-20 08:53:20		5		10		2020-01-18	2020-01-18 14:15:06	1			18		5	4	6	2019	0			0			10000	0		0		1500	0	0	50	900	0	0	0	0	10	0	0	150	0	0	2000	1250	2020-01-18 14:31:44	uuid:fa09763a-8965-48e1-9d21-a4adf8f1464d	uuid:fa09763a-8965-48e1-9d21-a4adf8f1464d
2020-01-20 08:53:23		5		10		2020-01-18	2020-01-18 15:15:43	1			2		12	4	6	2005	3	72	6000	0			2000000	0		0		0	0	250000	0	0	0	0	0	0	0	2000	0	0	0	0	300000	200000	2020-01-18 15:24:54	uuid:edb5ece3-b19b-422e-a46b-5f41e55ae5ce	uuid:edb5ece3-b19b-422e-a46b-5f41e55ae5ce
2020-01-20 10:48:02		5		13		2020-01-18	2020-01-18 13:28:33	1			2		12	4	6	2017	0			0			30000	0		0		0	0	0	0	0	0	0	0	0	0	0	0	0	0	1000	3000	2500	2020-01-18 13:53:03	uuid:fb671709-4754-4b6a-bf53-7ccfb95392f4	uuid:fb671709-4754-4b6a-bf53-7ccfb95392f4
2020-01-20 10:48:03		5		13		2020-01-18	2020-01-18 14:06:55	1			2		12	4	6	1993	0			0			3000	0		0		0	0	1000	0	0	0	0	0	0	0	0	0	0	0	0	997	997	2020-01-18 14:17:15	uuid:131d47d3-f1f0-4370-ae57-28a397378b20	uuid:131d47d3-f1f0-4370-ae57-28a397378b20
2020-01-20 10:48:05		5		13		2020-01-18	2020-01-18 14:19:29	1			2		12	4	6	2003	0			1	1	0	10000	0		350	997	0	0	0	0	0	0	0	0	0	0	0	0	0	0	1500	2000	1000	2020-01-18 14:26:01	uuid:31b7b349-55f5-492e-8595-4022738c691e	uuid:31b7b349-55f5-492e-8595-4022738c691e
2020-01-20 10:48:06		5		13		2020-01-18	2020-01-18 14:37:22	1			2		12	4	6	1996	0			3	6	0	15000	0		400	7	0	0	0	0	0	0	0	0	0	0	0	0	0	1000	2000	4000	2000	2020-01-18 14:52:22	uuid:326b7152-60d3-4810-a719-b765fdffefd9	uuid:326b7152-60d3-4810-a719-b765fdffefd9
2020-01-20 11:09:31		4		12		2020-01-18	2020-01-18 12:09:57	1			2		12	4	7	2019	0			0			800	250	6	0		0	0	0	0	0	0	3500	0	0	0	0	0	0	340	0	5300	1300	2020-01-18 12:22:07	uuid:c8341b2f-9695-4791-a801-90c2a48f1b48	uuid:c8341b2f-9695-4791-a801-90c2a48f1b48
2020-01-20 11:10:59		4		12		2020-01-18	2020-01-18 12:23:10	1			18		12	4	7	2015	0			1	30	1	997	0		0		0	5250	0	0	0	0	0	0	0	0	500	0	0	2600	0	3750	2750	2020-01-18 12:50:54	uuid:0f4501ed-b30c-4273-ab94-3c5af4bd03d8	uuid:0f4501ed-b30c-4273-ab94-3c5af4bd03d8
2020-01-20 11:11:01		4		12		2020-01-18	2020-01-18 13:03:31	1			37	Internet provider	12	4	6	2018	3	6	997	0			997	997	7	997	997	0	0	0	0	0	0	0	0	0	0	0	0	0	997	997	997	997	2020-01-20 11:09:21	uuid:5945b7e5-a4e2-4312-8386-0aba31dd2717	uuid:5945b7e5-a4e2-4312-8386-0aba31dd2717
2020-01-20 11:11:03		4		12		2020-01-18	2020-01-18 13:11:46	1			1		12	4	6	2001	2	6	2000	0			997	1000	6	500	7	0	0	997	0	0	0	0	0	0	0	997	0	0	0	0	8000	1000	2020-01-18 13:31:52	uuid:c6253c03-43c0-4177-80b6-e133eac08f2d	uuid:c6253c03-43c0-4177-80b6-e133eac08f2d
2020-01-20 11:11:04		4		12		2020-01-18	2020-01-18 13:47:56	1			2		2	4	6	2019	1	24	1000	1	24	1000	40000	400	6	997	7	0	0	0	0	0	0	0	0	0	0	997	0	0	0	0	5000	997	2020-01-18 13:56:02	uuid:948ee492-ccd0-4cab-8a5f-2b3c81aca0df	uuid:948ee492-ccd0-4cab-8a5f-2b3c81aca0df
2020-01-20 11:11:06		4		12		2020-01-18	2020-01-18 13:57:04	1			2		3	4	6	2019	0			0			8000	400	6	0		0	0	0	0	0	0	0	0	0	0	30	0	0	0	6000	3000	1000	2020-01-18 14:02:03	uuid:e6713e87-1371-49b2-a017-36f92bc20197	uuid:e6713e87-1371-49b2-a017-36f92bc20197
2020-01-20 11:11:08		4		12		2020-01-18	2020-01-18 14:04:27	1			18		12	4	7	1998	0			3	30	0	997	0		0		0	0	0	0	0	0	0	0	0	0	120	0	0	0	17000	997	997	2020-01-18 14:09:43	uuid:ae1fb265-3698-4ed0-8ddc-3513b3d7047e	uuid:ae1fb265-3698-4ed0-8ddc-3513b3d7047e
2020-01-20 11:11:09		4		12		2020-01-18	2020-01-18 14:31:15	1			2		12	4	7	2010	0			0			20000	20	1	225	7	0	0	0	0	0	0	0	0	0	0	0	0	0	0	2800	3000	500	2020-01-20 11:10:50	uuid:f64b85b6-faed-4871-94ce-cac5e8dc90cd	uuid:f64b85b6-faed-4871-94ce-cac5e8dc90cd
2020-01-20 11:11:11		4		12		2020-01-18	2020-01-18 14:42:36	1			2		1	4	6	2020	1	24	500	0			997	300	6	997	7	0	0	0	0	0	0	0	0	0	0	60	0	0	0	1000	680	200	2020-01-18 14:51:20	uuid:0fe2f250-c40c-4759-8d84-eaaa5add3a68	uuid:0fe2f250-c40c-4759-8d84-eaaa5add3a68
2020-01-21 21:36:45		2		3		2020-01-18	2020-01-18 11:23:46	1			38	Beiju, Farinha	12	4	1	1999	0			1	4	0	280	0		0		200	0	0	120	0	0	0	0	0	0	0	0	0	360	0	1200	600	2020-01-21 20:31:11	uuid:73429268-ab6d-426c-8d20-1589123c6cb0	uuid:73429268-ab6d-426c-8d20-1589123c6cb0
2020-01-21 21:36:47		2		3		2020-01-18	2020-01-18 11:31:43	1			38	Cigarro. CachaÃ§a. Produtos de limpeza	12	4	1	2017	0			2	8	0	800	0		0		30	15	0	0	0	0	0	0	0	0	0	0	0	200	0	1200	400	2020-01-21 20:31:43	uuid:057dcb78-07ee-4e75-a1af-f4d0585f8233	uuid:057dcb78-07ee-4e75-a1af-f4d0585f8233
2020-01-21 21:36:49		2		3		2020-01-18	2020-01-18 11:40:39	1			38	Verdura e fruta	12	4	1	2005	0			1	4	0	250	0		0		1000	0	0	0	0	0	0	0	0	0	0	0	0	0	0	1600	600	2020-01-18 11:53:21	uuid:4ed94d39-1904-4b9d-b785-f38e1e3baaa6	uuid:4ed94d39-1904-4b9d-b785-f38e1e3baaa6
2020-01-21 21:36:50		2		3		2020-01-18	2020-01-18 11:54:06	1			38	Vegetais, frutas	12	4	1	2015	0			2	8	0	1030	0		0		0	0	0	0	0	0	0	0	0	0	0	0	0	0	0	4000	2000	2020-01-18 12:14:28	uuid:64c1dfde-655d-412d-9212-6c266276e31c	uuid:64c1dfde-655d-412d-9212-6c266276e31c
2020-01-21 21:36:52		2		3		2020-01-18	2020-01-18 12:05:48	1			38	Verdura	12	4	1	2017	0			1	4	0	150	0		0		60	0	0	0	0	0	0	0	0	0	0	0	0	0	0	800	600	2020-01-18 12:15:48	uuid:a53f8abc-376f-443b-8d20-26dfa96f362b	uuid:a53f8abc-376f-443b-8d20-26dfa96f362b
2020-01-21 21:36:53		2		3		2020-01-18	2020-01-18 12:16:02	1			38	Polpa de fruta	8	4	1	2019	0			2	8	0	550	0		0		1000	0	0	0	0	0	0	0	0	0	0	0	0	40	0	1000	500	2020-01-21 20:33:05	uuid:8b7f5798-174c-4ced-8320-264f25d16803	uuid:8b7f5798-174c-4ced-8320-264f25d16803
2020-01-21 21:36:54		2		3		2020-01-18	2020-01-18 12:23:29	1			2		12	4	1	2015	0			2	8	0	10000	0		600	1	0	0	0	0	0	0	0	0	8	0	0	0	0	0	0	2000	200	2020-01-18 12:28:53	uuid:b4bdbf37-97c1-4ebd-aa70-a43f92b3b4f4	uuid:b4bdbf37-97c1-4ebd-aa70-a43f92b3b4f4
2020-01-21 21:36:55		2		3		2020-01-18	2020-01-18 12:34:02	1			2		12	4	1	1995	0			1	4	0	150	0		0		0	0	0	0	0	0	0	0	0	0	0	0	0	100	0	900	800	2020-01-18 12:41:17	uuid:9c10ce0c-71d3-4dfd-ada4-7bdf78d527db	uuid:9c10ce0c-71d3-4dfd-ada4-7bdf78d527db
2020-01-21 21:36:57		2		3		2020-01-18	2020-01-18 12:41:41	1			3		10	4	7	2019	6	72	3000	3	72	3000	25000	1000	1	0		0	220	0	0	200	0	0	0	0	0	500	0	0	1500	0	14000	3500	2020-01-18 13:21:06	uuid:1f9f2e34-843d-45ed-9abf-ecf7669be7ec	uuid:1f9f2e34-843d-45ed-9abf-ecf7669be7ec
2020-01-21 21:36:59		2		3		2020-01-18	2020-01-18 13:21:10	1			30		12	4	6	2019	0			1	26	600	6000	800	1	0		0	0	0	0	0	0	0	0	0	0	0	0	0	0	0	7000	3000	2020-01-18 13:38:52	uuid:22e505fd-a393-49f3-8a06-5809da213fd5	uuid:22e505fd-a393-49f3-8a06-5809da213fd5
2020-01-21 21:37:00		2		3		2020-01-18	2020-01-18 13:42:11	1			38	RaÃ§Ãµes e acessÃ³rios	6	4	6	2019	0			2	48	3500	200000	2000	1	100	1	0	0	0	0	0	0	0	0	0	0	0	500	0	0	5000	60000	20000	2020-01-21 20:35:19	uuid:e804cb35-3d58-415e-8581-79b0eb0cc8c0	uuid:e804cb35-3d58-415e-8581-79b0eb0cc8c0
2020-01-21 23:21:02		2		14		2020-01-18	2020-01-18 12:16:41	1			2		12	4	1	2018	1	1	200	0			4000	0		5000	1	5000	0	0	5000	0	0	0	0	0	0	0	0	2400	0	0	3000	1500	2020-01-21 23:00:53	uuid:0503ea77-af98-41ab-a139-2cf5d4624978	uuid:0503ea77-af98-41ab-a139-2cf5d4624978
2020-01-21 23:24:58		2		14		2020-01-18	2020-01-18 12:16:41	1			2		12	4	1	2018	1	1	200	0			4000	240	1	5000	1	5000	0	0	5000	0	0	0	0	0	0	0	0	2400	0	0	3000	1500	2020-01-21 23:22:51	uuid:2953b1ec-7e9a-4d9d-9bac-325c891f69da	uuid:2953b1ec-7e9a-4d9d-9bac-325c891f69da
2020-01-21 23:24:59		2		14		2020-01-18	2020-01-18 12:40:10	1			2		12	4	1	2012	0			3	4	100	2500	240	1	500	1	400	0	0	0	0	0	0	0	0	0	0	0	0	70	0	1400	600	2020-01-21 23:22:17	uuid:abf45f8f-c4fc-4a2d-b8ca-bdfdf8154ca1	uuid:abf45f8f-c4fc-4a2d-b8ca-bdfdf8154ca1
2020-01-21 23:25:01		2		14		2020-01-18	2020-01-18 12:57:02	1			2		12	4	1	2005	0			0			300	180	1	240	1	0	0	0	0	0	0	0	0	0	0	0	0	0	0	80	2500	2000	2020-01-21 23:21:24	uuid:f00b4c9b-52e3-4aef-b541-92b64b54dc13	uuid:f00b4c9b-52e3-4aef-b541-92b64b54dc13
2020-01-21 23:25:02		2		14		2020-01-18	2020-01-18 13:06:37	1			2		12	4	1	1993	0			5	0	1000	500	240	1	350	7	0	0	0	0	0	0	0	0	0	0	0	0	0	3000	0	350	300	2020-01-21 23:23:49	uuid:caf10a34-0365-4e91-b6cd-cc6fb575d410	uuid:caf10a34-0365-4e91-b6cd-cc6fb575d410
2020-01-21 23:25:03		2		14		2020-01-18	2020-01-18 13:31:28	1			2 37		12	4	1	2010	0			2	4	1800	6000	360	1	200	1	0	0	0	0	0	0	0	0	0	0	0	0	0	2000	0	2000	1400	2020-01-21 23:24:34	uuid:74cb3fa5-8752-47e4-997d-4fdc28c0c927	uuid:74cb3fa5-8752-47e4-997d-4fdc28c0c927
2020-01-21 23:25:04		2		14		2020-01-18	2020-01-18 13:42:50	1			1		12	4	7	2017	10	0	900	0			900000	2500	1	2000	1	12000	0	0	0	0	5000	0	0	0	0	900	0	0	7000	0	120000	20000	2020-01-21 23:24:44	uuid:3c81e2a4-9c58-4e4d-a15b-107b295effba	uuid:3c81e2a4-9c58-4e4d-a15b-107b295effba
2020-01-21 23:25:05		2		14		2020-01-18	2020-01-18 14:21:46	1			2		12	4	7	2018	0			5	30	5000	350000	1000	1	830	997	0	0	0	0	0	0	0	0	0	0	500	0	0	0	0	80000	0	2020-01-21 23:17:38	uuid:e7dc0f03-6bac-497f-b269-466785b6137e	uuid:e7dc0f03-6bac-497f-b269-466785b6137e
2020-01-21 23:25:06		2		14		2020-01-18	2020-01-18 14:53:11	1			2 30		12	4	6	2008	1	20	1000	4	20	1000	140000	1165	2	300	2	0	0	0	0	0	0	0	0	0	0	0	0	0	0	2000	40000	0	2020-01-21 23:20:05	uuid:241c202e-cd80-4cec-9293-f0333d729c7e	uuid:241c202e-cd80-4cec-9293-f0333d729c7e
2020-01-23 02:55:49		2		11		2020-01-18	2020-01-18 12:24:35	1			2		12	4	3	2005	2	2	1500	2	12	1500	2500	120	3	3000	3	6000	0	0	0	0	0	0	0	0	0	0	0	0	0	0	16000	2000	2020-01-18 12:57:38	uuid:903c55d6-22ab-4907-bb81-370c971b09c3	uuid:903c55d6-22ab-4907-bb81-370c971b09c3
2020-01-23 02:55:51		2		11		2020-01-18	2020-01-18 12:35:14	1			2		12	3	4	2018	0			1	1	0	600	120	3	10	3	400	0	0	0	0	0	0	0	0	0	0	0	0	0	0	1100	500	2020-01-18 12:42:57	uuid:836467f2-643b-4fbb-87c1-26ace0a8b969	uuid:836467f2-643b-4fbb-87c1-26ace0a8b969
2020-01-23 02:55:52		2		11		2020-01-18	2020-01-18 12:43:20	1			2		12	4	4	2015	0			2	4	0	100	120	3	40	3	0	200	0	0	0	0	0	70	0	0	0	0	0	0	0	1000	500	2020-01-18 12:51:49	uuid:d5f4c3a6-9d30-4645-b521-760f1a3ae307	uuid:d5f4c3a6-9d30-4645-b521-760f1a3ae307
2020-01-23 02:55:54		2		11		2020-01-18	2020-01-18 12:52:12	1			2		12	4	4	2005	0			3	4	550	400	60	3	0		0	0	0	0	0	0	0	0	0	0	0	0	0	400	0	1200	800	2020-01-18 12:57:21	uuid:dee925fd-8e0e-4fb3-97e9-67993a54813a	uuid:dee925fd-8e0e-4fb3-97e9-67993a54813a
2020-01-23 02:55:55		2		11		2020-01-18	2020-01-18 12:58:28	1			2		12	4	4	2005	0			2	12	1000	1200	0		1440	3	0	0	0	0	0	0	0	0	0	0	0	0	6000	6000	0	10500	1600	2020-01-18 13:07:21	uuid:d6d4ba3f-a1d1-4304-a17f-103e15a6d6f5	uuid:d6d4ba3f-a1d1-4304-a17f-103e15a6d6f5
2020-01-23 02:55:56		2		11		2020-01-18	2020-01-18 13:10:38	1			2		2	4	4	2018	1	4	1200	0			1000	0		120	3	0	0	0	0	0	0	0	0	0	0	0	0	0	0	3600	8000	4500	2020-01-18 13:15:43	uuid:3c07414a-cc4c-477c-9489-3fca9e1f42c3	uuid:3c07414a-cc4c-477c-9489-3fca9e1f42c3
2020-01-23 02:55:57		2		11		2020-01-18	2020-01-18 13:19:33	1			2		12	4	4	2010	0			1	4	0	10000	0		320	8	0	0	0	0	0	0	0	0	0	0	0	0	0	0	600	800	400	2020-01-18 13:25:54	uuid:05252382-189d-4e90-870a-9297a3814c39	uuid:05252382-189d-4e90-870a-9297a3814c39
2020-01-23 02:55:59		2		11		2020-01-18	2020-01-18 13:28:12	1			2		12	4	4	2003	1	4	440	1	4	440	35000	0		320	5	0	0	0	0	0	0	0	0	0	0	0	0	0	0	500	800	150	2020-01-18 13:33:38	uuid:ef79e278-642d-4ae4-8092-9f10e86a2e7c	uuid:ef79e278-642d-4ae4-8092-9f10e86a2e7c
2020-01-23 02:56:00		2		11		2020-01-18	2020-01-18 13:40:11	1			2		12	4	4	2016	0			1	4	100	300	0		80	3	400	0	0	0	0	0	0	0	0	0	0	0	0	0	0	800	200	2020-01-18 13:46:05	uuid:d3971ea4-8ae2-4693-a50f-cd0191b73d6b	uuid:d3971ea4-8ae2-4693-a50f-cd0191b73d6b
2020-01-23 02:56:03		2		11		2020-01-18	2020-01-18 14:14:14	1			2		12	4	6	2010	1	26	530	2	26	530	50000	650	3	66	1	0	0	0	0	0	0	0	0	0	0	0	0	0	2000	0	4000	1500	2020-01-18 14:20:43	uuid:342a4c67-ee73-4f24-a7c9-95f88e1f7248	uuid:342a4c67-ee73-4f24-a7c9-95f88e1f7248
2020-01-23 02:56:04		2		11		2020-01-18	2020-01-18 14:37:02	1			2		12	4	7	2009	3	30	1030	4	30	1030	20000	0		0		0	0	0	0	0	0	0	0	0	0	0	0	0	0	0	12000	3000	2020-01-18 14:43:40	uuid:caa98a7e-bbf4-4b47-b6bf-8794b0d61d87	uuid:caa98a7e-bbf4-4b47-b6bf-8794b0d61d87
2020-01-25 18:08:40		5		9		2020-01-18	2020-01-18 13:13:55	1			2		12	4	6	2010	14	24	1039	0			0	0		0		0	0	0	0	0	0	0	0	0	0	0	0	0	0	0	300000	0	2020-01-18 15:58:39	uuid:1455adc6-c373-4fe0-81ee-d5aac2937dd6	uuid:1455adc6-c373-4fe0-81ee-d5aac2937dd6
2020-01-25 18:08:44		5		9		2020-01-18	2020-01-18 13:41:28	1			2		12	4	7	2013	54	25	3	0			0	0		0		0	0	0	0	0	0	0	0	0	0	0	0	0	0	0	1000000	0	2020-01-18 13:47:10	uuid:41b8b38f-64ab-4cb6-b9c4-1e7f00a8dc00	uuid:41b8b38f-64ab-4cb6-b9c4-1e7f00a8dc00
2020-01-26 00:16:23		2		2		2020-01-23	2020-01-23 08:23:27	1			2 19		12	4	6	2018	0			0			30000	400	1	300	1	0	0	0	0	0	0	0	0	0	0	160	89	0	0	8700	12200	2500	2020-01-23 08:55:10	uuid:fac42ee4-464f-4303-919d-05c079ba129d	uuid:fac42ee4-464f-4303-919d-05c079ba129d
2020-01-26 20:31:41		2		16		2020-01-18	2020-01-18 12:27:38	1			2		12	4	1	1985	0			0			800	0		200	2	0	0	0	0	0	0	0	0	0	0	0	0	0	0	0	3000	1600	2020-01-18 12:38:12	uuid:8c869c31-7200-444d-897f-7346b7de3cda	uuid:8c869c31-7200-444d-897f-7346b7de3cda
2020-01-26 20:31:42		2		16		2020-01-18	2020-01-18 12:43:13	1			6		12	4	6	1970	0			0			250	0		0		200	0	0	0	0	0	0	0	0	0	0	0	0	0	0	1000	200	2020-01-18 14:03:38	uuid:3d1d1e10-8a89-45c2-b633-c640a023c6c4	uuid:3d1d1e10-8a89-45c2-b633-c640a023c6c4
2020-01-26 20:31:43		2		16		2020-01-17	2020-01-18 14:13:20	1			2		12	4	6	1999	0			3	6	700	500	0		0		0	0	0	0	0	0	0	0	0	0	0	0	0	0	0	2000	1500	2020-01-18 14:15:14	uuid:b0631e9d-3100-4824-a015-393a9672c2f5	uuid:b0631e9d-3100-4824-a015-393a9672c2f5
2020-01-26 20:31:44		2		16		2020-01-18	2020-01-18 14:36:17	1			2		12	4	4	2001	0			0			300	0		0		0	0	0	0	0	0	0	0	0	0	0	0	0	0	0	1000	800	2020-01-18 14:46:46	uuid:94148c2c-d44f-49b7-a183-2404a652446a	uuid:94148c2c-d44f-49b7-a183-2404a652446a
2020-01-26 20:31:45		2		16		2020-01-18	2020-01-18 14:17:06	1			18		12	4	7	1984	1	6	1000	1	30	0	0	0		400	2	0	0	0	0	0	0	0	0	0	100	0	0	0	0	0	1200	0	2020-01-18 14:35:07	uuid:53748399-c48a-47ce-841c-b47e6423d7cd	uuid:53748399-c48a-47ce-841c-b47e6423d7cd
