# Supplementary material for: Economic impact of nature-based tourism
Source: PLoS One. 2023 Apr 12;18(4):e0282912. doi: 10.1371/journal.pone.0282912 (PMC10096494; doi:10.1371/journal.pone.0282912)
Supplement: S1 File — (ZIP) [file pone.0282912.s002.zip › Data, Survey, Codes, Model Statements/Model Statements and Data Files/Brazil/WB_business_brazil_survey.xlsx]

## Sheet: survey (2)
RowID	type	name	label::English	label::Kinyarwanda	hint::English	hint::Kinyarwanda	hint::developer	constraint	constraint_message	relevant	calculation	choice_filter	repeat_count	appearance	default	required	read_only
ROW001
ROW002	note	FPN1	Front page
ROW003	select_one sites1	FP001	Location
ROW004	select_one sites2	FP002	Camp or village / town
ROW005	integer	FP003	Interviewer ID
ROW006	date	FP004	Date
ROW007	start	start	Start time
ROW008
ROW009	note	QN1	Consent form Hello. My name is _____________ and I am working with the World Food Programme to conduct a survey about your household situation and the activities you perform. Do you give me permission to interview you? You may choose not to answer any questions you do not want to. Your answers will be treated confidentially.				This is a page that the enumerator reads before starting the survey
ROW010
ROW011	note	RSN1	First I want to ask you about the members of your household. Consider all individuals who normally live and eat their meals together in this household. Do not include anyone who has been away for 6 months or more. Let's start by the household head.				Can we constrain to make the first entry to be the household head? Then, we will ask this as many times as people in the household, and create a list called [NAME] with the first name, that will be used in the next sectios to identify individuals.
	begin_repeat	RSR1	HOUSEHOLD ROSTER & EDUCATION	IMBONERAHAMWE Y'ABAGIZE URUGO N'AMASHURI BIZE
ROW012	text	RS001	What is his/her name?
ROW013	select_one sex	RS002	What is his/her gender?
ROW014	select_one relation	RS003	What is his/her relationship to the household head?		Choose the relationship of this person to the household head. Be careful, the household head might not be the respondent!		As a default, this will be 1 for the first raw, but later it will change
ROW015	integer	RS004	What is his/her age?		If the respondent does not know, as him or her for a best guess. If don't know, enter 997			.>=1 and .<=110	The age range is 1 to 110 years
ROW016	select_one marital	RS005	What is his/her marital status?		Read all the options and choose the correct one
ROW017	select_one yn	RS006	Is he/she currently enrolled in school?
ROW018	select_one school	RS007	What is his/her highest completed education level? If still in school, write the current level and year.		Choose the corresponding level from the list. Then enter a number for the years. If the number of years is unknown, enter 1.
ROW019	integer	RS008	Enter year
ROW020	select_one yn	RS009	Was he/she born in this village / town?				This question only if the location is village
ROW021	select_one born	RS010	If not in this village / town, where?		Read all the options and choose the correct one		This question only if the location is village
ROW022	select_one yn	RS011	Was he/she born in this refugee camp?				This question only if the location is refugee camp
ROW023
ROW024	note	HLN1	Now we will talk about health issues that might have affected those living in your household during the last month.
ROW025	select_one yn	HL001	During the last 30 days, did [NAME] suffer from any illness or injury?				If the answer is no or don't know, go to HL009
ROW026	integer	HL002	For how many days did [NAME] have to stop doing usual activities due to illness or injury during the last 30 days?		Ask for the best guest of the time the person interrupted his/her activities. If there was no interruption, enter 0. If the interruption was only for few hours, enter 1		from 6 years old and above			${HL001}=1and ${RS004}>=7
ROW027	select_one yn	HL003	Was anyone consulted (e.g. a doctor, nurse, pharmacist or traditional healer) for the major illness/injury during the last 30 days?				If the answer is no, ask HL004 If the answer is yes, ask HL005 If the answer is don't know, go to HL009			${HL001}=1and ${RS004}>=7
ROW028	select_one reasons_hl	HL004	Why was no one consulted for the major illness?							${HL003}=0
ROW029	select_one places_hl	HL005	Where did [NAME] go for the first consultation during the last 30 days?							${HL003}=1
ROW030	integer	HL006	Distance to the place where this treatment was sought for?		Enter 0 if treated at the refugee camp. Help the respondent to estimate the distance when the location is too far					${HL003}=1
ROW031	select_one distances	HL007	Choose measurement units.							${HL003}=1
ROW032	integer	HL008	What was the cost of the treatment?		Ask for the total cost of treating the illness or injury. If no cost, write 0					${HL003}=1
ROW033	select_one yn	HL009	Did [NAME] sleep under a mosquito net last night?
ROW034	select_one yn	HL010	Was this net ever soaked or dipped in a liquid to repel mosquitoes or bugs during the past 12 months?							${HL009}=1
ROW035
ROW036	note	TSN1	Now let me ask you some questions about the activities that the household members normally perform							${RS004}>=7
ROW037	integer	TS001	How many hours did [NAME] spend yesterday collecting water?		Get a figure for the number of hours. If less than 1, enter 1. Transform other units, such as minutes, to hours. If none, enter 0. If don't know, enter 997		Prompt this section for all individuals in [NAME] whose age is 6 or older	.>=0 and .<=24		${RS004}>=7
ROW038	integer	TS002	How many hours did [NAME] spend yesterday taking care of children, cooking or cleaning?		Get a figure for the number of hours. If less than 1, enter 1. Transform other units, such as minutes, to hours. If none, enter 0. If don't know, enter 997			.>=0 and .<=24		${RS004}>=7
ROW039	integer	TS003	How many days in the last 12 months did [NAME] spend in land preparation or planting (e.g. ploughing)?		Get a figure for the number of days. If less than 1, enter 1. Transform other units, such as months, to days. If none, enter 0 If none, enter 0. If don't know, enter 997					${RS004}>=7
ROW040	integer	TS004	How many days in the last 12 months did [NAME] spend in weeding, fertilizing, other non-harvest work?		Get a figure for the number of days. If less than 1, enter 1. Transform other units, such as months, to days. If none, enter 0 If none, enter 0. If don't know, enter 997					${RS004}>=7
ROW041	integer	TS005	How many days in the last 12 months did [NAME] spend in harvesting?		Get a figure for the number of days. If less than 1, enter 1. Transform other units, such as months, to days. If none, enter 0 If none, enter 0. If don't know, enter 997					${RS004}>=7
ROW042	integer	TS006	How many hours in the last seven days did [NAME] spend in livestock herding, preparing fodder or other livestock activities for the household?		Get a figure for the number of hours. If less than 1, enter 1. Transform other units, such as minutes, to hours. If none, enter 0 If none, enter 0. If don't know, enter 997					${RS004}>=7
ROW043	integer	TS007	How many hours in the last seven days did [NAME] spend gleaning (i.e., collecting nuts or other tree fruits, honey, or other products from forests, either for food consumption, medicine or sales for the household?		Get a figure for the number of hours. If less than 1, enter 1. Transform other units, such as minutes, to hours. If none, enter 0 If none, enter 0. If don't know, enter 997					${RS004}>=7
ROW044	integer	TS008	How many hours in the last seven days did [NAME] spend fishing or catching products from rivers and lakes, either for food consumption, medicine or sales for the household?		Get a figure for the number of hours. If less than 1, enter 1. Transform other units, such as minutes, to hours. If none, enter 0 If none, enter 0. If don't know, enter 997					${RS004}>=7
ROW045	integer	TS009	How many hours in the last seven days did [NAME] spend collecting firewood (or other fuel materials)?		Get a figure for the number of hours. If less than 1, enter 1. Transform other units, such as minutes, to hours. If none, enter 0 If none, enter 0. If don't know, enter 997					${RS004}>=7
ROW046
ROW047	note	WGN1	Let me ask you now about the type of jobs the members of your household might have or had in the last year.
ROW048	select_one yn	WG001	Did anyone in your household above 10 years of age and above (inclusive) work for a wage in the last 12 months?		This refers to jobs other than household-run businesses such as the household farm, household livestock activities, household enterprises, etc.		If the answer is yes, prompt the list of [NAMES].
ROW049	select_multiple names	WG002	Who of the household members worked for a wage during the last 12 months?		Choose all the names that apply
ROW050	select_one econ_act	WG003	Describe what kind of trade or business [WORKER]'s main job over the last 12 months is connected with.				Repeat the questions starting here for all those chosen in the previous list			${RS004}>10
ROW051	integer	WG004	In the last 12 months, approximately how many months did [WORKER] work at this job?					.>=0 and .<=12		${RS004}>10
ROW052	integer	WG005	In the last 12 months, approximately how many weeks per month did [WORKER] work at this job?		If hired for the whole month, write 4.			.>=0 and .<=4		${RS004}>10
ROW053	integer	WG006	In the last 12 months, approximately how many days per week did [WORKER] work at this job?		If hired for the whole month, write 5.			.>=0 and .<=7		${RS004}>10
ROW054	select_one period_w	WG007	What is [WORKER] net take-home payment/ salary after all deductions at source; and how often do they usually receive it?							${RS004}>10
ROW055	integer	WG008	In addition to salary, in the last 12 months, how much did [WORKER] receive in tips and allowances? Include in-kind payments such as uniform, housing, food, and transport.		Estimate cash value of any in-kind payments received in the whole year					${RS004}>10
ROW056	select_one locations2	WG009	Where was [WORKER] job located?							${RS004}>10
	end_repeat
ROW057
ROW058	note	CTN1	We will talk about the cash transfer you receive in your cellphone every month from the World Food Programme. Recall, the data we collect is to inform for better policies to help you and does not put in risk any of the benefits you get. Furthermore, all the data we collect is treated anonimously.				Prompt this secion when it is a cash camp			(${FP001}=2 or ${FP001}=2) and ${FP002}=1
ROW059	integer	CT001	How many days ago did you receive your cash?		Help with the computation if respondent only remembers the date					(${FP001}=2 or ${FP001}=2) and ${FP002}=1
ROW060	integer	CT002	How much cash did your household receive in total from the World Food Programme (MVISA transfer)?		Exclude all other transfers from other organizations or households.					(${FP001}=2 or ${FP001}=2) and ${FP002}=1
ROW061	integer	CT003	How much did your household cash-out the first time?							(${FP001}=2 or ${FP001}=2) and ${FP002}=1
ROW062	integer	CT004	How much in total did your household use for direct purchases?							(${FP001}=2 or ${FP001}=2) and ${FP002}=1
ROW063	integer	CT005	How many withdrawls did your household make in the last month?					.>=1	Withdrawls can be one or more	${CS003}>=0
ROW064	integer	CT006	How much fee in total did your household pay for the withdrawls?							${CS003}>=0
ROW065	integer	CT007	Of the food consumed in your household, how much did you buy using cash from WFP?
ROW066	integer	CT008	How much did you send to your friends, relatives or other households?
ROW067	select_one locations2	CT009	Where are these people you send money to?
ROW068	select_one types_aid	CT010	Which kind of food assistance do you prefer?
ROW069
ROW070	note	SCN1	You told me that the previous transfer from the World Food Programme was received less than 7 days ago. So then let me ask you about the previous transfer, that is, the one you might received more than a month ago.				Prompt this secion when it is a cash camp and if in the previous section Q1 is less than 7, that is whenever			${CS001}<=7
ROW071	integer	SC001	How much cash did your household receive in total from the World Food Programme (MVISA transfer)?		Exclude all other transfers from other organizations or households.					${CS001}<=7
ROW072	integer	SC002	How much did your household cash-out the first time?							${CS001}<=7
ROW073	integer	SC003	How much in total did your household use for direct purchases?							${CS001}<=7
ROW074	integer	SC004	How many withdrawls did your household make in the last month?							${SCS002}>=1
ROW075	integer	SC005	How much fee in total did your household pay for the withdrawls?							${SCS002}>=1
ROW076	integer	SC006	Of the food consumed in your household, how much do you buy using cash from WFP?							${CS001}<=7
ROW077	integer	SC007	How much did you send to your friends, relatives or other households?							${CS001}<=7
ROW078	select_one locations2	SC008	Where are these people you send money to?							${SCS008}>=1
ROW079
ROW080	note	PKN1	We will talk about the food packet you receive every month from the World Food Programme. Recall, the data we collect is to inform for better policies to help you and does not put in risk any of the benefits you get. Furthermore, all the data we collect is treated anonimously.				Prompt this section when it is a in-kind camp. We want the set of questions to be repeated for each of the 4 items in the packet
	select_one GOOD_AS	PK000	Which foods did your household receive from the last general food distribution?
	begin_repeat	PKR1	Information on foods that was received in the last packet of general food distribution
	calculate	PKC1									1+1
	text	PK000_2	Commodity ID
ROW081	integer	PK001	How many days ago did you receive your food packet?
ROW082	integer	PK002	How much [GOOD_AS] in total did your household receive in the packet?
ROW083	select_one weights	PK003	Choose measurement unit
ROW084	integer	PK004	How much [GOOD_AS] in total did your household consume from the packet?
ROW086	integer	PK006	How much of the packet [GOOD_AS] did your household give away as gifts?
ROW088	integer	PK008	How much [GOOD_AS] in total did your household save (to consume or sell later)
ROW090	select_one yn	PK010	Did your household sell [GOOD_AS] from your food packet last month?				If no, then jump to next GOOD_AS
ROW091	integer	PK011	How much total quantity of [GOOD_AS] did your household sell?
ROW093	integer	PK013	What price did your household get the last time you sold [GOOD_AS]?
ROW095	select_one towhom	PK015	To whom did your household sell [GOOD_AS]?
ROW096	select_one locations	PK016	Where did you sell [GOOD_AS]?
ROW097
ROW098	note	SPN1	You told me that the previous transfer from the World Food Programme was received less than 7 days ago. So then let me ask you about the previous transfer, that is, the one you might received more than a month ago.				Prompt this section when it is a in-kind camp. We want the set of questions to be repeated for each of the 4 items in the packet
ROW099	integer	SP001	How much [GOOD_AS] in total did your household receive in the packet?
ROW100	select_one weights	SP002	Choose measurement unit
ROW101	integer	SP003	How much [GOOD_AS] in total did your household consume from the packet?
ROW103	integer	SP005	How much of the packet [GOOD_AS] did your household give away as gifts?
ROW105	integer	SP007	How much [GOOD_AS] in total did your household save (to consume or sell later)
ROW107	select_one yn	SP009	Did your household sell [GOOD_AS] from your food packet last month?				If no, then jump to next GOOD_AS
ROW108	integer	SP010	How much total quantity of [GOOD_AS] did your household sell?
ROW110	integer	SP012	What price did your household get the last time you sold [GOOD_AS]?
ROW112	select_one towhom	SP014	To whom did your household sell [GOOD_AS]?
ROW113	select_one locations	SP015	Where did you sell [GOOD_AS]?
	end_repeat
ROW114
ROW115	note	CON1	Now we will talk about the consumption of different items during the last week.
ROW116	select_multiple GOOD_CN	CO001	During the last week, did you or others in your household consume any of the following items?				We want this set of questions repeated for all the items in [GOOD_CN] if they reply yes in the first question. If they say no, then jump to the next item
	begin_repeat	COR1	Deatailed questions about each consumed items as mentioned above
	calculate	COC1									1+1
	text	CO001_2	Item ID
ROW117	integer	CO002	How much [GOOD_CN] in total did your household consume in the last week?
ROW118	select_one weights	CO003	Choose measurement unit
ROW119	integer	CO004	How much of the consumption of [GOOD_CN] came from purchases during the last week?				If the answer is zero, go to CS010
ROW121	integer	CO006	How much total did you spend to purchase [GOOD_CN]?
ROW122	select_one towhom	CO007	From whom did you pruchase [GOOD]?
ROW123	select_one locations	CO008	Where did you pruchase [GOOD]?
ROW124	select_one yn	CO009	Did you use your cellphone account to pay for [GOOD_CN]?
ROW125	integer	CO010	How much came from own-production? (i.e., from that which was produced by the household)
ROW127	integer	CO012	How much came from gifts?				If the answer is zero, jump to next [GOOD_CS]
ROW129	select_one towhom	CO014	Who gave you this gift?
ROW130	integer	CO015	How much of this [GOOD] was from what you had stored from before?
ROW132	integer	CO017	How much would this cost if you were to buy [GOOD_CN] right now?
	end_repeat
ROW134
ROW135	note	SRN1	Now we will talk about your expenditures during a typical month
ROW136	select_multiple SERVICE	SE001	Does your household spend money on any of the following services?				If the answer is no, jump to next service
	begin_repeat	SER1	Detailed questions on above selected items
	calculate	SEC1									1+1
	text	SE001_2	Item ID
ROW137	integer	SE002	In an typical month how much does your household spend on [SERVICE]?
ROW138	select_one yn	SE003	Did you use your cellphone account to pay for [SERVICE]?
	end_repeat
ROW139
ROW140	note	ASN1	Now we will talk about items that you may have at your home.
	select_multiple ASSET	AS000	Does your household own any of the following assets
	begin_repeat	ASR1	Deatailed questions about household owned assets
	calculate	ASC1									1+1
	text	AS000_2	Asset ID
ROW141	select_one yn	AS001	How many [ASSET] does your household own?		Write 0 if none.		If the answer is 0 jump to next [ASSET]
ROW142	select_one yn	AS002	Over the last 12 months, did you or others in your household purchase this [ASSET]?				If the answer is no, go to question AS006 for this item
ROW143	integer	AS003	How much did you spend in the purchase of [ASSET] over the last 12 months?
ROW144	select_one towhom	AS004	From whom did you purchase [ASSET]?
ROW145	select_one locations	AS005	Where did you purchase [ASSET]?
ROW146	select_one yn	AS006	Over the last 12 months, did you or others in your household receive any [ASSET] as a gift?				If the answer is no, jump to next [ASSET]
ROW147	integer	AS007	What was the value of this gift?		If the respondent does not know the exact value of the gift, as him/her to give an approximate value
ROW148	select_one locations2	AS008	Where does the person who provided this [ASSET] as gift live?
	end_repeat
ROW149
ROW150	note	WLN1	Now I am going to ask you few questions about the conditions in which the members of your household live
ROW151	select_one yn	WL001	Does every member of the household have at least two sets of clothes?
ROW152	select_one yn_sp1	WL002	Does every child in this household (all those under 18 years old) have a blanket?
ROW153	select_one yn	WL003	Does every member of the household have at least one pair of shoes?
ROW154	integer	WL004	How many meals, including breakfast are taken per day in your household?
ROW155	select_one yn	WL005	In the last 7 days, have there been times when your household did not have enough food or decimal to buy food?				If the answer is no, do not ask next question
ROW156	select_multiple reasons_wl1	WL006	Why?		Do not read out the answers, wait for a response and circle the three more relevant options		Limit max 3 options, at least 1
ROW157	select_one seven_days	WL007	In the last 7 days, how many days has your household had to reduce the number of meals eaten per day?
ROW158	select_one seven_days	WL008	In the last 7 days, how many days has your household had to borrow food from a friend or relative?
ROW159	select_one seven_days	WL009	In the last 7 days, how many days has your household had to limit portion size at mealtime?
ROW160	select_one yn	WL010	During the last 7 days did any child (0-17) have to eat fewer meals in a day because there was not enough food?
ROW161	select_one yn	WL011	During the last 7 days did any child (0-17) go to sleep at night hungry because there was not enough food?
ROW162
ROW163	note	HSN1	Now we will talk about the characteristics of the house in which you live
ROW164	select_one ownership	HS001	What is your ownership status for this house?		In a refugee camp mark 4= Autorized free
ROW165	integer	HS002	How many separate rooms do the members of your household occupy?		Do not count bathrooms, toilets, storerooms, or garage
ROW166	select_one source_water	HS003	What is the main drinking source?
ROW167	integer	HS004	What is the distance to the main drinking source?
ROW168	select_one distances	HS005	Choose measurement unit
ROW169	select_one water_cons	HS006	What are the main constraints that your household faces in accessing safe water sources?		Choose the most important.
ROW170	select_one toilet	HS007	What type of toilet is mainly used in your household?
ROW171	select_one yn_sp2	HS008	Do you have a hand washing facility at the toilet?
ROW172	select_one stove	HS009	What is the main type of stove?
ROW173	select_one kitchen_loc	HS010	Which option better describes the location of the household kitchen?
ROW174	select_one material1	HS011	The outter walls of the main dwelling of the household are predominantly made of what material?		You can fill in this question by looking at the characteristics of the walls
ROW175	select_one material1	HS012	The roof of the main dwelling is predominantly made of what material?		You can fill in this question by looking at the characteristics of the roof
ROW176	select_one material1	HS013	The floor of the main dwelling is predominantly made of what material?		You can fill in this question by looking at the characteristics of the floor
ROW177
ROW178	note	LNN1	Now I want to ask you some questions related to the agricultural activities that your household might perform
ROW179	select_one yn_sp3	LN001	Did your household own or cultivate any plots of land in the past 12 months? This includes kitchen / garden plots, fallow, owned, shared-out, shared-in, rented-in, rented-out, sharecropped-in, sharedcropped-out, and communal lands in the previous 12 months?				If no, jump to Livestock section
ROW180	integer	LN002	How many plots of land did you own or cultivate?		If more than 5 plots, write five		Constrain to be between 1 and 5. We want this question to be asked as many times as the number of plots they say to have, that is in between 1 and up to 5.	.>=1 and .<=5	Maximum five plots can be entered
	begin_repeat	LNR1	Detailed questions about owned or cultivated plots
ROW181	integer	LN003	What is the area of [PLOT]?
ROW182	select_one area	LN004	Choose measurement unit
ROW183	select_one tenure	LN005	What is your tenure on [PLOT]?
ROW184	integer	LN006	How much does this cost you monthly?				LN005=2			${LN005}=2
ROW185	select_one locations2	LN007	Where does the owner of [PLOT] live?				LN005=2			${LN005}=2
ROW186	integer	LN008	How much do you get paid monthly?				LN005=3			${LN005}=3
ROW187	select_one locations2	LN009	Where does the person who rents [PLOT] live?				LN005=3			${LN005}=3
ROW188	select_one locations2	LN010	Where does the person from whom you borrow [PLOT] live?				LN005=6			${LN005}=6
ROW189	select_one locations2	LN011	Where does the person to whom you lend [PLOT] live?				LN005=7			${LN005}=7
ROW190	select_one locations2	LN012	Where is the communal land where [PLOT] is located?				LN005=8			${LN005}=8
ROW191	select_one use	LN013	What was the principal use of this land for the last 12 months?				LN005!=9 and LN005!=10			${LN005}!=9 and ${LN005}!=10
ROW192	select_one yn	LN014	Is the plot irrigated?				LN005!=10			${LN005}!=10
ROW193	select_one slope	LN015	What is the slope of the plot?				LN005!=10			${LN005}!=10
ROW194	select_one quality	LN016	What is the quality of the soil?				LN005!=10			${LN005}!=10
	end_repeat
ROW195
ROW196	note	CRN1	Now let's talk about the crops you produce
ROW197	select_one yn_sp3	CR001	Did you or anyone in your household plant any crops during the last 12 MONTHS?				If no, jumps to Livestock section
ROW198	select_multiple crops	CR002	During the last 12 months, which of the following crops did you plant?				We will ask the following questions for each crop they choose. It will be great if we can prompt the name of the crop we talk in each question.
	begin_repeat	CRR1	Detailed questions about planted crops
	calculate	CRC1									1+1
	text	CR002_2	Crop ID
ROW199	integer	CR003	How much [CROP] did you harvest during the last 12 months?		If no harvest / crop failure, record 0 for quantity and code 1 for units		If zero, jump to next crop
ROW200	select_one weights	CR004	Choose measurement unit
ROW201	integer	CR005	What was the total area cultivated of [CROP] during the last 12 months?
ROW203	integer	CR007	What was the total value of the harvest of [CROP] during the last 12 months?
ROW205	select_one proportion	CR009	In case of share-cropping or renting. Did you split the harvest with someone? If so, how much did you receive?		If not share-cropping or if nothing was split, mark 6.
ROW234	note	CSN01	Now I will ask you some questions regarding to the use you give to the harvest				We want this section to be promted for the crops that were prompted in the previous section and that did not report harvest failure, that is, if CR003>0
ROW235	select_one yn_sp3	CS001	Did you sell any of the harvested [CROP] during the last 12 months?				If the answer is no, jump to CS007
ROW236	integer	CS002	How much of the harvested [CROP] during the last 12 months was sold in total?		It has to be a number greater than zero.		Has to be >0
ROW238	integer	CS004	What was the total value of all [CROP] sales?
ROW239	select_one towhom	CS005	To whom did you sell [CROP]?
ROW240	select_one locations	CS006	Where did you sell [CROP]?
ROW241	integer	CS007	If you had to sell the harvest of [CROP] right now at the nearest market, how much would you get paid?		If the respondant does not know, help them to give a figure of the market price of the crop
ROW243	integer	CS009	How much of the harvested [CROP] during the last 12 months was consumed by your household?
ROW245	integer	CS011	How much of [CROP] during the last 12 months was given away as gifts?
ROW247	select_one locations2	CS013	Where do people receiving this gifts live?
ROW248	integer	CS014	How much of the harvested [CROP] during the last 12 months was used for animal feed?
ROW250	integer	CS016	How much of the harvested [CROP] during the last 12 months do you still have stored?
	end_repeat
ROW206
ROW207	note	IAN1	Tell me please what kind of inputs did you use for your crops…				We want this section to be promted for the crops that were prompted in the previous section
ROW208	integer	IA001	During the last 12 months, how much seeds did you use for [CROP]?				If 0, jump to IA005
ROW209	select_one weights	IA002	Choose measurement unit		If did not use, mark option 1
ROW210	integer	IA003	During the last 12 months, how much did you spend in seeds for [CROP]?
ROW211	select_one locations	IA004	Where was the main source for seeds?
ROW212	integer	IA005	During the last 12 months, how much pesticides did you use for [CROP]?				If 0, jump to IA009
ROW213	select_one weights	IA006	Choose measurement unit		If did not use, mark option 1
ROW214	integer	IA007	During the last 12 months, how much did you spend in pesticides for [CROP]?
ROW215	select_one locations	IA008	Where was the main source for pesticides?
ROW216	integer	IA009	During the last 12 months, how much organic fertilizer did you use for [CROP]?				If 0, jump to IA013
ROW217	select_one weights	IA010	Choose measurement unit		If did not use, mark option 1
ROW218	integer	IA011	During the last 12 months, how much did you spend in inorganic fertilizer for [CROP]?
ROW219	select_one locations3	IA012	Where was the main source for organic fertilizer?
ROW220	integer	IA013	During the last 12 months, how much inorganic fertilizer did you use for [CROP]?				If 0, jump to IA017
ROW221	select_one weights	IA014	Choose measurement unit		If did not use, mark option 1
ROW222	integer	IA015	During the last 12 months, how much did you spend in inorganic fertilizer for [CROP]?
ROW223	select_one locations	IA016	Where was the main source for inorganic fertilizer?
ROW224	integer	IA017	During the last 12 months, how many days did you irrigate [CROP]?				If 0, jump to IA020
ROW225	integer	IA018	During the last 12 months, how much did you spend in electricity for irrigation or other irrigation costs for [CROP]?
ROW226	select_one locations3	IA019	Where was the main source for water?
ROW227	integer	IA020	During the last 12 months, how many days did you use an ox for [CROP]?				If 0, jump to IA023
ROW228	integer	IA021	During the last 12 months, how much did you pay for the use of the ox for [CROP]?
ROW229	select_one locations3	IA022	Where was the main source for the ox?
ROW230	integer	IA023	During the last 12 months, how many days did you use machinery for [CROP]?
ROW231	integer	IA024	During the last 12 months, how much did you spend in machinery for [CROP]?
ROW232	select_one locations3	IA025	Where was the main source for machinery?
ROW233
ROW253	note	LVN1	Now, let me ask you about the animals and livestock that your household may have
ROW254	select_one yn	LV001	During the last 12 months, have you or any member of your household raised or owned more than two livestock animals (e.g., oaxen, cattle, pigs, chicken, etc.)?
ROW255	select_multiple animals	LV002	During the last 12 months, have you or any member of your household raised or owned any of the following animals?				We will ask all the questions for the animals that record a 1 (yes)
	begin_repeat	LVR1	Detailed questions about household owned animals
	calculate	LVC1									1+1
	text	LV002_2	Animal ID
ROW256	integer	LV003	How many [LIVESTOCK] are owned by your household now (present at your farm or away)?
ROW257	integer	LV004	How many [LIVESTOCK] were owned by your household one year ago (present at your farm or away)?
ROW258	integer	LV005	During the last 12 months, how many [LIVESTOCK] did your household consume?
ROW259	integer	LV006	During the last 12 months, how many [LIVESTOCK] did your household buy?				If none, record 0 and go to Q10
ROW260	integer	LV007	How much did you spend in over the last 12 months in purchases of [LIVESTOCK]?
ROW261	select_one towhom	LV008	From whom did you buy your [LIVESTOCK]?
ROW262	select_one locations	LV009	Where did you buy your [LIVESTOCK]?
ROW263	integer	LV010	If you had to buy one alive [LIVESTOCK] today, how much would you have to pay?
ROW264	integer	LV011	How many [LIVESTOCK] were there born over the last 12 months?
ROW265	integer	LV012	How many [LIVESTOCK] died over the last 12 months?
ROW266	integer	LV013	During the last 12 months, how many [LIVESTOCK] did your household sell?				If none, record 0 and go to Q17
ROW267	integer	LV014	How much did you receive in total for the sales of [LIVESTOCK] over the last 12 months?
ROW268	select_one towhom	LV015	To whom did you sell your [LIVESTOCK]?
ROW269	select_one locations	LV016	Where did you sell your [LIVESTOCK]?
ROW270	integer	LV017	How much land did you use to graze [LIVESTOCK], either mn your farm, other people's farms, or on common land?
ROW271	select_one area	LV018	Choose measurement units
ROW272	integer	LV019	During the last 12 months how much did you spend in vet services and medicines for [LIVESTOCK]?
ROW273	select_one locations2	LV020	Where is the main source of vet serices and medicines for [LIVESTOCK]?
ROW274	integer	LV021	During the last 12 months how much did you spend in fodder and feeds for [LIVESTOCK]?
ROW275	select_one locations3	LV022	Where is the main source of fodder and feeds for [LIVESTOCK]?
	end_repeat
ROW276
ROW277	note	BPN1	Let me ask you now some questions regarding the products your household might produce out of the animals you own or raise.
ROW278	select_multiple byproduct	BP001	Did your household produce any of the following product during the last month?				We want to prompt a list and let them choose all that apply. Then, we want to prompt only those BYPRODUCTS that were chosen.
	begin_repeat	BPR1	Detailed questions about above mentioned animal products
	calculate	BPC1									1+1
	text	BP001_2	Product ID
ROW279	integer	BP002	How much quantity of [BYPRODUCT] does your household produce per month?
ROW280	select_one weights	BP003	Choose measurement units.
ROW281	integer	BP004	How much of the [BYPRODUCT] is sold?
ROW283	integer	BP006	What was the total value of sales of [BYPRODUCT] in the last month?
ROW284	select_one towhom	BP007	To whom did you sell [BYPRODUCT]?
ROW285	select_one location	BP008	Where did you sell?
ROW286	integer	BP009	If you had to buy [BYPRODUCT] today, how much would you have to pay?
	end_repeat
ROW288
ROW289	note	ALN1	Now I will ask you some questions regarding the labor you hire for the agricultural activities of your household
	select_multiple ACTIVITY	AL000	Did your household had to hire workers for carrying out any of the following activites?				constraint choices to activities and crop and livestock as well
	begin_repeat	ALR1	Detailed questions on activities for which household hired workers
	calculate	ALC1									1+1
	text	AL000_2	Activity ID
ROW290	yn_sp3	AL001	During the last 12 months did you contract someone to do all of your [ACTIVITY]?		Enphasize that this is contracted work, not daily wages		We want to prompt ACTIVITY 1, 2, and 3 if CR001=1 (yes). We want to prompt ACTIVITY 4 if LV001=1. If AL001=2 (no), jump to AL004.
ROW291	integer	AL002	How much did this contract cost you?
ROW292	select_one locations2	AL003	Where does the contractor live?
ROW293	yn_sp3	AL004	During the last 12 months did you hire any men, women or children (who were not household members) to work on [ACTIVITY] paying a wage or in-kind? Please, exclude food whilst work and those working to pay any debt to your household.		Do not include any household members or monthlly hired personnel		If the answer is no, jump to next ACTIVITY
ROW294	note	ALN2	I am going to ask you first for the adults you hired. Consider them to be adults if they are 18 years old or older.
ROW295	integer	AL005	How many adults did you hire during the last 12 months for [ACTIVITY]?				If the answer is 0, ask
ROW296	integer	AL006	How many days per adult did you hire for [ACTIVITY]?
ROW297	integer	AL007	How much did you pay to each of the adults hired for doing [ACTIVITY]?
ROW298	select_one period	AL008	Choose measurement unit
ROW299	integer	AL009	Estimate the value of in-kind payments to all the adults hired for [ACTIVITY] (food, housing, clothes, and others) during last 12 months.		If no in-kind payments was done, write 0
ROW300	select_one locations2	AL010	Where do the adults you hired for [ACTIVITY] live?
ROW301	note	ALN3	Now I will ask you the same questions but for the hired children. Consider them as children if they are younger than 18 years old.
ROW302	integer	AL011	How many children did you hire during the last 12 months for [ACTIVITY]?
ROW303	integer	AL012	How many days per children did you hire for [ACTIVITY]?
ROW304	integer	AL013	How much did you pay to each of the children hired for doing [ACTIVITY]?
ROW305	select_one period	AL014	Choose measurement unit
ROW306	integer	AL015	Estimate the value of in-kind payments to all the children hired for [ACTIVITY] (food, housing, clothes, and others) during last 12 months.
ROW307	select_one locations2	AL016	Where do the children you hired for [ACTIVITY] live?
	end_repeat
ROW308
ROW309	note	ENN1	Not let's talk about other businesses in which the members of your household might participate.
ROW310	select_one yn_sp3	EN001	Over the past 12 months has anyone in your household operated any income-generating enterprise which produces goods or services, or has anyone in your household owned a shop or operated a trading business? Please exclude agriculture, livestock or natural resource relate activities. Enterprises might include, but are not limited to corner shops, grains stores, firewood selling, metalwork, tailorin…
ROW311	select_multiple business	EN002	What income-generating enterprises did individuals in your household operate over the past 12 months?		Choose the 3 most important enterprises (those with the highest revenue).		We want to choose up to three alternatives from the list. Then, prompt each question for each BUSINESS chosen.
	begin_repeat	ENR1	Detailed questions about the reported income generating activities
	calculate	ENC1									1+1
	text	EN002_2	Actitivity ID
	integer	EN002_3	Order of importance
ROW312	integer	EN003	How many months during the last 12 months did this household operate [BUSINESS]?
ROW313	select_one locations2	EN004	Where does [BUSINESS] operate?
ROW314	select_one towhom	EN005	Who is the main customer?
ROW315	integer	EN006	During the last 12 monthss, how many individuals who are not members of the household were hired per week to work at [BUSINESS]?		If none, enter 0		If the answer is 0, jump to EN010
ROW316	integer	EN007	How many hours per week does a typical hired worker spends working for [BUSINESS]?
ROW317	integer	EN008	How much is a hired worker paid per week?		Estimate cash value of in-kind benefit per week per worker.
ROW318	select_one locations2	EN009	Where do these hired workers live?
ROW319	select_one incharge	EN010	Who is in charge of the operation of [BUSINESS]?				If the answer is 5, jump to EN013
ROW320	integer	EN011	In a typical day of operation, how many hours does the person in charge works at [BUSINESS]?
ROW321	integer	EN012	Aside the person who is in charge of [BUSINESS], how many of the household members help or work in a typical day of operation?
ROW322	integer	EN013	In a typical day of operation, how many hours does each of the household members help or work at [BUSINESS]?
ROW323	integer	EN014	If you had to sell all the assets in your [BUSINESS] right now, how much would you ask for them? Please, include the price of the land and buildings where it operates in case you own them.
ROW324	integer	EN015	In a typical month, how much do you pay for the rent of the building where [BUSINESS] operates?		Enter 0 if the building is owned or if the business operates in the house or does not have a specific place for operations.
ROW325	integer	EN016	In a typical month, how much do you pay for services such as water, electricity, or other bills, used only for the operation of [BUSINESS]?
ROW326	integer	EN017	During the last month, how much did you spend on grains from local farmers?		Enumerator: for this and the following questions, see the MAP for definition of "local". Show the MAP to the respondent.
ROW327	integer	EN018	During the last month, how much did you spend on other crops from local farmers?
ROW328	integer	EN019	During the last month, how much did you spend on livestock or animal products from local farmers and livestock producers?
ROW329	integer	EN020	During the last month, how much did you spend on other products, such as locally produced processed foods, locally produced beverages, locally carptentered products or other locally manufactured goods?
ROW330	integer	EN021	During the last month, how much did you spend on goods for resale from other local retailers?
ROW331	integer	EN022	During the last month, how much did you spend on services provided by local businesses, such as accounting, legal services, advertising, consultants?
ROW332	integer	EN023	During the last month, how much did you spend on inputs or items for resale from outside the local economy, including other parts of Rwanda and other countries? For example, sodas, paper products, etc.		Enumerator: refer to the MAP.
ROW333	integer	EN024	What is the total value of sales in this [BUSINESS] in a typical month? That is, how much do you receive from the products you sell or the services you privde?
ROW334	integer	EN025	After all the expenses in inputs, wages and other costs, what was the net take-home profit from the operation of [BUSINESS] during last month?
	end_repeat
ROW335
ROW336	note	TRN1	Now let me ask you some questions about other sources of income you may have.
ROW337	select_one yn_sp3	TR001	During the last 12 months, did you or any members of your household receive any assistance from another household?				If the answer is yes, we want to ask the following two questions for each [SOURCE]. If the answer is no, go to TR004
	select_one yn	TR002	Last 12 months, did your household receive Remittances from family migrants
	integer	TR002_2	How much cash did your household receive
	integer	TR002_3	What is the value of goods that your household received in the last 12 months?
	select_one yn	TR003	Last 12 months, did your household receive money from Other households from the local economy (see MAP)
	integer	TR003_2	How much cash did your household receive
	integer	TR003_3	What is the value of goods that your household received in the last 12 months?
	select_one yn	TR004	Last 12 months, did your household receive money from Other households in refugee camp
	integer	TR004_2	How much cash did your household receive
	integer	TR004_3	What is the value of goods that your household received in the last 12 months?
	select_one yn	TR005	Last 12 months, did your household receive money from Households in other parts of Rwanda
	integer	TR005_2	How much cash did your household receive
	integer	TR005_3	What is the value of goods that your household received in the last 12 months?
	select_one yn	TR006	Last 12 months, did your household receive money from Households in other countries
	integer	TR006_2	How much cash did your household receive
	integer	TR006_3	What is the value of goods that your household received in the last 12 months?
ROW340	select_one yn_sp3	TR007	During the last 12 months, did you or any members of your household give any assistance to another household?		If the answer is yes, we want to ask the following two questions for each [SOURCE]. If the answer is no, go to TR007
	select_one yn	TR008	Last 12 months, did your household give Remittances to family migrants
	integer	TR008_2	How much cash did your household give
	integer	TR008_3	What is the value of goods that your household gave in the last 12 months?
	select_one yn	TR009	Last 12 months, did your household give money to Other households to the local economy (see MAP)
	integer	TR009_2	How much cash did your household give
	integer	TR009_3	What is the value of goods that your household gave in the last 12 months?
	select_one yn	TR010	Last 12 months, did your household give money to Other households in refugee camp
	integer	TR010_2	How much cash did your household give
	integer	TR010_3	What is the value of goods that your household gave in the last 12 months?
	select_one yn	TR011	Last 12 months, did your household give money to Households in other parts of Rwanda
	integer	TR011_2	How much cash did your household give
	integer	TR011_3	What is the value of goods that your household gave in the last 12 months?
	select_one yn	TR012	Last 12 months, did your household give money to Households in other countries
	integer	TR012_2	How much cash did your household give
	integer	TR012_3	What is the value of goods that your household gave in the last 12 months?
	integer	TR013	How much did your household receive in total during the last 12 months on Income from rentals of buildings, animals and machinery		If none, record 0 and move to the following [OTHER SOURCE]. Estimate the cash value of in-kind transfers.		We want to ask the following questions for each [OTHER SOURCE]. If the answer is 0, don't ask TR008 and move to next [OTHER SOURCE].
	select_one locations2	TR013_2	Where is the payer located?
	integer	TR014	How much did your household receive in total during the last 12 months on Income from selling assets
	select_one locations2	TR014_2	Where is the payer located?
	integer	TR015	How much did your household receive in total during the last 12 months on Pension from government or private sector
	select_one locations2	TR015_2	Where is the payer located?
	integer	TR016	How much did your household receive in total during the last 12 months from Scholarships
	select_one locations2	TR016_2	Where is the payer located?
	integer	TR017	How much did your household receive in total during the last 12 months from Church
	select_one locations2	TR017_2	Where is the payer located?
	integer	TR018	How much did your household receive in total during the last 12 months on Other transfers from the World Food Programme
	select_one locations2	TR018_2	Where is the payer located?
	integer	TR019	How much did your household receive in total during the last 12 months from Government, NGOs or other organizations
	select_one locations2	TR019_2	Where is the payer located?
ROW346	note	SVN1	Let me ask you about the savings and credits that your household has.
ROW347	select_one yn_sp3	SV001	Do you or someone in this household hold any savings? Please exclude livestock and land, and also exclude the savings you may have i		Ask if the household participates in a ROSCA (ikimina). If it does, enter 1.		If the answer is 2 (no), jump to SV009
	select_multiple	SV001_2	Which of the following saving schemes best apply to your household?
	begin_repeat	SVR1	Detailed questions about household saving schemes
	calculate	SVC1									1+1
	text	SV001_3	Saving scheme ID
ROW348	integer	SV002	As of today, what is the total amount of savings of this household? Please exclude livestock and land.		If nothing, enter 0 and move to the next [SAVING TYPE]		If 0, ask next [SAVING_TYPE]
ROW349	integer	SV003	During the last 12 months, how much did the household save (add to savings) in [SAVING TYPE]?
ROW350	integer	SV004	Do you receive any interest for [TYPE OF SAVING]?
ROW351	select_one period_w	SV005	Choose period
ROW352	integer	SV006	During the last 12 months, how much did the household withdraw from [SAVING TYPE]?
ROW353	select_one yn_sp3	SV007	How much did your household receive from an ikimina in the last 12 months?		If none, enter zero.		If 0, go to SV010
ROW354	integer	SV008	How much do you or other household members contribute to the pool for the kimina?
ROW355	select_one period_w	SV009	Choose period
	end_repeat
ROW356	select_one yn_sp3	SV010	As of today, do you or someone in this household owe any money?
ROW357	integer	SV011	Considering all the credits received by all the household members, how much money does this houshold owe?
ROW358	integer	SV012	During the last 12 months, how much did the household borrow from any sources, such as formal credits, relatives and friends?
ROW359	integer	SV013	During the last 12 months how many loans did the members of this household receive?
ROW360	integer	SV014	During the last 12 months, how much did the household pay on its debt?
ROW361
ROW362	note	SHN1	Let me ask you about the way you deal with difficulties in life
ROW363	select_one yn_sp3	SH001	During the last 2 years, was your household affected negatively by any of the following [SHOCK]?				If the answer is 1 (yes), ask SH002 for each SHOCK
ROW364	select_one strategy	SH002	What did your household do in response to this [SHOCK] to try to regain your former welfare level?		If the shock happened more than once, ask about the most recent incident.
ROW365
ROW366	note	BHN1	This is the last section of the survey. I really appreciate your time. I am going to ask you questions in different hypothetical situations.
ROW367	select_one school	BH001	What is the highest level of schooling you expect the youngest of the children living in your household might complete?
ROW368	select_one scale_hope	BH002	In a scale from 0 to 10, where 0 is impossible and 10 is certain, how likely do you think you will be able to leve the refugee camp and go back to your hometown within the next 5 years?
ROW369	select_one control1	BH003	Which sentence do you agree the most with:
ROW370	select_one control2	BH004	Which sentence do you agree the most with:
ROW371	select_one stress	BH005	During the last week, how often have you felt that things are not going well?
ROW372	select_one stress	BH006	During the last week, how often have you felt that difficulties accumulate so much that you cannot handle them?
ROW373	select_one seven_days	BH007	How many days during the last week did you feel happy?
ROW374	select_one seven_days	BH008	How many days during the last week did you feel that your life was unmeaningful?
ROW375	note	BHN2	Imagine you win a lottery of 20,000 RWF and you have two options for receiving the prize. The options are to receive 20,000 RWF tomorrow or a bigger prize in one month. What would you choose in the following situations?
ROW376	select_one now1	BH009	What do you prefer?
ROW377	select_one now2	BH010	What do you prefer?
ROW378	select_one now3	BH011	What do you prefer?
ROW379	note	BHN3	Imagine again you win a lottery of 20,000 RWF and you have two options for receiving the prize. The first option is to receive the prize of 20,000 RWF in 6 months. The second option is to receive a bigger prize in 7 months. What would you choose in the following situations?
ROW380	select_one later1	BH012	What do you prefer?
ROW381	select_one later2	BH013	What do you prefer?
ROW382	select_one later3	BH014	What do you prefer?
ROW383	select_one risk1	BH015	Suppose you have money to invest in a business. You can choose among 2 types of businesses:
ROW384	select_one risk2	BH016	Suppose that 2 jobs are offered to you. Which one would you take?
ROW385	select_one risk3	BH017	Imagine we were to flip a coin to give you a prize. There are four options. Choose what option you prefer:
ROW386
ROW387	note	QN2	This is the end of the survey. Thank you very much! We really appreciate your time. We hope that this research project helps guiding policies to improve the life of your community. I hope you have a very nice rest of your day!
ROW388	end	end

## Sheet: survey (4)
RowID	name	label::Kinyarwanda	hint::Kinyarwanda
ROW001
ROW002	FPN1	Urupapuro rubanza
ROW003	FP001	Aho iherereye
ROW004	FP002	Imkambi cyangwa umudugudu/umujyi
ROW005	FP003	Ikiranga ubazwa
ROW006	FP004	Itariki
ROW007	FP005	Isaha yo gutangira
ROW008
ROW009	QN1	Uruparo rw'ubwemere Muraho. Nitwa______________ nkorana na PAM mu rwego rwo gukora ubushakashatsi ku byerekeye imiterere y'urugo rwawe n'imirimo mukora. Ni uburenganzira bwawe kwanga gusubiza ikibazo icyo aricyo cyose wumva udashaka. Ibisubizo byose utanga bizagirwa ibanga.
ROW010
ROW011	RSN1	Icyambere ndashaka ku kubaza ibibazo birebana n'urugo rwawe. Usubize ushingiye ku bantu bose mubana murugo musangira amafunguro mu rugo. Ukuremo umuntu waba amaze igihe kingana n'amezi 6 cyangwa arenga adahari. Reka duhere k'umukuru w'urugo.
ROW012	RS001	Ese yitwa nde?
ROW013	RS002	Ese ni umugabo cyangwa n'umugore?
ROW014	RS003	Ese isano afitanye n'umukuru w'urugo ni irihe?	Hitamo isano uyu muntu afitanye n'umukuru w'urugo
ROW015	RS004	Ese yaba afite imyaka ingahe?	Niba usubiza atabizi, ashobora kugereranya. Niba atabizi andika 997
ROW016	RS005	Ese yaba afite irihe ranga mimerere?	Soma amahitamo yose hanyuma uhitemo ayo ubona ari ukuri
ROW017	RS006	Ese yaba ari umunyeshuli muri iki gihe?
ROW018	RS007	Ese yaba yarize amashuri angahe?	Hitamo urugero bijyanye kurutonde. Hanyuma wandike umubare w'imyaka.Niba atazi umiubare w'imyaka, andika 1.
ROW019	RS008	Andika umwaka
	RS009	Mu mezi 12 ashize ni amafaranga angahe mwatanze ku bijyanye no kwiga, imyenda y'ishuri n'ibikoresho kuri [NAME] (umwaka w'amashuri 2014-2015)	Niba nta yatanzwe cg atarajyaga ku ishuri andika 0,
ROW020		Ese yaba yaravukiye muri uyu mudugudu/umujyi?
ROW021	RS010	Ese niba atari muri uyu mudugudu/umujyi ni he?	Soma amahitamo yose hanyuma uhitemo ayo ubona ari ukuri
	RS012	Ni mu wuhe mwaka [NAME] yaje hano?
ROW022	RS011	Ese yaba yaravukiye muri iyi nkambi?
	RS014	Niba atari muri iyi nkambi, ni he?
	RS015	Ni mu wuhe mwaka [NAME] yaje muri iyi nkambi?
ROW023
ROW024	HLN1	Noneho ngiye kukubaza ibibazo birebana n'ubuzima bishobora kuba byaragize ingaruka ku mirebereho y'urugo mu kwezi gushize.
ROW025	HL001	Ese mu minsi 30 ya hise, [IZINA] yaba yaragize uburwayi ubwo aribwo bwose cyangwa agakomereka?
ROW026	HL002	Ese [izina] yaba yaramaze iminsi ingana ite ahagaritse ibikorwa yari asanzwe akora kubera uburwayi cyangwa gukomereka mu minsi 30 ishize?	Baza igihe nyacyo yahagaritse ibikorwa bye. Niba ntawabarogoye, andika 0. Niba barabarogoye amasaha make gusa,andika 1
ROW027	HL003	Ese haba hari umuntu mwagiye kureba wa mwitaho [urugero: Umuganga, umuforomo, umuntu ucuruza imiti cyangwa umuvuzi gakondo] mu gihe ari uburwayi bukomeye cyangwa gukomereka bikabije mu minsi 30 ya shize?
ROW029	HL004	Ninde mwivujeho?
	HL005	Uwo mwivujeho aherereye he?
ROW032	HL006	Ese mwishyuye amafaranga angahe mu kwivuza?	Baza ikiguzi rusange cyo kwivuza uburwayi cyangwa igikomere.Niba nta kiguzi yatanze andika 0
ROW033	HL007	Ese [IZINA] yaba yaraye munzitiramibu ijoro ryashise?
ROW035
ROW036	TSN1	Noneho nagirango nkubaze ibibazo birebana n'imirimo abantu bo mu rugo rwawe bakora.
ROW037	TS001	Ese [IZINA] yaba yaramaze amasaha angahe avoma amazi ejo hashize?	Andika umubare w'amasaha. Niba ari munsi y'isaha imwe, andika 1. Hindura ibindi bipimo bakoresheje, iminota uyihindure mu masaha. Niba ntayo, andika 0. Niba atabizi andika 997.
ROW038	TS002	Ese [IZINA] yaba yaramaze amasaha angahe arera umwana, ateka cyangwa akora isuku?	Andika umubare w'amasaha. Niba ari munsi y'isaha imwe, andika 1. Hindura ibindi bipimo bakoresheje, iminota uyihindure mu masaha. Niba ntayo, andika 0. Niba atabizi andika 997.
ROW039	TS003	Ese [IZINA] yaba yaramaze iminsi ingahe mu mezi 12 ashize ahinga cyangwa abiba [urugero: guhinga mu rwego rwo gutegura ubutaka buzabibwamo]?	Andika umubare w'amasaha. Niba ari munsi y'isaha imwe, andika 1. Hindura ibindi bipimo bakoresheje, iminota uyihindure mu masaha. Niba ntayo, andika 0. Niba atabizi andika 997.
ROW040	TS004	Ese [IZINA] yaba yaramaze iminsi ingahe mu mezi 12 ashize abagara, ashyira ifumbire mu murima, cyangwa akora indi mirimo itariyo gusarura?	Andika umubare w'amasaha. Niba ari munsi y'isaha imwe, andika 1. Hindura ibindi bipimo bakoresheje, iminota uyihindure mu masaha. Niba ntayo, andika 0. Niba atabizi andika 997.
ROW041	TS005	Ese [IZINA] yaba yaramaze iminsi ingahe mu mezi 12 ashize mu gusarura?	Andika umubare w'amasaha. Niba ari munsi y'isaha imwe, andika 1. Hindura ibindi bipimo bakoresheje, iminota uyihindure mu masaha. Niba ntayo, andika 0. Niba atabizi andika 997.
ROW042	TS006	Ese [ IZINA] yaba yaramaze amasaha angahe mu minsi irinndwi ishize aragiye amatungo, ayategurira ibiryo cyangwa akora ibikorwa birebana n'ubworozi murugo?	Andika umubare w'amasaha. Niba ari munsi y'isaha imwe, andika 1. Hindura ibindi bipimo bakoresheje, iminota uyihindure mu masaha. Niba ntayo, andika 0. Niba atabizi andika 997.
ROW043	TS007	Ese [ IZINA] yaba yaramaze amasaha angahe mu minsi irinndwi ishize arimo gukora ibikorwa birebana no gukusanya ibisigazwa biri mu murima nyuma y'isarura ( urugero: gukusanya imyembe, izindi mbuto, ubuki cyangwa ibindi bikomoka ku mashyamba byaba ibyo gufungura, kubikoresha nk'imiti cyangwa kubicuruza kugirango byinjirize muryango amafaranga?	Andika umubare w'amasaha. Niba ari munsi y'isaha imwe, andika 1. Hindura ibindi bipimo bakoresheje, iminota uyihindure mu masaha. Niba ntayo, andika 0. Niba atabizi andika 997.
ROW044	TS008	Ese [ IZINA] yaba yaramaze amasaha angahe mu minsi irinndwi ishize arimo gukora ibikorwa by'uburobyi cyangwa afata ibindi biribwa bikomoka mu mazi, mu biyaga, haba mu rwego rwo kubifungura, kubikoresha nk'imiti cyangwa kubicuruza kugirango byinjirize muruyango amafaranga?	Andika umubare w'amasaha. Niba ari munsi y'isaha imwe, andika 1. Hindura ibindi bipimo bakoresheje, iminota uyihindure mu masaha. Niba ntayo, andika 0. Niba atabizi andika 997.
ROW045	TS009	Ese [ IZINA] yaba yaramaze amasaha angahe mu minsi irinndwi ishize arimo gukora ibikorwa asenya inkwi ( cyangwa ibindi bicanwa?)	Andika umubare w'amasaha. Niba ari munsi y'isaha imwe, andika 1. Hindura ibindi bipimo bakoresheje, iminota uyihindure mu masaha. Niba ntayo, andika 0. Niba atabizi andika 997.
ROW046
ROW047	WGN1	Reka nkubaze ubwoko bw'akazi abantu bo mu murugo rwawe bashobora kuba bafite cyangwa barakoze umwaka ushize.
	WG001	[NAME] yigeze akorera umushahara uwo ariwo wose	Aha turareba imirimo itari iyijyanye n'isanzwe yungukira urugo nk'iy'ubuhinzi, ubworozi cyangwa indi mirimo
ROW050	WG002	Ni ubuhe bwoko bw'akazi [WORKER] akoramo?
ROW051	WG003	Mu mezi 12 ashize, ugereranije ni amezi angahe [uwo MUKOZI] yakoze ako kazi?
ROW052	WG004	Ni ibyumweru bingahe mu kwezi uwo [MUKOZI] yakoze ako kazi?	Baza uko bigenda akenshi. Niba akora ukwezi kose, andika 4
ROW053	WG005	Ni iminsi ingahe mu cyumweru uwo [MUKOZI] yakoze ako kazi?	Baza uko bigenda akenshi. Niba akora ukwezi kose, andika 5
ROW054	WG006	Ese amafaranga uwo [MUKOZI] yagejeje murugo ni angahe nyuma yaho umukoresha akuriyemo ibisabwa mbere yo guhemba?
	WG007	[WORKER]yahembwaga nyuma y'igihe kingana gute?
ROW055	WG008	Ni amafaranga angahe [UMUKOZI] yahawe binyuze nk'ibihembo n'uduhimbazamusyi?
	WG009	Ni nyuma y'igihe kingana iki [WORKER]yabonaga ubu ubwishyu?
ROW056	WG010	Ese ako kazi uwo [MUKOZI] yakoraga kari gaherereye he?
ROW057
ROW058	CSN1	Tugiye kuganira ku mafaranga muhabwa buri kwezi na PAM. Nagirango nkwibutse ko amakuru turi gukusanya azafasha mu gushyiraho politike nziza zizabafasha kandi ntabwo ubu bushakashatsi bushobora kubangamira inyungu zanyu muri PAM. Kandi amakuru yose muri buduhe ntaho agaragaza amazina y'umuntu wayatanze.
ROW059	CS001	Ese haba hashize iminsi ingahe muhawe amafaranga?	Fasha mukubara mu gihe usubiza yibuka gusa itariki
ROW060	CS002	Mwabonye amafaranga angahe avuye muri PAM yoherejwe [hakoreshejwe MVISA]?	Utabariyemo amafaranga yoherejwe n'indi miryango cyangwa ingo
ROW061	CS003	Ese ni amafaranga angahe kuri ayo mwabonye urugo rwawe rwabanje kubikuza bwambere?
ROW063	CS004	Ni inshuro zingahe urugo rwanyu rwabikuje amafaranga mu kwezi gushize?
ROW062	CS005	Ese ni amafaranga angahe urugo rwawe rwakoresheje mu gukura ibyo mwari mukeneye?
ROW064	CS006	mu kubikuza, urugo rwanyu rwishyujwe amafaranga angahe (ayo wishyuzwa kuko ubikuje)?
ROW066	CS007	Ni angahe woherereje inshuti zawe, abavandimwe cyangwa izindi ingo?
ROW067	CS008	Ese abo bantu wohereje amafaranga nihe baherereye?
ROW068	CS009	Ese ni ubuhe buryo bw'ubufasha mu kubona ibiryo wahitamo?
ROW069
ROW080	PKN1	Tugiye kuganira ku biryo muhabwa buri kwezi na PAM. Nagirango nkwibutse ko amakuru turi gukusanya azafasha mu gushyiraho poilitike nziza zizabafasha kandi ntabwo ubu bushakashatsi bushobora kubangamira inyungu zanyu muri PAM. Kandi amakuru yose muri buduhe ntaho agaragaza amazina y'umuntu wayatanze.
ROW081	PK001	Ese haba hashize iminsi ingahe muhawe ibiryo?
ROW082	PK002	Ese mwaba mwarahawe [GOOD_AS] muri rusange bingana gute?
ROW083	PK003	Hitamo ibipimo
ROW084	PK004	Ese mwaba mwarafunguye [GOOD_AS] bingana gute mubyo mwahembwe?
ROW086	PK005	Ese mwaba mwatanzeho impano [GOOD_AS] ingana gute mubyo mwahawe?
ROW091	PK006	Ese ibiryo mwagurishije muri rusange [GOOD_AS] ku byo muheruka gufata birangana gute?
ROW093	PK007	Ese urugo rwawe rwishyuwe amafaranga angahe ku ibiryo [GOOD_AS] mwagurishije ubushize?
ROW095	PK008	Ese ninde wabiguze [GOOD_AS] ?
ROW096	PK009	Ese nihehe wabigurishirije [GOOD_AS]?
ROW088	PK010	Ese urugo rwawe rwaba rusigaranye ibingana gute bya [GOOD_AS] ku byo mwahawe?
ROW097
ROW114
ROW115	CSN1	Noneho tugiye kuganira kubyerekeye ibiryo bitandukanye mwafunguye mu kwezi gushize.
ROW116	CS001	Mu cyumweru gishize, waba wowe ubwawe cyangwa abandi bo mu rugo rwawe barafunguye [CN_GOOD]?
ROW117	CS002	Ese urugo rwawe rwaba rwarariye [GOOD _CN] bingana gute muri rusange?
ROW118	CS003	Hitamo igipimo
ROW119	CS004	mu cyumweru gishize mwariye [GOOD_CN] ibingana gute mubiguze?
ROW121	CS005	Ese ni amafaranga angahe muri rusange mwakoresheje mu kugura [GOOD_CN]?
ROW122	CS006	Ese ninde wakuguzeho [GOOD_CN]?
ROW123	CS007	Ese nihe waguze [GOOD_CN]?
ROW124	CS008	Ese waba warakoresheje konte yawe ya terefone mu kwishyura [GOOD_CN]?
ROW125	CS009	Ese ni ibingana iki byavuye mubyo mwiyejereje? [ twavuga, ayavuye mubyo urugo rwasaruye
ROW127	CS010	Ese ni ibingana gute wahaweho nk'impano, hamwe n'imfashanyo?
ROW129	CS011	Ese ninde waguhaye iyo mpano?
ROW130	CS012	Ese ni ibintu bingana iki[ GOOD] byavuye mubyo wari warabitse mbere
ROW132	CS013	Ese byagura amafaranga angahe uramutse uguze [GOOD_CN] none aha?
ROW134
ROW135	SRN1	Noneho tugiye kwibanda ku mafaranga ukoresha mu kwezi gusanzwe
ROW136	SE001	Ese haba hari amafaranaga urugo rwawe rwishyura [serivise]?
ROW137	SE002	Ese mu kwezi gushize urugo rwawe rwaba rwarakoresheje amafaranga angahe yo kwishyura [SERIVISE]?
	SE003	[SERVICE]wayiguze he?
ROW139
ROW140	ASN1	Noneho reka tuganire kubikoresho waba utunze iwawe mu rugo
ROW141	AS001	Ese urugo rwawe rwaba rufite [ASSET] zingahe?	Andika 0 niba ari ntayo
ROW142	AS002	Ese mu mezi 12 ashize, waba wowe ubwawe cyangwa undi wo mu rugo rwawe yaraguze [ASSET]
ROW143	AS003	Ese ni amafaramga angahe waba warakoresheje mu kugura [ASSET] mu mezi 12 ashize?
ROW144	AS004	Ese ni nde mwaguzeho iyo [ASSET]?
ROW145	AS005	Ese ni he waguriye iyo [ASSET] ?
ROW146	AS006	Ese mu mezi 12 ashize, haba hari umuntu wo mu rugo rwawe wahawe [ASSET] nk'impano?
ROW147	AS007	Ese iyo mpano yarifite gaciro kangana gute?	Niba usubiza atazi neza agaciro k'impano, tanga ikigereranyo.
ROW148	AS008	Ese umuntu wabahaye iyo [ASSET] yaba atuyehe?
ROW149
ROW150	WLN1	Noneho ngiye kukubaza ibibazo birebana n'imiberebereho y'abantu bo mu rugo rwawe.
ROW155	WL001	mu minsi 7 ishize, hari iminsi urugo rwanyu rwabuze ibiryo bihagije cg amafaranga yo kubigura?
	WL002	Mu minsi 7 ishize, ni kangahe byabaye ngombwa ko urugo rwanyu rurya ibiryo rudakunda cg bihendutse
	WL003	Mu minsi 7 ishize, ni kangahe byabaye ngombwa ko urugo rwanyu ruguza ibiryo cg rukabikura ku nshuti cg uwo mu muryango?
	WL004	Mu minsi 7 ishize, ni kangahe byabaye ngombwa ko mu rugo rwanyu rugabanya ingano y'ibiryo ?
	WL005	Mu minsi 7 ishize, ni kangahe byabaye ngombwa ko mu rugo rwanyu abakuru baharira ibiryo abato ?
	WL006	Mu minsi 7 ishize, ni kangahe byabaye ngombwa ko mu rugo rwanyu rugabanya inshuro mwaryaga ku munsi?
ROW162
ROW163	HSN1	Noneho tugiye kwibanda ku miterere y'inzu mutuyemo.
ROW164	HS001	Ese iyinzu yaba ari iyawe?	Mu nkambi andika 4= cyemerewe gutangirwa ubuntu
ROW165	HS002	Ese abantu bo mu rugo rwawe baba baryama mu byumba bingahe?	wibara dushe, imisarani, ibyumba by'ububiko cyangwa garaje
ROW166	HS003	Ese amazi munywa muyakura he?
ROW167	HS004	Ese haba hari intera ingana ite kugera aho ku isoko?
ROW168	HS005	Hitamo ibipimo
ROW170	HS006	Mukoresha umusarani uteye ute?
ROW172	HS007	Mutekesha iki akenshi muri uru rugo?
ROW173	HS008	Ese ni ubuhe buryo busobanura neza aho igikoni cy'umuryango wanyu giherereye?
ROW175	HS009	Ese igisenge cy'inzu mubamo cyaba cyiganjemo ibihe bikoresho?	Ushobora kuzuza igisubizo urangije kwitegereza imiterere y'igisenge
ROW177
ROW178	LNN1	Nagira ngo nkubaze ibibazo bimwe birebana n'ubuhinzi urugo rwawe rushobora gukora
ROW179	LN001	Ese urugo rwawe rwaba rufite cyangwa rwarahinze amasambu mu mezi 12 ashize? Hakubiyemo uturima/ubusitani tw'igikoni, ayarajijwe, ayo mutunze, ayo mwagabanye, ayo mufitemo ibihingwa musangiye, ayo mwatishije abandi, ayo mufatanije kuburyo muzagabana umusaruro cyangwa amasambu rusange.
ROW180	LN002	Ese mufite amasambu bwite cyangwa ayo muhinga angahe ?	Mu gihe afite ubutaka burenze 5, andika 5
ROW181	LN003	Ese iyo [SAMBU] irangana ite?
ROW182	LN004	hitamo ibipimo
ROW183	LN005	bwo [UBUTAKA] ni ubwawe?
ROW184	LN006	Ese iyo isambu igutwara amafaranga angahe yose hamwe?
ROW185	LN007	Ese nyiri [BUTAKA] atuye he?
ROW186	LN008	Ese bakwishyura angahe yose hamwe?
ROW187	LN009	Ese uwo muntu wagukodesheje [UBUTAKA] atuye he?
	LN010	Nyir'ubwo butaka aba he?
	LN011	Ukoresha ubwo butaka aba he?
ROW188	LN012	Ese uwo muntu wagutije [ubutaka] atuye he?
ROW189	LN013	Ese uwo umuntu wakodeshejeho [UBUTAKA] atuye he?
ROW190	LN014	Ese [ ubutaka] rusange bwaba buherereye he?
ROW191	LN015	Ese ikintu nyamukuru ubu butaka bwakorerwagaho ni ikihe mu mezi 12 ashize?
ROW192	LN016	Ese ubwo butaka bwaba burimo imiyoboro ibuvomerera?
ROW193	LN017	Ese ubwo butaka buri ahantu hateye hate?
ROW194	LN018	Ubwo butaka bufite uburumbuke bumeze bute?
ROW195
ROW196	CRN1	Noneho reka tuganire ku bihingwa uhinga
ROW197	CR001	Ese waba wowe ubwawe cyangwa uwundi muntu wo mu murugo rwawe yari geze ahinga mu gihe cy'amezi 12 ashize?
ROW198	CR002	Ese mu mezi 12 ashize, ni ibihe muri ibi bihingwa bikurikira mwahinze?
ROW201	CR003	Ese ubutaka bwose wahinzeho[IBIHINGWA] bwanganaga gute mu mezi 12 ashize?
	CR004	Hitamo igipimo
ROW199	CR005	Ese waba warasaruye [IBIHINGWA] bingahe mu mezi 12 ashize?	Niba nta musaruro/bararumbije, andika 0 aharebana n'umusaruro wavuyemo wandike 1 kubirebana n'igipimo
ROW200	CR006	Hitamo igipimo
ROW203	CR007	Ese ni akahe agaciro rusange k'umusaruro w'[IBIHINGWA] wabonye mu mezi 12 ashize?
ROW205	CR008	Mu gihe hazasangirwa ibihingwa cyangwa ikodesha, Ese haba hari umuntu mwagabanye umusaruro? Niba ari yego, wagabanye ungana gute?	Mu gihe ntamusaruro bagabanye cyangwa ntabutaka bwagabanijwemo, andika 6
	CR009	Hari igice cy'ubu butaka cyavanzwemo ikindi gihingwa?
	CR010	Niba ari yego, ni ikihe gihingwa?
ROW207	IAN1	Ese watubwira ubwoko bw'inyongeramusaruro wakoresheje mu bihingwa?
ROW208	IA001	Ese mu mezi 12 ashize, waba warakoresheje imbuto zingana gute mu [BIHINGWA]?
ROW209	IA002	Hitamo igipimo	Mu gihe atabukoresheje, andika amahitamo 1
ROW210	IA003	Mu mezi 12 ashize, waba warakoresheje amafaranga angahe mukugura imbuto z' [IBIHINGWA]?
ROW211	IA004	Ese izo mbuto zavuye he?
ROW212	IA005	Mu mezi 12 ashize, waba warakoresheje imiti yica udukoko ingana ite mu [BIHINGWA]?
ROW213	IA006	Hitamo igipimo	Mu gihe atabukoresheje, andika amahitamo 1
ROW214	IA007	Mu mezi 12 ashize, waba warakoresheje amafaranga angahe mu kugura imiti yica udukoko mu [BIHINGWA]?
ROW215	IA008	Ese iyo miti yavuye he?
ROW216	IA009	Mu mezi 12 ashize, waba warakoresheje ifumbire y'imborera ingana ite mu [BIHINGWA]?
ROW217	IA010	Hitamo igipimo	Mu gihe atabukoresheje, andika amahitamo 1
ROW218	IA011	Mu mezi 12 ashize, waba warakoresheje amafaranga angahe mu kugura ifumbire mvaruganda y' [IBIHINGWA]?
ROW219	IA012	Ese iyo fumbire y'imborera wayikuragahe?
ROW220	IA013	Mu mezi 12 ashize, waba warakoresheje ifumbire mvaruganda ingana ite mu [BIHINGWA]?
ROW221	IA014	Hitamo igipimo	Mu gihe atabukoresheje, andika amahitamo 1
ROW222	IA015	Mu mezi 12 ashize, waba warakoresheje amafaranga angahe mu kugura ifumbire mvaruganda mu [BIHINGWA]?
ROW223	IA016	Ese nihe waguriye iyo fumbire mvaruganda?
ROW224	IA017	Mu mezi 12 ashize, waba warakoresheje iminsi ingahe mu kuvomerera [IBIHINGWA]?
ROW225	IA018	Mu mezi 12 ashize, waba warakoresheje amafaranga angahe ku mashanyarazi yakoreshejwe mu kuvomerera cyangwa iki kiguzi cyo ku mukuvomerera [IBIHINGWA]?
ROW226	IA019	Ese amazi mwakoreshaga mu kuvomerera mwayakuragahe?
ROW227	IA020	Mu mezi 12 ashize, waba warakoresheje ibimasa bihinga iminsi ingahe mu [BIHINGWA]?
ROW228	IA021	Mu mezi 12 ashize, waba warakoresheje amafaranga angahe mu guhingisha ibimasa mu [BIHINGWA]?
ROW229	IA022	Ese ibyo bimasa wabikuraga he?
ROW230	IA023	Mu mezi 12 ashize, waba warakoresheje imashine zihinga iminsi ingahe mu [BIHINGWA]?
ROW231	IA024	Mu mezi 12 ashize, waba warakoresheje amafaranga angahe ku mashine zakoze mu [BIHINGWA]?
ROW232	IA025	Ese izo mashine wazikuragahe?
ROW233
ROW234	CSN01	Noneho ngiye kukubaza ibirebana n'imikoreshereze y'umusaruro
ROW235	CS001	Ese hari [IBIHINGWA] wasaruye waba waragurishijeho mu mezi 12 ashize?
ROW236	CS002	Ese umusaruro w' [IBIHINGWA] wose wagurishijwe urangama ute mu mezi 12 ashize?	Ugomba kuba umubare uruta zero
ROW238	CS003	Ese ni ahake gaciro k'umusaruro wose wagurishijwe w' [IBIHINGWA]?
ROW239	CS004	Ese ni nde mwagurishije [IBIHINGWA]?
ROW240	CS005	Ese ni he mwagurishije [IBIHINGWA]?
ROW241	CS006	Uramutse ugurishije umusaruro w' [IBIHINGWA]none aha mu isoko rikwegereye, ese baguha angahe?	Niba usubiza atabizi, bafashe gutanga umubare w'ibiciro biri ku isoko by'imyaka
ROW243	CS007	Ese mwaba mwarariye ibingana gute ku musaruro ku [BIHINGWA] mu mezi 12 ashize?
ROW245	CS008	Ese ni ibingana gute ku [IBIHINGWA] mwatanzeho impano mu mezi 12 ashize?
ROW247	CS009	Ese abo mwahaye iyi mpano baba batuye he?
ROW248	CS010	Ese ni ibingana gute ku musaruro [IBIHINGWA] mwakoresheje mu kugaburira amatungo mu mezi 12 ashize?
ROW250	CS011	Ese ni umusaruro ungana iki w' [IBIHINGWA] mwasaruye mu mezi 12 mugihunitse?
ROW252
ROW253	LVN1	Noneho nagirango nkubaze ibyerekeye n'amatungo n'ubworozi
ROW254	LV001	Ese waba wowe ubwawe cyangwa undi muntu wo mu rugo rwawe wigeze korora cyangwa kugira amatungo arenze abiri (Urugero: ikimasa gihinga, itungo rinini, ingurube, inkoko, n'ibindi)?
ROW255	LV002	Mu mezi 12 ashize, hari umuntu wo mu rugo rwawe waba yaroroye cyangwa agatunga [ITUNGO] iryo ariryo ryose?
ROW256	LV003	Ese ni [ITUNGO] angahe mufite mu rugo rwawe ubu (mu rugo cg ahandi)?
ROW257	LV004	Ese ni [ITUNGO] angahe mwari mutunze mu rugo rwawe umwaka ushize (mu rugo cg ahandi) umwaka ushize?
ROW258	LV005	Mu mezi 12 ashize, ni [ITUNGO] angahe mwariye mu rugo?
ROW259	LV006	Mu mezi 12 ashize, ni [ITUNGO] angahe mwaguze mu rugo rwawe?
ROW260	LV007	Ese mwakoresheje amafaranga angahe mu mezi 12 ashize mu kugura [ITUNGO]?
ROW261	LV008	Ese ni nde mwaguze ayo [AMATUNGO]?
ROW262	LV009	Ese ayo [AMATUNGO] mwayaguriye he?
ROW263	LV010	Ese uramutse ushatse kugura [ITUNGO] rizima uyu munsi, wakwishyura amafanga angahe?
ROW264	LV011	Ese ni [AMATUNGO] angahe yavutse mu mezi 12 ashize?
ROW265	LV012	Ese ni [AMATUNGO] angahe yapfuye mu mezi 12 ashize?
ROW266	LV013	Ese ni [AMATUNGO] angahe urugo rwawe rwagurishije mu mezi 12 ashize?
ROW267	LV014	Ese bakwishyuye amafaranga angahe yose hamwe ku [AMATUNGO] mu mezi 12 ashize?
ROW268	LV015	Ese ninde waguze [AMATUNGO]?
ROW269	LV016	Ese ni he wagurishirije [AMATUNGO]?
ROW270	LV017	Ese waba warakoresheje ubutaka bungana bute bw'urwuri rw'( AMATUNGO), yaba ferime yawe cyangwa ferime z'abandi cyangwa mu nzuri rusange?
ROW271	LV018	Hitamo igipimo
ROW272	LV019	Mu mezi 12 ashize watanze amafaranga angahe yo kwishyura serivise za veterineri n'imiti y' [AMATUNGO]?
ROW273	LV020	Ese nihe mwaba mukura abaganga n'imiti by' [AMATUNGO]?
ROW274	LV021	Mu mezi 12 ashize, ni amafaranga angahe wakoresheje mu kugura ibiryo n'ubwatsi bw [AMATUNGO]?
ROW275	LV022	Ese nihe mukura ibiryo n'ubwatsi bw' [AMATUNGO]?
ROW276
ROW277	BPN1	Reka noneho nkubaze ibibazo birebana n'ibikomoka ku matungo yanyu cyangwa ayo muragiye.
ROW278	BP001	Ese haba hari [PRODUCT] urugo rwawe rwabashije kubona nk'umusaruro bwite ukwezi gushize?
ROW279	BP002	Ese urugo rwawe rubasha kubona [PRODUCT] zingahe buri kwezi?
ROW280	BP003	Hitamo igipimo
ROW281	BP004	Mwagurishije [PRODUCT] zingahe muzo mwabonye?
ROW283	BP005	Ese ni akahe gaciro ka [PRODUCT] zose zacurujwe ukwezi gushize?
ROW284	BP006	Ese ninde wagurishijeho iyo [PRODUCT]?
ROW285	BP007	Ese wayigurishije he?
ROW286	BP008	Ese uramutse ugiye kugura [PRODUCT] uyu munsi, ese wakwishyura angahe?
ROW288
ROW289	ALN1	Noneho ngiye kukubaza ibibazo birebana n'abantu ukoresha mu bikorwa by'ubuhinzi mu rugo rwawe.
ROW290	AL001	Mu mezi 12 ashize, hari umuntu waba warahaye akazi kugirango agukorere [IMIRIMO] yawe yose?	Shimangira uti aka n'akazi gatangirwa amasezerano, ntabwo ari nyakabyizi
ROW291	AL002	Ese amafaranga yose wamwishyuye ni angahe?
ROW292	AL003	Ese uwatanze akazi atuye he?
ROW293	AL004	Mu mezi 12 ashize haba hari abagabo, abagore cyangwa abana waba warahaye akazi( batari abo mu rugo rwawe) kugirango ngo bagukorere [IMIRIMO] ubahemba bubyizi cyangwa ubwishyu butari amafaranga? Sobanura, ariko ntubariremo ibihembo bishingiye kubiryo cyangwa abagukoreye mu rwego rwo kwishyura ideni bari bafitiye urugo wawe.	Saba abasubiza kudashyiramo ababahaye akazi tumaze kuvuganaho
ROW294	ALN2	Ngiye kubanza kukubaza ibirebana n'abantu bakuru wakoresheje. Bafatwa nk'abantu bakuru iyo bafite cyangwa barengeje imyaka 18
ROW295	AL005	Ese ni abantu bakuru bangahe wahaye akazi mu mezi 12 yashize kugirango bagukorere [IMIRIMO] ?
ROW296	AL006	Ese ni iminsi ingahe buri muntu mukuru yakoze iyo [IMIRIMO] ?
ROW297	AL007	Ese buri muntu mukuru wamuhembye amafaranga angahe kugira ngo agukorere [IMIRIMO] ?
ROW298	AL008	Hitamo igipimo
ROW299	AL009	Gereranya agaciro k'ubwishyu butari amafaranga wishyuye abantu bose wakoresheje [IMIRIMO] (ibiryo, icumbi, imyenda n'ibindi) mu mezi 12 yashize.	Niba nta bwishyu bahawe butari amafaranga, andika 0
ROW300	AL010	Ese aba bantu bakuru wahaye [AKAZI] batuye he?
ROW301	ALN3	Noneho ngiye kuba ibibazo bisa nibyo nakubajije ariko noneho birebana n'abana wakoresheje. Bafatwa nk'abana iyo bari munsi y'imyaka 18.
ROW302	AL011	Ese ni abana bangahe wahaye [AKAZI] mu mezi 12 ashize?
ROW303	AL012	Ese buri mwana wamuhaye [AKAZI] k'iminsi ingahe?
ROW304	AL013	Ese ni amafaranga angahe waba warahembye buri mwana wahaye [AKAZI]?
ROW305	AL014	Hitamo igipimo
ROW306	AL015	Gereranya agaciro k'ubwishyu butari amafaranga wishyuye abo bana bose wakoresheje [IMIRIMO] (ibiryo, icumbi, imyenda n'ibindi) mu mezi 12 yashize.
ROW307	AL016	Ese aba bana wahaye [AKAZI]batuye he?
	AL017	Wishyura angahe umukozi wo mu rugo?
	AL018	Hitamo igipimo
	AL019	Umukozi wo mu rugo aba he?
ROW308
ROW309	ENN1	Noneho tuganire kubindi bikorwa bibyara inyungu abantu bo mu rugo rwawe bashobora kuba bafitemo uruhare.
ROW310	EN001	Mu mezi 12 ashize haba hari umuntu wo mu rugo rwawe rwawe waba yarakoze mu gikorwa cyo gucuruza cyangwa gitanga serivise, cyangwa haba hari umuntu wo mu rugo rwawe watunze iduka, cyangwa wakoraga mu bucuruzi? Ntubariremo ubuhinzi, ubworozi, ibikorwa bishingiye k'umutungo kamere. Ibikorwa by'ubucuruzi bikubiyemo amaduka, gucuruza imbuto, cuguruza inkwi, ububaji, kudoda, imirimo yo gusana, salo z'a…
ROW311	EN002	Ese ni mu bihe bigo by'ubucuruzi abantu bo mu rugo rwawe baba barakozemo mu mezi 12 ashize?	Hitamo sosiyete z'ubucuruzi 3 ( za zindi zinjiza amafaranga menshi)
ROW312	EN003	Ese ni amezi angahe mu mezi 12 ashize urugo rwakozemo rwakoze ibikorwa by'[UBUCURUZI ] ?
ROW313	EN004	Ese ibyo bikorwa bibyara inyungu biherereye he?
ROW314	EN005	Ese abakiriya b'imena n'abahe?
ROW315	EN006	Mu mezi 12 ashize, n'abantu bangahe batari abo mu rugo bahawe akazi ku cyumweru kugira ngo bakore muri ibyo (BIKORWA BIBYARA INYUNGU)?	mu gihe ari ntayo, andika 0
ROW316	EN007	Ese ni amasaha angahe ku cyumweru umukozi wahawe akazi amara arimo gukora mu [BUCURUZI]?
ROW317	EN008	Ese umukozi wahaye akazi umuhemba amafaranga angahe ku cyumweru?	Gereranya agaciro k'ubwishyu bahawe butari amafaranga ku cyumweru kuri buri mu kozi
ROW318	EN009	Ese aba bakozi mukoresha baba batuye he?
ROW319	EN010	Ese ninde ushinzwe ibyo bikorwa by' [UBUCURUZI]?
ROW320	EN011	Mu munsi usanzwe w'akazi, ese ni amasaha angahe ushinzwe [UBUCURUZI] amara ari gukora?
ROW321	EN012	Uretse uwo muntu ushinzwe [UBUCURUZI], ese ni abantu bangahe bo mu rugo bafasha cyangwa bakora muri byo bikorwa bya buri munsi?
ROW322	EN013	Mu munsi usanzwe w'akazi, ese ni amasaha angahe buri muntu wo mu rugo agomba gukoresha afasha cyangwa akora muri ubwo [BUBUCURUZI]?
ROW323	EN014	Uramutse ugurishije imitungo iri mu [BUCURUZI] bwawe none aha, ese wasaba angahe? Hakubiyemo agaciro k'ubutaka n'inyubako aho ukorera mu gihe byaba ari byawe.
ROW324	EN015	Mu kwezi gusanzwe, ese wishyura amafaranga angahe y'ubukode aho ukorera [UBUCURUZI] bwawe?	Andika 0 niba inyubako ari ye cyangwa mu gihe ubucuruzi bukorerwa bufite inzu bukoreramo cyangwa budafite ahantu hihariye bukorera.
	EN016	Uwo wishyura ubukode atuye he?
ROW325	EN017	Mu kwezi gusanzwe, ese ukoresha amafaranga angahe mu kwishyura serivise nk'amazi, amashanyarazi cyangwa izindi nyemezabuguzi zirebana n'ibikorwa by' [UBUCURUZI] bwawe?
ROW326	EN018	Mu kwezi gushize, ni amafaranga angahe warakoresheje mu kugura intete zivuye ku bahinzi b'aho utuye?	Umukusanyamakuru: kuri iki n'ibibazo bikurikira, reba ikarita iragufasha gusobanukirwa ijambo "aho utuye". Ereka usubiza ibibazo iyo karita.
ROW327	EN019	Mu kwezi gushize, ni amafaranga angahe waguze ibindi bihingwa by'abahinzi baho utuye?
ROW328	EN020	Mu kwezi gushize, ese waba warakoresheje amafaranga angahe yo kugura ibikomoka ku matungo n'ubuhinzi bw'aborozi n'abahinzi baho utuye?
ROW329	EN021	Mu kwezi gushize, ese waba warakoresheje amafaranga angahe yo kugura ibindi warukeneye, ibiryo n'ibinyobwa byatunganyirijwe ho utuye cyangwa ibikoresho by'ubukorikori cyangwa ibicuruzwa byakorewe aho utuye?
ROW330	EN022	Mu kwezi gushize, ese waba warakoresheje amafaranga angahe yo kugurangura ibyo uzacuruza ubikuye kubadandaza baho utuye?
ROW331	EN023	Mu kwezi gushize, ni amafaranga angahe warakoresheje ugura serivise z'ibikorwa bikorerwa aho utuye, twavuga nk'ibaruramari, serivise zirebana n'amategeko, kwamamaza ibikorwa, gukoresha abikorera?
ROW332	EN024	Mu kwezi gushize, ese waba warakoresheje amafaranga angahe mu kugura ibikoresho uzacuruza hanze yaho utuye, hakubiyemo no mu tundi duce tw'uRwanda n'ibindi bihugu? Urugero, fanta ibikoresho bya papeteri, n'ibindi?	Umukusanyamakuru: ifashishe IKARITA
ROW333	EN025	Ese ni akahe gaciro rusange kibyacurujwe muri ubu [BUCURUZI] mu kwezi? Ese winjiza amafaranfa angahe avuye mu bikoresho ugurisha cyangwa serivise utanga?
ROW334	EN026	Umaze gukuramo amafaranga waguze ibikoresho, imishahara n'ibindi watanzeho amafaranga, inyungu usigarana ikomotse mu bikorwa by'[UBUCURUZI] yanganaga ate mu kwezi gushize?
ROW335
ROW336	TRN1	Reka nkubaze bimwe mu bibazo birebana n'ibindi bintu bikwinjiriza amafaranga.
ROW337	TR001	Mu mezi 12 ashize, Ese hari abantu bo mu rugo rwawe cyangwa wowe ubwawe bahawe ubufasha n'urundi rugo?
	TR002	Mu mezi 12 ashize, urugo rwanyu rwigeze rubona amafaranga yoherejwe n'abo mu muryango baba ahandi ?
	TR002_2	Ni amafaranga angahe mwabonye ?
	TR002_3	Ni akahe gaciro k'ibyo mwabonye mu mezi 12 ashize?
	TR003	Mu mezi 12 ashize, urugo rwanyu rwigeze rubona amafaranga yoherejwe n'abo mu zindi ngo batuye muri aka gace?
	TR003_2	Ni amafaranga angahe mwabonye ?
	TR003_3	Ni akahe gaciro k'ibyo mwabonye mu mezi 12 ashize?
	TR004	Mu mezi 12 ashize, urugo rwanyu rwigeze rubona amafaranga yoherejwe n'abo mu zindi ngo batuye mu nkambi?
	TR004_2	Ni amafaranga angahe mwabonye ?
	TR004_3	Ni akahe gaciro k'ibyo mwabonye mu mezi 12 ashize?
	TR005	Mu mezi 12 ashize, urugo rwanyu rwigeze rubona amafaranga yoherejwe n'abo mu zindi ngo zituye ahandi mu gihugu?
	TR005_2	Ni amafaranga angahe mwabonye ?
	TR005_3	Ni akahe gaciro k'ibyo mwabonye mu mezi 12 ashize?
	TR006	Mu mezi 12 ashize, urugo rwanyu rwigeze rubona amafaranga yoherejwe n'abo mu zindi ngo zituye mu bindi bihugu?
	TR006_2	Ni amafaranga angahe mwabonye ?
	TR006_3	Ni akahe gaciro k'ibyo mwabonye mu mezi 12 ashize?
ROW340	TR007	Ese mu mezi 12 ashize waba wowe ubwawe cyangwa umuntu wo mu rugo rwawe yaratanze ubufasha kurundi rugo?	Niba igisubizo ari yego, turashaka kubaza ibibazo 2 bikurikira kuri buri [ nkomoko]. Mu gihe igisubizo ari oya, jya kuri TR007
	TR008	Mu mezi 12 ashize, urugo rwanyu rwigeze ruha amafaranga abo mu muryango wanyu baba ahandi?
	TR008_2	Ni amafaranga angahe mwatanze?
	TR008_3	Ni akahe gaciro k'ibyo mwatanze mu mezi 12 ashize?
	TR009	Mu mezi 12 ashize, urugo rwanyu rwigeze ruha amafaranga abo mu zindi ngo batuye muri aka gace?
	TR009_2	Ni amafaranga angahe mwabonye ?
	TR009_3	Ni akahe gaciro k'ibyo mwatanzemu mezi 12 ashize?
	TR010	Mu mezi 12 ashize, urugo rwanyu rwigeze ruha amafaranga abo mu zindi ngo batuye mu nkambi?
	TR010_2	Ni amafaranga angahe mwatanze?
	TR010_3	Ni akahe gaciro k'ibyo mwatanze mu mezi 12 ashize?
	TR011	Mu mezi 12 ashize, urugo rwanyu rwigeze ruha amafaranga abo mu zindi ngo zituye ahandi mu gihugu?
	TR011_2	Ni amafaranga angahe mwatanze ?
	TR011_3	Ni akahe gaciro k'ibyo mwatanze mu mezi 12 ashize?
	TR012	Mu mezi 12 ashize, urugo rwanyu rwigeze ruha amafaranga abo mu zindi ngo zituye mu bindi bihugu?
	TR012_2	Ni amafaranga angahe mwatanze?
	TR012_3	Ni akahe gaciro k'ibyo mwatanze mu mezi 12 ashize?
	TR013	Mu mezi 12 ashize, ni amafaranga angahe yose hamwe urugo rwanyu rwinjije mu gukodesha inyubako, imashini zihinga cg ibimasa bihinga?
	TR013_2	Uwishyura aba he?
	TR014	Mu mezi 12 ashize, ni amafaranga angahe yose hamwe urugo rwanyu rwinjije mu kugurisha ibikoresho?
	TR014_2	Uwishyura aba he?
	TR015	Mu mezi 12 ashize, ni amafaranga angahe yose hamwe urugo rwanyu rwinjije nka pansiyo iva kuri leta cg abikorera?
	TR015_2	Uwishyura aba he?
	TR016	Mu mezi 12 ashize, ni amafaranga angahe yose hamwe urugo rwanyu rwinjije ava mu nkunga yo kwiga?
	TR016_2	Uwishyura aba he?
	TR017	Mu mezi 12 ashize, ni amafaranga angahe yose hamwe urugo rwanyu rwinjije ava mu nsengero?
	TR017_2	Uwishyura aba he?
	TR018	Mu mezi 12 ashize, ni amafaranga angahe yose hamwe urugo rwanyu rwinjije ava mu zindi nkunga za WFP?
	TR018_2	Uwishyura aba he?
	TR019	Mu mezi 12 ashize, ni amafaranga angahe yose hamwe urugo rwanyu rwinjije ava kuri leta cg izindi nzego?
	TR019_2	Uwishyura aba he?
ROW346	SVN1	Reka nkubaze ibibazo byerekeye ubwizigame n'imyenda urugo rwawe ufite.
ROW347	SV001	Ese haba hari umuntu wo mu rugo rwawe uzigama? Utabariyemo amatungo n'amasambu.	Baza niba urwo rugo rwaba rwaritabiriye ROSCA (Ikimina). Niba waritabieiye , andika1
ROW348	SV002	Kugeza uyu munsi ubwizigame rusange mwaba mufite murugo burangana gute? Utabariyemo amatungo n'ubutaka	Mu gihe ntayo, andika 0 uhite ujya ahakurikira [ UBWOKO BW'UBWIZIGAME]
ROW349	SV003	Mu mezi 12 ashize, urugo rwaba rwarabashije kuzigama amafaranga angana angahe (yiyongera k'ubwizigame)
ROW350	SV004	Ese hari inyungu waba uhabwa zikomoka ku bwizigame bwawe [BWOKO BW'UBWIZIGAME]?
ROW351	SV005	Hitamo igihe
ROW352	SV006	Mu mezi 12 ashize, ni amafaranga angahe abantu bo mu rugo rwawe babikuje mu [BWOKO BW'UBWIZIGAME]?
ROW353	SV007	Mu mezi 12 ashize, ni amafaranga angahe abantu bo mu rugo rwawe bahawe akomoka mukimina?	mu gihe ari ntayo, andika 0
ROW354	SV008	Ese wowe ubwabwe cyangwa abantu bo mu rugo rwawe mwaba mutanga amafaranga angahe mu rwego rw'ikimina?
ROW355	SV009	Hitamo igihe
ROW356	SV010	Ese waba wowe ubwawe cyangwa undi muntu wo mu rugo afite ideni agomba kwishyura?
ROW357	SV011	Uteranije amadeni abantu bo mu rugo rwawe bafite, ni amafaranga angahe mugomba kwishyura mwese muri rusange?
ROW358	SV012	Mu mezi 12 ashize, ni amafaranga angahe abantu bo mu rugo rwawe bagujije aho ahariho hose, inguzanyo zisanzwe za banki, kuguza abavandimwe n'inshuti?
ROW359	SV013	Mu mezi 12 ashize, ni inguzanyo zingahe abantu bo mu rugo rwawe bahawe?
ROW360	SV014	Mu mezi 12 ashize, ni amafaranga angahe abantu mu rugo rwawe bishyuye ku myenda bari basanganywe?
ROW361
ROW362	SHN1	Reka nkubaze uburyo ukoresha mu gukemura ibibazo muhura nabyo mubuzima.
ROW363	SN001	Mu mezi 12 ashize, ese urugo rwawe rwaba rwarahuye na bimwe mu [BIBAZO BITUNGURANYE] bikurikira?
	SH002	icyago cya 1
	SH002_2	Urugo rwanyu rwakoze iki ngo rukomeze kumera nka mbere y'iki cyago?
	SH003	icyago cya 2
	SH003_2	Urugo rwanyu rwakoze iki ngo rukomeze kumera nka mbere y'iki cyago?
	SH004	icyago cya 3
ROW364	SN002	Ese ni iki urugo rwawe rwaba rwarakoze mu rwego rwo guhangana nibyo [BIBAZO]?	Niba icyo kibazo gitunguranye cyarabayeho incuro irenze imwe, mubaze igiheruka.
ROW365
ROW366	BHN1	Iki n'igice cya nyuma cy'ubushakashatsi. Ndabashimira kuba mwaduhaye akanya. Ngiye kukubaza ibibazo birebana n'uko mwakwitwara mu bihe bitandukanye
ROW367	BH001	Ese ni uruhe rwego rw'amashuli utekereza ko umwana muto ufite azabasha kurangiza?
ROW368	BH002	Ni ku ruhe rugero utekereza ko wazasubira mu gihugu cyawe mu myaka 5 iri imbere?
ROW369	BH003	Ese ni iyihe nteruro wemeranya nayo cyane kurusha izindi:
ROW370	BH004	Ese ni iyihe nteruro wemeranya nayo cyane kurusha izindi:
ROW371	BH005	Mu cyumweru gishize, ni incuro zingahe wumvise muri wowe ibintu bitagenda?
ROW372	BH006	Mu cyumweru gishize, ni incuro zingahe wumvise ibibazo birushaho kwiyongera kuburyo burenzwe ubushobozi bwawe?
ROW373	BH007	Ese ni iminsi ingahe yo mu cyumweru gishize wumvise muri wose umerewe neza?
ROW374	BH008	Ese ni iminsi ingahe yo mu cyumweru gishize wumvise muri wowe ubuzima budafite agaciro?
ROW375	BHN2	Uramutse ubaye umunyamahirwe muri tombora ugatsindira amafaranga 20000 kandi ukaba ufite amahitamo abiri yo guhabwa i cyo gihembo. Amahitamo yambere ni uguhabwa amafaranga 20000 ejo. amahitamo ya kabiri ni uguhabwa amafaranga aruta ayambere ariko mu kwezi kumwe. Ese ni iki wahitamo mubikurikira?
ROW376	BH009	Ese ni iki wahitamo?
ROW377	BH010	Ese ni iki wahitamo?
ROW378	BH011	Ese ni iki wahitamo?
ROW379	BHN3	Uramutse ubaye umunyamahirwe muri tombora ugatsindira amafaranga 20000 fr kandi ukaba ufite amahitamo abiri yo guhabwa igihembo. Amahitamo yambere ni uguhabwa amafaranga 20000 fr mu mezi 6. amahitamo ya kabirio ni uguhabwa amafaranga aruta ayambere ariko mumezi 7. Ese ni iki wahitamo?
ROW380	BH012	Ese ni iki wahitamo?
ROW381	BH013	Ese ni iki wahitamo?
ROW382	BH014	Ese ni iki wahitamo?
ROW383	BH015	Ese uramutse ufite amafaranga ushaka gushoshora mubikorwa bibyara inyungu. Ushobora guhitamo amoko abiri y'ibikorwa bibyara inyungu:
ROW384	BH016	Ese uramutse uhawe imirimo ibiri ngo uhitemo. Ni uwuhe wahitano?
ROW386
ROW387	QN2	Turarangije. Murakoze cyane! Turabashimira kubera akanya muduhaye. Turizera ko ubu bushakashatsi buzafasha mukunoza za politike zigamije guteza imbere imibereho y'abaturage. Ndizere neza uri buruhuke neza uyu munsi.
ROW388	FP005	Isaha yo kurangiza

## Sheet: survey
RowID	type	name	label::English (en)	label::Português (pt)	hint::English (en)	hint::Português (pt)	constraint	constraint_message::English (en)	constraint_message::Português (pt)	relevant	calculation	choice_filter	repeat_count	appearance	default	required	read_only	media::image
ROW000
ROW001
ROW002	note	FPN1	2019 World Bank CBD project survey (Business survey)	2019 World Bank CBD project survey
ROW003	select_one survey_region	FP002b	[Enumerator] Name of survey region	[Enumerador] Nome da região da pesquisa												1
ROW004	text	FP002b1	[Enumerator] You selected "Other" for the name of the survey region. Which survey region are you currently in?	[Enumerador] Você selecionou "Outro" para o nome da região da pesquisa. Em que região da pesquisa você está atualmente?						${FP002b}=997						1
ROW007	select_one enum_list	FP003	[Enumerator] Interviewer Name	[Enumerador] Nome do entrevistador(a)												1
ROW008	text	FP003a	[Enumerator] What is the name of the interviewer?	[Enumerador] Qual é o nome do entrevistador(a)?						${FP003}=997						1
ROW009	date	FP005	Date	Date												1
ROW010	start	start
ROW011
ROW012	select_one consent	QN1	Consent form Hello. My name is _____________ and I am working on a research project by the UFRJ and UC Davis to conduct a survey about your household situation and assess the economic impact of tourism in this region. The information you provide will be extremely helpful in letting us understand issues concerning the potential effects of tourism. Your answers in this survey will be used to unders…	Formulário de consentimento Olá. Meu nome é _____________ e estou trabalhando em um projeto de pesquisa do Banco Mundial para realizar uma pesquisa sobre a situação de sua família e avaliar o impacto econômico do turismo nessa região. As informações que você fornecer serão extremamente úteis para que possamos entender questões relacionadas aos efeitos potenciais do turismo. Suas respostas nesta p…
ROW013
ROW014	note	RSN1	Thank you for agreeing to this interview! Your help is very much appreciated.	Obrigado por fazer esta entrevista! Sua ajuda é muito apreciada.			${QN1}=1
ROW015	note	STOPPER	[Enumerator] The Household has expressed that they are not willing to participate. Do NOT continue with the survey. Thank the respondent for their time and please move on to the next household.	[Enumerador] A Família expressou que não está disposta a participar._x000D_ _x000D_ NÃO continue com a pesquisa._x000D_ _x000D_ Agradeça ao entrevistado por seu tempo e passe para a próxima casa .			${QN1}=0
ROW016
ROW017	select_multiple BUSINESS	EN002	What type of business is this?	Que tipo de negócio é esse?	We want to choose up to three alternatives from the list. Then, prompt each question for each BUSINESS chosen.	Queremos escolher até três alternativas da lista. Em seguida, faça cada pergunta para cada NEGÓCIO escolhido.	count-selected(.)<=3									1
	text	EN_type	You recorded "Other retail/Other services", could you briefly tell us what this business is?	Você gravou "Outros serviços de varejo / outros", poderia nos dizer brevemente o que é esse negócio?						${EN002}=37 or ${EN002}=38						1
ROW639	integer	EN003	[How many months] since January of 2019 [last 12 months] did esta operação de negócios operate?	[Quantos meses] desde janeiro de 2019 [últimos 12 meses] esta operação de negócios operaram?			(.>=1 and .<=12) or .=997							thousands-sep		1
ROW640	integer	EN003a	In a [typical month] of operation, [how many weeks] does the business operate?	Em um [mês típico] de operação, [quantas semanas] o negocio opera?	Four weeks in one month	Quatro semanas num mes	.<=5							thousands-sep		1
ROW641	integer	EN003b	In a [typical week] of operation, [how many days] does the business operate?	Em uma [semana típica] de operação, [quantos dias] o negocio opera?			.<=7							thousands-sep		1
ROW643	integer	EN005	What year did the business first start?	Em que ano o negócio começou?			.>=1900 and .<=2020	The values are between 1900 and 2019						thousands-sep		1
ROW644	integer	EN008	Since January of 2019 ([last 12 months]), {How many} individuals WHO ARE NOT FAMILY MEMBERS of the owner were hired in a typical month to work at esta operação de negócios?	Desde janeiro de 2019 ([últimos 12 meses]), {quantos} indivíduos QUE NÃO SÃO MEMBROS DA FAMÍLIA do proprietário foram contratados em um mes típico) para trabalhar no esta operação de negócios?	Here are asking how many different individuals were hired in the last 12 months.	Aqui estão perguntando quantas pessoas diferentes foram contratadas nos últimos 12 meses.								thousands-sep		1
ROW645	decimal	EN009	In a [typical month] of operation, [how many days] in TOTAL do hired workers spend working for esta operação de negócios?	Em um [mes típico] de operação, [quantos dias] no TOTAL os trabalhadores contratados trabalham para esta operação de negócios?						${EN008}>0				thousands-sep		1
ROW646	decimal	EN010	In a [typical month] of operation, how much TOTAL wages in {R$} do you pay hired workers?	Em um [mes típico] de operação, quanto EM TOTAL de salários em {R$} você paga por trabalhadores contratados?						${EN008}>0				thousands-sep		1
ROW647	integer	EN012	Since January of 2019 ([last 12 months]), how many <span style="color:red">FAMILY MEMBERS</span> worked in a [typical week of operation] in esta operação de negócios?	Desde janeiro de 2019 ([últimos 12 meses]), quantos <span style="color:red">MEMBROS DE FAMÍLIA</span> trabalharam em uma [semana típica de operação] em esta operação de negócios?										thousands-sep		1
ROW648	decimal	EN013	In a [typical month] of operation, [how many days] in TOTAL do household members work at esta operação de negócios?	Em um [mes típico] de operação, [quantos dias] no TOTAL os membros da família trabalham para esta operação de negócios?						${EN012}>0				thousands-sep		1
ROW649	decimal	EN013a	In a [typical month] of operation, how much TOTAL wages in {R$} does the business pay household members to work at esta operação de negócios? Record 0, if the household member was not paid.	Em um [mes típico] de operação, quanto TOTAL de salários em {R$} o negocio paga aos membros da família para trabalhar em esta operação de negócios? Registro 0, se o membro da família não recebe pagamento.						${EN012}>0				thousands-sep		1
ROW650	decimal	EN016	If you had to sell all the assets in esta operação de negócios right now, how much would you ask for them in {R$}? Please, exclude the price of the land where it operates in case you own the land.	Se você tivesse que vender todos os bens / ativos em esta operação de negócios agora, quanto pediria em {R$}? Por favor, exclua o preço do terreno onde ele opera, caso você seja o proprietário.	We are asking how big the business is, and how much their tools and inventory is worth.	Estamos perguntando qual é o tamanho da empresa e quanto vale suas ferramentas e inventário.								thousands-sep		1
ROW651	decimal	EN017	In a [typical month], how much did esta operação de negócios pay in {R$} for the rent of the building where this business operates?	Em um [mês típico], quanto esta operação de negócios pagou em {R$} pelo aluguel do prédio em que este negocio opera?	Please include market stall fees	Inclua taxas de estol de mercado								thousands-sep		1
ROW652	select_one local_brazil	MP36	Where does the person to whom the rent is paid live ?	Onde mora a pessoa a quem o aluguel é pago?	we define the local economy as [Prado, Alcobaca, Caravelas and Nova Vicosa município] ou [Teixiera de Freitas].	Definimos a economia local como [Prado, Alcobaca, Caravelas and Nova Vicosa município] ou [Teixiera de Freitas] ou [teixeira de freitas]				${EN017}>0						1
ROW653	decimal	EN019	In a [typical month], how much does esta operação de negócios pay in {R$} for transportation of items and products used in the business, like goods, water, merchandise to sell, or other inputs.	Em um [mês típico], quanto esta operação de negócios paga em {R$} pelo transporte de itens e produtos utilizados no negócio, como bens, água, mercadorias para vender ou outros insumos.										thousands-sep		1
ROW654	select_one local_brazil	MP37	Where does the person to whom you pay transportation live?	Onde mora a pessoa a quem você paga o transporte?	we define the local economy as [Prado, Alcobaca, Caravelas and Nova Vicosa município] ou [Teixiera de Freitas].	Definimos a economia local como [Prado, Alcobaca, Caravelas and Nova Vicosa município] ou [Teixiera de Freitas] ou [teixeira de freitas]				${EN019}>0						1
ROW655	decimal	EN022	In a [typical month], how much does esta operação de negócios spend in {R$} on grains and other crops purchased from ANOTHER HOUSEHOLD INSIDE [Prado, Alcobaca, Caravelas and Nova Vicosa município] ou [Teixiera de Freitas] (for example, fresh fruits or vegatables)?	Em um [mês típico], quanto esta operação de negócios gasta em {R$} em grãos e outras culturas compradas de OUTRA FAMILIA DENTRO [Prado, Alcobaca, Caravelas and Nova Vicosa município] ou [Teixiera de Freitas] (por exemplo, frutas frescas ou vegetais)?										thousands-sep		1
ROW656	decimal	EN022_1	In a [typical month], how much does esta operação de negócios spend in {R$} on grains and other crops purchased from OTHER BUSINESSES AND TRADERS INSIDE [Prado, Alcobaca, Caravelas and Nova Vicosa município] ou [Teixiera de Freitas] (for example, fresh fruits or vegatables)?	Em um [mês típico], quanto esta operação de negócios gasta em {R$} em grãos e outras culturas compradas de OUTROS NEGÓCIOS E COMERCIANTES DENTRO [Prado, Alcobaca, Caravelas and Nova Vicosa município] ou [Teixiera de Freitas] (por exemplo, frutas frescas ou vegetais)?										thousands-sep		1
ROW657	decimal	EN022a	In a [typical month], how much does esta operação de negócios spend in {R$} on grains and other crops that were purchased OUTSIDE [Prado, Alcobaca, Caravelas and Nova Vicosa município] ou [Teixiera de Freitas] (for example, fresh fruits or vegatables)?	Em um [mês típico], quanto esta operação de negócios gasta em {R$} em grãos e outras culturas que foram compradas FORA [Prado, Alcobaca, Caravelas and Nova Vicosa município] ou [Teixiera de Freitas] (por exemplo, frutas frescas ou vegetais)?										thousands-sep		1
ROW658	decimal	EN025	In a [typical month], how much does esta operação de negócios spend in {R$} on livestock or animal products from FROM ANOTHER HOUSEHOLD INSIDE [Prado, Alcobaca, Caravelas and Nova Vicosa município] ou [Teixiera de Freitas] (for example, locally produced milk, cheese, or other livestock products)?	Em um [mês típico], quanto esta operação de negócios gasta em {R$} em animais ou produtos animais de OUTRA FAMILIA DENTRO [Prado, Alcobaca, Caravelas and Nova Vicosa município] ou [Teixiera de Freitas] (por exemplo, leite, queijo ou outros produtos animais produzidos localmente) ?										thousands-sep		1
ROW659	decimal	EN025_1	In a [typical month], how much does esta operação de negócios spend in {R$} on livestock or animal products from FROM A BUSINESS OR TRADER INSIDE [Prado, Alcobaca, Caravelas and Nova Vicosa município] ou [Teixiera de Freitas] (for example, locally produced milk, cheese, or other livestock products)?	Em um [mês típico], quanto esta operação de negócios gasta em {R$} em animais ou produtos animais de UM NEGOCIO OU COMERCIANTE DENTRO [Prado, Alcobaca, Caravelas and Nova Vicosa município] ou [Teixiera de Freitas] (por exemplo, leite, queijo ou outros produtos animais produzidos localmente)?										thousands-sep		1
ROW660	decimal	EN025a	In a [typical month], how much does esta operação de negócios spend in {R$} on livestock or animal products that were purchased OUTSIDE [Prado, Alcobaca, Caravelas and Nova Vicosa município] ou [Teixiera de Freitas] (for example, locally produced milk, cheese, or other livestock products)?	Em um [mês típico], quanto esta operação de negócios gasta em {R$} em animais ou produtos animais comprados FORA [Prado, Alcobaca, Caravelas and Nova Vicosa município] ou [Teixiera de Freitas] (por exemplo, leite, queijo ou outros produtos animais produzidos localmente)?										thousands-sep		1
ROW661	decimal	EN026	In a [typical month], how much does esta operação de negócios spend in {R$} on fish or fish products from FROM ANOTHER HOUSEHOLD INSIDE [Prado, Alcobaca, Caravelas and Nova Vicosa município] ou [Teixiera de Freitas]?	Em um [mês típico], quanto esta operação de negócios gasta em {R$} em peixe ou produtos de peixe de OUTRA FAMILIA DENTRO [Prado, Alcobaca, Caravelas and Nova Vicosa município] ou [Teixiera de Freitas]?										thousands-sep		1
ROW662	decimal	EN026_1	In a [typical month], how much does esta operação de negócios spend in {R$} on fish or fish products from FROM A BUSINESS OR TRADER INSIDE [Prado, Alcobaca, Caravelas and Nova Vicosa município] ou [Teixiera de Freitas]?	Em um [mês típico], quanto esta operação de negócios gasta em {R$} em peixe ou produtos de peixe de UM NEGOCIO OU COMERCIANTE DENTRO [Prado, Alcobaca, Caravelas and Nova Vicosa município] ou [Teixiera de Freitas]?										thousands-sep		1
ROW663	decimal	EN026a	In a [typical month], how much does esta operação de negócios spend in {R$} on fish or fish products that were purchased OUTSIDE [Prado, Alcobaca, Caravelas and Nova Vicosa município] ou [Teixiera de Freitas]?	Em um [mês típico], quanto esta operação de negócios gasta em {R$} em peixe ou produtos de peixe comprados FORA [Prado, Alcobaca, Caravelas and Nova Vicosa município] ou [Teixiera de Freitas]?										thousands-sep		1
ROW664	decimal	EN027	In a [typical month], how much does esta operação de negócios spend in {R$} on SERVICES PROVIDED from FROM ANOTHER HOUSEHOLD INSIDE [Prado, Alcobaca, Caravelas and Nova Vicosa município] ou [Teixiera de Freitas] (cleaning, construction, repair, accounting/tax preparation)?	Em um [mês típico], quanto esta operação de negócios gasta em {R$} em SERVIÇOS FORNECIDOS DE OUTRA FAMILIA DENTRO [Prado, Alcobaca, Caravelas and Nova Vicosa município] ou [Teixiera de Freitas] (limpeza, construção, reparo, contabilidade / preparação de impostos)?										thousands-sep		1
ROW665	decimal	EN027_1	In a [typical month], how much does esta operação de negócios spend in {R$} on SERVICES PROVIDED from FROM A BUSINESS OR TRADER INSIDE [Prado, Alcobaca, Caravelas and Nova Vicosa município] ou [Teixiera de Freitas] (cleaning, construction, repair, accounting/tax preparation)?	Em um [mês típico], quanto esta operação de negócios gasta em {R$} em SERVIÇOS FORNECIDOS DE UM NEGOCIO OU COMERCIANTE DENTRO [Prado, Alcobaca, Caravelas and Nova Vicosa município] ou [Teixiera de Freitas] (limpeza, construção, reparo, contabilidade / preparação de impostos)?										thousands-sep		1
ROW666	decimal	EN027a	In a [typical month], how much does esta operação de negócios spend in {R$} on SERVICES PROVIDED that were purchased OUTSIDE [Prado, Alcobaca, Caravelas and Nova Vicosa município] ou [Teixiera de Freitas] (cleaning, construction, repair, accounting/tax preparation)?	Em um [mês típico], quanto esta operação de negócios gasta em {R$} em SERVIÇOS FORNECIDOS que foram comprados FORA [Prado, Alcobaca, Caravelas and Nova Vicosa município] ou [Teixiera de Freitas] (limpeza, construção, reparo, contabilidade / preparação de impostos)?										thousands-sep		1
ROW667	decimal	EN028	In a [typical month], how much does esta operação de negócios spend in {R$} on OTHER INPUTS (retail) from FROM ANOTHER HOUSEHOLD INSIDE [Prado, Alcobaca, Caravelas and Nova Vicosa município] ou [Teixiera de Freitas] (for example, locally made foods, but this could include other items not captured in the previous categories)?	Em um [mês típico], quanto esta operação de negócios gasta em {R$} em OUTROS INSUMOS (varejo) DE OUTRA FAMILIA DENTRO [Prado, Alcobaca, Caravelas and Nova Vicosa município] ou [Teixiera de Freitas] (por exemplo, alimentos produzidos localmente, mas isso pode incluir outros itens não capturados em as categorias anteriores)?										thousands-sep		1
ROW668	decimal	EN028_1	In a [typical month], how much does esta operação de negócios spend in {R$} on OTHER INPUTS (retail) from FROM A BUSINESS OR TRADER INSIDE [Prado, Alcobaca, Caravelas and Nova Vicosa município] ou [Teixiera de Freitas] (for example, locally made foods, but this could include other items not captured in the previous categories)?	Em um [mês típico], quanto esta operação de negócios gasta em {R$} em OUTROS INSUMOS (varejo) DE UM NEGOCIO OU COMERCIANTE DENTRO [Prado, Alcobaca, Caravelas and Nova Vicosa município] ou [Teixiera de Freitas] (por exemplo, alimentos produzidos localmente, mas isso pode incluir outros itens não capturado nas categorias anteriores)?										thousands-sep		1
ROW669	decimal	EN028a	In a [typical month], how much does esta operação de negócios spend in {R$} on OTHER INPUTS (retail) that were purchased OUTSIDE [Prado, Alcobaca, Caravelas and Nova Vicosa município] ou [Teixiera de Freitas] (for example, locally made foods, but this could include other items not captured in the previous categories)?	Em um [mês típico], quanto esta operação de negócios gasta em {R$} em OUTROS INSUMOS (varejo) que foram compradas FORA [Prado, Alcobaca, Caravelas and Nova Vicosa município] ou [Teixiera de Freitas] (por exemplo, alimentos produzidos localmente, mas isso pode incluir outros itens não capturados no categorias anteriores)?										thousands-sep		1
ROW670	decimal	EN037	What is the total value of sales in esta operação de negócios in {R$} in a [typical month]?	Qual é o valor total das vendas em esta operação de negócios em {R$} um mês típico?										thousands-sep		1
ROW671	decimal	EN038	After all the expenses in inputs, wages and other costs, what was the net take-home PROFIT (for the owner) from the operation of esta operação de negócios in {R$} during a [typical month]	Depois de todas as despesas com insumos, salários e outros custos, qual foi o LUCRO líquido (para o proprietário) da operação de esta operação de negócios em {R$} [um mês tipico]?			.<=${EN037}							thousands-sep		1
ROW680
ROW681
ROW682
ROW017
ROW069	end	end

## Sheet: choices bcp
list_name	name	label::English	label::Kinyarwanda
yn	1	Yes
yn	0	No
yn	97	Don't know
relation	2	Spouse of head
relation	3	Child / adopted Child
relation	4	Grandchild
relation	5	Niece / nephew
relation	6	Father / mother
relation	7	Sister / brother
relation	8	Son in law / daughter in law
relation	9	Brother in law / sister in law
relation	10	Father in law / mother in law
relation	11	Other relative
relation	12	Lodger
relation	13	Helper
relation	14	Other
marital	0	Never married
marital	1	Married monogamously
marital	2	Married polygamously
martial	3	Divorced or separated
marital	4	Widow/widower
marital	97	Don't know
school	1	No schooling
school	2	Nursery school
school	3	Primary school
school	4	Secondary school
school	5	Vocational school
school	6	University / bachelor's
school	7	Post graduate
school	97	Don't know
sex	1	Male
sex	2	Female
born	1	Other part of Rwanda
born	2	Congo
born	3	Burundi
born	4	Uganda
born	5	Other country
born	97	Don't know
reasons_hl	1	Illness mild
reasons_hl	2	Facility too far
reasons_hl	3	Hard to get to facility
reasons_hl	4	Too dangerous to go
reasons_hl	5	Available facilities are too costly
reasons_hl	6	No qualified staff present
reasons_hl	7	Staff attitude not good
reasons_hl	8	Too busy / long waiting time
reasons_hl	9	Facility is closed
reasons_hl	10	Facility is destroyed
reasons_hl	11	Drugs not available
reasons_hl	12	Treatment not coverd by the WFP
reasons_hl	13	Other
places_hl	1	Government / public hospital
places_hl	2	Outreach
places_hl	3	Government community based distributor
places_hl	4	Private hospital / clinic
places_hl	5	Pharmacy/ drug shop
places_hl	6	Private doctor/ nurse / midwife
places_hl	7	NGO community based distributor
places_hl	8	Shop
places_hl	9	Religious Institution
places_hl	10	Friend/ relative
places_hl	11	Traditional healer
places_hl	12	Doctor / nurse at the refugee camp
places_hl	13	Other
towhom	1	Other household
towhom	2	Business / store
towhom	3	Trader
towhom	4	WFP
towhom	5	Governement
towhom	6	The World Food Programme
towhom	7	NGO
towhom	8	School
towhom	9	Other
locations	1	Refugee camp
locations	2	Village / town near the camp (local economy, see MAP)
locations	3	Moving market
locations	4	Elsewhere
locations	5	Don't know
yn_sp1	1	Yes
yn_sp1	2	No
yn_sp1	97	Don't know
yn_sp1	99	No children (under 18 years old) in the household
types_aid	1	Cash
types_aid	2	In-kind
seven_days	0	None
seven_days	1	1
seven_days	2	2
seven_days	3	3
seven_days	4	4
seven_days	5	5
seven_days	6	6
seven_days	7	7
ownership	1	Owned
ownership	2	Being purchased
ownership	3	Employer provides it for free
ownership	4	Authorized for free
ownership	5	Not authorized
ownership	6	Rented
source_water	1	Private connection to pipeline
source_water	2	Public taps
source_water	3	Bore / hole
source_water	4	Protected spring
source_water	5	Unprotected spring
source_water	6	River stream, pond or lake
source_water	7	Vendor / tanker
source_water	8	Rain water
source_water	9	Other
distances	1	Meters
distances	2	Kilometers
water_cons	1	Long distance
water_cons	2	Inadequate sources
water_cons	3	High cost
water_cons	4	Insecurity
water_cons	5	No problem
water_cons	6	Other
period_w	1	Daily
period_w	2	Weekly
period_w	3	Every 14 days
period_w	4	Monthly
period_w	5	Quarterly
period_w	6	Every six months
period_w	7	Only once
period_w	8	Other
econ_act	1	A farm / agriculture or livestock producer
econ_act	2	Store, market or trader (including agricultural and livestock inputs)
econ_act	3	Factory or workshop
econ_act	4	Food or beverage processor (e.g. brewer)
econ_act	5	Construction business
econ_act	6	Transportation business
econ_act	7	Restaurant or hotel
econ_act	8	Other services (including personal and medical services)
econ_act	9	School
econ_act	10	Government, office work
econ_act	11	Government, not office work
econ_act	12	Non-governmental organization (e.g. WFP, Save the Children, other aid agency)
econ_act	13	Fisherman
econ_act	14	Other
toilet	1	Private covered pit latrine
toilet	2	Shared covered pit latrine
toilet	3	Private VIP latrine
toilet	4	Shared VIP latrine
toilet	5	Uncovered pit latrine
toilet	6	Private flush toilet
toilet	7	Shared flush toilet
toilet	8	Bush
toilet	9	Other
yn_sp2	1	No
yn_sp2	2	Yes with water only
yn_sp2	3	Yes with water and soap
stove	1	Electric
stove	2	Gas
stove	3	Kerosene
stove	4	Wood / sawdust burning
stove	5	Efficient wood burning
stove	6	Charcoal
stove	7	Other biomas burning
stove	8	Open fire
stove	9	Other
kitchen_loc	1	In a separate kitchen
kitchen_loc	2	In a room in the dwelling not just devoted to cooking
kitchen_loc	3	In an outdoor space
kitchen_loc	4	Other
material1	1	Grass
material1	2	Mud
material1	3	Compacted earth
material1	4	Mud brick
material1	5	Burnt bricks
material1	6	Concrete
material1	7	Wood
material1	8	Iron
material1	9	Sheeting
material1	10	Plastic
material1	11	Clay
material1	12	Tiles
material1	13	Sand
material1	14	Cow dung
material1	15	Other
yn_sp3	1	Yes
yn_sp3	2	No
slope	1	Steep
slope	2	Medium
slope	3	Flat
quality	1	Good
quality	2	Fair
quality	3	Poor
use	1	Crop / vegetables
use	2	Grazing / pasture
use	3	Forestry
use	4	Kitchen / garden pot
use	5	Orchard
use	6	Fallow
use	7	Other
area	1	hectares
area	2	squared meters
tenure	1	Owned
tenure	2	Rented-in
tenure	3	Rented-out
tenure	4	Sharecropped-in (other person's land)
tenure	5	Sharecropped-out (your land)
tenure	6	Borrowed
tenure	7	Lent
tenure	8	Communal
tenure	9	Not used
tenure	10	Other
proportion	1	Less than 1/4
proportion	2	1/4
proportion	3	1/2
proportion	4	3/4
proportion	5	More than 3/4 but not all
proportion	6	All of it
locations3	1	Refugee camp
locations3	2	Local economy outside the camp (see map)
locations3	3	Moving market
locations3	4	Own
locations3	5	Elsewhere
locations3	6	Don't know
locations2	1	Refugee camp
locations2	2	Local economy outside the camp (see map)
locations2	3	Elsewhere
locations2	4	Don't know
weights	1	Kilograms
weights	2	Tons
weights	3	Bags
weights	4	Bunches
weights	5	Pieces
weights	6	Buckets
weights	7	Cups
weights	8	Liters
incharge	1	Household head
incharge	2	Spouse
incharge	3	Son or daughter
incharge	4	Other member of the household
incharge	5	Someone who is paid to do the job
scale_hope	0	0
scale_hope	1	1
scale_hope	2	2
scale_hope	3	3
scale_hope	4	4
scale_hope	5	5
scale_hope	6	6
scale_hope	7	7
scale_hope	8	8
scale_hope	9	9
scale_hope	10	10
control1	1	Everything that happens to me is caused because of what I have done
control1	2	Sometimes I feel I do not have enough control on the direction my life is going
control2	1	In my case, whatever I achieve does not have to be with luck
control2	2	In many situations it is okay to take decisions by flipping a coin
stress	1	Never
stress	2	Almost never
stress	3	Often
stress	4	Very often
now1	1	20,000 RWF tomorrow
now1	2	25,000 RWF in a month
now2	1	20,000 RWF tomorrow
now2	2	30,000 RWF in a month
now3	1	20,000 RWF tomorrow
now3	2	35,000 RWF in a month
later1	1	20,000 RWF in 6 months
later1	2	25,000 RWF in 7 months
later2	1	20,000 RWF in 6 months
later2	2	30,000 RWF in 7 months
later3	1	20,000 RWF in 6 months
later3	2	35,000 RWF in 7 months
risk1	1	A risky business in which you can earn a lot of money but also in which you could lose some money
risk1	2	A business in which you earn a moderate amount of money but in which you cannot lose any money
risk2	1	The job pays you one million RWF in a month but they might end your contract at any time
risk2	2	The job pays you 150,000 RWF in a month but you are sure that you can work there forever
risk3	1	10,000 RWF if heads and 1,000 RWF if tails
risk3	2	8,000 RWF if heads and 2,000 RWF if tails
risk3	3	6,000 RWF if heads and 3,000 RWF if tails
risk3	4	4,000 RWF no matter if heads or tails
sites1	1	Kigeme
sites1	2	Gihembe
sites1	3	Nyabiheke
sites2	1	Camp
sites2	2	Village or town
strategy	1	Relied on own-savings
strategy	2	Received unconditional help from relatives/friends
strategy	3	Intensify extractive activities
strategy	4	Intensify farming
strategy	5	Intensify livestock production
strategy	6	Received unconditional help from government
strategy	7	Received unconditional help from NGO / religious institution
strategy	8	Changed eating patterns (relied on less preferred food options, reduced the proportion or number of meals per day, or household members skipped days of eating, etc.)
strategy	9	Adult household members who were previously not working had to find work
strategy	10	Household members migrated
strategy	11	Reduced expenditures on health and / or education
strategy	12	Obtained credit
strategy	13	Sold assets (land / buildings / tools)
strategy	14	Sold crop stock
strategy	15	Sold livestock
strategy	16	Sent children to live elsewhere
strategy	17	Engaged in spiritual efforts - prayer, sacrifices, diviner, consultations
strategy	18	Employed household members took on more employment
strategy	19	Did not do anything
strategy	20	Other
GOOD_AS	1	Maize / Maize meal
GOOD_AS	2	Beans
GOOD_AS	3	Oil
GOOD_AS	4	Salt
SERVICE	1	Natural gas (propane)
SERVICE	2	Charcoal or other material for cooking
SERVICE	3	Electricity
SERVICE	4	Water
SERVICE	5	Telephone (land line)
SERVICE	6	Cellular telephones (in total for household, exclude purchases on devices)
SERVICE	7	Internet for the household
SERVICE	8	TV services
SERVICE	9	Buses
SERVICE	10	Taxis
SERVICE	11	Gasoline (Petrol)
SERVICE	12	Expenditures at local restaurants
SERVICE	13	Rent (for housing, excluding rent of buildings for business)
SERVICE	14	Health hygiene (soap, toothpaste, etc.)
SERVICE	15	Hospitalizations
SERVICE	16	Doctors and dentists visits
SERVICE	17	Medicines
SERVICE	18	Festivals, weddings, celebrations
SERVICE	19	Trips and vacations
SERVICE	20	Construction materials (e.g., wood, bricks)
ASSET	1	Stove
ASSET	2	Refrigerator
ASSET	3	Washing Machine
ASSET	4	Kitchen Appliances (blender, pots, pans)
ASSET	5	Iron
ASSET	6	Fans
ASSET	7	Furniture
ASSET	8	Beds
ASSET	9	Blankets
ASSET	10	Bicycle
ASSET	11	Car
ASSET	12	Motorcycle
ASSET	13	Television
ASSET	14	Radio
ASSET	15	Cellphone
ASSET	16	Ox
ASSET	17	Generator / motorized pump
ASSET	18	Tractor
ASSET	19	Livestock enclosure/shelter
ASSET	20	Storage house/barn
ASSET	21	Hand hoe
ASSET	22	Axe
ASSET	23	Sprayer
ASSET	24	Machete knife
ASSET	25	Sickle
CROP	1	Maize
CROP	2	Wheat
CROP	3	Sorghum
CROP	4	Sweet potato
CROP	5	Irish potato
CROP	6	Cassava
CROP	7	Banana for cooking
CROP	8	Banana for wine
CROP	9	Banana for fruit
CROP	10	Rice
CROP	11	Taro
CROP	12	Yam
CROP	13	Tomato
CROP	14	Pineapple
CROP	15	Cabbage
CROP	16	Passion fruit
CROP	17	Beans
CROP	18	Peas
CROP	19	Soya
CROP	20	Nuts
CROP	21	Tea
CROP	22	Coffee
CROP	23	Tabacco
CROP	24	Sugar cane
CROP	25	Other
ACTIVITY	1	Land preparation and planting
ACTIVITY	2	Weeding, fertilizing, or any other non-harvest activity
ACTIVITY	3	Harvesting
ACTIVITY	4	Livestock production
GOOD_CO	1	Maize / Maize meal
GOOD_CO	2	Beans
GOOD_CO	3	Oil (including palm oil, excluding fats and butter)
GOOD_CO	4	Salt
GOOD_CO	5	Sorghum
GOOD_CO	6	Rice
GOOD_CO	7	Wheat
GOOD_CO	8	Cassava
GOOD_CO	9	White sweet potato
GOOD_CO	10	Irish potato
GOOD_CO	11	Carrots
GOOD_CO	12	Orange sweet potato
GOOD_CO	13	Cooking banana
GOOD_CO	14	Other vegetables
GOOD_CO	15	Banana for fruit
GOOD_CO	16	Mango
GOOD_CO	17	Pineapple
GOOD_CO	18	Other fresh fruits
GOOD_CO	19	Onion
GOOD_CO	20	Peas
GOOD_CO	21	Pumpkin and squash
GOOD_CO	22	Nuts (groundnuts, peanuts, etc.)
GOOD_CO	23	Eggs
GOOD_CO	24	Milk and milk products
GOOD_CO	25	Beef
GOOD_CO	26	Pork
GOOD_CO	27	Chicken or other poultry
GOOD_CO	28	Fish
GOOD_CO	29	Other meats (such as goat, rabbit, etc.)
GOOD_CO	30	Organ meat (liver, kidney, blood based food, etc.)
GOOD_CO	31	Mandazi / chapatti / bread
GOOD_CO	32	Flour
GOOD_CO	33	Fat and butter
GOOD_CO	34	Sugar and sweets
GOOD_CO	35	Condiments (peper, other spices, fish powder, or other items used to give flavour to the food)
GOOD_CO	36	Non-alcoholic beverages (excluding drinking water)
GOOD_CO	37	Alcoholic beverage
GOOD_CO	38	Tobacco
GOOD_CO	39	Baby food
GOOD_CO	40	Baby supplements
GOOD_CO	41	Women supplements
GOOD_CO	42	Drinking water
LIVESTOCK	1	Ox
LIVESTOCK	2	Chicken
LIVESTOCK	3	Pig
LIVESTOCK	4	Cow
LIVESTOCK	5	Calf
LIVESTOCK	6	Steer / heifer
LIVESTOCK	7	Bull
LIVESTOCK	8	Donkey or mule / horse
LIVESTOCK	9	Goat and/or sheep
LIVESTOCK	10	Beehive
BUSINESS	1	Grocery / corner shop
BUSINESS	2	Petty trader
BUSINESS	3	Butchery
BUSINESS	4	Hardware store
BUSINESS	5	Agricultural inputs store
BUSINESS	6	Mill (e.g., maize mill)
BUSINESS	7	Charcoal / firewood
BUSINESS	8	Mechanic / tire repair
BUSINESS	9	Carpenter
BUSINESS	10	Traditional healer
BUSINESS	11	Taxi / moto taxi
BUSINESS	12	Hotel / guest house
BUSINESS	13	Bar / restaurant / take‐away
BUSINESS	14	Electronics / phone repair
BUSINESS	15	Seamstress / tailor/ clothes repair
BUSINESS	16	Hairdresser / barber
BUSINESS	17	Crafts (basket/ reedmat making, etc.)
BUSINESS	18	Construction materials store
BUSINESS	19	Clothing / shoe store
SOURCE_IN	1	Remittances from family migrants
SOURCE_IN	2	Other households from the local economy (see MAP)
SOURCE_IN	3	Other households in refugee camp
SOURCE_IN	4	Households in other parts of Rwanda
SOURCE_IN	5	Households in other countries
SOURCE_OUT	1	Remittances from family migrants
SOURCE_OUT	2	Other households from the local economy (see MAP)
SOURCE_OUT	3	Other households in refugee camp
SOURCE_OUT	4	Households in other parts of Rwanda
SOURCE_OUT	5	Households in other countries
OTHER_SOURCE	1	Income from rentals of buildings, animals and machinery
OTHER_SOURCE	2	Income from selling assets
OTHER_SOURCE	3	Pension from government or private sector
OTHER_SOURCE	4	Scholarships
OTHER_SOURCE	5	Church
OTHER_SOURCE	6	Other transfers from the World Food Programme
OTHER_SOURCE	7	Government, NGOs or other organizations
SAVING_TYPE	1	Bank account
SAVING_TYPE	2	Cooperative
SAVING_TYPE	3	Secret place
SAVING_TYPE	4	Someone keeps the savings
SAVING_TYPE	5	Lending to someone
SAVING_TYPE	6	Ikimina
SHOCK	1	Serious illness, accident or death of household member(s)
SHOCK	2	Job loss by member of the household
SHOCK	3	Theft of money / valuables / non-ag assets
SHOCK	4	Floods
SHOCK	5	Landslides / erosion
SHOCK	6	Unusually high crop pests and disease
SHOCK	7	Unusually high livestock disease and death
SHOCK	8	Unusually hight costs of ag inputs
SHOCK	9	Unusually low price of ag outputs
SHOCK	10	Reduction in earnings off-farm
SHOCK	11	Theft of agricultural assets or crop or livestock
SHOCK	12	Conflict / violence
SHOCK	13	Fire
LPROD	1	Milk
LPROD	2	Eggs
LPROD	3	Meat (including organs)
LPROD	4	Honey
LPROD	5	Skins and hides
school	1	No schooling
school	2	Nursery school
school	3	Primary school
school	4	Secondary school
school	5	Vocational school
school	6	University / bachelor's
school	7	Post graduate
school	8	Highest possible
school	97	Don't know
scale_hope2	1	Impossible
scale_hope2	2	Might happen
scale_hope2	3	Almost sure
scale_hope2	4	Certainly
scale_hope2	97	Don't know
school2	1	No schooling	ntiyigeze yiga
school2	2	Nursery school	ishuri ry'inshuke
school2	3	Primary school	amashuri abanza
school2	4	Secondary school	amashuri y'isumbuye
school2	5	Vocational school	ishuri ry'imyuga
school2	6	University / bachelor's	kaminuza/afite impamyabumenyi ya kaminuza
school2	7	Post graduate	impamyabumenyi y'ikirenga
school2	8	Highest possible	Ahashoboka hose
school2	97	Don't know	simbizi

## Sheet: lists
list_name	name::English	name::Kinyarwanda
[GOOD_AS]	Maize / Maize meal
[GOOD_AS]	Beans
[GOOD_AS]	Oil
[GOOD_AS]	Salt
[SERVICE]	Natural gas (propane)
[SERVICE]	Charcoal or other material for cooking
[SERVICE]	Electricity
[SERVICE]	Water
[SERVICE]	Telephone (land line)
[SERVICE]	Cellular telephones (in total for household, exclude purchases on devices)
[SERVICE]	Internet for the household
[SERVICE]	TV services
[SERVICE]	Buses
[SERVICE]	Taxis
[SERVICE]	Gasoline (Petrol)
[SERVICE]	Expenditures at local restaurants
[SERVICE]	Rent (for housing, excluding rent of buildings for business)
[SERVICE]	Health hygiene (soap, toothpaste, etc.)
[SERVICE]	Hospitalizations
[SERVICE]	Doctors and dentists visits
[SERVICE]	Medicines
[SERVICE]	Festivals, weddings, celebrations
[SERVICE]	Trips and vacations
[SERVICE]	Construction materials (e.g., wood, bricks)
[ASSET]	Stove
[ASSET]	Refrigerator
[ASSET]	Washing Machine
[ASSET]	Kitchen Appliances (blender, pots, pans)
[ASSET]	Iron
[ASSET]	Fans
[ASSET]	Furniture
[ASSET]	Beds
[ASSET]	Blankets
[ASSET]	Bicycle
[ASSET]	Car
[ASSET]	Motorcycle
[ASSET]	Television
[ASSET]	Radio
[ASSET]	Cellphone
[ASSET]	Ox
[ASSET]	Generator / motorized pump
[ASSET]	Tractor
[ASSET]	Livestock enclosure/shelter
[ASSET]	Storage house/barn
[ASSET]	Hand hoe
[ASSET]	Axe
[ASSET]	Sprayer
[ASSET]	Machete knife
[ASSET]	Sickle
[CROP]	Maize
[CROP]	Wheat
[CROP]	Sorghum
[CROP]	Sweet potato
[CROP]	Irish potato
[CROP]	Cassava
[CROP]	Banana for cooking
[CROP]	Banana for wine
[CROP]	Banana for fruit
[CROP]	Rice
[CROP]	Taro
[CROP]	Yam
[CROP]	Tomato
[CROP]	Pineapple
[CROP]	Cabbage
[CROP]	Passion fruit
[CROP]	Beans
[CROP]	Peas
[CROP]	Soya
[CROP]	Nuts
[CROP]	Tea
[CROP]	Coffee
[CROP]	Tabacco
[CROP]	Sugar cane
[CROP]	Other
[ACTIVITY]	Land preparation and planting
[ACTIVITY]	Weeding, fertilizing, or any other non-harvest activity
[ACTIVITY]	Harvesting
[ACTIVITY]	Livestock production
[GOOD_CS]	Maize / Maize meal
[GOOD_CS]	Beans
[GOOD_CS]	Oil (including palm oil, excluding fats and butter)
[GOOD_CS]	Salt
[GOOD_CS]	Sorghum
[GOOD_CS]	Rice
[GOOD_CS]	Wheat
[GOOD_CS]	Cassava
[GOOD_CS]	White sweet potato
[GOOD_CS]	Irish potato
[GOOD_CS]	Carrots
[GOOD_CS]	Orange sweet potato
[GOOD_CS]	Cooking banana
[GOOD_CS]	Other vegetables
[GOOD_CS]	Banana for fruit
[GOOD_CS]	Mango
[GOOD_CS]	Pineapple
[GOOD_CS]	Other fresh fruits
[GOOD_CS]	Onion
[GOOD_CS]	Peas
[GOOD_CS]	Pumpkin and squash
[GOOD_CS]	Nuts (groundnuts, peanuts, etc.)
[GOOD_CS]	Eggs
[GOOD_CS]	Milk and milk products
[GOOD_CS]	Beef
[GOOD_CS]	Pork
[GOOD_CS]	Chicken or other poultry
[GOOD_CS]	Fish
[GOOD_CS]	Other meats (such as goat, rabbit, etc.)
[GOOD_CS]	Organ meat (liver, kidney, blood based food, etc.)
[GOOD_CS]	Mandazi / chapatti / bread
[GOOD_CS]	Flour
[GOOD_CS]	Fat and butter
[GOOD_CS]	Sugar and sweets
[GOOD_CS]	Condiments (peper, other spices, fish powder, or other items used to give flavour to the food)
[GOOD_CS]	Non-alcoholic beverages (excluding drinking water)
[GOOD_CS]	Alcoholic beverage
[GOOD_CS]	Tobacco
[GOOD_CS]	Baby food (including supplements)
[GOOD_CS]	Drinking water
[LIVESTOCK]	Ox
[LIVESTOCK]	Chicken
[LIVESTOCK]	Pig
[LIVESTOCK]	Cow
[LIVESTOCK]	Calf
[LIVESTOCK]	Steer / heifer
[LIVESTOCK]	Bull
[LIVESTOCK]	Donkey or mule / horse
[LIVESTOCK]	Goat and/or sheep
[LIVESTOCK]	Beehive
[BUSINESS]	Grocery / corner shop
[BUSINESS]	Petty trader
[BUSINESS]	Butchery
[BUSINESS]	Hardware store
[BUSINESS]	Agricultural inputs store
[BUSINESS]	Mill (e.g., maize mill)
[BUSINESS]	Charcoal / firewood
[BUSINESS]	Mechanic / tire repair
[BUSINESS]	Carpenter
[BUSINESS]	Traditional healer
[BUSINESS]	Taxi / moto taxi
[BUSINESS]	Hotel / guest house
[BUSINESS]	Bar / restaurant / take‐away
[BUSINESS]	Electronics / phone repair
[BUSINESS]	Seamstress / tailor/ clothes repair
[BUSINESS]	Hairdresser / barber
[BUSINESS]	Crafts (basket/ reedmat making, etc.)
[BUSINESS]	Construction materials store
[BUSINESS]	Clothing / shoe store
[SOURCE_IN]	Remittances from family migrants
[SOURCE_IN]	Other households from the local economy (see MAP)
[SOURCE_IN]	Other households in refugee camp
[SOURCE_IN]	Households in other parts of Rwanda
[SOURCE_IN]	Households in other countries
[SOURCE_OUT]	Remittances from family migrants
[SOURCE_OUT]	Other households from the local economy (see MAP)
[SOURCE_OUT]	Other households in refugee camp
[SOURCE_OUT]	Households in other parts of Rwanda
[SOURCE_OUT]	Households in other countries
[OTHER_SOURCE]	Income from rentals of buildings, animals and machinery
[OTHER_SOURCE]	Income from selling assets
[OTHER_SOURCE]	Pension from government or private sector
[OTHER_SOURCE]	Scholarships
[OTHER_SOURCE]	Church
[OTHER_SOURCE]	Other transfers from the World Food Programme
[OTHER_SOURCE]	Government, NGOs or other organizations
[SAVING_TYPE]	Bank account
[SAVING_TYPE]	Cooperative
[SAVING_TYPE]	Secret place
[SAVING_TYPE]	Someone keeps the savings
[SAVING_TYPE]	Lending to someone
[SHOCK]	Serious illness, accident or death of household member(s)
[SHOCK]	Job loss by member of the household
[SHOCK]	Theft of money / valuables / non-ag assets
[SHOCK]	Floods
[SHOCK]	Landslides / erosion
[SHOCK]	Unusually high crop pests and disease
[SHOCK]	Unusually high livestock disease and death
[SHOCK]	Unusually hight costs of ag inputs
[SHOCK]	Unusually low price of ag outputs
[SHOCK]	Reduction in earnings off-farm
[SHOCK]	Theft of agricultural assets or crop or livestock
[SHOCK]	Conflict / violence
[SHOCK]	Fire

## Sheet: survey (3)
RowID	label::Kinyarwanda	hint::Kinyarwanda
ROW001
ROW002	Urupapuro rubanza
ROW003	Aho iherereye
ROW004	Imkambi cyangwa umudugudu/umujyi
ROW005	Ikiranga ubazwa
ROW006	Itariki
ROW007	Isaha yo gutangira
ROW008
ROW009	Uruparo rw'ubwemere Muraho. Nitwa______________ nkorana na PAM mu rwego rwo gukora ubushakashatsi ku byerekeye imiterere y'urugo rwawe n'imirimo mukora. Ni uburenganzira bwawe kwanga gusubiza ikibazo icyo aricyo cyose wumva udashaka. Ibisubizo byose utanga bizagirwa ibanga.
ROW010
ROW011	Icyambere ndashaka ku kubaza ibibazo birebana n'urugo rwawe. Usubize ushingiye ku bantu bose mubana murugo musangira amafunguro mu rugo. Ukuremo umuntu waba amaze igihe kingana n'amezi 6 cyangwa arenga adahari. Reka duhere k'umukuru w'urugo.
ROW012	Ese yitwa nde?
ROW013	Ese ni umugabo cyangwa n'umugore?
ROW014	Ese isano afitanye n'umukuru w'urugo ni irihe?	Hitamo isano uyu muntu afitanye n'umukuru w'urugo
ROW015	Ese yaba afite imyaka ingahe?	Niba usubiza atabizi, ashobora kugereranya. Niba atabizi andika 997
ROW016	Ese yaba afite irihe ranga mimerere?	Soma amahitamo yose hanyuma uhitemo ayo ubona ari ukuri
ROW017	Ese yaba ari umunyeshuli muri iki gihe?
ROW018	Ese yaba yarize amashuri angahe?	Hitamo urugero bijyanye kurutonde. Hanyuma wandike umubare w'imyaka.Niba atazi umiubare w'imyaka, andika 1.
ROW019	Andika umwaka
	Mu mezi 12 ashize ni amafaranga angahe mwatanze ku bijyanye no kwiga, imyenda y'ishuri n'ibikoresho kuri [NAME] (umwaka w'amashuri 2014-2015)	Niba nta yatanzwe cg atarajyaga ku ishuri andika 0,
ROW020	Ese yaba yaravukiye muri uyu mudugudu/umujyi?
ROW021	Ese niba atari muri uyu mudugudu/umujyi ni he?	Soma amahitamo yose hanyuma uhitemo ayo ubona ari ukuri
	Ni mu wuhe mwaka [NAME] yaje hano?
ROW022	Ese yaba yaravukiye muri iyi nkambi?
	Niba atari muri iyi nkambi, ni he?
	Ni mu wuhe mwaka [NAME] yaje muri iyi nkambi?
ROW023
ROW024	Noneho ngiye kukubaza ibibazo birebana n'ubuzima bishobora kuba byaragize ingaruka ku mirebereho y'urugo mu kwezi gushize.
ROW025	Ese mu minsi 30 ya hise, [IZINA] yaba yaragize uburwayi ubwo aribwo bwose cyangwa agakomereka?
ROW026	Ese [izina] yaba yaramaze iminsi ingana ite ahagaritse ibikorwa yari asanzwe akora kubera uburwayi cyangwa gukomereka mu minsi 30 ishize?	Baza igihe nyacyo yahagaritse ibikorwa bye. Niba ntawabarogoye, andika 0. Niba barabarogoye amasaha make gusa,andika 1
ROW027	Ese haba hari umuntu mwagiye kureba wa mwitaho [urugero: Umuganga, umuforomo, umuntu ucuruza imiti cyangwa umuvuzi gakondo] mu gihe ari uburwayi bukomeye cyangwa gukomereka bikabije mu minsi 30 ya shize?
ROW029	Ninde mwivujeho?
	Uwo mwivujeho aherereye he?
ROW032	Ese mwishyuye amafaranga angahe mu kwivuza?	Baza ikiguzi rusange cyo kwivuza uburwayi cyangwa igikomere.Niba nta kiguzi yatanze andika 0
ROW033	Ese [IZINA] yaba yaraye munzitiramibu ijoro ryashise?
ROW035
ROW036	Noneho nagirango nkubaze ibibazo birebana n'imirimo abantu bo mu rugo rwawe bakora.
ROW037	Ese [IZINA] yaba yaramaze amasaha angahe avoma amazi ejo hashize?	Andika umubare w'amasaha. Niba ari munsi y'isaha imwe, andika 1. Hindura ibindi bipimo bakoresheje, iminota uyihindure mu masaha. Niba ntayo, andika 0. Niba atabizi andika 997.
ROW038	Ese [IZINA] yaba yaramaze amasaha angahe arera umwana, ateka cyangwa akora isuku?	Andika umubare w'amasaha. Niba ari munsi y'isaha imwe, andika 1. Hindura ibindi bipimo bakoresheje, iminota uyihindure mu masaha. Niba ntayo, andika 0. Niba atabizi andika 997.
ROW039	Ese [IZINA] yaba yaramaze iminsi ingahe mu mezi 12 ashize ahinga cyangwa abiba [urugero: guhinga mu rwego rwo gutegura ubutaka buzabibwamo]?	Andika umubare w'amasaha. Niba ari munsi y'isaha imwe, andika 1. Hindura ibindi bipimo bakoresheje, iminota uyihindure mu masaha. Niba ntayo, andika 0. Niba atabizi andika 997.
ROW040	Ese [IZINA] yaba yaramaze iminsi ingahe mu mezi 12 ashize abagara, ashyira ifumbire mu murima, cyangwa akora indi mirimo itariyo gusarura?	Andika umubare w'amasaha. Niba ari munsi y'isaha imwe, andika 1. Hindura ibindi bipimo bakoresheje, iminota uyihindure mu masaha. Niba ntayo, andika 0. Niba atabizi andika 997.
ROW041	Ese [IZINA] yaba yaramaze iminsi ingahe mu mezi 12 ashize mu gusarura?	Andika umubare w'amasaha. Niba ari munsi y'isaha imwe, andika 1. Hindura ibindi bipimo bakoresheje, iminota uyihindure mu masaha. Niba ntayo, andika 0. Niba atabizi andika 997.
ROW042	Ese [ IZINA] yaba yaramaze amasaha angahe mu minsi irinndwi ishize aragiye amatungo, ayategurira ibiryo cyangwa akora ibikorwa birebana n'ubworozi murugo?	Andika umubare w'amasaha. Niba ari munsi y'isaha imwe, andika 1. Hindura ibindi bipimo bakoresheje, iminota uyihindure mu masaha. Niba ntayo, andika 0. Niba atabizi andika 997.
ROW043	Ese [ IZINA] yaba yaramaze amasaha angahe mu minsi irinndwi ishize arimo gukora ibikorwa birebana no gukusanya ibisigazwa biri mu murima nyuma y'isarura ( urugero: gukusanya imyembe, izindi mbuto, ubuki cyangwa ibindi bikomoka ku mashyamba byaba ibyo gufungura, kubikoresha nk'imiti cyangwa kubicuruza kugirango byinjirize muryango amafaranga?	Andika umubare w'amasaha. Niba ari munsi y'isaha imwe, andika 1. Hindura ibindi bipimo bakoresheje, iminota uyihindure mu masaha. Niba ntayo, andika 0. Niba atabizi andika 997.
ROW044	Ese [ IZINA] yaba yaramaze amasaha angahe mu minsi irinndwi ishize arimo gukora ibikorwa by'uburobyi cyangwa afata ibindi biribwa bikomoka mu mazi, mu biyaga, haba mu rwego rwo kubifungura, kubikoresha nk'imiti cyangwa kubicuruza kugirango byinjirize muruyango amafaranga?	Andika umubare w'amasaha. Niba ari munsi y'isaha imwe, andika 1. Hindura ibindi bipimo bakoresheje, iminota uyihindure mu masaha. Niba ntayo, andika 0. Niba atabizi andika 997.
ROW045	Ese [ IZINA] yaba yaramaze amasaha angahe mu minsi irinndwi ishize arimo gukora ibikorwa asenya inkwi ( cyangwa ibindi bicanwa?)	Andika umubare w'amasaha. Niba ari munsi y'isaha imwe, andika 1. Hindura ibindi bipimo bakoresheje, iminota uyihindure mu masaha. Niba ntayo, andika 0. Niba atabizi andika 997.
ROW046
ROW047	Reka nkubaze ubwoko bw'akazi abantu bo mu murugo rwawe bashobora kuba bafite cyangwa barakoze umwaka ushize.
	[NAME] yigeze akorera umushahara uwo ariwo wose	Aha turareba imirimo itari iyijyanye n'isanzwe yungukira urugo nk'iy'ubuhinzi, ubworozi cyangwa indi mirimo
ROW050	Ni ubuhe bwoko bw'akazi [WORKER] akoramo?
ROW051	Mu mezi 12 ashize, ugereranije ni amezi angahe [uwo MUKOZI] yakoze ako kazi?
ROW052	Ni ibyumweru bingahe mu kwezi uwo [MUKOZI] yakoze ako kazi?	Baza uko bigenda akenshi. Niba akora ukwezi kose, andika 4
ROW053	Ni iminsi ingahe mu cyumweru uwo [MUKOZI] yakoze ako kazi?	Baza uko bigenda akenshi. Niba akora ukwezi kose, andika 5
ROW054	Ese amafaranga uwo [MUKOZI] yagejeje murugo ni angahe nyuma yaho umukoresha akuriyemo ibisabwa mbere yo guhemba?
	[WORKER]yahembwaga nyuma y'igihe kingana gute?
ROW055	Ni amafaranga angahe [UMUKOZI] yahawe binyuze nk'ibihembo n'uduhimbazamusyi?
	Ni nyuma y'igihe kingana iki [WORKER]yabonaga ubu ubwishyu?
ROW056	Ese ako kazi uwo [MUKOZI] yakoraga kari gaherereye he?
ROW057
ROW058	Tugiye kuganira ku mafaranga muhabwa buri kwezi na PAM. Nagirango nkwibutse ko amakuru turi gukusanya azafasha mu gushyiraho politike nziza zizabafasha kandi ntabwo ubu bushakashatsi bushobora kubangamira inyungu zanyu muri PAM. Kandi amakuru yose muri buduhe ntaho agaragaza amazina y'umuntu wayatanze.
ROW059	Ese haba hashize iminsi ingahe muhawe amafaranga?	Fasha mukubara mu gihe usubiza yibuka gusa itariki
ROW060	Mwabonye amafaranga angahe avuye muri PAM yoherejwe [hakoreshejwe MVISA]?	Utabariyemo amafaranga yoherejwe n'indi miryango cyangwa ingo
ROW061	Ese ni amafaranga angahe kuri ayo mwabonye urugo rwawe rwabanje kubikuza bwambere?
ROW063	Ni inshuro zingahe urugo rwanyu rwabikuje amafaranga mu kwezi gushize?
ROW062	Ese ni amafaranga angahe urugo rwawe rwakoresheje mu gukura ibyo mwari mukeneye?
ROW064	mu kubikuza, urugo rwanyu rwishyujwe amafaranga angahe (ayo wishyuzwa kuko ubikuje)?
ROW066	Ni angahe woherereje inshuti zawe, abavandimwe cyangwa izindi ingo?
ROW067	Ese abo bantu wohereje amafaranga nihe baherereye?
ROW068	Ese ni ubuhe buryo bw'ubufasha mu kubona ibiryo wahitamo?
ROW069
ROW080	Tugiye kuganira ku biryo muhabwa buri kwezi na PAM. Nagirango nkwibutse ko amakuru turi gukusanya azafasha mu gushyiraho poilitike nziza zizabafasha kandi ntabwo ubu bushakashatsi bushobora kubangamira inyungu zanyu muri PAM. Kandi amakuru yose muri buduhe ntaho agaragaza amazina y'umuntu wayatanze.
ROW081	Ese haba hashize iminsi ingahe muhawe ibiryo?
ROW082	Ese mwaba mwarahawe [GOOD_AS] muri rusange bingana gute?
ROW083	Hitamo ibipimo
ROW084	Ese mwaba mwarafunguye [GOOD_AS] bingana gute mubyo mwahembwe?
ROW086	Ese mwaba mwatanzeho impano [GOOD_AS] ingana gute mubyo mwahawe?
ROW091	Ese ibiryo mwagurishije muri rusange [GOOD_AS] ku byo muheruka gufata birangana gute?
ROW093	Ese urugo rwawe rwishyuwe amafaranga angahe ku ibiryo [GOOD_AS] mwagurishije ubushize?
ROW095	Ese ninde wabiguze [GOOD_AS] ?
ROW096	Ese nihehe wabigurishirije [GOOD_AS]?
ROW088	Ese urugo rwawe rwaba rusigaranye ibingana gute bya [GOOD_AS] ku byo mwahawe?
ROW097
ROW114
ROW115	Noneho tugiye kuganira kubyerekeye ibiryo bitandukanye mwafunguye mu kwezi gushize.
ROW116	Mu cyumweru gishize, waba wowe ubwawe cyangwa abandi bo mu rugo rwawe barafunguye [CN_GOOD]?
ROW117	Ese urugo rwawe rwaba rwarariye [GOOD _CN] bingana gute muri rusange?
ROW118	Hitamo igipimo
ROW119	mu cyumweru gishize mwariye [GOOD_CN] ibingana gute mubiguze?
ROW121	Ese ni amafaranga angahe muri rusange mwakoresheje mu kugura [GOOD_CN]?
ROW122	Ese ninde wakuguzeho [GOOD_CN]?
ROW123	Ese nihe waguze [GOOD_CN]?
ROW124	Ese waba warakoresheje konte yawe ya terefone mu kwishyura [GOOD_CN]?
ROW125	Ese ni ibingana iki byavuye mubyo mwiyejereje? [ twavuga, ayavuye mubyo urugo rwasaruye
ROW127	Ese ni ibingana gute wahaweho nk'impano, hamwe n'imfashanyo?
ROW129	Ese ninde waguhaye iyo mpano?
ROW130	Ese ni ibintu bingana iki[ GOOD] byavuye mubyo wari warabitse mbere
ROW132	Ese byagura amafaranga angahe uramutse uguze [GOOD_CN] none aha?
ROW134
ROW135	Noneho tugiye kwibanda ku mafaranga ukoresha mu kwezi gusanzwe
ROW136	Ese haba hari amafaranaga urugo rwawe rwishyura [serivise]?
ROW137	Ese mu kwezi gushize urugo rwawe rwaba rwarakoresheje amafaranga angahe yo kwishyura [SERIVISE]?
	[SERVICE]wayiguze he?
ROW139
ROW140	Noneho reka tuganire kubikoresho waba utunze iwawe mu rugo
ROW141	Ese urugo rwawe rwaba rufite [ASSET] zingahe?	Andika 0 niba ari ntayo
ROW142	Ese mu mezi 12 ashize, waba wowe ubwawe cyangwa undi wo mu rugo rwawe yaraguze [ASSET]
ROW143	Ese ni amafaramga angahe waba warakoresheje mu kugura [ASSET] mu mezi 12 ashize?
ROW144	Ese ni nde mwaguzeho iyo [ASSET]?
ROW145	Ese ni he waguriye iyo [ASSET] ?
ROW146	Ese mu mezi 12 ashize, haba hari umuntu wo mu rugo rwawe wahawe [ASSET] nk'impano?
ROW147	Ese iyo mpano yarifite gaciro kangana gute?	Niba usubiza atazi neza agaciro k'impano, tanga ikigereranyo.
ROW148	Ese umuntu wabahaye iyo [ASSET] yaba atuyehe?
ROW149
ROW150	Noneho ngiye kukubaza ibibazo birebana n'imiberebereho y'abantu bo mu rugo rwawe.
ROW155	mu minsi 7 ishize, hari iminsi urugo rwanyu rwabuze ibiryo bihagije cg amafaranga yo kubigura?
	Mu minsi 7 ishize, ni kangahe byabaye ngombwa ko urugo rwanyu rurya ibiryo rudakunda cg bihendutse
	Mu minsi 7 ishize, ni kangahe byabaye ngombwa ko urugo rwanyu ruguza ibiryo cg rukabikura ku nshuti cg uwo mu muryango?
	Mu minsi 7 ishize, ni kangahe byabaye ngombwa ko mu rugo rwanyu rugabanya ingano y'ibiryo ?
	Mu minsi 7 ishize, ni kangahe byabaye ngombwa ko mu rugo rwanyu abakuru baharira ibiryo abato ?
	Mu minsi 7 ishize, ni kangahe byabaye ngombwa ko mu rugo rwanyu rugabanya inshuro mwaryaga ku munsi?
ROW162
ROW163	Noneho tugiye kwibanda ku miterere y'inzu mutuyemo.
ROW164	Ese iyinzu yaba ari iyawe?	Mu nkambi andika 4= cyemerewe gutangirwa ubuntu
ROW165	Ese abantu bo mu rugo rwawe baba baryama mu byumba bingahe?	wibara dushe, imisarani, ibyumba by'ububiko cyangwa garaje
ROW166	Ese amazi munywa muyakura he?
ROW167	Ese haba hari intera ingana ite kugera aho ku isoko?
ROW168	Hitamo ibipimo
ROW170	Mukoresha umusarani uteye ute?
ROW172	Mutekesha iki akenshi muri uru rugo?
ROW173	Ese ni ubuhe buryo busobanura neza aho igikoni cy'umuryango wanyu giherereye?
ROW175	Ese igisenge cy'inzu mubamo cyaba cyiganjemo ibihe bikoresho?	Ushobora kuzuza igisubizo urangije kwitegereza imiterere y'igisenge
ROW177
ROW178	Nagira ngo nkubaze ibibazo bimwe birebana n'ubuhinzi urugo rwawe rushobora gukora
ROW179	Ese urugo rwawe rwaba rufite cyangwa rwarahinze amasambu mu mezi 12 ashize? Hakubiyemo uturima/ubusitani tw'igikoni, ayarajijwe, ayo mutunze, ayo mwagabanye, ayo mufitemo ibihingwa musangiye, ayo mwatishije abandi, ayo mufatanije kuburyo muzagabana umusaruro cyangwa amasambu rusange.
ROW180	Ese mufite amasambu bwite cyangwa ayo muhinga angahe ?	Mu gihe afite ubutaka burenze 5, andika 5
ROW181	Ese iyo [SAMBU] irangana ite?
ROW182	hitamo ibipimo
ROW183	bwo [UBUTAKA] ni ubwawe?
ROW184	Ese iyo isambu igutwara amafaranga angahe yose hamwe?
ROW185	Ese nyiri [BUTAKA] atuye he?
ROW186	Ese bakwishyura angahe yose hamwe?
ROW187	Ese uwo muntu wagukodesheje [UBUTAKA] atuye he?
	Nyir'ubwo butaka aba he?
	Ukoresha ubwo butaka aba he?
ROW188	Ese uwo muntu wagutije [ubutaka] atuye he?
ROW189	Ese uwo umuntu wakodeshejeho [UBUTAKA] atuye he?
ROW190	Ese [ ubutaka] rusange bwaba buherereye he?
ROW191	Ese ikintu nyamukuru ubu butaka bwakorerwagaho ni ikihe mu mezi 12 ashize?
ROW192	Ese ubwo butaka bwaba burimo imiyoboro ibuvomerera?
ROW193	Ese ubwo butaka buri ahantu hateye hate?
ROW194	Ubwo butaka bufite uburumbuke bumeze bute?
ROW195
ROW196	Noneho reka tuganire ku bihingwa uhinga
ROW197	Ese waba wowe ubwawe cyangwa uwundi muntu wo mu murugo rwawe yari geze ahinga mu gihe cy'amezi 12 ashize?
ROW198	Ese mu mezi 12 ashize, ni ibihe muri ibi bihingwa bikurikira mwahinze?
ROW201	Ese ubutaka bwose wahinzeho[IBIHINGWA] bwanganaga gute mu mezi 12 ashize?
	Hitamo igipimo
ROW199	Ese waba warasaruye [IBIHINGWA] bingahe mu mezi 12 ashize?	Niba nta musaruro/bararumbije, andika 0 aharebana n'umusaruro wavuyemo wandike 1 kubirebana n'igipimo
ROW200	Hitamo igipimo
ROW203	Ese ni akahe agaciro rusange k'umusaruro w'[IBIHINGWA] wabonye mu mezi 12 ashize?
ROW205	Mu gihe hazasangirwa ibihingwa cyangwa ikodesha, Ese haba hari umuntu mwagabanye umusaruro? Niba ari yego, wagabanye ungana gute?	Mu gihe ntamusaruro bagabanye cyangwa ntabutaka bwagabanijwemo, andika 6
	Hari igice cy'ubu butaka cyavanzwemo ikindi gihingwa?
	Niba ari yego, ni ikihe gihingwa?
ROW207	Ese watubwira ubwoko bw'inyongeramusaruro wakoresheje mu bihingwa?
ROW208	Ese mu mezi 12 ashize, waba warakoresheje imbuto zingana gute mu [BIHINGWA]?
ROW209	Hitamo igipimo	Mu gihe atabukoresheje, andika amahitamo 1
ROW210	Mu mezi 12 ashize, waba warakoresheje amafaranga angahe mukugura imbuto z' [IBIHINGWA]?
ROW211	Ese izo mbuto zavuye he?
ROW212	Mu mezi 12 ashize, waba warakoresheje imiti yica udukoko ingana ite mu [BIHINGWA]?
ROW213	Hitamo igipimo	Mu gihe atabukoresheje, andika amahitamo 1
ROW214	Mu mezi 12 ashize, waba warakoresheje amafaranga angahe mu kugura imiti yica udukoko mu [BIHINGWA]?
ROW215	Ese iyo miti yavuye he?
ROW216	Mu mezi 12 ashize, waba warakoresheje ifumbire y'imborera ingana ite mu [BIHINGWA]?
ROW217	Hitamo igipimo	Mu gihe atabukoresheje, andika amahitamo 1
ROW218	Mu mezi 12 ashize, waba warakoresheje amafaranga angahe mu kugura ifumbire mvaruganda y' [IBIHINGWA]?
ROW219	Ese iyo fumbire y'imborera wayikuragahe?
ROW220	Mu mezi 12 ashize, waba warakoresheje ifumbire mvaruganda ingana ite mu [BIHINGWA]?
ROW221	Hitamo igipimo	Mu gihe atabukoresheje, andika amahitamo 1
ROW222	Mu mezi 12 ashize, waba warakoresheje amafaranga angahe mu kugura ifumbire mvaruganda mu [BIHINGWA]?
ROW223	Ese nihe waguriye iyo fumbire mvaruganda?
ROW224	Mu mezi 12 ashize, waba warakoresheje iminsi ingahe mu kuvomerera [IBIHINGWA]?
ROW225	Mu mezi 12 ashize, waba warakoresheje amafaranga angahe ku mashanyarazi yakoreshejwe mu kuvomerera cyangwa iki kiguzi cyo ku mukuvomerera [IBIHINGWA]?
ROW226	Ese amazi mwakoreshaga mu kuvomerera mwayakuragahe?
ROW227	Mu mezi 12 ashize, waba warakoresheje ibimasa bihinga iminsi ingahe mu [BIHINGWA]?
ROW228	Mu mezi 12 ashize, waba warakoresheje amafaranga angahe mu guhingisha ibimasa mu [BIHINGWA]?
ROW229	Ese ibyo bimasa wabikuraga he?
ROW230	Mu mezi 12 ashize, waba warakoresheje imashine zihinga iminsi ingahe mu [BIHINGWA]?
ROW231	Mu mezi 12 ashize, waba warakoresheje amafaranga angahe ku mashine zakoze mu [BIHINGWA]?
ROW232	Ese izo mashine wazikuragahe?
ROW233
ROW234	Noneho ngiye kukubaza ibirebana n'imikoreshereze y'umusaruro
ROW235	Ese hari [IBIHINGWA] wasaruye waba waragurishijeho mu mezi 12 ashize?
ROW236	Ese umusaruro w' [IBIHINGWA] wose wagurishijwe urangama ute mu mezi 12 ashize?	Ugomba kuba umubare uruta zero
ROW238	Ese ni ahake gaciro k'umusaruro wose wagurishijwe w' [IBIHINGWA]?
ROW239	Ese ni nde mwagurishije [IBIHINGWA]?
ROW240	Ese ni he mwagurishije [IBIHINGWA]?
ROW241	Uramutse ugurishije umusaruro w' [IBIHINGWA]none aha mu isoko rikwegereye, ese baguha angahe?	Niba usubiza atabizi, bafashe gutanga umubare w'ibiciro biri ku isoko by'imyaka
ROW243	Ese mwaba mwarariye ibingana gute ku musaruro ku [BIHINGWA] mu mezi 12 ashize?
ROW245	Ese ni ibingana gute ku [IBIHINGWA] mwatanzeho impano mu mezi 12 ashize?
ROW247	Ese abo mwahaye iyi mpano baba batuye he?
ROW248	Ese ni ibingana gute ku musaruro [IBIHINGWA] mwakoresheje mu kugaburira amatungo mu mezi 12 ashize?
ROW250	Ese ni umusaruro ungana iki w' [IBIHINGWA] mwasaruye mu mezi 12 mugihunitse?
ROW252
ROW253	Noneho nagirango nkubaze ibyerekeye n'amatungo n'ubworozi
ROW254	Ese waba wowe ubwawe cyangwa undi muntu wo mu rugo rwawe wigeze korora cyangwa kugira amatungo arenze abiri (Urugero: ikimasa gihinga, itungo rinini, ingurube, inkoko, n'ibindi)?
ROW255	Mu mezi 12 ashize, hari umuntu wo mu rugo rwawe waba yaroroye cyangwa agatunga [ITUNGO] iryo ariryo ryose?
ROW256	Ese ni [ITUNGO] angahe mufite mu rugo rwawe ubu (mu rugo cg ahandi)?
ROW257	Ese ni [ITUNGO] angahe mwari mutunze mu rugo rwawe umwaka ushize (mu rugo cg ahandi) umwaka ushize?
ROW258	Mu mezi 12 ashize, ni [ITUNGO] angahe mwariye mu rugo?
ROW259	Mu mezi 12 ashize, ni [ITUNGO] angahe mwaguze mu rugo rwawe?
ROW260	Ese mwakoresheje amafaranga angahe mu mezi 12 ashize mu kugura [ITUNGO]?
ROW261	Ese ni nde mwaguze ayo [AMATUNGO]?
ROW262	Ese ayo [AMATUNGO] mwayaguriye he?
ROW263	Ese uramutse ushatse kugura [ITUNGO] rizima uyu munsi, wakwishyura amafanga angahe?
ROW264	Ese ni [AMATUNGO] angahe yavutse mu mezi 12 ashize?
ROW265	Ese ni [AMATUNGO] angahe yapfuye mu mezi 12 ashize?
ROW266	Ese ni [AMATUNGO] angahe urugo rwawe rwagurishije mu mezi 12 ashize?
ROW267	Ese bakwishyuye amafaranga angahe yose hamwe ku [AMATUNGO] mu mezi 12 ashize?
ROW268	Ese ninde waguze [AMATUNGO]?
ROW269	Ese ni he wagurishirije [AMATUNGO]?
ROW270	Ese waba warakoresheje ubutaka bungana bute bw'urwuri rw'( AMATUNGO), yaba ferime yawe cyangwa ferime z'abandi cyangwa mu nzuri rusange?
ROW271	Hitamo igipimo
ROW272	Mu mezi 12 ashize watanze amafaranga angahe yo kwishyura serivise za veterineri n'imiti y' [AMATUNGO]?
ROW273	Ese nihe mwaba mukura abaganga n'imiti by' [AMATUNGO]?
ROW274	Mu mezi 12 ashize, ni amafaranga angahe wakoresheje mu kugura ibiryo n'ubwatsi bw [AMATUNGO]?
ROW275	Ese nihe mukura ibiryo n'ubwatsi bw' [AMATUNGO]?
ROW276
ROW277	Reka noneho nkubaze ibibazo birebana n'ibikomoka ku matungo yanyu cyangwa ayo muragiye.
ROW278	Ese haba hari [PRODUCT] urugo rwawe rwabashije kubona nk'umusaruro bwite ukwezi gushize?
ROW279	Ese urugo rwawe rubasha kubona [PRODUCT] zingahe buri kwezi?
ROW280	Hitamo igipimo
ROW281	Mwagurishije [PRODUCT] zingahe muzo mwabonye?
ROW283	Ese ni akahe gaciro ka [PRODUCT] zose zacurujwe ukwezi gushize?
ROW284	Ese ninde wagurishijeho iyo [PRODUCT]?
ROW285	Ese wayigurishije he?
ROW286	Ese uramutse ugiye kugura [PRODUCT] uyu munsi, ese wakwishyura angahe?
ROW288
ROW289	Noneho ngiye kukubaza ibibazo birebana n'abantu ukoresha mu bikorwa by'ubuhinzi mu rugo rwawe.
ROW290	Mu mezi 12 ashize, hari umuntu waba warahaye akazi kugirango agukorere [IMIRIMO] yawe yose?	Shimangira uti aka n'akazi gatangirwa amasezerano, ntabwo ari nyakabyizi
ROW291	Ese amafaranga yose wamwishyuye ni angahe?
ROW292	Ese uwatanze akazi atuye he?
ROW293	Mu mezi 12 ashize haba hari abagabo, abagore cyangwa abana waba warahaye akazi( batari abo mu rugo rwawe) kugirango ngo bagukorere [IMIRIMO] ubahemba bubyizi cyangwa ubwishyu butari amafaranga? Sobanura, ariko ntubariremo ibihembo bishingiye kubiryo cyangwa abagukoreye mu rwego rwo kwishyura ideni bari bafitiye urugo wawe.	Saba abasubiza kudashyiramo ababahaye akazi tumaze kuvuganaho
ROW294	Ngiye kubanza kukubaza ibirebana n'abantu bakuru wakoresheje. Bafatwa nk'abantu bakuru iyo bafite cyangwa barengeje imyaka 18
ROW295	Ese ni abantu bakuru bangahe wahaye akazi mu mezi 12 yashize kugirango bagukorere [IMIRIMO] ?
ROW296	Ese ni iminsi ingahe buri muntu mukuru yakoze iyo [IMIRIMO] ?
ROW297	Ese buri muntu mukuru wamuhembye amafaranga angahe kugira ngo agukorere [IMIRIMO] ?
ROW298	Hitamo igipimo
ROW299	Gereranya agaciro k'ubwishyu butari amafaranga wishyuye abantu bose wakoresheje [IMIRIMO] (ibiryo, icumbi, imyenda n'ibindi) mu mezi 12 yashize.	Niba nta bwishyu bahawe butari amafaranga, andika 0
ROW300	Ese aba bantu bakuru wahaye [AKAZI] batuye he?
ROW301	Noneho ngiye kuba ibibazo bisa nibyo nakubajije ariko noneho birebana n'abana wakoresheje. Bafatwa nk'abana iyo bari munsi y'imyaka 18.
ROW302	Ese ni abana bangahe wahaye [AKAZI] mu mezi 12 ashize?
ROW303	Ese buri mwana wamuhaye [AKAZI] k'iminsi ingahe?
ROW304	Ese ni amafaranga angahe waba warahembye buri mwana wahaye [AKAZI]?
ROW305	Hitamo igipimo
ROW306	Gereranya agaciro k'ubwishyu butari amafaranga wishyuye abo bana bose wakoresheje [IMIRIMO] (ibiryo, icumbi, imyenda n'ibindi) mu mezi 12 yashize.
ROW307	Ese aba bana wahaye [AKAZI]batuye he?
	Wishyura angahe umukozi wo mu rugo?
	Hitamo igipimo
	Umukozi wo mu rugo aba he?
ROW308
ROW309	Noneho tuganire kubindi bikorwa bibyara inyungu abantu bo mu rugo rwawe bashobora kuba bafitemo uruhare.
ROW310	Mu mezi 12 ashize haba hari umuntu wo mu rugo rwawe rwawe waba yarakoze mu gikorwa cyo gucuruza cyangwa gitanga serivise, cyangwa haba hari umuntu wo mu rugo rwawe watunze iduka, cyangwa wakoraga mu bucuruzi? Ntubariremo ubuhinzi, ubworozi, ibikorwa bishingiye k'umutungo kamere. Ibikorwa by'ubucuruzi bikubiyemo amaduka, gucuruza imbuto, cuguruza inkwi, ububaji, kudoda, imirimo yo gusana, salo z'a…
ROW311	Ese ni mu bihe bigo by'ubucuruzi abantu bo mu rugo rwawe baba barakozemo mu mezi 12 ashize?	Hitamo sosiyete z'ubucuruzi 3 ( za zindi zinjiza amafaranga menshi)
ROW312	Ese ni amezi angahe mu mezi 12 ashize urugo rwakozemo rwakoze ibikorwa by'[UBUCURUZI ] ?
ROW313	Ese ibyo bikorwa bibyara inyungu biherereye he?
ROW314	Ese abakiriya b'imena n'abahe?
ROW315	Mu mezi 12 ashize, n'abantu bangahe batari abo mu rugo bahawe akazi ku cyumweru kugira ngo bakore muri ibyo (BIKORWA BIBYARA INYUNGU)?	mu gihe ari ntayo, andika 0
ROW316	Ese ni amasaha angahe ku cyumweru umukozi wahawe akazi amara arimo gukora mu [BUCURUZI]?
ROW317	Ese umukozi wahaye akazi umuhemba amafaranga angahe ku cyumweru?	Gereranya agaciro k'ubwishyu bahawe butari amafaranga ku cyumweru kuri buri mu kozi
ROW318	Ese aba bakozi mukoresha baba batuye he?
ROW319	Ese ninde ushinzwe ibyo bikorwa by' [UBUCURUZI]?
ROW320	Mu munsi usanzwe w'akazi, ese ni amasaha angahe ushinzwe [UBUCURUZI] amara ari gukora?
ROW321	Uretse uwo muntu ushinzwe [UBUCURUZI], ese ni abantu bangahe bo mu rugo bafasha cyangwa bakora muri byo bikorwa bya buri munsi?
ROW322	Mu munsi usanzwe w'akazi, ese ni amasaha angahe buri muntu wo mu rugo agomba gukoresha afasha cyangwa akora muri ubwo [BUBUCURUZI]?
ROW323	Uramutse ugurishije imitungo iri mu [BUCURUZI] bwawe none aha, ese wasaba angahe? Hakubiyemo agaciro k'ubutaka n'inyubako aho ukorera mu gihe byaba ari byawe.
ROW324	Mu kwezi gusanzwe, ese wishyura amafaranga angahe y'ubukode aho ukorera [UBUCURUZI] bwawe?	Andika 0 niba inyubako ari ye cyangwa mu gihe ubucuruzi bukorerwa bufite inzu bukoreramo cyangwa budafite ahantu hihariye bukorera.
	Uwo wishyura ubukode atuye he?
ROW325	Mu kwezi gusanzwe, ese ukoresha amafaranga angahe mu kwishyura serivise nk'amazi, amashanyarazi cyangwa izindi nyemezabuguzi zirebana n'ibikorwa by' [UBUCURUZI] bwawe?
ROW326	Mu kwezi gushize, ni amafaranga angahe warakoresheje mu kugura intete zivuye ku bahinzi b'aho utuye?	Umukusanyamakuru: kuri iki n'ibibazo bikurikira, reba ikarita iragufasha gusobanukirwa ijambo "aho utuye". Ereka usubiza ibibazo iyo karita.
ROW327	Mu kwezi gushize, ni amafaranga angahe waguze ibindi bihingwa by'abahinzi baho utuye?
ROW328	Mu kwezi gushize, ese waba warakoresheje amafaranga angahe yo kugura ibikomoka ku matungo n'ubuhinzi bw'aborozi n'abahinzi baho utuye?
ROW329	Mu kwezi gushize, ese waba warakoresheje amafaranga angahe yo kugura ibindi warukeneye, ibiryo n'ibinyobwa byatunganyirijwe ho utuye cyangwa ibikoresho by'ubukorikori cyangwa ibicuruzwa byakorewe aho utuye?
ROW330	Mu kwezi gushize, ese waba warakoresheje amafaranga angahe yo kugurangura ibyo uzacuruza ubikuye kubadandaza baho utuye?
ROW331	Mu kwezi gushize, ni amafaranga angahe warakoresheje ugura serivise z'ibikorwa bikorerwa aho utuye, twavuga nk'ibaruramari, serivise zirebana n'amategeko, kwamamaza ibikorwa, gukoresha abikorera?
ROW332	Mu kwezi gushize, ese waba warakoresheje amafaranga angahe mu kugura ibikoresho uzacuruza hanze yaho utuye, hakubiyemo no mu tundi duce tw'uRwanda n'ibindi bihugu? Urugero, fanta ibikoresho bya papeteri, n'ibindi?	Umukusanyamakuru: ifashishe IKARITA
ROW333	Ese ni akahe gaciro rusange kibyacurujwe muri ubu [BUCURUZI] mu kwezi? Ese winjiza amafaranfa angahe avuye mu bikoresho ugurisha cyangwa serivise utanga?
ROW334	Umaze gukuramo amafaranga waguze ibikoresho, imishahara n'ibindi watanzeho amafaranga, inyungu usigarana ikomotse mu bikorwa by'[UBUCURUZI] yanganaga ate mu kwezi gushize?
ROW335
ROW336	Reka nkubaze bimwe mu bibazo birebana n'ibindi bintu bikwinjiriza amafaranga.
ROW337	Mu mezi 12 ashize, Ese hari abantu bo mu rugo rwawe cyangwa wowe ubwawe bahawe ubufasha n'urundi rugo?
	Mu mezi 12 ashize, urugo rwanyu rwigeze rubona amafaranga yoherejwe n'abo mu muryango baba ahandi ?
	Ni amafaranga angahe mwabonye ?
	Ni akahe gaciro k'ibyo mwabonye mu mezi 12 ashize?
	Mu mezi 12 ashize, urugo rwanyu rwigeze rubona amafaranga yoherejwe n'abo mu zindi ngo batuye muri aka gace?
	Ni amafaranga angahe mwabonye ?
	Ni akahe gaciro k'ibyo mwabonye mu mezi 12 ashize?
	Mu mezi 12 ashize, urugo rwanyu rwigeze rubona amafaranga yoherejwe n'abo mu zindi ngo batuye mu nkambi?
	Ni amafaranga angahe mwabonye ?
	Ni akahe gaciro k'ibyo mwabonye mu mezi 12 ashize?
	Mu mezi 12 ashize, urugo rwanyu rwigeze rubona amafaranga yoherejwe n'abo mu zindi ngo zituye ahandi mu gihugu?
	Ni amafaranga angahe mwabonye ?
	Ni akahe gaciro k'ibyo mwabonye mu mezi 12 ashize?
	Mu mezi 12 ashize, urugo rwanyu rwigeze rubona amafaranga yoherejwe n'abo mu zindi ngo zituye mu bindi bihugu?
	Ni amafaranga angahe mwabonye ?
	Ni akahe gaciro k'ibyo mwabonye mu mezi 12 ashize?
ROW340	Ese mu mezi 12 ashize waba wowe ubwawe cyangwa umuntu wo mu rugo rwawe yaratanze ubufasha kurundi rugo?	Niba igisubizo ari yego, turashaka kubaza ibibazo 2 bikurikira kuri buri [ nkomoko]. Mu gihe igisubizo ari oya, jya kuri TR007
	Mu mezi 12 ashize, urugo rwanyu rwigeze ruha amafaranga abo mu muryango wanyu baba ahandi?
	Ni amafaranga angahe mwatanze?
	Ni akahe gaciro k'ibyo mwatanze mu mezi 12 ashize?
	Mu mezi 12 ashize, urugo rwanyu rwigeze ruha amafaranga abo mu zindi ngo batuye muri aka gace?
	Ni amafaranga angahe mwabonye ?
	Ni akahe gaciro k'ibyo mwatanzemu mezi 12 ashize?
	Mu mezi 12 ashize, urugo rwanyu rwigeze ruha amafaranga abo mu zindi ngo batuye mu nkambi?
	Ni amafaranga angahe mwatanze?
	Ni akahe gaciro k'ibyo mwatanze mu mezi 12 ashize?
	Mu mezi 12 ashize, urugo rwanyu rwigeze ruha amafaranga abo mu zindi ngo zituye ahandi mu gihugu?
	Ni amafaranga angahe mwatanze ?
	Ni akahe gaciro k'ibyo mwatanze mu mezi 12 ashize?
	Mu mezi 12 ashize, urugo rwanyu rwigeze ruha amafaranga abo mu zindi ngo zituye mu bindi bihugu?
	Ni amafaranga angahe mwatanze?
	Ni akahe gaciro k'ibyo mwatanze mu mezi 12 ashize?
	Mu mezi 12 ashize, ni amafaranga angahe yose hamwe urugo rwanyu rwinjije mu gukodesha inyubako, imashini zihinga cg ibimasa bihinga?
	Uwishyura aba he?
	Mu mezi 12 ashize, ni amafaranga angahe yose hamwe urugo rwanyu rwinjije mu kugurisha ibikoresho?
	Uwishyura aba he?
	Mu mezi 12 ashize, ni amafaranga angahe yose hamwe urugo rwanyu rwinjije nka pansiyo iva kuri leta cg abikorera?
	Uwishyura aba he?
	Mu mezi 12 ashize, ni amafaranga angahe yose hamwe urugo rwanyu rwinjije ava mu nkunga yo kwiga?
	Uwishyura aba he?
	Mu mezi 12 ashize, ni amafaranga angahe yose hamwe urugo rwanyu rwinjije ava mu nsengero?
	Uwishyura aba he?
	Mu mezi 12 ashize, ni amafaranga angahe yose hamwe urugo rwanyu rwinjije ava mu zindi nkunga za WFP?
	Uwishyura aba he?
	Mu mezi 12 ashize, ni amafaranga angahe yose hamwe urugo rwanyu rwinjije ava kuri leta cg izindi nzego?
	Uwishyura aba he?
ROW346	Reka nkubaze ibibazo byerekeye ubwizigame n'imyenda urugo rwawe ufite.
ROW347	Ese haba hari umuntu wo mu rugo rwawe uzigama? Utabariyemo amatungo n'amasambu.	Baza niba urwo rugo rwaba rwaritabiriye ROSCA (Ikimina). Niba waritabieiye , andika1
ROW348	Kugeza uyu munsi ubwizigame rusange mwaba mufite murugo burangana gute? Utabariyemo amatungo n'ubutaka	Mu gihe ntayo, andika 0 uhite ujya ahakurikira [ UBWOKO BW'UBWIZIGAME]
ROW349	Mu mezi 12 ashize, urugo rwaba rwarabashije kuzigama amafaranga angana angahe (yiyongera k'ubwizigame)
ROW350	Ese hari inyungu waba uhabwa zikomoka ku bwizigame bwawe [BWOKO BW'UBWIZIGAME]?
ROW351	Hitamo igihe
ROW352	Mu mezi 12 ashize, ni amafaranga angahe abantu bo mu rugo rwawe babikuje mu [BWOKO BW'UBWIZIGAME]?
ROW353	Mu mezi 12 ashize, ni amafaranga angahe abantu bo mu rugo rwawe bahawe akomoka mukimina?	mu gihe ari ntayo, andika 0
ROW354	Ese wowe ubwabwe cyangwa abantu bo mu rugo rwawe mwaba mutanga amafaranga angahe mu rwego rw'ikimina?
ROW355	Hitamo igihe
ROW356	Ese waba wowe ubwawe cyangwa undi muntu wo mu rugo afite ideni agomba kwishyura?
ROW357	Uteranije amadeni abantu bo mu rugo rwawe bafite, ni amafaranga angahe mugomba kwishyura mwese muri rusange?
ROW358	Mu mezi 12 ashize, ni amafaranga angahe abantu bo mu rugo rwawe bagujije aho ahariho hose, inguzanyo zisanzwe za banki, kuguza abavandimwe n'inshuti?
ROW359	Mu mezi 12 ashize, ni inguzanyo zingahe abantu bo mu rugo rwawe bahawe?
ROW360	Mu mezi 12 ashize, ni amafaranga angahe abantu mu rugo rwawe bishyuye ku myenda bari basanganywe?
ROW361
ROW362	Reka nkubaze uburyo ukoresha mu gukemura ibibazo muhura nabyo mubuzima.
ROW363	Mu mezi 12 ashize, ese urugo rwawe rwaba rwarahuye na bimwe mu [BIBAZO BITUNGURANYE] bikurikira?
	icyago cya 1
	Urugo rwanyu rwakoze iki ngo rukomeze kumera nka mbere y'iki cyago?
	icyago cya 2
	Urugo rwanyu rwakoze iki ngo rukomeze kumera nka mbere y'iki cyago?
	icyago cya 3
ROW364	Ese ni iki urugo rwawe rwaba rwarakoze mu rwego rwo guhangana nibyo [BIBAZO]?	Niba icyo kibazo gitunguranye cyarabayeho incuro irenze imwe, mubaze igiheruka.
ROW365
ROW366	Iki n'igice cya nyuma cy'ubushakashatsi. Ndabashimira kuba mwaduhaye akanya. Ngiye kukubaza ibibazo birebana n'uko mwakwitwara mu bihe bitandukanye
ROW367	Ese ni uruhe rwego rw'amashuli utekereza ko umwana muto ufite azabasha kurangiza?
ROW368	Ni ku ruhe rugero utekereza ko wazasubira mu gihugu cyawe mu myaka 5 iri imbere?
ROW369	Ese ni iyihe nteruro wemeranya nayo cyane kurusha izindi:
ROW370	Ese ni iyihe nteruro wemeranya nayo cyane kurusha izindi:
ROW371	Mu cyumweru gishize, ni incuro zingahe wumvise muri wowe ibintu bitagenda?
ROW372	Mu cyumweru gishize, ni incuro zingahe wumvise ibibazo birushaho kwiyongera kuburyo burenzwe ubushobozi bwawe?
ROW373	Ese ni iminsi ingahe yo mu cyumweru gishize wumvise muri wose umerewe neza?
ROW374	Ese ni iminsi ingahe yo mu cyumweru gishize wumvise muri wowe ubuzima budafite agaciro?
ROW375	Uramutse ubaye umunyamahirwe muri tombora ugatsindira amafaranga 20000 kandi ukaba ufite amahitamo abiri yo guhabwa i cyo gihembo. Amahitamo yambere ni uguhabwa amafaranga 20000 ejo. amahitamo ya kabiri ni uguhabwa amafaranga aruta ayambere ariko mu kwezi kumwe. Ese ni iki wahitamo mubikurikira?
ROW376	Ese ni iki wahitamo?
ROW377	Ese ni iki wahitamo?
ROW378	Ese ni iki wahitamo?
ROW379	Uramutse ubaye umunyamahirwe muri tombora ugatsindira amafaranga 20000 fr kandi ukaba ufite amahitamo abiri yo guhabwa igihembo. Amahitamo yambere ni uguhabwa amafaranga 20000 fr mu mezi 6. amahitamo ya kabirio ni uguhabwa amafaranga aruta ayambere ariko mumezi 7. Ese ni iki wahitamo?
ROW380	Ese ni iki wahitamo?
ROW381	Ese ni iki wahitamo?
ROW382	Ese ni iki wahitamo?
ROW383	Ese uramutse ufite amafaranga ushaka gushoshora mubikorwa bibyara inyungu. Ushobora guhitamo amoko abiri y'ibikorwa bibyara inyungu:
ROW384	Ese uramutse uhawe imirimo ibiri ngo uhitemo. Ni uwuhe wahitano?
ROW386
ROW387	Turarangije. Murakoze cyane! Turabashimira kubera akanya muduhaye. Turizera ko ubu bushakashatsi buzafasha mukunoza za politike zigamije guteza imbere imibereho y'abaturage. Ndizere neza uri buruhuke neza uyu munsi.
ROW388	Isaha yo kurangiza

## Sheet: choices
list_name	name	label::English (en)	label::Português (pt)	filter
survey_region	1	Nova Viscosa	Nova Viscosa
survey_region	2	Caravelas	Caravelas
survey_region	3	Alcobaca	Alcobaca
survey_region	4	Prado	Prado
survey_region	5	Teixeira de Freitas	Teixeira de Freitas
survey_region	997	Other (specify)	Outro (especifique)
district	1	district1	district1
district	2	district2	district2
district	3	district3	district3
district	4	district4	district4
district	5	district5	district5
district	6	district6	district6
district	7	district7	district7
district	8	district8	district8
district	9	district9	district9
district	10	district10	district10
district	11	district11	district11
district	997	other	outro
village	0	village1	village1
village	1	village2	village2
village	2	village3	village3
village	3	village4	village4
village	4	village5	village5
village	5	village6	village6
village	6	village7	village7
village	7	village8	village8
village	8	village9	village9
village	9	village10	village10
village	10	village11	village11
village	11	village12	village12
village	12	village13	village13
village	13	village14	village14
village	14	village15	village15
village	15	village16	village16
village	16	village17	village17
village	17	village18	village18
village	18	village19	village19
village	997	Other (Specify)	Outro (especifique)
enum_list	1	Alexandre Batista	Alexandre Batista
enum_list	2	Lucas de Almeida Nogueira de Costa	Lucas Costa
enum_list	3	Maira Luiza Spanholi	Maira Spanholi
enum_list	4	Lucas Rolo Fares	Lucas Rolo Fares
enum_list	5	Rodrigo Fernandes Gonçalves	Rodrigo Fernandes Gonçalves
enum_list	6	Daniel Sander Costa	Daniel Sander Costa
enum_list	7	Rodrigo Abreu Carvalho	Rodrigo Abreu Carvalho
enum_list	8	Marcos Pires Mendes	Marcos Mendes
enum_list	9	Camila Rizzini Freitas	Camila Rizzini Freitas
enum_list	10	João Augusto Muniz Videira	João Augusto Muniz Videira
enum_list	11	Gabriel Pabst da Silva	Gabriel Pabst da Silva
enum_list	12	William John Hester	William John Hester
enum_list	13	Aline Guzenski Fioravanso	Aline Guzenski Fioravanso
enum_list	14	Patricia Camara de Brito	Patricia Camara de Brito
enum_list	15	Miguel Ângelo Portela Pinheiro	Miguel Ângelo Portela Pinheiro
enum_list	16	Thais de Jesus Custodio	Thais de Jesus Custodio
enum_list	997	Other (Specify)	Outro (especifique)
yn	1	Yes	Sim
yn	0	No	Não
ynd	1	Yes	Sim
ynd	0	No	Não
ynd	997	Don't know/decline to comment	Não sabe / não quer comentar
sex	1	Female	Feminino
sex	2	Male	Masculino
sex	997	other/decline to state	Outro / recusar-se a indicar
relation	1	Head of Household (Roster 1)	Chefe de família (Roster 1)
relation	2	Spouse of head	Cônjuge do chefe de família
relation	3	Child / adopted Child	Filho(a) / Filho(a) adoptado(a)
relation	4	Grandchild	Neto(a)
relation	5	Niece / nephew	Sobrinha / Sobrinho
relation	6	Father / mother	Pai / mãe
relation	7	Sister / brother	Irmã / Irmão
relation	8	Son in law / daughter in law	Genro / nora
relation	9	Brother in law / sister in law	Cunhado / Cunhada
relation	10	Father in law / mother in law	Sogro / Sogra
relation	11	Other relative	Outro parente
relation	12	renter / tenant	Locatário / inquilino
relation	13	Helper	Ajudante
relation	997	Other	Outro
marital	0	Never married	Nunca se casou
marital	1	Married	Casado
marital	3	Divorced or separated	Divorciado ou separado
marital	4	Widow/widower	Viúva / viúvo
marital	5	Living together but not married	Morando juntos, mas não casados (ajuntado)
marital	997	Don't know/Other	Não sei / Outro
places_hl	1	Government / public health center/ public hospital	Governo / centro de saúde pública / hospital público
places_hl	2	Private doctor/ nurse / midwife	Médico / enfermeiro / parteira (particular)
places_hl	3	Outreach
places_hl	5	Private hospital / clinic
places_hl	6	Chemist/Pharmacist
places_hl	8	Retail shops
places_hl	9	Religious Institution (Pastors)
places_hl	10	Friend/ relative
places_hl	11	Traditional healer/Herbalist
places_hl	12	Village nurse
places_hl	13	Other
econ_act	0	Domestic Worker	Trabalho doméstico
econ_act	1	Employment on a farm/plantation or livestock producer or as a herder	Emprego em uma fazenda / plantação ou produtor de gado ou como pastor
econ_act	2	Employee at Store, market or trader (including agricultural and livestock inputs)	Funcionário da loja, mercado ou comerciante (incluindo insumos agrícolas e pecuários)
econ_act	3	Employed in Factory or workshop (including handicrafts)	Empregado em fábrica ou oficina (incluindo artesanato)
econ_act	4	Employed in Food or beverage processor (e.g. brewer)	Empregado no processador de alimentos ou bebidas (por exemplo, cervejeiro)
econ_act	5	Employed in Construction business	Empregado no ramo de construção
econ_act	6	Employed in Beauty/Cosmetics	Empregado em Beleza / Cosméticos
econ_act	7	Employed at a money transfer agency (Western Union)	Empregado em uma agência de transferência de dinheiro (Western Union)
econ_act	8	Employed in Transportation business (including tourist transportation)	Empregado em negócios de transporte (incluindo transporte turístico)
econ_act	9	Employed in Restaurant or hotel	Empregado em restaurante ou hotel
econ_act	10	School (as a teacher, headmasters etc.)	Escola (como professor, diretores etc.)
econ_act	11	Government employee/administrator	Funcionário / administrador do governo
econ_act	12	Religious organization	Organização religiosa
econ_act	13	Non-governmental organization (e.g. WFP, Save the Children, other aid agency)	Organização não governamental (por exemplo, WFP, Save the Children, outra agência de ajuda)
econ_act	14	Employed in Fish processing such as carrying, drying, packaging	Empregado no processamento de peixes, como transporte, secagem, embalagem
econ_act	15	Employed in Tour operator company	Empregado na empresa operadora de turismo
econ_act	18	Other services (including personal and medical services)	Outros serviços (incluindo serviços pessoais e médicos)
econ_act	19	Other retail (Varejo)	Outro varejo
econ_act	997	Other	De outros
period_w	1	Daily	Diariamente
period_w	2	Weekly	Semanalmente
period_w	3	Biweekly/Every 2 weeks	Quinzenalmente / a cada 2 semanas
period_w	4	Monthly	Mensalmente
period_w	5	Quarterly/Every 3 months	Trimestralmente / a cada 3 meses
period_w	6	Every six months / seasonally	semestralmente / sazonalmente / a cada 6 meses
period_w	7	Only once	Apenas uma vez
period_w	8	Never	Nunca
period_w	9	Revenue Sharing* (for fisherman employees only)	Compartilhamento de receita * (para empregados pescadores)
period_w	997	Other	Outro
ASSET	0	Wood Oven	fogão a lenha
ASSET	1	electric / gas stove	fogão elétrico / a gás
ASSET	2	kerosene stove	fogão a querosene
ASSET	3	Well	poço de água
ASSET	4	Cooker / oven	forno
ASSET	5	Refrigerator / Freezer	Geladeira / congelador (Freezer)
ASSET	6	Dishwasher	máquina de lavar louça
ASSET	7	Solar panels	Painéis solares
ASSET	8	Microwave	Microondas
ASSET	9	Electric shower	Chuveiro elétrico
ASSET	10	Agricultural processing machine (any agri. Products)	Máquina de processamento agrícola (qualquer produto agrícola)
ASSET	11	Brush cutter / Lawn cutter	Cortador de mata / cortador de grama
ASSET	12	Flush Toilet	banheiro com descarga
ASSET	13	Satellite Dish	antena parabólica
ASSET	14	Bicycle	bicicletas
ASSET	15	Car	carro
ASSET	16	Truck	caminhão
ASSET	17	Motorcycle	motocicleta
ASSET	18	Boat	barco
ASSET	19	Television	televisão
ASSET	20	Washing Machine	máquina de lavar
ASSET	21	Drying Machine	máquina de secar
ASSET	22	Cellphone	Celular
ASSET	23	Generator / motorized pump	Gerador / bomba motorizada
ASSET	24	Tractor	Trator
ASSET	25	Water tank	tanque de água
ASSET	26	Air conditioner	Ar condicionado
ASSET	27	Computers/laptops	Computadores/laptop
ASSET	28	Sprayer (pesticides, insecticides etc)	Pulverizador (pesticidas, inseticidas etc)
ASSET	29	Second building (not the house they live in)	segundo prédio (nao é a casa em que mora)
ASSET	997	None	Nenhum
towhom	1	Other household	Outra família
towhom	2	Business / store / trader	Negócio / loja / comerciante
towhom	3	Institutions (schools, hotels)	Instituições (escolas, hotéis)
towhom	997	Other	Outro
ownership	0	Owned -- Freehold	Propriedade - Propriedade Livre
ownership	1	Owned -- Crown land / Leasehold	Possuído - Arrendamento
ownership	2	Owned -- Native	Próprio - nativo
ownership	3	Rented	Alugado
ownership	4	Employer provides it for free	O empregador fornece gratuitamente
ownership	5	Caretaker/Not Paying	Zelador / Porteiro / Não paga
source_water	1	Private connection to pipeline (tap water)	Conexão privada ao gasoduto (água da torneira)
source_water	2	Public taps	Torneiras públicas
source_water	3	Borehole	Poço artesiano
source_water	4	Protected spring	Mola protegida
source_water	5	Unprotected spring	Primavera desprotegida
source_water	6	River stream, pond or lake	Córrego do rio, lagoa ou lago
source_water	7	Vendor / tanker / Kiosk	Fornecedor / navio-tanque / quiosque
source_water	8	Well	Poço de agua
source_water	997	Other	De outros
toilet	1	Private covered pit latrine
toilet	2	Public Ventilated improved pit latrine
toilet	3	Private ventilated improved pit latrine
toilet	5	Shared covered pit latrine
toilet	6	Uncovered pit latrine
toilet	7	Private flush toilet
toilet	8	Shared flush toilet
toilet	9	Water seal
toilet	10	Bush	Arbusto
toilet	997	Other
stove	1	Electric	elétrico
stove	2	Gas	gás
stove	3	Kerosene	querosene
stove	4	Firewood / sawdust burning	queima de lenha / serragem
stove	5	Other biomass burning	Outra queima de biomassa
stove	997	Other	Outro
material1	1	Thatched roof	telhado de sapê / colmo
material1	2	Plastic (hard)	plástico (duro)
material1	3	Concrete	concreto
material1	4	Wood	madeira
material1	5	Metal Sheeting	Folhas de metal
material1	6	tent material/tarpaulin (soft)	material da barraca / lona (macio)
material1	7	Shingles	Telhas
material1	997	Other	Outro
plotunit	1	acres	acres
plotunit	2	hectares (10.000 m2)	hectares (10.000 m2)
plotunit	3	square meters	metros quadrados
plotunit	4	Alqueires	Alqueires
plotunit	5	Tarefa bahiana (4400 m2)	Tarefa bahiana (4400 m2)
plotunit	6	Alqueires baianos (96.800 m2)	alqueires baianos (96.800 m2)
plotunit	7	Alqueirao (193.600 m2)	Alqueirao (193.600 m2)
plotunit	8	Alqueire Mineiro (48.400 m2)	Alqueire Mineiro (48.400 m2)
tenure	1	Ownership	Propriedade
tenure	2	Lease / Rental	Locação / Aluguel
tenure	3	Cooperative / Communal Ownership	Propriedade Cooperativa / Comunitária
tenure	4	Family Ownership	Propriedade Familiar
tenure	5	Sharecropping	Meação (share crop)
tenure	6	Other	De outros
CROP	1	Cassava	aipim/ Mandioca
CROP	2	Maize/Corn	Milho
CROP	3	Wheat	Trigo
CROP	4	Sorghum	Sorgo
CROP	5	Rice	Arroz
CROP	6	Beans	feijão
CROP	7	Millet	milho miúdo
CROP	8	Soy bean	soja
CROP	9	Cowpeas	feijão de corda
CROP	10	Peanuts	amendoim
CROP	11	Tree Nuts (e.g. Walnut, Brazil nut)	Nozes (por exemplo, noz, castanha do Brasil)
CROP	12	Potato (Irish, Sweet)	Batata (irlandesa, doce)
CROP	13	Yam	inhame
CROP	14	Rubber	Borracha
CROP	15	Carrots	Cenouras
CROP	16	Pumpkins	Abóboras
CROP	17	Eggplant	Berinjela
CROP	18	Tomatoes	Tomates
CROP	19	Cucumber	Pepino
CROP	20	Palm Heart	Palmito
CROP	21	Other Green Vegetables	Outros Vegetais Verdes
CROP	22	Garlic/Onions	Alho / Cebolas
CROP	23	Ginger	Gengibre
CROP	24	Cocoa	Cacau
CROP	25	Other spices and herbs	Outras especiarias e ervas aromáticas
CROP	26	Sugar cane	Cana de açúcar
CROP	27	Plantain	Banana de terra
CROP	28	Fruit Bananas	Bananas (frutas)
CROP	29	Pineapples	abacaxis
CROP	30	Melons	Melões
CROP	31	Other Tree Fruit (orange, mango, avocado, paw paw)	Outras frutas da árvore (laranja, manga, abacate, pata da pata)
CROP	32	Coconuts	Cocos
CROP	33	Kava	Kava
CROP	34	Sunflower	Girassol
CROP	35	Coffee	Café
CROP	36	Tobacco	Tabaco
CROP	37	Cotton	Algodão
CROP	38	Flowers	Flores
CROP	39	Trees / Timber	Árvores / Madeira
CROP	40	Grass (fodder)	Grama (forragem)
CROP	41	Other	outros
CROP	997	None	Nenhum
weights	1	Grams	gramas
weights	2	Kilograms	quilogramas
weights	3	Tons	toneladas
weights	4	Liters	litros
proportion	0	None	Nada
proportion	1	Less than 1/4	Menos que 1/4
proportion	2	1/4	0.25
proportion	3	1/2	0.5
proportion	4	3/4	0.75
proportion	5	More than 3/4 but not all	Mais de 3/4, mas nem todos
proportion	6	All of it	Tudo
proportion_s	0	None	Nada
proportion_s	1	Around 1/4	cerca de 1/4
proportion_s	2	Around 1/2	cerca de 1/2
proportion_s	3	Around 3/4	cerca de 3/4
proportion_s	4	All	Tudo
plotlist10	1	#1:${p1}	#1:${p1}	1
plotlist10	2	#2:${p2}	#2:${p2}	2
plotlist10	3	#3:${p3}	#3:${p3}	3
plotlist10	4	#4:${p4}	#4:${p4}	4
plotlist10	5	#5:${p5}	#5:${p5}	5
plotlist10	6	#6:${p6}	#6:${p6}	6
plotlist10	7	#7:${p7}	#7:${p7}	7
plotlist10	8	#8:${p8}	#8:${p8}	8
plotlist10	9	#9:${p9}	#9:${p9}	9
plotlist10	10	#10:${p10}	#10:${p10}	10
plotlist9	1	#1:${p1}	#1:${p1}	1
plotlist9	2	#2:${p2}	#2:${p2}	2
plotlist9	3	#3:${p3}	#3:${p3}	3
plotlist9	4	#4:${p4}	#4:${p4}	4
plotlist9	5	#5:${p5}	#5:${p5}	5
plotlist9	6	#6:${p6}	#6:${p6}	6
plotlist9	7	#7:${p7}	#7:${p7}	7
plotlist9	8	#8:${p8}	#8:${p8}	8
plotlist9	9	#9:${p9}	#9:${p9}	9
plotlist8	1	#1:${p1}	#1:${p1}	1
plotlist8	2	#2:${p2}	#2:${p2}	2
plotlist8	3	#3:${p3}	#3:${p3}	3
plotlist8	4	#4:${p4}	#4:${p4}	4
plotlist8	5	#5:${p5}	#5:${p5}	5
plotlist8	6	#6:${p6}	#6:${p6}	6
plotlist8	7	#7:${p7}	#7:${p7}	7
plotlist8	8	#8:${p8}	#8:${p8}	8
plotlist7	1	#1:${p1}	#1:${p1}	1
plotlist7	2	#2:${p2}	#2:${p2}	2
plotlist7	3	#3:${p3}	#3:${p3}	3
plotlist7	4	#4:${p4}	#4:${p4}	4
plotlist7	5	#5:${p5}	#5:${p5}	5
plotlist7	6	#6:${p6}	#6:${p6}	6
plotlist7	7	#7:${p7}	#7:${p7}	7
plotlist6	1	#1:${p1}	#1:${p1}	1
plotlist6	2	#2:${p2}	#2:${p2}	2
plotlist6	3	#3:${p3}	#3:${p3}	3
plotlist6	4	#4:${p4}	#4:${p4}	4
plotlist6	5	#5:${p5}	#5:${p5}	5
plotlist6	6	#6:${p6}	#6:${p6}	6
plotlist5	1	#1:${p1}	#1:${p1}	1
plotlist5	2	#2:${p2}	#2:${p2}	2
plotlist5	3	#3:${p3}	#3:${p3}	3
plotlist5	4	#4:${p4}	#4:${p4}	4
plotlist5	5	#5:${p5}	#5:${p5}	5
plotlist4	1	#1:${p1}	#1:${p1}	1
plotlist4	2	#2:${p2}	#2:${p2}	2
plotlist4	3	#3:${p3}	#3:${p3}	3
plotlist4	4	#4:${p4}	#4:${p4}	4
plotlist3	1	#1:${p1}	#1:${p1}	1
plotlist3	2	#2:${p2}	#2:${p2}	2
plotlist3	3	#3:${p3}	#3:${p3}	3
plotlist2	1	#1:${p1}	#1:${p1}	1
plotlist2	2	#2:${p2}	#2:${p2}	2
plotlist1	1	#1:${p1}	#1:${p1}	1
fsh_hist	1	Yes, for over 3 months	Sim, por mais de 3 meses
fsh_hist	2	Yes, for 3 months or less	Sim, por 3 meses ou menos
fsh_hist	3	No	Não
fromwhom	1	Other household	Outra familia
fromwhom	2	Business / store / trader	Negócio / loja / comerciante
fromwhom	997	Other	Outro
LIVESTOCK	1	Pigs	Porcos
LIVESTOCK	2	Cattle (Cows, Calf, Steer, Bull)	Gado (vacas, bezerro, boi, touro)
LIVESTOCK	3	Goats	Cabras
LIVESTOCK	4	Sheep	Ovelha
LIVESTOCK	5	Bee Hives (for Honey)	Colmeias de abelhas (para mel)
LIVESTOCK	6	Donkey	Burro
LIVESTOCK	7	Horses	Cavalos
LIVESTOCK	8	other large livestock	outro pecuaria grande
LIVESTOCK	997	None	Nenhum
LIVESTOCK_S	1	Chickens	Galinhas
LIVESTOCK_S	2	Rabbit	Coelho
LIVESTOCK_S	3	Ducks	Patos
LIVESTOCK_S	4	Quail	Codorna
LIVESTOCK_S	5	Turkeys	Perus
LIVESTOCK_S	6	Doves	Pombas
LIVESTOCK_S	8	other small livestock	outro pequeno pecuaria
LIVESTOCK_S	997	None	Nenhum
yn_plot	1	Yes	Sim
yn_plot	0	No	Não
yn_plot	97	Don't know	Não sei
yn_plot	997	ABORT	ABORTAR
BUSINESS	1	Grocery / corner shop	Mercearia / loja de esquina
BUSINESS	2	Vendor / Marketeer	Comerciante (que especializa em algo)
BUSINESS	3	Food processor (baker, local beverages, foods to sell in markets)	Processador de alimentos (padaria, bebidas locais, alimentos para vender nos mercados)
BUSINESS	4	Butchery	Açougue
BUSINESS	5	Making Concrete blocks / bricks	Fabricação de blocos de concreto / tijolos
BUSINESS	6	Agricultural inputs store	Loja de insumos agrícolas
BUSINESS	7	Mill (e.g., maize mill)	Moagem de grãos (por exemplo, moinho de milho)
BUSINESS	8	Firewood / charcoal	Lenha / carvão
BUSINESS	9	Mechanic / tire / Bicycle repair	Reparo mecânico / pneu / bicicleta
BUSINESS	10	Fish Processing (drying/packing etc)	Processamento de peixe (secagem / embalagem etc)
BUSINESS	11	Fish Wholesale	fornecedor de peixe /
BUSINESS	12	Carpenter	Carpinteiro
BUSINESS	13	Boat operator (tours/transportation)	Operador de barco (passeios / transporte)
BUSINESS	14	Herbalist / Chemist / Pharmacist	Herbalist / químico / farmacêutico
BUSINESS	15	Transportation (Taxi / Lorry / Bicycle -- EXCLUDING boats)	Transporte (Táxi / Caminhão / Bicicleta - EXCLUINDO barcos)
BUSINESS	16	Hotel*	Hotel*
BUSINESS	17	Guest house / Lodge*	Casa de hóspedes / Alojamento *
BUSINESS	18	Bar / restaurant / take‐away	Bar / restaurante / para levar
BUSINESS	19	Electronics / phone repair	Reparação electrónica / telefone
BUSINESS	20	Seamstress / tailor/ clothes and shoe repair	Costureira / alfaiate / conserto de roupas e calçados
BUSINESS	21	Tree nurseries	Viveiros de árvores
BUSINESS	22	Aquarium trade	Comércio de aquário
BUSINESS	23	Daycare / Nursery (for humans)	Creche / berçário (para seres humanos)
BUSINESS	24	Hairdresser / barber / beautician	Cabeleireiro / barbeiro / esteticista
BUSINESS	25	Crafts (basket/reedmat/curios making, etc.)	Artesanato (cesto / fabricação de lembranças, etc.)
BUSINESS	26	Hardware store / Construction materials store	Loja de ferragens / loja de materiais de construção
BUSINESS	27	Equipment rental	Aluguel de equipamento
BUSINESS	28	Construction services	Serviços de construção
BUSINESS	29	Landscaping	Paisagismo
BUSINESS	30	Clothing / shoe store	Loja de roupas / calçados
BUSINESS	31	Laundry Services	Serviços de lavanderia
BUSINESS	32	Local cinema hall	Sala de cinema local
BUSINESS	33	Academic institutions (schools)	Instituições acadêmicas (escolas)
BUSINESS	34	Money Transfer Operator (MTO)	Operador de transferência de dinheiro (MTO)
BUSINESS	35	Entertainer (Freelance/Contractor--NOT an employee)	Artista (Freelancer - NÃO é funcionário)
BUSINESS	36	Moneylenders	Alguem que faz empréstimos
BUSINESS	37	Other Services	Outros serviços
BUSINESS	38	Other Retail	Outro Varejo
BUSINESS	997	None	Nenhum
savings_m	1	In the household	Na casa
savings_m	2	Family Soli	Família Soli
savings_m	3	Bank	Banco
savings_m	4	Microfinance	Microfinanças
savings_m	5	Mobile Money	Dinheiro Móvel
savings_m	6	Don't Save	Não salvar
SHOCK	0	Oil Spill impacted household members	Derramamento de óleo impactou membros da família
SHOCK	1	Oil Spill impacted household assets	Derramamento de óleo afetou ativos domésticos
SHOCK	2	Mud slide impacted household	Deslizamento de terra com impacto doméstico
SHOCK	3	Serious illness or injury of a household member	Doença grave ou lesão de um membro da família
SHOCK	4	Death of a household member	Morte de um membro da família
SHOCK	5	Crop loss due to pests / animals	Perda de colheita devido a pragas / animais
SHOCK	6	Crop loss due to drought	Perda de colheita devido à seca
SHOCK	7	Crop loss due to soil erosion	Perda de colheita devido à erosão do solo
SHOCK	8	Crop loss due to salt intrusion	Perda de colheita devido à intrusão de sal
SHOCK	9	Theft of money / valuables / assets / Livestock	Roubo de dinheiro / objetos de valor / ativos / Pecuária
SHOCK	10	Unusually high livestock disease and death	Alta taxa de doenças e morte de animais de criação
SHOCK	11	Price shock on Crops	Choque de preço nas culturas
SHOCK	12	Household experienced floods	Inundações experimentadas pelas famílias
SHOCK	13	Household experienced fire	Incêndio familiar experimentado
SHOCK	14	Household experienced cyclone	Tempestades que impactaram o domicílio
SHOCK	15	Theft of agricultural assets or crop or livestock	Roubo de ativos agrícolas ou culturas ou gado
SHOCK	997	Other (specify)	Outro especificar)
extract	0	Fish/clam/crab or other marine animals	Peixe / molusco / caranguejo ou outros animais marinhos
extract	1	nuts/berries/vegetables	nozes / frutas / legumes
extract	2	honey/insects/small animals	mel / insetos / pequenos animais
extract	3	kelp/seaweed or other marine vegetation	algas / algas ou outra vegetação marinha
extract	4	medicinal ingredients	ingredientes medicinais
extract	6	other (Specify)	outro especificar)
extract	997	None	Nenhum
share	10	10	10
share	20	20	20
share	30	30	30
share	40	40	40
share	50	50	50
share	60	60	60
share	70	70	70
share	80	80	80
share	90	90	90
share	100	100	100
local_brazil	1	Within this village	Dentro desta vila
local_brazil	2	Outside this village but INSIDE [Prado, Alcobaca, Caravelas and Nova Vicosa município]	Fora desta vila, mas DENTRO [Prado, Alcobaca, Caravelas e Nova Vicosa município]
local_brazil	3	Caravelas	Caravelas
local_brazil	4	Nova Vicosa	Nova Vicosa
local_brazil	5	Alcobaca	Alcobaca
local_brazil	6	Prado	Prado
local_brazil	7	Outside [Prado, Alcobaca, Caravelas and Nova Vicosa município]	Fora [Prado, Alcobaca, Caravelas e Nova Vicosa município]
local_brazil	8	Teixeira de Freitas	Teixeira de Freitas
local_brazil	997	don't know/won't say	não sei / não quer dizer
boat_ownership	1	Owned by household	Propriedade da família
boat_ownership	2	Shared with other household(s)	Compartilhado com outras famílias
boat_ownership	3	Rented by household	Alugado por agregado familiar
boat_ownership	4	Borrowed (no payment in cash or goods)	Emprestado (sem pagamento em dinheiro ou mercadorias)
boat_ownership	0	Other	De outros
boat_ownership	997	None	Nenhum
NSEW	1	North-West	Noroeste
NSEW	2	North	Norte
NSEW	3	North-East	Nordeste
NSEW	4	East	Leste
NSEW	5	South-East	Sudeste
NSEW	6	South	Sul
NSEW	7	South-West	Sudoeste
NSEW	8	West	Oeste
NSEW	997	Don't know	Não sei
calender	1	2018-09-01
calender	2	2018-10-01
calender	3	2018-11-01
calender	4	2018-12-01
calender	5	2019-01-01
calender	6	2019-02-01
calender	7	2019-03-01
calender	8	2019-04-01
calender	9	2019-05-01
calender	10	2019-06-01
calender	11	2019-07-01
calender	12	2019-08-01
calender	13	2019-09-01
genesis	1	Purchased from savings	Comprado com poupança
genesis	2	Purchased using a loan from bank	Comprado usando um empréstimo do banco
genesis	3	Purchased using assistance (loan or credit) from family or neighbor	Comprado usando assistência (empréstimo ou crédito) da família ou vizinho
genesis	4	Purchased using assistance (loan or credit) from business	Comprado usando assistência (empréstimo ou crédito) de empresas
genesis	5	Purchased using assistance (loan or credit) from a collector	Comprado usando assistência (empréstimo ou crédito) de um colecionador
genesis	6	Inherited from family member	Herdado de membro da família
genesis	7	Gift from a family member or neighbor	Presente de um familiar ou vizinho
genesis	8	Purchased/received using assistance from an organization (NGO, government, etc.)	Comprado / recebido usando assistência de uma organização (ONG, governo, etc.)
genesis	0	Other	De outros
hh_members	1	${mem_name1}	${mem_name1}	1
hh_members	2	${mem_name2}	${mem_name2}	2
hh_members	3	${mem_name3}	${mem_name3}	3
hh_members	4	${mem_name4}	${mem_name4}	4
hh_members	5	${mem_name5}	${mem_name5}	5
hh_members	6	${mem_name6}	${mem_name6}	6
hh_members	7	${mem_name7}	${mem_name7}	7
hh_members	8	${mem_name8}	${mem_name8}	8
hh_members	9	${mem_name9}	${mem_name9}	9
hh_members	10	${mem_name10}	${mem_name10}	10
hh_members	11	${mem_name11}	${mem_name11}	11
hh_members	12	${mem_name12}	${mem_name12}	12
hh_members	13	${mem_name13}	${mem_name13}	13
hh_members	14	${mem_name14}	${mem_name14}	14
hh_members	15	${mem_name15}	${mem_name15}	15
hh_members	16	${mem_name16}	${mem_name16}	16
hh_members	17	${mem_name17}	${mem_name17}	17
hh_members	18	${mem_name18}	${mem_name18}	18
hh_members	19	${mem_name19}	${mem_name19}	19
hh_members	20	${mem_name20}	${mem_name20}	20
hh_members	997	No one	No one	0
months	1	January	janeiro
months	2	February	fevereiro
months	3	March	marcha
months	4	April	abril
months	5	May	maio
months	6	June	junho
months	7	July	julio
months	8	August	agosto
months	9	September	setembro
months	10	October	Outubro
months	11	November	novembro
months	12	December	dezembro
activities_boat	1	fishing	pescaria
activities_boat	2	aquaculture	aquicultura
activities_boat	3	Transportation	transporte
activities_boat	4	Tourism related activities	atividades turisticas
activities_boat	6	other	Outro
activities_boat	997	none	Nenhum
fish_harvest	1	Pelagic Finfish (ex. Tuna, Mahi Mahi)	Peixe pelágico/aberto mar (por exemplo, atum, Mahi Mahi)
fish_harvest	2	Inshore Finfish (ex. jacks/mackeral/snapper)	Peixe costeiro (por exemplo jacks, mackeral / pargo)
fish_harvest	3	coral reef and sea grass fish (grouper, parrot fish, emperors, triggerfish)	peixes de recife de coral e grama marinho (garoupa, peixe papagaio/budiao, peixe-porco)
fish_harvest	4	crabs/lobsters/clams/shelled animals	caranguejos / lagostas / mariscos / animais descascados
fish_harvest	5	squid/octopus	Lula / polvo
fish_harvest	7	other	de outros
fish_harvest	997	not sure what type of fish	não tenho certeza que tipo de peixe
who	1	Another household from a village	Outra família de uma vila
who	2	Another household from outside of village	Outra família de fora da vila
who	3	Trader from a village	Comerciante de uma vila
who	4	Trader from outside of	Comerciante de fora
who	9	Store/supplier from a village	Loja / fornecedor de uma aldeia
who	10	Store/supplier from outside of	Loja / fornecedor de fora da
who	11	Organization (e.g. religious organization, NGO, government)	Organização (por exemplo, organização religiosa, ONG, governo)
who	12	Other	De outros
who	997	No One	Ninguém
who_hh	1	Another household from [define local economy]	Outra família de [definir economia local]
who_hh	2	Another household from outside of [define local economy]	Outra família de fora de [definir economia local]
who_hh	3	Other	De outros
who_hh	4	No One	Ninguém
who_boat	1	Another household from a village INSIDE [define local economy]	Outra família de uma vila DENTRO [Prado, Alcobaca, Caravelas and Nova Vicosa município]
who_boat	2	Another household from OUTSIDE [define local economy]	Outra família de FORA [Prado, Alcobaca, Caravelas and Nova Vicosa município]
who_boat	3	Fish collector / middleman from a village INSIDE [define local economy]	Atravessador de uma aldeia DENTRO [define economia local]
who_boat	4	Fish collector / middleman from OUTSIDE [define local economy]	Atravessador de FORA [define economia local]
who_boat	5	Boat- or gear-owner from a village INSIDE [define local economy]	Proprietário de barco ou de equipamento de uma vila DENTRO [Prado, Alcobaca, Caravelas and Nova Vicosa município]
who_boat	6	Boat- or gear-owner from OUTSIDE [define local economy]	Proprietário de barco ou equipamento de FORA [define economia local]
who_boat	11	Organization (e.g. religious organization, NGO, government)	Organização (por exemplo, organização religiosa, ONG, governo)
who_boat	12	Other	De outros
who_boat	997	No One	Ninguém
who_fish	1	Another household from a village INSIDE [define local economy]	Outra família de uma vila DENTRO [Prado, Alcobaca, Caravelas and Nova Vicosa município]
who_fish	2	Another household from OUTSIDE [define local economy]	Outra família de FORA [Prado, Alcobaca, Caravelas and Nova Vicosa município]
who_fish	3	Fish collector / middleman from a village INSIDE [define local economy]	Coletor de peixes / intermediário de uma aldeia INSIDE [define economia local]
who_fish	4	Fish collector / middleman from OUTSIDE of [define local economy]	Coletor de peixes / intermediário de OUTTSIDE of [define economy local]
who_fish	5	Boat- or gear-owner from a village INSIDE [define local economy]	Proprietário de barco ou de equipamento de uma vila DENTRO [Prado, Alcobaca, Caravelas and Nova Vicosa município]
who_fish	6	Boat- or gear-owner from OUTSIDE [define local economy]	Proprietário de barco ou equipamento da OUTSIDE [define economia local]
who_fish	9	Store/supplier from a village INSIDE [define local economy]	Loja / fornecedor de uma vila DENTRO [Prado, Alcobaca, Caravelas and Nova Vicosa município]
who_fish	10	Store/supplier from OUTSIDE [define local economy]	Loja / fornecedor da OUTSIDE [definir economia local]
who_fish	11	Organization (e.g. religious organization, NGO, government)	Organização (por exemplo, organização religiosa, ONG, governo)
who_fish	12	Other	De outros
who_fish	997	No One	Ninguém
who_fish_hh	1	Made or collected by the household	Feito ou recolhido pela família
who_fish_hh	2	Another household from a village INSIDE [define local economy]	Outra família de uma vila DENTRO [Prado, Alcobaca, Caravelas and Nova Vicosa município]
who_fish_hh	3	Another household from OUTSIDE [define local economy]	Outra família de FORA [Prado, Alcobaca, Caravelas and Nova Vicosa município]
who_fish_hh	4	Fish collector / middleman from a village INSIDE [define local economy]	Atravessador / intermediário de uma aldeia DENTRO [define economia local]
who_fish_hh	5	Fish collector / middleman from OUTSIDE [define local economy]	Atravessador/ intermediário FORA [define economia local]
who_fish_hh	6	Boat- or gear-owner from a village INSIDE [define local economy]	Proprietário de barco ou de equipamento de uma vila DENTRO [Prado, Alcobaca, Caravelas and Nova Vicosa município]
who_fish_hh	7	Boat- or gear-owner from OUTSIDE [define local economy]	Proprietário de barco ou equipamento da FORA [define economia local]
who_fish_hh	8	Store/supplier from a village INSIDE [define local economy]	Loja / fornecedor de uma vila DENTRO [Prado, Alcobaca, Caravelas and Nova Vicosa município]
who_fish_hh	9	Store/supplier from OUTSIDE [define local economy]	Loja / fornecedor da FORA [definir economia local]
who_fish_hh	10	Organization (e.g. religious organization, NGO, government)	Organização (por exemplo, organização religiosa, ONG, governo)
who_fish_hh	11	Other	De outros
who_fish_hh	997	No One	Ninguém
comp_type	1	Share of revenue/harvest	Parte da receita / colheita
comp_type	2	Share of profit	Participação nos lucros
comp_type	3	Fixed wage/payment (cash)	Salário fixo / pagamento (em dinheiro)
comp_type	4	In-kind goods or services	Bens ou serviços
comp_type	5	Piece wage/rate	Salário por peça / taxa
comp_type	0	Other	De outros
comp_type	997	None	Nenhum
comp_type_fish	1	Share of harvest	Parte do pescado / pescaria
comp_type_fish	2	Share of profit	Participação nos lucros
comp_type_fish	3	Fixed wage/payment (cash)	Salário fixo / pagamento (em dinheiro)
comp_type_fish	4	In-kind goods or services	Bens ou serviços
comp_type_fish	0	Other	De outros
comp_type_fish	997	None	Nenhum
RevProf	1	Share of Revenue	Participação da receita
RevProf	2	Share of Profit	Participação nos lucros
RevProf	3	Neither Revenue nor Profit	Nem receita nem lucro
fish_gear	1	poles and line or hooks and line	Vara com anzol / linha de mão com anzol / corrico ou espera
fish_gear	2	long lines	Espinheli grozeira
fish_gear	3	nets	redes (emalhe/espera/arrastro)
fish_gear	4	traps	armadilhas / curral / balao
fish_gear	5	spears, for fishing	arpão de mão (arpneia/compressor)
fish_gear	6	spear guns	Arbalete
fish_gear	7	other	outros
boat_id_aq	1	**${boat_length1}** meters long, and **${boat_engine1}** engines.	**${boat_length1}** metros, e **${boat_engine1}** motores.	1
boat_id_aq	2	**${boat_length2}** meters long, and **${boat_engine2}** engines.	**${boat_length2}** metros, e **${boat_engine2}** motores.	2
boat_id_aq	3	**${boat_length3}** meters long, and **${boat_engine3}** engines.	**${boat_length3}** metros, e **${boat_engine3}** motores.	3
boat_id_aq	4	**${boat_length4}** meters long, and **${boat_engine4}** engines.	**${boat_length4}** metros, e **${boat_engine4}** motores.	4
boat_id_aq	0	Another boat I did not describe	outro barco que não descrevi	0
boat_id_aq	997	No boats are used for this aquaculture activity.	Nenhum barco e usado nesta atividade	0
boat_id_en	1	**${boat_length1}** meters long, and **${boat_engine1}** engines.	**${boat_length1}** metros, e **${boat_engine1}** motores.	1
boat_id_en	2	**${boat_length2}** meters long, and **${boat_engine2}** engines.	**${boat_length2}** metros, e **${boat_engine2}** motores.	2
boat_id_en	3	**${boat_length3}** meters long, and **${boat_engine3}** engines.	**${boat_length3}** metros, e **${boat_engine3}** motores.	3
boat_id_en	4	**${boat_length4}** meters long, and **${boat_engine4}** engines.	**${boat_length4}** metros, e **${boat_engine4}** motores.	4
boat_id_en	0	Another boat I did not describe	outro barco que não descrevi	0
boat_id_en	997	No boats are used for this business.	Nenhum barco e usado nesta atividade	0
boat_id	1	**${boat_length1}** meters long, and **${boat_engine1}** engines.	**${boat_length1}** metros, e **${boat_engine1}** motores.	1
boat_id	2	**${boat_length2}** meters long, and **${boat_engine2}** engines.	**${boat_length2}** metros, e **${boat_engine2}** motores.	2
boat_id	3	**${boat_length3}** meters long, and **${boat_engine3}** engines.	**${boat_length3}** metros, e **${boat_engine3}** motores.	3
boat_id	4	**${boat_length4}** meters long, and **${boat_engine4}** engines.	**${boat_length4}** metros, e **${boat_engine4}** metros.	4
boat_id	0	Another boat I did not describe	outro barco que não descrevi	0
boat_id	997	No boats are used for this type of fishing trip.	Nenhum barco e usado nesta atividade	0
wattorhp	1	Watt	Watt
wattorhp	2	Horsepower	Cavalos
wattorhp	997	I don't know	Eu não sei
fish_consume	1	tuna	atum
fish_consume	2	jacks/mackeral/snapper	mackeral / pargo
fish_consume	3	coral reef fish (grouper, parrot fish, emperors, triggerfish)	peixes de recife de coral (garoupa, peixe papagaio, imperadores, peixe-porco)
fish_consume	4	crabs/lobsters/clams/shelled animals	caranguejos / lagostas / mariscos / animais descascados
fish_consume	5	squid/octopus	Lula / polvo
fish_consume	6	fish from aquaculture (milkfish, prawn)	peixes da aquicultura (peixe-leite/chanos chanos, camarão)
	997	None	Nenhum
fish_consume	8	other	de outros
fish_consume	997	not sure what type of fish	não tenho certeza que tipo de peixe
marine_habitats	1	coral reef	Recife de corais
marine_habitats	2	sea grass	grama marinha
marine_habitats	3	sandy bottom	fundo arenoso
marine_habitats	4	deep water	águas profundas
marine_habitats	5	transportation waterway	hidrovia de transporte
marine_habitats	997	the habitat does not matter	o habitat não importa
aqua_types	1	Fresh water fish	Peixe de água doce
aqua_types	2	Salt water fish	Peixe de água salgada
aqua_types	3	Prawns/Shrimp	Camarão
aqua_types	4	Sea Cucumber (sand fish/beach de mer)	Pepino-do-mar
aqua_types	5	Crabs	Caranguejos
aqua_types	6	Shellfish (edible oysters/mussels/clams etc.)	Marisco (ostras comestíveis / mexilhões / amêijoas)
aqua_types	7	Sea Weeds (all types)	Algas/grama do mar
aqua_types	8	Other Fish	Outro peixe
aqua_types	9	Other Crustaceans or Invertebrates	Outros crustáceos ou invertebrados
inlandpen	1	Inland ponds	Lagoas interiores
inlandpen	2	Open Ocean pens	Cercado Open Ocean
inlandpen	3	Other	De outros
inlandpen	997	ABORT	ABORTAR
habitats	1	Pelagic/Open ocean	Pelágico/mar aberto
habitats	2	Coral Reef	Recife de corais
habitats	3	Seagrass	Grama marinhas
habitats	4	Mangrove	Mangue
	5	Estuary	Estuario
habitats	6	River	Rio
habitats	997	Don't know	Não sei
agree	1	Yes, I agree to participate	Sim, eu concordo em participar
agree	0	No, I do not consent to participate	Não, não concordo em participar
consent	1	Yes, I consent to participate in this survey	Sim, concordo em participar desta pesquisa
consent	0	No, I do not consent to participate in this survey	Não, não concordo em participar desta pesquisa
engine_size	0	smaller than 1 horsepower (hp)	Menos que 1 cavalo (hp)
engine_size	1	1-10 horsepower (hp)	1-10 cavalos (hp)
engine_size	2	11-20 horsepower (hp)	11-20 cavalos (hp)
engine_size	3	21 + horsepower (hp)	21 + cavalos (hp)
engine_size	997	I don't know the size of the engine	Não sei o tamanho do motor
boat_distance	1	Meters	Metros
boat_distance	2	Miles	Milhas
boat_distance	3	Kilometers	Quilometros
boat_distance	4	Nautical Mile	milha marítima

## Sheet: settings
form_title	form_id	default_language
WB_business_Brazil_final_2	WB_business_Brazil_final_2	English
