# Supplementary material for: Economic impact of nature-based tourism
Source: PLoS One. 2023 Apr 12;18(4):e0282912. doi: 10.1371/journal.pone.0282912 (PMC10096494; doi:10.1371/journal.pone.0282912)
Supplement: S1 File — (ZIP) [file pone.0282912.s002.zip › Data, Survey, Codes, Model Statements/Model Statements and Data Files/Brazil/wb_hotel_brazil_data.xlsx]

## Sheet: Sheet1
#	TOTAL EXP	Wage	Crop	Livestock	Fish	Retail	Service	Out	check	#	Capacity	Whale%	High%	Low%	avgnights	Months	wages	ALLfoods (for imputing)	fruit and veg	fresh finfish	fresh shellfish	chicken	meats	bread	eggs	dairy	all other fresh foods	bottled water	alchoholic	beverage	crafts	transport	laundry	maintenance	other service	lease	electricity	water treatment	other retail	office supplies	gas	phone	insurance	capital inv	fees total	OUT
1	568082	168000	21200	33250	9000	33900	301032	1700	568082	1	100	0.2	0.25	0.13	3	12	168000	-	21200	4500	4500	8000	12000	4000	2250	11000	10000	200	12000	6000	0	31000	0	47000	62000	0	3500	0	1700	0	0	7532	0	150000	0	1700
2	1.27505e+06	413207	15522.7	20822.8	14086.6	447068	106740	256097	1.27354e+06	2	308	0.6				12	413207	414213																106740			62176			84789.4	54313.4	15653.8	2560		121394
3	9.25329e+06	3902773	109556	146964	99420.5	2.75509e+06	669700	1.55919e+06	9.24269e+06	3	203	0.75					3902773	2923439																603922	65778.3		879096	463267	198190			48049			168778
4	1.43598e+06	581676	10377.4	13920.7	9417.34	299823	89899.2	429860	1.43497e+06	4	348	0.15	0.35	0.17		12	581676	276915														2762.52	87136.7				138398	35084	57627.7			14088			242290
5	2.72523e+06	1.28477e+06	10430.2	13991.6	9465.24	243427	411686	692862	2.66663e+06	5	90						1.28477e+06	278323													12458.8		126400	285287		584029		2160.53	45130.3			70136.6			36535.3
6	2.05206e+06	649678	8467.11	11358.2	7683.75	579196	385251	409606	2.05124e+06	7	192	0.6	0.9				649678	225939																385251			178662	190219	368736	12850		40725.3
7	1.74683e+06	389149	7772.31	5614.72	20095.2	642274	224996	456926	1.74683e+06	8							389149		7772.31	9519.54	10575.7	5614.72					10961.4	831.1	1434.05	2769.29							154842	59621.2	626278			10533.1			456926
	AVG exp																IMPUTE:for 3 cat	all foods	Crop	LV	Fish	Rt	check
	2.38206e+06																1	97350	21200	33250	9000	33900	97350
	IMPUTE ratios																7	675756	7772.31	5614.72	17291.9	642274	672953
			0.0374752	0.0502709	0.0340081	0.87462											sum	773106	28972.3	38864.7	26291.9	676174
	sub line																%		0.0374752	0.0502709	0.0340081	0.87462	<- we use these to propagate red rows
	57936.5	11515.8	1242.68	19040.5	0					6	7584						11515.8		1242.68				2485.37	10776.7		5778.48											8876.31		2875.92			4083.1			10302.2
	Computing Shares:		AVG
	total	wage	crop	lv	fish	rt	sv	out																													Capital	Service	sum	labor	<-from non intermediary inputs
	2.712e+06	1.05561e+06	26189.5	40987	24166.9	714397	312758	543748																												1	198700	73032	271732	168000
	Shares	wage	crop	lv	fish	rt	sv	out	check																											2	367236	80389.8	447626	413207
		0.389236	0.00965689	0.0151132	0.00891112	0.263421	0.115324	0.200497	1.00216																											3	970890	1.45619e+06	2.42708e+06	3902773
																																				4	299918	187570	487488	581676
																																				5	950982	72297.2	1.02328e+06	1.28477e+06
	Using obs 2-7 (1 has very few "outside" exp)																																			6	766837	409606	1.17644e+06	649678
	Computing Shares:		AVG																																	7	1.0832e+06	224996	1.3082e+06	389149
	total	wage	crop	lv	fish	rt	sv	out
	3.06932e+06	1.20354e+06	27021	35445.3	26694.8	827813	314712	634090																													Capital/Rents	Labor	Sum of both
	Shares	wage	crop	lv	fish	rt	sv	out	check																												271732	168000	439732
		0.39212	0.0088036	0.0115483	0.0086973	0.269706	0.102535	0.20659																													447626	413207	860833
																																					2.42708e+06	3902773	6.32985e+06
																																					487488	581676	1.06916e+06
																																					1.02328e+06	1.28477e+06	2.30805e+06
																																					1.17644e+06	649678	1.82612e+06
																																					1.3082e+06	389149	1.69735e+06
																																				AVG	1.02026e+06	1.05561e+06	2.07587e+06
																																					%capital	%labor
																																					0.491487	0.508513
