# Supplementary material for: Economic impact of nature-based tourism
Source: PLoS One. 2023 Apr 12;18(4):e0282912. doi: 10.1371/journal.pone.0282912 (PMC10096494; doi:10.1371/journal.pone.0282912)
Supplement: S1 File — (ZIP) [file pone.0282912.s002.zip › Data, Survey, Codes, Model Statements/Model Statements and Data Files/Brazil/wb_household_brazil_data.xlsx]

## Sheet: wb_household_Brazil_final_v5
SubmissionDate	FPN1	FP002b	FP002b1	FP002d	FP002e	FP003	FP003a	start	QN1	RSN1	STOPPER	FILTER	FILTER1	FILTER2	FILTER3	FILTER4	FILTER5	FILTER6	RS000	G1-RSN1a	G1-RSR1_count	SET-OF-G1-RSR1	mem_name1	mem_name2	mem_name3	mem_name4	mem_name5	mem_name6	mem_name7	mem_name8	mem_name9	mem_name10	mem_name11	mem_name12	mem_name13	mem_name14	mem_name15	mem_name16	mem_name17	mem_name18	mem_name19	mem_name20	G2-G2A-EXPN	G2-G2A-EXP000	G2-G2A-EXP001	G2-G2A-EXP002	G2-G2A-EXP003	G2-G2A-EXP004	G2-G2A-EXP005
2020-01-22 20:50:52		4		7		8		2020-01-22 11:37:57	1				0	0	0	0	1	1	2		2	uuid:0349aa4a-c3a0-46bc-8d18-4adf0e0b2390/RSR1	Antonio	Sandra																				750	0	0	0	0	0
2020-01-22 20:50:54		4		7		8		2020-01-22 12:30:42	1				0	0	0	1	0	1	3		3	uuid:aef31015-9f1b-45cc-b1cb-ec8e3bdc522d/RSR1	Romildo	Esposa	Filho																			500	0	0	0	0	0
2020-01-22 20:50:57		4		7		8		2020-01-22 13:34:12	1				0	0	0	0	0	1	1		1	uuid:aed9b8c2-cd78-4c80-bb6e-7c89a0fc7120/RSR1	Eduardo																					75	0	0	50	0	0
2020-01-22 20:50:59		4		7		8		2020-01-22 14:16:25	1				0	0	0	0	0	1	5		5	uuid:d37440b3-82c4-47b4-be2c-41e6760ef5b9/RSR1	Edinito	Lusia	Neto	Neta1	Neta2																	100	150	0	80	0	0
2020-01-22 20:55:45		4		8		7		2020-01-22 10:19:56	1				0	0	0	1	0	1	3		3	uuid:65d8d639-761e-4bc6-a500-a8f665245de3/RSR1	Leonildo	Esposa	Filha																			300	25	25	50	0	0
2020-01-22 20:55:47		4		8		7		2020-01-22 11:10:10	1				0	0	0	0	0	1	6		6	uuid:bbfdc34f-ed2b-4928-93ee-a06bd30ba29f/RSR1	Tim	Esposa	Filha1	Filho1	Filho 2	Filho 3																100	50	50	140	0	0
2020-01-22 20:55:49		4		8		7		2020-01-22 12:05:37	1				0	0	0	1	1	0	4		4	uuid:062b93f0-bbe2-4ed2-80de-a0b0863c00c7/RSR1	Elina	Filho 1	Damiana	Neto 1	Neta 1																	300	50	50	150	0	0
2020-01-23 01:25:46		4		8		3		2020-01-22 10:14:42	1				0	0	0	1	1	0	4		4	uuid:117c6e20-535d-424b-bfb1-9d5b6b595ecf/RSR1	Djalma	Neusa	Dejan	Marcos Vinicios																		150	100	0	0	0	0
2020-01-23 01:25:51		4		8		3		2020-01-22 10:45:30	1				0	0	0	1	0	0	3		3	uuid:fd8d7f3f-68b5-44f6-a214-abe00fd27628/RSR1	Geralda	Arivaldo	Gilmar																			200	0	0	0	0	0
2020-01-23 01:25:54		4		8		3		2020-01-22 11:19:44	1				0	0	0	0	0	1	4		4	uuid:86eac8e2-c00b-4781-ba1b-0a69fe83053e/RSR1	Celia	Marcos	Roni	Rosiele																		150	100	0	0	0	0
2020-01-23 01:25:57		4		8		3		2020-01-22 11:48:06	1				0	0	0	0	1	0	2		2	uuid:fce80680-58f2-49f8-aae5-f917ba8c57c2/RSR1	Jerice	Natival																				1000	0	0	0	0	80
2020-01-23 02:40:20		4		7		2		2020-01-22 05:11:18	1				0	0	0	1	1	1	2		2	uuid:fc46d285-f663-486c-b62e-b7ee4492df09/RSR1	Antonio carlos	Esposa																				250	50	0	50	0	0
2020-01-23 02:40:22		4		7		2		2020-01-22 07:42:16	1				0	0	0	1	0	1	2		2	uuid:e59f0d47-513d-42bf-9b3c-203339ef84c1/RSR1	Esposo	Esposa																				100	100	100	200	0	40
2020-01-23 02:40:24		4		7		2		2020-01-22 08:17:02	1				0	0	0	1	0	1	6		6	uuid:97d20cc2-a746-42c5-babd-cb4f2f8d2ec2/RSR1	Vilson	Esposa	Filho1	Filha1	Neto1	Neto2																350	100	50	120	0	25
2020-01-23 02:56:28		4		0		11		2020-01-22 11:47:10	1				0	0	0	0	0	0	2		2	uuid:cc4db466-4cf7-44fa-a689-a76088801bde/RSR1	Dalva	Damiana																				1000	0	100	125	0	100
2020-01-23 02:56:30		4		0		11		2020-01-22 13:10:02	1				0	0	0	1	0	0	9		9	uuid:554b3223-9c56-40df-9544-b2158074c43d/RSR1	Jussara	Henrique	Antonio	Bernardo	Mirele	Ketelin	Alice	Ester	Milena													400	200	0	200	0	0
2020-01-23 02:56:32		4		0		11		2020-01-22 14:16:27	1				0	0	0	0	1	0	2		2	uuid:e33303b2-307c-4764-b0d0-2713fd0e8775/RSR1	Raimunda	Nilson																				100	25	0	50	0	50
2020-01-23 10:11:46		4		8		10		2020-01-22 10:09:40	1				0	0	0	1	1	1	6		6	uuid:4d1d40af-36fb-4ef2-8829-e490a35d5214/RSR1	Bernardo	Maria	997	997	997	Italo																600	150	0	250	0	0
2020-01-23 10:11:50		4		8		10		2020-01-22 12:38:12	1				0	0	0	1	0	1	7		7	uuid:decb497b-0483-4e4b-8ed6-c56863f57d63/RSR1	Hamilton	Iara	Calia	Carlos	Caique	Livia	Son															600	160	0	0	0	0
2020-01-23 10:11:52		4		8		10		2020-01-22 13:26:10	1				0	0	0	0	0	1	3		3	uuid:f4431b1c-7264-4ada-88fa-31c3f2bfc880/RSR1	Rui	Rulian	Rausa																			150	20	0	0	0	0
2020-01-23 10:11:55		4		8		10		2020-01-22 14:11:23	1				0	0	0	1	0	1	6		6	uuid:73a2fba7-6258-40c2-ac96-6a218df9d15d/RSR1	Maria	Natalina	Anduele	Vanusa	Vani	997																250	400	0	50	0	0
2020-01-23 20:01:15		4		8		15		2020-01-22 11:37:34	1				0	0	0	1	0	1	5		5	uuid:2541b9fc-ba2c-45b3-ab3c-7b1f7964aef9/RSR1	Adoibson	Manuelito	Aljecira	Antonio	Carlos																	750	50	0	250	0	0
2020-01-23 20:01:18		4		8		15		2020-01-22 12:23:04	1				0	0	0	1	0	0	6		6	uuid:6117c51e-8ab7-4656-bad6-7ea6145630c5/RSR1	Valdir	Jorge	Meire	Geovana	Felipe	Ana																800	0	0	200	0	0
2020-01-23 20:01:20		4		8		15		2020-01-22 12:53:42	1				0	0	0	0	0	1	3		3	uuid:fad28776-d98f-43e8-93fa-c89bf9c9aaab/RSR1	Waltemir	Suiane	David Luiz																			300	0	0	100	0	0
2020-01-23 20:01:22		4		8		15		2020-01-22 13:38:10	1				0	0	0	0	0	0	2		2	uuid:080fa98a-e68d-4bfe-9520-b9e2faa89fec/RSR1	Evanilda	Erinaldo																				225	0	0	50	0	0
2020-01-23 20:01:25		4		9		15		2020-01-23 13:46:39	1				1	0	0	1	0	0	3		3	uuid:cd9cbd25-e9b0-4027-9ddf-ad0229cd694c/RSR1	Maria da Ajuda	Thais	Antonio																			300	0	0	0	0	50
2020-01-23 20:03:05		4		9		15		2020-01-23 14:30:14	1				0	0	0	1	0	1	5		5	uuid:d26e8a45-fe14-42a8-bd8d-8dad78e0453c/RSR1	Benedito	Gilza	Rogerio	Flaviane	Josiane																	300	0	0	0	0	0
2020-01-24 00:53:53		4		7		6		2020-01-22 11:25:57	1				0	0	0	0	0	0	2		2	uuid:73084bbf-5d64-47b2-bce0-1a1918219d07/RSR1	Maria	Ana																				300	0	0	0	0	0
2020-01-24 00:53:55		4		7		6		2020-01-22 12:10:33	1				0	0	0	0	0	1	3		3	uuid:c2458aa4-a73e-4038-a3a4-877963562e0b/RSR1	Adriano	Val	Sobrinho																			250	25	0	0	0	0
2020-01-24 00:53:57		4		7		6		2020-01-22 13:21:34	1				0	0	0	1	0	1	2		2	uuid:f431560b-2acc-452b-9b1d-e0974ac64faa/RSR1	Adailton	Marta																				150	40	0	120	0	0
2020-01-24 00:54:00		2		8		6		2020-01-23 11:24:08	1				0	0	0	0	1	0	5		5	uuid:c23be1b9-504e-48fa-a802-affa5940ae78/RSR1	Ade	Avo	Irma	Mae	Ele																	400	20	0	25	0	25
2020-01-24 00:54:02		2		7		6		2020-01-23 12:13:20	1				0	0	0	1	0	1	4		4	uuid:b9991baa-406a-4500-9a55-7ae03e0929e4/RSR1	Jose	Aldenice	Edmar	Josemar																		250	120	0	40	0	0
2020-01-24 00:54:05		2		8		6		2020-01-23 13:22:01	1				0	1	0	1	0	1	3		3	uuid:7741a4e4-f0dc-42ec-b3a0-abb5059d27d0/RSR1	Debora	Reginaldo	Maria																			425	0	0	0	0	0
2020-01-24 00:54:07		2		8		6		2020-01-23 14:20:54	1				0	0	0	1	0	0	4		4	uuid:50fd5555-6d6a-4000-8f2b-a8dd427e46c8/RSR1	InÃ¡	Adriano	Mariana	Joana																		250	80	0	0	0	5
2020-01-24 10:11:12		4		9		10		2020-01-23 11:32:14	1				0	0	0	1	0	1	5		5	uuid:523af928-058c-40a3-bf39-164193126d2d/RSR1	Albany	Ubiratan	Kelvin	Alice	Amanda																	200	50	0	0	0	0
2020-01-24 10:11:16		4		9		10		2020-01-23 12:17:22	1				0	0	0	1	0	0	3		3	uuid:d84b935d-676c-432d-a03b-3f439ac50746/RSR1	Jose	Gracira	Caio																			350	0	0	0	0	75
2020-01-24 10:11:19		4		9		10		2020-01-23 12:41:58	1				0	0	0	1	0	1	5		5	uuid:33113f2f-7fd0-4fb0-a9eb-7ad050ec8c59/RSR1	Maisa	Fabricia	Benedito	Gabriel	Wesley																	250	0	50	0	0	0
2020-01-24 10:11:22		4		9		10		2020-01-23 13:22:37	1				0	0	0	0	1	0	1		1	uuid:c66d6ffc-4e05-4923-8a1d-88af2aa4031c/RSR1	Creuza																					250	0	0	30	0	0
2020-01-24 10:11:24		4		9		10		2020-01-23 13:54:50	1				0	0	0	1	1	0	3		3	uuid:3645b9bf-de84-45c5-bc42-976d4d2db422/RSR1	Flaurinda	Matilde	Suzy																			125	0	0	0	0	0
2020-01-24 10:11:26		4		9		10		2020-01-23 15:02:48	1				0	0	0	1	1	0	2		2	uuid:692d3d9a-e8b3-4ec0-9080-b83d9f216ab7/RSR1	Chefe	Aldiceia																				350	0	0	0	0	25
2020-01-24 19:38:03		4		9		7		2020-01-23 13:02:36	1				0	0	0	0	1	0	1		1	uuid:d5f53ee1-425b-4311-bb81-602e1b201615/RSR1	Alex																					50	0	0	150	0	20
2020-01-24 19:38:06		4		9		7		2020-01-23 13:52:04	1				0	0	0	0	1	0	3		3	uuid:06b0b9eb-87bd-4175-92e7-979aa60c9281/RSR1	Gazo	Ana	Neta																			0	0	0	0	0	0
2020-01-24 19:38:08		3		10		7		2020-01-24 10:43:33	1				0	0	0	1	0	0	3		3	uuid:c3cc8c77-6739-4ccf-ae46-860b5c45df53/RSR1	Joana	Benedito	Victor																			300	120	0	150	0	0
2020-01-24 19:38:10		3		10		7		2020-01-24 11:36:51	1				0	0	0	0	0	0	1		1	uuid:42ccffeb-df1c-4977-a2d9-247d232a1369/RSR1	Maria																					150	50	0	50	50	0
2020-01-24 19:38:13		3		10		7		2020-01-24 12:05:13	1				1	1	0	1	1	0	4		4	uuid:cbbc711b-5951-4813-97b5-ff905e6fb42d/RSR1	Wilton	Romilda	David	Isabelle																		200	100	0	150	0	100
2020-01-24 21:38:19		4		7		14		2020-01-22 11:16:01	1				0	0	0	0	0	0	2		2	uuid:cea6370e-0ced-422f-9c69-3252b825fb6b/RSR1	Maria	Almiro																				100	0	0	20	0	0
2020-01-24 21:38:21		4		7		14		2020-01-22 12:15:23	1				0	0	0	1	0	0	4		4	uuid:508f5994-5f1c-4f5f-8b03-a6ccb163fe78/RSR1	Maria	Lea	Fabio	Karina																		250	0	0	100	0	0
2020-01-24 21:38:23		4		7		14		2020-01-22 13:20:32	1				0	0	0	0	0	0	1		1	uuid:dd535990-1514-4dba-a03c-f4daa30a94aa/RSR1	Joildes																					150	0	0	0	0	0
2020-01-24 21:38:26		2		8		14		2020-01-22 14:09:42	1				1	0	0	1	1	0	2		2	uuid:8bfebd86-cfc7-4aeb-8445-01c3e305a8d5/RSR1	RubinÃ©	Edno																				200	200	0	200	0	0
2020-01-24 21:38:29		2		7		14		2020-01-23 12:32:22	1				1	0	0	0	1	0	3		3	uuid:8643d53a-7cf9-4642-81e3-822ae4a57d77/RSR1	Roberto	Josefa	Rodrigo																			300	0	0	0	0	0
2020-01-24 21:38:33		3		10		14		2020-01-24 11:24:51	1				0	0	0	1	0	0	4		4	uuid:8333faec-6a13-4bc5-aceb-75c1f58400b8/RSR1	Palmira	Trazibulo	Ana Paula	Luiz andre																		200	100	0	100	0	40
2020-01-24 21:38:35		3		10		14		2020-01-24 12:21:48	1				0	0	0	0	1	0	1		1	uuid:90513832-728d-4c10-93ac-beeaf4dea921/RSR1	Rosalvo																					100	0	0	60	0	100
2020-01-24 21:38:38		3		10		14		2020-01-24 12:48:30	1				0	0	0	0	1	0	4		4	uuid:f41075d9-2f52-4e05-b8b9-35373bceab4f/RSR1	Madalena	Jesiniel	Camila	Sarah																		300	65	0	200	0	0
2020-01-24 21:38:39		3		8		14		2020-01-24 13:37:51	1				0	0	0	1	0	0	3		3	uuid:4dc7aa26-77bc-42e5-b543-0cf42a738c7f/RSR1	Marido	Esposa	Filha																			280	80	0	60	0	40
2020-01-24 21:57:48		2		9		3		2020-01-23 09:49:56	1				0	0	0	1	0	1	4		4	uuid:0731fc15-418e-4692-b130-6ca99d2a69a4/RSR1	Analice	Osildo	Larissa	Gustavo																		250	0	0	100	0	0
2020-01-24 21:57:52		2		9		3		2020-01-23 10:46:01	1				0	0	0	0	1	0	2		2	uuid:9bb5a26a-68fb-44c5-a794-e879708ffb8a/RSR1	Maria	Alira																				600	50	0	100	0	30
2020-01-24 21:57:54		2		9		3		2020-01-23 11:31:36	1				0	0	0	1	0	1	3		3	uuid:5b5c8cb9-f741-4cd6-945f-1c7313f0e88c/RSR1	Lucilene	Manuel	Felipe																			225	0	0	0	0	0
2020-01-24 21:57:56		2		9		3		2020-01-23 12:21:41	1				0	0	0	1	0	0	3		3	uuid:c4611435-c639-4fbe-8bfe-a4c6d24d6062/RSR1	Rosa	JosÃ©	Pedro Augusto																			225	50	0	100	0	20
2020-01-24 21:57:58		2		9		3		2020-01-23 12:54:04	1				0	0	0	1	1	0	5		5	uuid:ccc35c2d-eccf-4bc5-9fbb-2c0c24c59e8f/RSR1	DodÃ³	Geovana	Kaue	Janaina	Isis																	350	150	0	50	0	150
2020-01-24 22:03:17		3		10		3		2020-01-24 10:25:42	1				0	0	0	0	0	1	5		5	uuid:f36b80c3-f5af-40fb-9bfa-2b1619bdb730/RSR1	Benedito	Vera	Marlene	Claudiane	Ana																	250	40	0	0	0	0
2020-01-24 22:03:20		3		10		3		2020-01-24 11:03:03	1				0	0	0	1	0	0	1		1	uuid:2eb8fd01-949d-45de-baf9-3be38907c714/RSR1	Estela																					100	10	0	20	0	0
2020-01-24 22:03:22		3		10		3		2020-01-24 11:20:16	1				0	0	0	1	0	0	2		2	uuid:78caa16c-29bb-425f-b69d-a435bccd2e2e/RSR1	Eliene	Esposo																				200	75	75	0	0	0
2020-01-24 22:03:24		3		10		3		2020-01-24 11:40:45	1				0	0	0	1	0	1	3		3	uuid:b3b47764-15ca-42aa-a70f-2c1a85f7738b/RSR1	D'ajuda	JosÃ©	JosÃ©																			250	20	0	50	0	0
2020-01-24 22:03:27		3		10		3		2020-01-24 12:04:11	1				0	0	0	0	0	0	2		2	uuid:eec92845-815f-4207-b01e-bdb09c928ac8/RSR1	Daniel	Nilza																				100	0	0	100	0	0
2020-01-24 22:03:29		3		10		3		2020-01-24 12:25:36	1				0	0	0	1	0	0	1		1	uuid:1addb89a-0324-4728-93af-df4c233b5de7/RSR1	Evanildo																					150	20	0	60	0	0
2020-01-24 22:03:31		3		10		3		2020-01-24 13:14:54	1				0	1	0	0	1	1	15		15	uuid:e5bd9c37-58cb-4171-aa8b-145a31311adf/RSR1	Beata	MaÃ­ra	Leandro	Marla	Marlei	Mosar	Marliu	Julio	Marlane	Raila	Brunessa	Maysla	Maysa	Mayla	Maura							700	100	0	700	0	0
2020-01-24 22:14:40		4		8		5		2020-01-22 12:04:29	1				0	0	0	1	0	1	2		2	uuid:6fbd75d2-c894-4fd0-8878-745611a7bc72/RSR1	Cicero	Leni	997	997																		500	0	0	0	0	0
2020-01-24 22:14:43		4		8		5		2020-01-22 12:57:25	1				0	0	0	1	0	0	3		3	uuid:7b6d782c-ce2c-49b8-ad34-1d41b9ffe86e/RSR1	Aurea	Paulo Cesar	Talita																			1000	0	0	0	0	0
2020-01-24 22:14:45		4		8		5		2020-01-22 13:35:10	1				0	0	0	1	0	0	2		2	uuid:52209a10-67f2-473b-a01e-795b1b6c5e65/RSR1	Benedito	Janete																				50	0	0	0	0	0
2020-01-24 22:14:46		2		9		5		2020-01-23 11:06:11	1				1	0	0	1	0	0	4		4	uuid:3b6e35d8-16ae-4b1f-9f18-a3373753054a/RSR1	Jorge	Sonia	Marcelo	Dania																		630	100	0	200	0	0
2020-01-24 22:14:48		2		9		5		2020-01-23 11:46:39	1				0	0	0	1	1	0	4		4	uuid:74b567c3-85fd-4571-87ac-5c81ca330d66/RSR1	Janilson	Rosileide	Barbara	Samuel																		200	20	0	0	0	0
2020-01-24 22:14:50		2		9		5		2020-01-23 12:29:22	1				0	0	0	1	0	0	3		3	uuid:c2e6788a-7e5b-4a2a-ae42-8929cdd9cc62/RSR1	Deodalto	Carmosina	Washington																			550	0	0	380	0	0
2020-01-24 22:14:52		2		9		5		2020-01-23 13:13:34	1				0	0	0	1	1	0	3		3	uuid:33a5cd9a-03af-4611-a4b4-4545c966cf9d/RSR1	Emerson	Fernanda	Ravena																			1000	200	0	0	0	0
2020-01-24 22:14:54		2		9		5		2020-01-23 13:38:34	1				0	0	0	0	1	0	1		1	uuid:4e88235d-9623-44d3-abcb-6d93ddb2a6d5/RSR1	Itamar																					40	0	0	0	0	15
2020-01-24 22:14:56		2		9		5		2020-01-23 14:13:54	1				0	0	0	1	0	0	4		4	uuid:440c88ec-f7b0-408e-93b5-30e36d02ba33/RSR1	Marcilene	Roberto	Robert	Maira Leda																		600	0	0	0	0	50
2020-01-24 22:14:57		3		11		5		2020-01-24 11:50:25	1				0	0	0	1	1	0	5		5	uuid:0cc06b53-c549-4348-aa2a-ab7ca002974a/RSR1	Uildes	Tony	Anderson	Toni	Julio																	900	120	0	250	0	0
2020-01-24 22:14:59		3		10		5		2020-01-24 12:32:04	1				0	0	0	1	1	0	4		4	uuid:dfe193e4-b9e9-49cd-b485-a919e35f7b62/RSR1	Maria	Daiane	Elisa	Pedro																		750	120	0	60	0	25
2020-01-24 22:15:01		3		10		5		2020-01-24 13:31:37	1				0	0	0	1	0	0	2		2	uuid:3b3885eb-a17a-4826-b30a-c93e0bbe3bbd/RSR1	Iara	Rosa																				450	0	0	0	0	0
2020-01-24 22:15:02		3		11		5		2020-01-24 14:09:23	1				0	0	0	0	0	1	6		6	uuid:b3ac5561-991e-4562-bf15-2e6ed2b808b5/RSR1	Ducineia	Paulo	Saimon	Samyr	Salles	Safira																1500	200	0	0	0	0
2020-01-24 22:15:04		2		11		5		2020-01-24 14:49:03	1				0	0	0	1	0	0	2		2	uuid:913e1ae7-e014-409e-afa7-9a69c12fd7ef/RSR1	Charlineya	Samuel																				400	120	0	0	0	0
2020-01-24 22:49:27		4		8		4		2020-01-22 09:12:41	1				0	0	0	0	0	0	1		1	uuid:fe216163-f08f-4046-9e61-801dd9fdca3e/RSR1	Janete																					80	45	0	0	0	25
2020-01-24 22:49:28		4		8		4		2020-01-22 11:26:38	1				0	0	0	1	1	0	5		5	uuid:679202c6-5181-4f5f-b77f-4ccd78c5dc2c/RSR1	Patricia	Anderson	Elena	Isadora	Sara																	600	0	0	0	0	70
2020-01-24 22:49:30		4		8		4		2020-01-22 12:33:11	1				0	0	0	1	1	0	4		4	uuid:ac0f7459-0fd3-40ff-b818-276394204d4b/RSR1	Junior	Patricia	Isaac	Samuel																		200	150	0	0	0	0
2020-01-24 22:49:32		4		8		4		2020-01-22 13:17:42	1				0	0	0	0	1	0	2		2	uuid:4025038c-a143-4a00-a323-2f7bbeb5bed0/RSR1	Nilo	Raimunda																				300	400	0	0	0	0
2020-01-24 22:49:34		4		9		4		2020-01-23 10:43:01	1				0	0	0	1	1	0	1		1	uuid:d88642bb-1064-4cd8-b874-c14c7d7b1fc6/RSR1	Lindalva	Vanilsa	Leide	Maria concei																		60	60	0	60	0	60
2020-01-24 22:49:35		4		9		4		2020-01-23 11:29:34	1				0	0	0	1	1	0	3		3	uuid:0f99543d-5ec0-4913-9ac6-0d205137c9f4/RSR1	Marcia	Evinny	Emilly																			200	160	0	0	0	0
2020-01-24 22:49:37		4		9		4		2020-01-23 13:04:58	1				0	0	0	1	1	0	4		4	uuid:04bb5a4d-eb05-4298-80a5-65069152d798/RSR1	Tuchinha	Josiete	Beatriz	I																		250	0	0	0	0	0
2020-01-24 22:49:39		3		10		4		2020-01-24 10:40:32	1				0	0	0	1	0	0	3		3	uuid:04c6c159-9b3b-490c-8548-2a8b2918b5b6/RSR1	Leandro	Liliane	Leandra																			400	0	0	125	0	0
2020-01-24 22:49:42		3		10		4		2020-01-24 11:28:11	1				0	0	0	0	1	1	5		5	uuid:6056743b-3942-40d5-98ab-e4aa0e3a1b5c/RSR1	Uel	Mul	Fil	Fila	A																	300	0	0	250	0	0
2020-01-24 22:49:44		3		10		4		2020-01-24 12:58:07	1				0	0	0	1	0	0	3		3	uuid:87912c00-1829-4667-87e7-56d674c925b3/RSR1	Sonia	Maicon	997	997	Marilene	997	997															200	250	0	0	0	0
2020-01-24 23:24:41		3		9		6		2020-01-24 11:37:01	1				0	0	0	1	1	0	5		5	uuid:e6ad35c5-454b-4e6a-b976-68f3acd0df6c/RSR1	Carmelita	Filho	Filho 2	Filha	Filho 3																	400	250	100	100	0	35
2020-01-24 23:24:42		3		9		6		2020-01-24 12:34:41	1				1	0	0	1	1	0	2		2	uuid:be28c9db-2fb9-4b5b-8484-8d2234cbb055/RSR1	Marry	Jose																				250	75	50	0	0	50
2020-01-24 23:24:44		3		9		6		2020-01-24 13:51:26	1				0	0	0	1	1	0	2		2	uuid:1e869ff4-329a-4500-81b9-ab2faa8ab946/RSR1	Maria	Jose																				350	0	0	0	0	0
2020-01-25 15:37:53		3		10		6		2020-01-25 11:41:38	1				0	0	0	1	0	0	3		3	uuid:50f9df2d-8440-4381-8241-dca020ef973a/RSR1	Julia	Joao	Juliana																			150	50	0	0	0	0
2020-01-25 15:37:55		3		10		6		2020-01-25 12:04:39	1				0	1	0	1	0	0	1		1	uuid:d7f28622-3acc-401d-acc2-cfebda2e1dab/RSR1	Julia	997																				250	50	25	0	0	0
2020-01-25 15:37:56		3		10		6		2020-01-25 12:30:06	1				1	0	0	1	0	0	3		3	uuid:24fa0d5b-fd8c-4531-9755-949edc83fc3a/RSR1	Maria	Jorge	Jose																			200	0	0	65	0	0
2020-01-25 15:37:58		3		10		6		2020-01-25 14:11:48	1				1	0	0	1	0	0	3		3	uuid:064ce94d-b9d0-41d4-a0d3-ba1db839341a/RSR1	Claudia	Luis	Maikelly																			500	220	150	0	0	0
2020-01-25 15:38:19		3		10		10		2020-01-24 11:24:15	1				0	0	0	1	1	0	3		3	uuid:ea09a67f-89f7-47ba-b7fd-123a5fc8dc72/RSR1	Edimara	Antonio	Filho																			300	80	0	0	0	40
2020-01-25 15:38:22		3		10		10		2020-01-24 13:09:25	1				0	0	0	1	0	0	3		3	uuid:ac007300-953b-403b-bd82-25b80dbc7b60/RSR1	Alime	Mae	Pai																			500	0	0	0	0	0
2020-01-25 15:38:24		3		11		10		2020-01-25 11:41:02	1				1	0	0	0	0	0	4		4	uuid:5b92dc79-88dc-4d38-a915-3dd7064d587b/RSR1	Tiao	Esposa	Bruno	Brenda																		600	200	0	150	0	0
2020-01-25 15:38:27		3		11		10		2020-01-25 12:52:03	1				0	0	0	0	1	0	2		2	uuid:2d56856f-4185-4d19-ba78-6503ae9cfd4f/RSR1	Maria	Adir																				100	150	0	0	0	0
2020-01-25 15:38:29		3		11		10		2020-01-25 13:23:07	1				0	0	0	1	0	0	2		2	uuid:43c9a1cf-94d7-47fe-9bbb-4b5ca0777235/RSR1	Mae	Antonio																				200	0	0	0	0	10
2020-01-25 15:38:31		3		11		10		2020-01-25 13:48:13	1				1	1	0	1	1	0	4		4	uuid:4b175b51-e848-41d6-971e-30eebe2c13c0/RSR1	Mae	Marido	Filho	Filho																		500	0	0	125	0	0
2020-01-25 15:47:50		3		11		7		2020-01-25 10:40:23	1				0	0	0	0	0	1	4		4	uuid:08afcdbb-89bb-4fbc-a46e-cd7e15d695f9/RSR1	Lucimara	Esposo	Suelen	Filho																		200	25	25	50	0	0
2020-01-25 15:47:52		3		11		7		2020-01-25 11:24:10	1				0	0	0	0	0	0	1		1	uuid:eb159699-8dff-42f3-82c8-cfce217960dd/RSR1	Benedito																					100	20	0	50	0	15
2020-01-25 15:47:55		3		11		7		2020-01-25 11:54:47	1				1	0	0	1	1	0	6		6	uuid:9657b196-b2f6-4664-a49d-d0d834548ab3/RSR1	Nathalia	Ingrid	Mainha	Padrasto	David	Filho 2																350	50	50	200	0	0
2020-01-25 15:47:57		3		11		7		2020-01-25 13:19:21	1				0	0	0	0	1	0	3		3	uuid:a0470923-ccde-4172-aea9-1cdd096c8522/RSR1	Nivaldo	Esposa	Filho 1																			300	50	0	150	0	40
2020-01-25 15:49:44		4		7		8		2020-01-23 11:41:18	1				0	0	0	1	1	0	5		5	uuid:c65537ae-34bb-41d6-8e82-a88741696436/RSR1	Alrenivea	Atila	Monike	Leonardo	Marcos																	650	200	0	0	0	0
2020-01-25 15:49:46		4		7		8		2020-01-23 12:41:45	1				0	1	0	1	0	1	3		3	uuid:f3a33329-5b2c-4cd3-80d1-be35a61a9ac3/RSR1	Marcele	Vivaldo	Kauan																			50	50	10	0	0	0
2020-01-25 15:49:48		4		7		8		2020-01-23 13:20:26	1				0	0	0	1	1	0	4		4	uuid:4b5a803d-ebe5-4535-88b5-3f4b2239ee9e/RSR1	Maria da Ajuda	JoÃ£o	Denner	Gabriel																		750	50	0	0	0	50
2020-01-25 15:49:49		3		10		8		2020-01-24 11:31:14	1				0	0	0	0	1	0	2		2	uuid:afa6b7bc-ed01-4c94-a5b0-71d4d3ef4f81/RSR1	DadÃ¡	Adailsa																				120	75	0	0	0	0
2020-01-25 15:49:52		3		10		8		2020-01-24 12:27:33	1				0	0	0	0	1	0	4		4	uuid:5c49e8cd-1213-484e-9419-c309da6e844d/RSR1	Edivaldo	Flineia	Edivaldo Jr	Vanessa																		350	0	0	350	0	30
2020-01-25 15:49:54		3		10		8		2020-01-24 13:43:11	1				0	1	0	1	1	0	4		4	uuid:f1b07bc8-a2e3-4a25-b3c3-7955d867ef94/RSR1	Ricardo	Neia	Evelyn	Luan																		450	0	50	300	0	0
2020-01-25 15:49:56		3		10		8		2020-01-24 14:41:41	1				0	1	0	0	1	1	3		3	uuid:44e49ce9-16db-4e9d-92bb-f7498685a763/RSR1	Claudia	Bernardo	JoÃ£o																			125	0	0	0	0	0
2020-01-25 15:51:54		4		9		13		2020-01-22 11:17:58	1				0	0	0	1	0	1	4		4	uuid:08b0aea2-d76e-457b-bec6-ee008fa9a9ec/RSR1	Leni	Cicero	Cristiane	Sara																		200	30	0	30	0	0
2020-01-25 15:51:55		4		8		13		2020-01-22 12:58:16	1				0	0	0	1	1	0	5		5	uuid:2746251e-5e82-4aa8-b17e-c4b7871c54e9/RSR1	Gilson	Luciana	Lais	Davi	Mariah																	400	260	0	150	0	0
2020-01-25 15:51:57		4		6		13		2020-01-22 14:14:32	1				0	0	0	1	1	1	5		5	uuid:01e48b87-c39c-4e1e-95b5-4f3d644e0aa8/RSR1	Antonio	Sonia	Carla	Jose carlos	Charles																	350	70	0	150	0	0
2020-01-25 15:51:59		2		7		13		2020-01-23 11:11:33	1				0	0	0	1	0	0	2		2	uuid:20894c0c-6263-48af-a17d-6531ed917686/RSR1	Leidileine	Lavine																				80	10	0	30	0	0
2020-01-25 15:52:01		2		9		13		2020-01-23 11:36:58	1				1	1	0	1	1	0	3		3	uuid:971cc618-8481-462f-8d6c-4caac834e5ad/RSR1	Aloisio	Maria dajuda	Joice																			225	40	0	75	0	0
2020-01-25 15:52:04		2		7		13		2020-01-23 12:48:14	1				0	0	0	1	1	0	3		3	uuid:f3502704-47d5-4088-be56-fa8b086e585d/RSR1	Neilton	Geisa	Italo																			400	75	0	150	0	0
2020-01-25 15:52:05		2		8		13		2020-01-23 13:13:10	1				0	0	0	1	0	0	2		2	uuid:d66e16c4-229e-4a7f-8393-7b7e94d21da2/RSR1	Marcia	Diego																				1250	100	0	100	0	0
2020-01-25 15:52:07		2		9		13		2020-01-23 13:44:35	1				0	1	0	1	0	0	4		4	uuid:0ae079cb-9397-488e-a9d9-79b2e34ad839/RSR1	Adermar	Maria da gloria	Gislene	Aila																		400	120	0	50	0	0
2020-01-25 15:52:09		3		10		13		2020-01-24 12:02:25	1				0	0	0	1	0	0	3		3	uuid:c450f228-f45c-4e58-8b3e-c30bad52569c/RSR1	Ana	Gleison	Gleissykelly																			400	120	0	100	0	0
2020-01-25 15:52:10		3		10		13		2020-01-24 12:33:23	1				0	0	0	1	0	0	9		9	uuid:3530836d-fa1a-43ce-be45-710ab7fbb32b/RSR1	Benedito	Maria	Maria boamo	Stefanie	Ana Victoria	Alana	Laila	Bruno	Amanda													200	0	0	100	0	0
2020-01-25 15:52:12		3		10		13		2020-01-24 12:57:55	1				0	0	0	1	1	0	7		7	uuid:9caea841-de91-4cb4-ac27-0beb4b9b3960/RSR1	Luis	Jocelia	Rivaldo	Luisa	Gean	Iris	Melissa															650	100	0	200	0	0
2020-01-25 15:52:14		3		10		13		2020-01-24 13:55:22	1				0	0	0	0	0	1	2		2	uuid:5ae42ba9-6723-4418-98a5-7cfa8c03b90f/RSR1	Marcineide	Raiane																				200	30	0	0	0	0
2020-01-25 15:52:16		3		11		13		2020-01-25 11:40:26	1				0	0	0	1	0	0	4		4	uuid:82df47b7-cafe-4c93-b575-4f2251df6a94/RSR1	Francisco	Monica	Vitoria	Joao vitor																		250	50	0	100	0	0
2020-01-25 15:52:18		3		11		13		2020-01-25 12:35:57	1				0	0	0	1	0	0	2		2	uuid:44c1fc17-53e7-4777-9c66-3b984d090dcd/RSR1	Maique	Leidiana																				0	0	0	200	0	0
2020-01-25 15:59:38		4		7		8		2020-01-23 13:47:11	1				0	0	0	0	1	0	1		1	uuid:6ce32d7f-936e-48d2-8a13-c1650c18684a/RSR1	JoÃ£o																					20	130	0	0	0	20
2020-01-25 15:59:42		4		7		8		2020-01-23 14:31:08	1				1	1	0	0	0	1	4		4	uuid:f7cfbc06-bcaf-42ca-82c8-5f2ce9c4c4c5/RSR1	Benedita	Isabela	Valdecir	Jessica																		200	50	0	120	0	0
2020-01-25 15:59:44		3		11		8		2020-01-25 11:43:00	1				0	0	0	1	0	0	3		3	uuid:fb00482c-8873-4c36-8dda-d20507e2fc0b/RSR1	Lubia	Mabia	Geovane																			500	50	0	0	0	15
2020-01-25 15:59:46		3		10		8		2020-01-25 12:09:07	1				0	0	0	1	0	0	1		1	uuid:f7db07eb-cb1c-42b7-8ca5-609de4e2dcbe/RSR1	Dona																					50	0	0	0	0	0
2020-01-25 15:59:48		3		11		8		2020-01-25 12:31:58	1				0	0	0	1	0	0	5		5	uuid:1026cfb4-8ea8-47d2-8e68-5c0d0fbbb45e/RSR1	Eliseu	Aline	Vagner	Alice	Rafael																	350	75	0	0	0	0
2020-01-25 15:59:50		3		11		8		2020-01-25 13:26:47	1				1	1	0	1	0	0	5		5	uuid:96b6ea97-c6ac-4148-a45e-b7acec0627fc/RSR1	Ulisses	Darlane	Geovana	997	997																	100	50	0	150	0	0
2020-01-25 16:09:07		3		11		3		2020-01-25 10:39:39	1				0	0	0	1	0	0	4		4	uuid:923c0b65-b4f9-4223-99b0-b689fd944c68/RSR1	Denair	AmÃ³s	Josiane	Moises																		350	0	0	250	0	0
2020-01-25 16:09:09		3		11		3		2020-01-25 11:02:10	1				0	0	0	1	0	0	2		2	uuid:9e83197e-76f0-4e8c-b9fa-5ac109353d2b/RSR1	Ni	Isac																				250	0	0	50	0	0
2020-01-25 16:09:10		3		11		3		2020-01-25 11:20:43	1				1	0	0	0	1	0	3		3	uuid:daf8719b-f9e1-4aa9-bf4e-cd41c01b900e/RSR1	Edson	Juliana	Felipe																			250	30	30	150	0	40
2020-01-25 16:09:12		3		11		3		2020-01-25 12:10:50	1				1	0	0	1	1	0	4		4	uuid:e28472fa-1305-45d4-b00d-ec31986cc2e3/RSR1	Celso	Izabel	Andrei	Artur																		400	50	50	0	0	0
2020-01-25 16:09:15		3		11		3		2020-01-25 12:39:41	1				0	1	0	1	1	0	2		2	uuid:93380eef-3090-4e7c-922d-05a530cede7c/RSR1	Antonio	Maria																				250	0	60	50	0	0
2020-01-25 16:30:17		3		10		15		2020-01-24 11:37:29	1				0	0	0	1	0	1	4		4	uuid:e64de32d-435c-4c97-9b8a-1a3ece511974/RSR1	Elziane	Ariosto	Cael	Ariane																		400	108	0	150	0	0
2020-01-25 16:30:20		3		10		15		2020-01-24 12:13:05	1				0	0	0	0	0	0	2		2	uuid:15ab5182-1a41-4bb7-b3d8-56cc4d2bb4c8/RSR1	Enedino	Sirlene																				300	0	0	200	0	0
2020-01-25 16:30:23		3		10		15		2020-01-24 12:43:47	1				1	1	0	1	0	0	3		3	uuid:b4226dbf-0bfd-425b-a105-0fa10533aaf1/RSR1	Leilson	Railda	JoÃ£o Lucas																			200	10	30	0	0	0
2020-01-25 16:30:25		3		10		15		2020-01-24 13:39:34	1				1	1	0	1	0	0	2		2	uuid:f5428cad-23d2-4f39-a6d3-7583f8492741/RSR1	Clodomiro	Marinalva																				400	0	0	0	0	0
2020-01-25 16:30:28		3		11		15		2020-01-25 11:44:47	1				0	0	0	0	0	0	2		2	uuid:f85a0d65-a25f-4c65-a18c-08f14854ffb2/RSR1	Benedito	Maria da Penha																				0	0	0	0	0	0
2020-01-25 16:30:29		3		11		15		2020-01-25 12:00:11	1				1	1	0	0	0	0	5		5	uuid:c7cb8f23-13be-4823-9131-496269ebf6bc/RSR1	Vitor	Cleide	Ambrosina	Juliana	Keilor																	700	50	10	90	0	0
2020-01-25 16:30:32		3		11		15		2020-01-25 12:50:13	1				0	0	0	1	0	0	3		3	uuid:ffe44de6-5e11-4bd9-93e7-a00bc4690609/RSR1	Homero	Elenir	Ana Maria																			350	60	0	0	0	0
2020-01-25 16:30:34		3		11		15		2020-01-25 13:13:12	1				1	1	0	1	0	0	4		4	uuid:8a4af977-5f72-4350-96ef-c9d508f650af/RSR1	Benedito BorÃ©u	Ana	Ana Carolina	AndrÃ©																		600	110	80	200	0	0
2020-01-25 17:51:47		4		7		12		2020-01-22 12:06:20	1				0	0	0	1	0	1	2		2	uuid:d80c5332-0a89-4d51-9c8a-84fe6e9d6ceb/RSR1	Carlinhos	Zenilde																				250	160	0	150	0	0
2020-01-25 17:51:50		4		7		12		2020-01-22 13:48:28	1				1	0	0	0	0	1	8		8	uuid:d173e750-ee30-49c9-9442-e3df552c996b/RSR1	Lucia	Selma	Andre	Marcelo	Gabriel	Henrique	Michael Douglas	Alessandro														600	100	0	200	0	0
2020-01-25 17:51:53		4		9		12		2020-01-23 11:44:34	1				0	0	0	1	0	0	1		1	uuid:9e6b1e14-23ad-49ce-aa8c-2fd526349c4c/RSR1	Nilton																					500	100	0	150	0	0
2020-01-25 17:51:55		4		9		12		2020-01-23 12:21:56	1				0	0	0	1	1	0	3		3	uuid:d21a3272-6002-46a1-876c-4fdb1c051a5a/RSR1	Maria da Ajuda	Leandro	Benedita																			750	0	0	0	0	120
2020-01-25 17:51:58		4		9		12		2020-01-23 13:11:51	1				0	0	0	0	0	0	3		3	uuid:c0ebc685-8803-4101-8385-d44c0f896bb3/RSR1	Leopoldo	Maria das Gracas	Leopoldo Jr																			500	100	0	0	0	0
2020-01-25 17:52:00		4		9		12		2020-01-23 13:46:26	1				0	0	0	0	1	0	2		2	uuid:d9aded9f-6202-4f7e-bb2d-4abed410e39e/RSR1	Bui	Solange																				200	160	0	100	0	0
2020-01-25 17:52:01		4		9		12		2020-01-23 14:34:05	1				0	0	0	1	1	0	5		5	uuid:715fe02a-a6eb-42ff-8dde-79a7716e99e5/RSR1	Aulos	Maria da Ajuda	Marizete	Andressa	Matheus																	150	100	0	0	0	0
2020-01-25 17:52:04		3		10		12		2020-01-24 11:36:18	1				1	1	1	0	1	0	5		5	uuid:0e06f16a-68da-444e-8df8-0be53d6f98e3/RSR1	Dominga	Almir	Junior	Ranna	Rakemely																	1000	0	0	250	0	0
2020-01-25 17:52:06		3		10		12		2020-01-24 13:38:11	1				0	0	0	1	1	0	4		4	uuid:faa85940-7bd5-4a6b-8acb-dd6da9ad9965/RSR1	Tatiane	Benedito	Benedita	Talisma																		600	0	0	0	0	0
2020-01-25 17:52:08		3		10		12		2020-01-24 14:32:24	1				0	0	0	0	1	0	5		5	uuid:d9ebc79a-3292-42a4-9cb0-ed91d024fa4b/RSR1	Valdeni	Jose Roberto	Robert	Jemerson	Herik																	200	0	0	200	0	0
2020-01-25 17:52:12		3		11		12		2020-01-25 11:40:02	1				0	0	0	1	0	0	6		6	uuid:57f47fd9-32f0-47ea-b4a5-0cc4f53b33de/RSR1	Elenita	Clebio	Danila	Caroline	Ana Kevillyn	Derico																400	0	0	0	0	0
2020-01-25 17:52:16		3		11		12		2020-01-25 12:15:14	1				1	1	0	0	0	0	2		2	uuid:05ca52f3-d7e0-4f43-820d-3c26a7861539/RSR1	Mae	Geilson																				100	30	0	40	0	0
2020-01-25 17:52:19		3		11		12		2020-01-25 12:56:02	1				0	0	0	0	0	1	3		3	uuid:35ed7784-f44a-44f7-8504-ed66824a90b8/RSR1	Adonias	Maria	Tauane																			470	0	0	155	0	0
2020-01-25 17:52:21		3		11		12		2020-01-25 14:08:57	1				0	0	0	0	0	0	2		2	uuid:30e2be7d-4727-4001-a6cc-f82282017b93/RSR1	Raimundo	Elvina																				300	0	0	356	0	0
2020-01-25 18:09:04		4		7		9		2020-01-22 10:10:54	1				0	0	0	1	1	1	4		4	uuid:994d4347-98d9-42a7-92fd-5f76a6ad9cc1/RSR1	Deth	Doriedson	Daiane	Lorenzo																		275	0	0	400	0	0
2020-01-25 18:09:07		4		7		9		2020-01-22 12:41:22	1				0	0	0	1	0	0	4		4	uuid:7fe6aae1-90c5-4e4b-be4a-ea5916f38b3b/RSR1	Nalva	Larissa	Danilo	Agata																		260	75	0	0	0	50
2020-01-25 18:09:09		4		7		9		2020-01-22 14:01:26	1				0	0	0	1	1	0	5		5	uuid:c11f8fd4-d259-440b-ae29-62a1683d09b3/RSR1	Lara	Benedita	Joao	Joao	Joao																	250	100	0	100	0	0
2020-01-25 18:09:11		2		8		9		2020-01-23 11:11:24	1				0	0	0	1	1	0	3		3	uuid:424a02f6-e17f-4075-8abb-2eea78656141/RSR1	Maria	Renato	Jose																			250	140	0	80	0	35
2020-01-25 18:09:13		2		9		9		2020-01-23 12:12:18	1				0	0	0	1	0	0	4		4	uuid:60f46209-8249-4154-9c29-09166037d17e/RSR1	Ruth	Larissa	Benedito	Alice																		110	80	0	0	0	0
2020-01-25 18:09:15		2		9		9		2020-01-23 13:09:15	1				1	0	0	0	1	0	4		4	uuid:3b6b9dec-dec6-424b-9176-507bae7fb2b5/RSR1	Luis eduardo	Ilza	Micaele	Noemi																		250	25	0	50	0	0
2020-01-25 18:09:17		2		9		9		2020-01-23 14:14:11	1				1	0	0	0	0	0	2		2	uuid:69bb6f3a-3999-4dda-a034-97b37bf980eb/RSR1	LorenÃ§o	Elvira																				150	0	60	150	0	0
2020-01-25 18:09:19		3		9		9		2020-01-24 11:23:08	1				0	0	0	1	1	0	3		3	uuid:e4b16468-4a8f-44a3-8362-68dd2e725bb6/RSR1	Sergio	Maria da Ajuda	Joao henrique																			500	70	0	100	0	40
2020-01-25 18:09:21		3		9		9		2020-01-24 12:33:07	1				0	0	0	1	0	1	6		6	uuid:7470ae48-11e0-4824-ba2d-6a0e8dedd2e6/RSR1	Maria da conceiÃ§Ã£o	Raymundo	Jorge	Maria Aparecida	Ramon	Daniele																500	100	0	100	0	0
2020-01-25 18:09:24		3		9		9		2020-01-24 13:18:24	1				0	0	0	0	1	0	5		5	uuid:335290cb-d203-4b44-beed-1ee8f34377b6/RSR1	Maria	Benefit	Ellen	Miguel	Lorenzo																	300	20	0	120	0	0
2020-01-25 18:09:26		3		10		9		2020-01-25 11:43:16	1				0	0	0	1	0	0	5		5	uuid:62fb7eaf-5d3f-427b-9430-57b0fa2a9759/RSR1	Celia	Marta	Matheuso	Luis otavio	Ryan	997																100	0	0	20	0	0
2020-01-25 18:09:28		3		10		9		2020-01-25 12:25:03	1				0	0	0	1	0	0	4		4	uuid:e68867e0-ed0f-4920-8fb8-68ceef67dc1b/RSR1	Mayara	Douglas	Lucas	Vitoria																		300	11	0	150	0	0
2020-01-25 18:09:30		3		10		9		2020-01-25 12:55:26	1				1	1	0	1	1	0	5		5	uuid:76871582-5fa8-46c0-a8a7-e4922fde1f1a/RSR1	Lidiane	Manoel	Emanuelle	Paloma	Ramires																	225	58	0	135	0	0
2020-01-25 21:35:12		2		0		11		2020-01-23 11:14:25	1				0	0	0	1	0	0	3		3	uuid:96ca390e-bd0e-4268-b8b6-fd0bed11ce92/RSR1	Maria	Geraldo	Sandra																			150	0	50	50	0	25
2020-01-25 21:35:15		2		0		11		2020-01-23 11:37:59	1				0	0	0	0	0	1	3		3	uuid:eb2e334b-037c-4681-b47c-a080d2908a31/RSR1	Marina	Eraldo	Elton																			150	0	25	100	0	0
2020-01-25 21:35:18		2		0		11		2020-01-23 12:18:47	1				0	0	0	1	1	0	4		4	uuid:4cc67b34-1890-4fc0-9455-73b761ba597f/RSR1	Ana Claudia	Felipe	Reila	Rene																		250	150	0	200	0	0
2020-01-25 21:35:20		2		0		11		2020-01-23 12:56:35	1				0	0	0	0	1	0	5		5	uuid:a9466594-e1fc-470c-b5a8-e5381b1c902b/RSR1	Erivaldo	Antonia	Eric	Estella	Helena																	150	0	15	50	0	0
2020-01-25 21:35:22		2		0		11		2020-01-23 13:47:13	1				0	0	0	1	0	1	6		6	uuid:decab62e-88f8-4895-8796-dbaedf6fb7af/RSR1	Alba	Jorge	Raimundo	Maicon	Fabrine	Mateus																250	0	0	75	0	0
2020-01-25 21:35:25		2		0		11		2020-01-23 14:18:15	1				0	0	0	1	0	0	5		5	uuid:c8cdc90b-73fd-480e-881f-74f1b5493568/RSR1	Ricardo	Luiza	Carlos	Roberta	Robert																	550	100	0	125	0	0
2020-01-25 21:35:26		3		10		11		2020-01-24 11:40:43	1				0	0	0	1	0	0	3		3	uuid:2defe656-dc62-48c2-8c49-be54c04cd106/RSR1	Luzia	Benedito	Fabricio																			200	50	0	50	0	0
2020-01-25 21:35:28		3		10		11		2020-01-24 12:09:49	1				0	0	0	1	0	0	4		4	uuid:dd018660-9948-4f40-bb48-7b8a1571bb97/RSR1	Benedita	Ingrid	Ketelin	Artur																		200	150	0	150	0	100
2020-01-25 21:35:30		3		10		11		2020-01-24 12:48:08	1				0	1	0	1	0	0	2		2	uuid:89437385-b6c5-4a3f-abc3-ef5057684635/RSR1	Pedro	Maria																				200	0	0	75	0	0
2020-01-25 21:35:33		3		10		11		2020-01-24 13:15:08	1				0	0	0	1	0	0	4		4	uuid:5d877ee7-06b5-419b-a2c1-5f7efdaa8c0e/RSR1	Assidaria	Gerojjmo	Nicolas	Charles																		200	60	0	100	0	0
2020-01-25 21:35:35		3		11		11		2020-01-25 11:42:05	1				0	0	0	0	0	0	7		7	uuid:f030e3f9-89f9-4f24-9607-a50b9e7e670e/RSR1	Mariana	Ruan	Cauan	Renan	Mirian	Pamela	Veronica															25	50	0	0	0	0
2020-01-25 21:35:38		3		11		11		2020-01-25 12:09:42	1				0	0	0	1	0	1	4		4	uuid:cafceb52-6227-45b9-9b26-166f5f73888f/RSR1	Ismael	Marlange	Eloisa	Mirela																		150	10	0	50	0	0
2020-01-25 21:35:41		3		11		11		2020-01-25 12:47:33	1				0	0	0	0	0	0	3		3	uuid:55bfa14b-4b1b-4b07-a271-84f9de7cf26e/RSR1	Iara	Clarice	Laila																			50	25	0	35	0	0
2020-01-25 21:35:44		3		11		11		2020-01-25 14:02:35	1				0	0	0	1	0	0	4		4	uuid:f5b7f74c-34cf-4126-8a71-e30c97cc4858/RSR1	Cida	Clevison	Julio	Keison																		150	0	40	80	0	30
2020-01-25 22:39:29		3		12		5		2020-01-25 11:47:09	1				1	0	0	1	0	0	4		4	uuid:a249cdc4-1bb9-4a30-b61c-d214f2145d45/RSR1	Iarleide	Diones	Isabela	Henzo																		500	0	0	150	0	0
2020-01-25 22:39:32		3		11		5		2020-01-25 12:23:24	1				0	1	0	1	0	0	5		5	uuid:34ba6b29-8294-4b29-988b-5909e7a617e8/RSR1	Cleria	Gilvan	Valeria	Emily	Jennifer																	400	50	0	0	0	0
2020-01-25 22:39:34		3		11		5		2020-01-25 12:51:56	1				0	0	0	1	0	0	6		6	uuid:2beae805-ae51-4ef6-8625-b84f1323c910/RSR1	Maria	Roniel	Rodrigo	Jamile	Renilson	Ramilda	997	997	997	997												800	80	0	0	0	0
2020-01-25 22:39:35		3		11		5		2020-01-25 13:40:04	1				0	1	0	0	0	0	2		2	uuid:4b28ab7f-3382-4b26-85d9-f27f98d2dbfc/RSR1	Jose	Renan																				200	0	0	75	0	30
2020-01-25 23:35:52		3		11		4		2020-01-25 10:42:53	1				1	0	0	0	1	0	1		1	uuid:f0ab3e56-1e2e-4fe3-8f77-456c4ce5be81/RSR1	Jelsa																					109	0	0	0	0	0
2020-01-25 23:35:54		3		11		4		2020-01-25 11:49:07	1				0	0	0	1	0	0	3		3	uuid:865b13e3-f752-4608-be66-387acb1a8a6d/RSR1	Clerio	Ruth	O																			115	0	0	0	0	0
2020-01-25 23:35:56		3		11		4		2020-01-25 12:09:09	1				0	0	0	0	1	0	3		3	uuid:8271db47-e8b6-4ad8-85eb-de50b161d620/RSR1	Camila	Renato	O																			300	0	20	0	0	0
2020-01-25 23:35:58		3		11		4		2020-01-25 12:59:05	1				0	0	0	0	1	0	2		2	uuid:9b568148-edcb-4ee6-9f29-4db6dffe31cc/RSR1	Doriane	O																				105	0	0	0	0	0
2020-01-26 00:16:16		2		8		2		2020-01-23 05:50:43	1				0	0	0	0	1	0	3		3	uuid:5a8ef8e6-1bc9-4918-8f56-3e70814c5d95/RSR1	Sueli	Sofia	Silvana																			225	60	60	125	125	50
2020-01-26 00:16:18		2		8		2		2020-01-23 07:05:59	1				0	0	0	1	0	1	4		4	uuid:aa25f460-c7c6-40b7-b3b1-826eacb83049/RSR1	Ana beatriz	Yago	Yandra	Lucas																		250	200	200	70	70	30
2020-01-26 00:16:20		2		8		2		2020-01-23 07:48:37	1				1	1	0	1	0	0	2		2	uuid:05cf8e67-70ec-4f50-b7fe-a479c394acc3/RSR1	Penha	Maria																				100	80	80	50	25	50
2020-01-26 00:16:25		2		8		2		2020-01-23 09:12:44	1				0	0	0	0	0	0	1		1	uuid:b30a6cfc-f772-4e85-a28a-60fd94547959/RSR1	Homem																					200	90	90	100	50	20
2020-01-26 00:16:27		3		9		2		2020-01-24 05:45:24	1				0	0	0	1	0	0	4		4	uuid:647da29f-3186-442f-893f-fecbe5b09aec/RSR1	Jose	Maria	Marcos paulo	Maria isabel																		400	100	0	100	100	30
2020-01-26 00:16:29		3		9		2		2020-01-24 07:27:38	1				0	0	0	1	1	0	2		2	uuid:66ff3bea-a737-4f47-9a93-b256761b1e9c/RSR1	Marcos	Ana																				150	80	0	50	50	0
2020-01-26 00:16:31		3		9		2		2020-01-24 08:03:00	1				0	0	0	1	1	0	4		4	uuid:30ce09ae-fae9-4158-bed9-cf09a9338835/RSR1	Pedro	Teresinha	Maria	Pedro henrique																		250	50	0	100	100	25
2020-01-26 00:16:34		3		9		2		2020-01-24 08:43:31	1				0	0	0	1	0	1	7		7	uuid:d1e037ee-662f-43e3-8d71-ec06f811dd4f/RSR1	Francisca	Rita	Maria	Roberto	Nanci	Leandro	Natalia															250	0	0	200	0	0
2020-01-26 00:16:36		3		10		2		2020-01-25 06:45:31	1				0	0	0	0	0	0	1		1	uuid:056ced48-9e91-4af6-952d-bd739318b76e/RSR1	Marineusa																					150	100	0	0	0	0
2020-01-26 00:16:38		3		10		2		2020-01-25 07:07:57	1				0	0	0	1	0	0	3		3	uuid:f1465b5a-59e0-486f-9077-62c5c577f0ae/RSR1	Pai	Biro	Maria																			250	30	0	0	0	0
2020-01-26 00:16:39		3		10		2		2020-01-25 07:29:59	1				0	0	0	0	1	0	5		5	uuid:0e1b2202-6208-4327-b583-f436597c7af9/RSR1	Lusinete	Valdineia	Evelin	Adriana	Emanuele																	200	120	0	200	200	30
2020-01-26 00:16:42		3		10		2		2020-01-25 08:00:57	1				0	0	0	0	0	0	1		1	uuid:544fce30-67dd-47c2-96f4-9f6bd33e4667/RSR1	Agnaldo																					200	0	30	75	75	0
2020-01-26 00:41:41		2		8		14		2020-01-23 13:45:11	1				0	0	0	1	1	0	3		3	uuid:551ae168-44b4-4d45-b5ac-e96ed2871c0a/RSR1	Gabriele	Miguel	Ana vitoria																			150	0	50	0	0	0
2020-01-26 00:41:43		3		11		14		2020-01-25 11:42:03	1				0	0	0	1	0	0	3		3	uuid:5017caef-2499-4a1e-84e6-f71d6aa10a0d/RSR1	Antonia	Ariele	Valentina																			150	50	0	100	0	0
2020-01-26 00:41:45		3		10		14		2020-01-25 12:17:26	1				0	0	0	0	1	0	2		2	uuid:4badb54e-740f-44a5-ae2d-c252fa86a68a/RSR1	Antonia	Larahana																				125	0	100	25	0	0
2020-01-26 00:41:47		3		10		14		2020-01-25 12:46:54	1				0	0	0	1	0	0	4		4	uuid:075ff3bf-6c69-4273-ab81-612eaa3cbfaf/RSR1	Elissandro	Giele	Wadria	Alessandro																		225	50	50	150	0	0
2020-01-26 00:41:49		3		10		14		2020-01-25 13:12:40	1				0	0	0	1	0	0	2		2	uuid:45348964-9d5a-4672-a33c-e298c6951d98/RSR1	Nilzete	Sergio																				115	0	0	90	0	0
2020-01-26 20:31:53		4		7		16		2020-01-22 11:26:35	1				0	0	0	0	1	1	1		1	uuid:c1906f21-2bb4-4e13-9e2e-b29085201257/RSR1	Samuel																					0	0	0	0	0	0
2020-01-26 20:31:55		4		7		16		2020-01-22 15:09:20	1				0	0	0	1	1	0	5		5	uuid:cbb1bb70-bb8e-44a8-b95a-d1ba088a50df/RSR1	Paulo	Julia	Paulo Victor	Lucas	Isabela																	400	60	0	120	0	0
2020-01-26 20:31:56		2		8		16		2020-01-23 11:14:31	1				0	0	0	1	0	0	4		4	uuid:9c6e4346-e7d3-4113-84cd-fda7d57f0fbc/RSR1	Sinval	Rosemara	Camila	Roseane																		200	50	0	150	0	0
2020-01-26 20:31:57		2		8		16		2020-01-23 12:22:31	1				0	0	1	1	0	0	5		5	uuid:4a8f2e05-e513-4eb0-a619-db56d3a5715a/RSR1	Margarida	Paulo	Kleydson	Natalino	Hevelly																	200	60	0	0	0	0
2020-01-26 20:31:59		3		9		15		2020-01-23 13:25:11	1				0	0	0	1	0	0	5		5	uuid:6c23d53e-be1f-4dc9-ae50-f0c458cdfa3a/RSR1	Jandimilson	Jussana	Pedro Lucas	Tiago	Ramilly																	200	100	0	300	0	0
2020-01-26 20:32:00		3		9		16		2020-01-24 12:38:12	1				0	0	0	0	0	1	2		2	uuid:65db820e-f758-4f8f-963e-2ae8f9a9612b/RSR1	Ricardo	Silvani																				100	30	0	0	0	0
2020-01-26 20:32:01		3		9		16		2020-01-24 13:13:19	1				0	0	0	0	0	1	3		3	uuid:944309cc-0a5a-4239-aafd-4f6a8faa2ce4/RSR1	Luiz	Ana	Nailton																			200	60	0	30	0	0
2020-01-26 20:32:03		3		9		16		2020-01-24 14:16:46	1				0	0	0	1	0	0	5		5	uuid:1377e94b-4d32-4e22-aa2e-1b752f5e9093/RSR1	JoÃ£o JosÃ©	Maria	Crenilda	Marliu	Marliston																	300	50	0	160	0	0
2020-01-26 20:32:04		3		10		16		2020-01-25 11:42:25	1				0	0	0	1	1	0	2		2	uuid:000c02d6-c286-4459-b228-1264fc8b47d8/RSR1	Gloria	Alana																				100	0	0	40	0	0
2020-01-26 20:32:05		3		10		16		2020-01-25 12:57:32	1				1	0	0	1	0	0	4		4	uuid:a0fb2cff-5f32-4891-b961-3e75dba3b198/RSR1	Adilson	Edilene	Tatiana	Alexandre																		250	0	60	75	0	0
2020-01-26 20:32:07		3		10		16		2020-01-25 14:12:47	1				0	0	0	1	1	0	1		1	uuid:b73fa809-2260-48ca-a4b4-4afbf7aa81a3/RSR1	Orlice																					200	50	0	100	0	50
[truncated: 352 more columns]
