# Supplementary material for: Economic impact of nature-based tourism
Source: PLoS One. 2023 Apr 12;18(4):e0282912. doi: 10.1371/journal.pone.0282912 (PMC10096494; doi:10.1371/journal.pone.0282912)
Supplement: S1 File — (ZIP) [file pone.0282912.s002.zip › Data, Survey, Codes, Model Statements/Model Statements and Data Files/Brazil/WB_household_brazil_survey.xlsx]

## Sheet: survey
RowID	type	name	label::English (en)	label::Português (pt)	hint::English (en)	hint::Português (pt)	constraint	constraint_message::English (en)	constraint_message::Português (pt)	relevant	calculation	choice_filter	repeat_count	appearance	default	required	read_only	media::image
ROW000
ROW001
ROW002	note	FPN1	2019 World Bank CBD project survey	2019 World Bank CBD project survey
ROW003	select_one survey_region	FP002b	[Enumerator] Name of survey region	[Enumerador] Nome da região da pesquisa	Note: "Other" generally should not be chosen, as we have selected our survey sites.	Nota: "Outro" geralmente não deve ser escolhido, pois selecionamos nossos sites de pesquisa.										1
ROW004	text	FP002b1	[Enumerator] You selected "Other" for the name of the survey region. Which survey region are you currently in?	[Enumerador] Você selecionou "Outro" para o nome da região da pesquisa. Em que região da pesquisa você está atualmente?						${FP002b}=997						1
ROW005	select_one village	FP002d	[Enumerator] Name of Village	[Enumerador] Nome da Vila												1
ROW006	text	FP002e	[Enumerator] Please enter the name of the Village	[Enumerador] Por favor, digite o nome da Vila						${FP002d}=997						1
ROW007	select_one enum_list	FP003	[Enumerator] Interviewer Name	[Enumerador] Nome do entrevistador(a)												1
ROW008	text	FP003a	[Enumerator] What is the name of the interviewer?	[Enumerador] Qual é o nome do entrevistador(a)?						${FP003}=997						1
ROW009	start	start
ROW010
ROW011	select_one consent	QN1	Consent form Hello. My name is _____________ and I am working on a research project by the UFRJ and UC Davis to conduct a survey about your household situation and assess the economic impact of tourism in this region. The information you provide will be extremely helpful in letting us understand issues concerning the potential effects of tourism. Your answers in this survey will be used to unders…	Formulário de consentimento Olá. Meu nome é _____________ e estou trabalhando em um projeto de pesquisa do Banco Mundial para realizar uma pesquisa sobre a situação de sua família e avaliar o impacto econômico do turismo nessa região. As informações que você fornecer serão extremamente úteis para que possamos entender questões relacionadas aos efeitos potenciais do turismo. Suas respostas nesta p…												1
ROW012
ROW013	note	RSN1	Thank you for agreeing to this interview! Your help is very much appreciated.	Obrigado por concordar em fazer esta entrevista! Sua ajuda é muito apreciada.						${QN1}=1
ROW014	note	STOPPER	[Enumerator] The Household has expressed that they are not willing to participate. Do NOT continue with the survey. Thank the respondent for their time and please move on to the next household.	[Enumerador] A família expressou que não está disposta a participar. NÃO continue com a pesquisa. Agradeça ao entrevistado pelo tempo dispensado e passe para a próxima casa.						${QN1}=0
ROW015	note	FILTER	[Filters] We will start by collecting basic information on activities your household may participate in.	[Filtros] Começaremos coletando informações básicas sobre as atividades em que sua família pode participar.	Enumerators: Filter questions will completely turn off certain sections of the survey. If you need to turn certain sections of the survey on/off completely, use these questions.	Enumeradores: as perguntas de filtro desativam completamente determinadas seções da pesquisa. Se você precisar ativar / desativar determinadas seções da pesquisa completamente, use estas perguntas.
ROW016	select_one yn	FILTER1	Have you or anyone in your household grown ANY crops, vegetables, fruits or cash crops (either for sale or own consumption) in the [last 12 months]?	Você ou alguém em sua casa cultivou ALGUMAS culturas, vegetais, frutas ou culturas comerciais (para venda ou consumo próprio) nos [últimos 12 meses]?												${QN1}
ROW017	select_one yn	FILTER2	Have you or anyone in your household raised any LIVESTOCK in the [last 12 months]?	Você ou alguém em sua casa criou algum PECUÁRIA nos [últimos 12 meses]?	DO NOT include individuals who worked as employees at a livestock/aquaculture farm. They should be recorded as people who worked for a wage.	NÃO inclua indivíduos que trabalharam como empregados em uma fazenda de gado / aquicultura. Eles devem ser registrados como pessoas que trabalhavam por um salário.										${QN1}
ROW018	select_one yn	FILTER3	Have you or anyone in your household cultivated any fish in a pond/river/lake (AQUACULTURE) in the [last 12 months]?	Você ou alguém da sua família cultivou algum peixe em uma lagoa / rio / lago (aquicultura) nos [últimos 12 meses]?	DO NOT include fisherman who catch fish in open areas.	NÃO inclua pescadores que pescam em áreas abertas.										${QN1}
ROW019	select_one yn	FILTER4	Did anyone in this household work for a wage in the [past 12 months]?	Alguém nesta família trabalhou por um salário nos [últimos 12 meses]?	Please also include members who worked odd jobs, or temporary/season labor.	Inclua também os membros que trabalharam em trabalhos ocasionais (biscates) ou em trabalho temporário / sazonal.										${QN1}
ROW020	select_one yn	FILTER5	Does anyone in this household OWN a business, or HAD OWNED a business in the [past 12 months]?	Alguém nesta família possui atualmente um negócio ou possui um negócio nos [últimos 12 meses]?	DO NOT include household members who worked at someone else's business as an employee. We are asking if the household owns their own business.	NÃO inclua membros da família que trabalharam nos negócios de outra pessoa como funcionário. Estamos perguntando se a família possui seus próprios negócios.										${QN1}
ROW021	select_one yn	FILTER6	Have you or anyone in your household done any fishing activities (either for sale or own consumption) in the [past 12 months]? Note: DO NOT include aquaculture.	Você ou alguém da sua família realizou alguma atividade de pesca (para venda ou consumo próprio) nos [últimos 12 meses]? Nota: NÃO inclua aquicultura.	Here we do NOT include aquaculture.	Aqui NÃO incluímos a aquicultura.										${QN1}
ROW022
ROW023	integer	RS000	How many household members are currently living in this household?	Quantos membros da família vivem atualmente nesta família?	For this question, ONLY consider members of the household who spent AT LEAST 6 month out of the last 12 months residing under the same roof and eating together. We are defining a household as a separate economic decision making unit.	Para esta pergunta, considere APENAS os membros da família que passaram PELO MENOS 6 meses nos últimos 12 meses residindo sob o mesmo teto e comendo juntos. Estamos definindo uma família como uma unidade de tomada de decisão económica separada.	.>0							thousands-sep		${QN1}
ROW024	begin group	G1	Household General Information
ROW025	note	RSN1a	[Household Roster] We will collect some information on each household member. Let's start by FIRST collecting information on the HOUSEHOLD HEAD.	[Household Roster] Coletamos algumas informações sobre cada membro da família. Vamos começar PRIMEIRO coletando informações sobre o CHEFE DA FAMILIA.
ROW026	begin_repeat	RSR1	HOUSEHOLD ROSTER & EDUCATION										${RS000}
ROW027	text	RS001	What is his/her name?	Qual é o nome dele/dela?	IMPORTANT: Start the survey with the head of household, if he/she is currently unavailable, have another household member answer questions regarding the head of household on their behalf. If you need to shut down a roster for 1 person, enter 997 here.	IMPORTANTE: Inicie a pesquisa com o chefe da família, se ele(a) não estiver disponível no momento, peça a outro membro da família que responda perguntas sobre o chefe da família. Se você precisar encerrar uma lista para 1 pessoa, digite 997 aqui.										${QN1}
ROW028	select_one sex	RS002	What is ${RS001}'s gender?	Qual é o gênero de ${RS001}?						${RS001}!="997"						${QN1}
ROW029	select_one relation	RS003	What is ${RS001}'s relationship to the household head?	Qual é a relação de ${RS001} com o chefe da família?	Choose the relationship of this person to the household head. Collect information on the Household Head FIRST.	Escolha a relação dessa pessoa com o chefe da família. Colete informações sobre o chefe da família PRIMEIRO.	if(position(..)=1,.=1,.!=1)	Head of household is the first to be interviewed and can not be interviewed twice	O chefe de família é o primeiro a ser entrevistado e não pode ser entrevistado duas vezes	${RS001}!="997"						${QN1}
ROW030	text	PHONE	Could we please have your phone number in case we need to recontacting you in the future? (Optional)	Poderíamos ter seu número de telefone, caso precisemos entrar em contato com você no futuro? (Opcional)	This question is optional, if the respondent does not want to answer it, it is ok to skip.	Esta pergunta é opcional. Se o entrevistado não quiser responder, não há problema em ignorar.				${RS001}!="997" and ${RS003}=1				numbers
ROW031	integer	RS004	What is ${RS001}'s age (in years)?	Qual é a idade de ${RS001} (em anos)?	Record in YEARS. Treat anyone under 1 year of age as "1" years old. If the respondent does not know, ask him or her for a best guess.	Digite o número em ANOS. Trate qualquer pessoa com menos de 1 ano de idade como "1" ano de idade. Se o entrevistado não souber, peça sua melhor estimativa.	(.>=1 and .<=110) or .=997	The age range is 1 to 110 years	O intervalo de idade é de 1 a 110 anos	${RS001}!="997"				thousands-sep		${QN1}
ROW032	select_one marital	RS005	What is ${RS001}'s marital status?	Qual é o estado civil de ${RS001}?						${RS001}!="997" and ${RS004}>=15						${QN1}
ROW033	select_one ynd	RS006	Is ${RS001} currently enrolled in school or has ${RS001} been enrolled in school in the [past 12 months]? (DO NOT count nursury school/kindergarten)	${RS001} está atualmente matriculado na escola ou ${RS001} está matriculado na escola nos [últimos 12 meses]? (NÃO conte o jardim de infância)						${RS001}!="997" and ${RS004}>4						${QN1}
ROW034	integer	RS008	How many years of education has he/she completed in total? Start counting from fundamental school (do not include years in nursery school)	Quantos anos de educação ele / ela completou no total? Comece a contar desde a escola fundamental (não inclua anos no jardim de infância)	Count total years of education starting with primary school. For example if someone completed the second year of high school, they have 9+2=11 years of education.	Contar o total de anos de educação começando na escola primária. Por exemplo, se alguém completou o segundo ano do ensino médio, ele tem 9 + 2 = 11 anos de educação.	.>=0 and .<30	Years of schooling range is 0 to 30 years	O intervalo de anos de escolaridade é de 0 a 30 anos	${RS001}!="997" and ${RS004}>4				thousands-sep		${QN1}
ROW035	select_one ynd	RS010	Was ${RS001} born HERE? NOTE: HERE refers to [Prado, Alcobaca, Caravelas and Nova Vicosa município] ou [teixeira de freitas] if the survey is there.	${RS001} nasceu AQUI? NOTA: AQUI refere-se a [Prado, Alcobaca, Caravelas and Nova Vicosa município] ou [teixeira de freitas] se a pesquisa estiver lá .						${RS001}!="997"						${QN1}
ROW036	integer	RS011	If not, in which year did ${RS001} HERE? NOTE: HERE refers to [Prado, Alcobaca, Caravelas and Nova Vicosa município] ou [teixeira de freitas] if the survey is there.	Se não, em que ano ${RS001} se mudou AQUI? NOTA: AQUI refere-se a [Prado, Alcobaca, Caravelas and Nova Vicosa município] ou [teixeira de freitas] se a pesquisa estiver lá.			.>1850 and .<2020			${RS001}!="997" and ${RS010}=0						${QN1}
ROW037
ROW038	note	TSN1	[Time use questions] Now let me ask you some questions about the activities ${RS001} normally perform.	[Perguntas de uso do tempo] Agora, deixe-me fazer algumas perguntas sobre as atividades que ${RS001} normalmente realiza.						${RS001}!="997" and ${RS004}>=12
ROW039	decimal	TS005	How many {hours} in a [typical week] does ${RS001} spend in livestock herding, preparing fodder or other livestock activities for the household?	Quantas {horas} em uma [semana típica] ${RS001} gasta em pastoreio de pecuária, preparando forragens ou outras atividades de pecuária para a família?	Note: here the time frame is a typical week. Transform other units, such as minutes, to hours. For example, thirty minutes would be recorded as "0.5". If none, enter 0. If don't know, enter 997.	Nota: aqui o período é uma semana típica. Transforme outras unidades, como minutos, em horas. Por exemplo, trinta minutos seriam gravados como "0.5". Se nenhum, digite 0. Se não souber, digite 997.	(.>=0 and .<=168) or .=997			${RS001}!="997" and ${RS004}>=12 and ${FILTER2}=1				thousands-sep		${QN1}
ROW040	decimal	TS006	How many {hours} in a [typical week] does ${RS001} spend in performing Aquaculture activities for the household?	Quantas {horas} em uma [semana típica] ${RS001} gasta na realização de atividades de aquicultura para a família?			(.>=0 and .<=168) or .=997			${RS001}!="997" and ${RS004}>=12 and ${FILTER3}=1				thousands-sep		${QN1}
ROW041	select_one yn	TS007	During the [last 12 months] did ${RS001} spend at least one day doing agricultural activities on household grown crops? DO NOT include wage work on another household's farm.	Durante os [últimos 12 meses] ${RS001} gastou pelo menos um dia fazendo atividades agrícolas em culturas cultivadas pela família? NÃO inclua trabalho remunerado na fazenda de outra família.	In Brazil, the usual cropping season is [timeframe]	No Brasil, a época agrícola usual é de [TIMEFRAME]				${RS001}!="997" and ${RS004}>=12 and ${FILTER1}=1						${QN1}
ROW042	integer	TS008	How many {days} in the [last 12 months] did ${RS001} spend in <span style="color:red">land preparation or planting of crops (Planting Season)</span> grown by the household?	Quantos {dias} nos [últimos 12 meses] ${RS001} gastou no <span style="color:red">preparo da terra ou plantio de culturas (estação de plantio)</span> cultivadas pela família?	We are asking for labor in the planting season, which starts when the household decides to prepare the land and ends when seeds are planted. Get a figure for the number of days. If less than 1, enter 1. Transform other units, such as months, to days. For example, one month would be recorded as "30" days. If none, enter 0. If don't know, enter 997.	Estamos pedindo trabalho na estação de plantio, que começa quando a família decide preparar a terra e termina quando as sementes são plantadas. Obtenha uma figura para o número de dias. Se for menor que 1, digite 1. Transforme outras unidades, como meses, em dias. Por exemplo, um mês seria registrado como "30" dias. Se for nenhum, digite 0. Se não souber, digite 997.	(.>=0 and .<=365) or .=997			${RS001}!="997" and ${RS004}>=12 and ${TS007}=1 and ${FILTER1}=1				thousands-sep		${QN1}
ROW043	integer	TS009	How many {days} in the [last 12 months] did ${RS001} spend on <span style="color:red">weeding, fertilizing, and other non-harvest work (Growing Season)</span> for crops grown by this household?	Quantos {dias} nos [últimos 12 meses] ${RS001} gastou na <span style="color:red">monda, fertilização e outros trabalhos que não sejam de colheita (estação de crescimento)</span> para culturas cultivadas pela família?	We are asking for labor in the growing season, which starts when seeds are planted and ends at harvest. Get a figure for the number of days. If less than 1, enter 1. Transform other units, such as months, to days. For example, one month would be recorded as "30" days. If none, enter 0. If don't know, enter 997.	Estamos pedindo trabalho na estação de crescimento, que começa quando as sementes são plantadas e termina na colheita. Obtenha uma figura para o número de dias. Se for menor que 1, digite 1. Transforme outras unidades, como meses, em dias. Por exemplo, um mês seria registrado como "30" dias. Se for nenhum, digite 0. Se não souber, digite 997.	(.>=0 and .<=365) or .=997			${RS001}!="997" and ${RS004}>=12 and ${TS007}=1 and ${FILTER1}=1				thousands-sep		${QN1}
ROW044	integer	TS010	How many {days} in the [last 12 months] did ${RS001} spend in <span style="color:red">harvesting</span> crops grown by this household?	Quantos {dias} nos [últimos 12 meses] ${RS001} gastou na <span style="color:red">colheita</span> para culturas cultivadas pela família?	We are asking for labor in the harvest season. Get a figure for the number of days. If less than 1, enter 1. Transform other units, such as months, to days. For example, one month would be recorded as "30" days. If none, enter 0. If don't know, enter 997.	Estamos pedindo trabalho na estação da colheita. Obtenha uma figura para o número de dias. Se for menor que 1, digite 1. Transforme outras unidades, como meses, em dias. Por exemplo, um mês seria registrado como "30" dias. Se for nenhum, digite 0. Se não souber, digite 997.	(.>=0 and .<=365) or .=997			${RS001}!="997" and ${RS004}>=12 and ${TS007}=1 and ${FILTER1}=1				thousands-sep		${QN1}
ROW045
ROW046
ROW047	note	WGN1	[Employment Section] Let me ask you now about the type of jobs ${RS001} might have or had in the [last 12 months]. We will ask about two jobs in the [past 12 months], if there is more than 2 jobs, please answer for the two jobs which gave you the most income.	[Seção Emprego] Gostaria de perguntar agora sobre o tipo de trabalho que ${RS001} pode ter ou teve nos [últimos 12 meses]. Perguntaremos sobre dois empregos nos [últimos 12 meses]. Se houver mais de dois empregos, responda pelos dois empregos que lhe deram mais renda.	We will ask a maximum of two jobs per individual. If someone works more than 1 job, start with the one which earned the most income in the past year, followed by the job which earned the second most income	Solicitaremos no máximo dois empregos por indivíduo. Se alguém trabalha mais de um emprego, comece pelo que obteve mais receita no ano passado, seguido pelo trabalho que obteve a segunda maior receita				${RS004}>=18 and ${FILTER4}=1 and ${RS001}!="997"
ROW048	select_one ynd	WG001	Did ${RS001} work for a wage in the [last 12 months]? This includes formal and casual employment as well.	${RS001} trabalhou por um salário nos [últimos 12 meses]? Isso inclui emprego formal e ocasional também.	Do NOT include businesses that he/she owns.	NÃO inclua empresas de sua propriedade.				${RS004}>=18 and ${FILTER4}=1 and ${RS001}!="997"						${QN1}
ROW049	select_one econ_act	WG002	What kind of business employed ${RS001} over the [last 12 months]? NOTE: Please exclude employment as a fisherman/deckhand as that is now in the fishing section.	Que tipo de empresa / negocio empregou US ${RS001} nos [últimos 12 meses]? NOTA: Por favor, exclua o emprego como pescador / marinheiro, como está agora na seção de pesca.	First Job. Read all the options and choose the closest one.	Primeiro emprego. Leia todas as opções e escolha a mais próxima.				${RS004}>=18 and ${WG001}=1 and ${RS001}!="997"						${QN1}
ROW050	integer	WG003	In the [last 12 months], how many {months} did ${RS001} work at this job?	Nos [últimos 12 meses], quantos {meses} ${RS001} trabalharam nesse trabalho?	First Job. Only ask for number of months, we will ask weeks and days worked on next question.	Primeiro emprego. Peça apenas o número de meses, pediremos semanas e dias trabalhados na próxima pergunta.	.>0 and .<=12			${RS004}>=18 and ${WG001}=1 and ${RS001}!="997"				thousands-sep		${QN1}
ROW051	integer	WG004	How many {weeks} in a [typical month] did ${RS001} work at this job?	Quantas {semanas} em um [mês típico] ${RS001} trabalharam neste trabalho?	First Job. Ask for the typical/average month. If they were hired for the whole month, write down 4 weeks.	Primeiro emprego. Peça o mês típico / médio. Se eles foram contratados durante o mês inteiro, anote 4 semanas.	.>0 and .<=4	The range for weeks worked is from 0 to 4	O intervalo de semanas trabalhadas é de 0 a 4	${RS004}>=18 and ${WG001}=1 and ${RS001}!="997"				thousands-sep		${QN1}
ROW052	integer	WG005	How many {days} in a [typical week] did ${RS001} work at this job?	Quantos {dias} em uma [semana típica] ${RS001} trabalharam neste trabalho?	First Job. Ask for the typical/average week.	Primeiro emprego. Peça a semana típica / média.	.>0 and .<=7			${RS004}>=18 and ${WG001}=1 and ${RS001}!="997"				thousands-sep		${QN1}
ROW053	select_one period_w	WG007	[How often] was ${RS001} paid his/her wages? Exclude tips/allowances/incentives and bonuses.	[Com que frequência] ${RS001} pagou seu salário? Excluir gorjetas / subsídios / incentivos e bônus.	First Job. If they do not get paid on a regular basis, ask for the one that is closest.	Primeiro emprego. Se eles não receberem pagamentos regularmente, peça o mais próximo.				${RS004}>=18 and ${WG001}=1 and ${RS001}!="997"						${QN1}
ROW054	integer	WG007a	You answered "Other" to the previous question. Could you tell me {how many times} IN TOTAL you have been paid for this job in the [last 12 months]?	Você respondeu "Outro" à pergunta anterior. Você poderia me dizer {quantas vezes} NO TOTAL você foi pago por este trabalho nos [últimos 12 meses]?	First Job.	Primeiro emprego.				${RS004}>=18 and ${WG001}=1 and ${WG007}=997 and ${RS001}!="997"				thousands-sep		${QN1}
ROW055	decimal	WG006	How much did ${RS001}'s receive <span style="color:red">EACH TIME</span> they received their wages in {R$}? Exclude tips/allowances/incentives and bonuses.	Quanto os ${RS001} receberam <span style="color:red">CADA VEZ</span> eles receberam seus salários em {R$}? Excluir gorjetas / subsídios / incentivos e bônus.	First Job. We are asking for the amount of wages they received, each time they were paid	Primeiro emprego. Estamos pedindo a quantia que eles receberam, cada vez que foram pagos				${RS004}>=18 and ${WG001}=1 and ${WG007}!=8 and ${RS001}!="997"				thousands-sep		${QN1}
ROW056	select_one period_w	WG008a	In addition to wage work, [how often] would ${RS001} receive tips/allowance/incentives?	Além do trabalho assalariado, [com que frequência] ${RS001} receberia gorjetas / subsídios / incentivos?	First Job.	Primeiro emprego.				${RS004}>=18 and ${WG001}=1 and ${RS001}!="997"						${QN1}
ROW057	integer	WG008b	You answered "Other" to the previous question. Could you tell me {how many times} IN TOTAL you have received tips/allowance/incentives for this job in the [last 12 months]?	Você respondeu "Outro" à pergunta anterior. Você poderia me dizer {quantas vezes} NO TOTAL você recebeu gorjetas / subsídios / incentivos para este trabalho nos [últimos 12 meses]?	First Job.	Primeiro emprego.				${RS004}>=18 and ${WG001}=1 and ${WG008a}=997 and ${RS001}!="997"				thousands-sep		${QN1}
ROW058	decimal	WG008	How much did ${RS001} receive in tips/allowance/incentives <span style="color:red">EACH TIME</span> in {R$}?	Quanto ${RS001} recebeu em gorjetas / subsídios / incentivos <span style="color:red">CADA VEZ</span> em {R $}?	First Job. We are asking for the amount each time they receive a tip/allowance	Primeiro emprego. Estamos solicitando o valor cada vez que eles recebem uma gorjeta / subsídio				${RS004}>=18 and ${WG001}=1 and ${WG008a}!=8 and ${RS001}!="997"				thousands-sep		${QN1}
ROW059	select_one period_w	WG009	In addition to wage work, {how often} would ${RS001} receive a bonus?	Além do trabalho assalariado, {quantas vezes} ${RS001} receberia um bônus?	First Job.	Primeiro emprego.				${RS004}>=18 and ${WG001}=1 and ${RS001}!="997"						${QN1}
ROW060	integer	WG009b	You answered "Other" to the previous question. Could you tell me {how many times} IN TOTAL you have received a bonus for this job in the [last 12 months]?	Você respondeu "Outro" à pergunta anterior. Você poderia me dizer {quantas vezes} NO TOTAL você recebeu um bônus por este trabalho nos [últimos 12 meses]?	First Job.	Primeiro emprego.				${RS004}>=18 and ${WG001}=1 and ${WG009}=997 and ${RS001}!="997"				thousands-sep		${QN1}
ROW061	decimal	WG009a	How much did ${RS001} receive in bonuses <span style="color:red">EACH TIME</span> in {R$}?	Quanto ${RS001} recebeu em bônus <span style="color:red">CADA VEZ</span> em {R $}?	First Job. We are asking for the amount each time they receive a bonus	Primeiro emprego. Pedimos o valor cada vez que eles recebem um bônus				${RS004}>=18 and ${WG001}=1 and ${WG009}!=8 and ${RS001}!="997"				thousands-sep		${QN1}
ROW062	select_one local_brazil	MP2	Where was ${RS001}'s first job located in?	Onde foi localizado o primeiro emprego de ${RS001}?	First Job. We are asking where the employer is located at.	Primeiro emprego. Estamos perguntando onde o empregador está localizado.				${RS004}>=18 and ${WG001}=1 and ${RS001}!="997"						${QN1}
ROW063	select_one ynd	WG010	Did ${RS001} work a second job in the [last 12 months]?	${RS001} trabalhou um segundo emprego nos [últimos 12 meses]?	First Job. Record the second highest earning job in the past 12 months	Primeiro emprego. Grave o segundo trabalho com maior lucro nos últimos 12 meses				${RS004}>=18 and ${WG001}=1 and ${RS001}!="997"						${QN1}
ROW064	select_one econ_act	WG011	What kind of business employed ${RS001} over the [last 12 months] for their second job? NOTE: Please exclude employment as a fisherman/deckhand as that is now in the fishing section.	Que tipo de empresa / negocio empregou ${RS001} nos [últimos 12 meses] para o segundo emprego? NOTA: Por favor, exclua o emprego como pescador / marinheiro, como está agora na seção de pesca.	For the second job.	Para o segundo trabalho.				${RS004}>=18 and ${WG010}=1 and ${RS001}!="997"						${QN1}
ROW065	integer	WG012	In the [last 12 months], how many {months} did ${RS001} work at their second job?	Nos [últimos 12 meses], quantos {meses} ${RS001} trabalharam em seu segundo emprego?	Second Job. Only ask for number of months, we will ask weeks and days worked on next question. For the second job.	Segundo trabalho. Peça apenas o número de meses, pediremos semanas e dias trabalhados na próxima pergunta. Para o segundo trabalho.	.>0 and .<=12			${RS004}>=18 and ${WG010}=1 and ${RS001}!="997"				thousands-sep		${QN1}
ROW066	integer	WG013	How many {weeks} in a [typical month] did ${RS001} work at their second job?	Quantas {semanas} em um [mês típico] ${RS001} trabalharam no segundo emprego?	Second Job. Ask for the typical/average month. If they were hired for the whole month, write down 4 weeks. For the second job.	Segundo trabalho. Peça o mês típico / médio. Se eles foram contratados durante o mês inteiro, anote 4 semanas. Para o segundo trabalho.	.>0 and .<=4	The range for weeks worked is from 0 to 4	O intervalo de semanas trabalhadas é de 0 a 4	${RS004}>=18 and ${WG010}=1 and ${RS001}!="997"				thousands-sep		${QN1}
ROW067	integer	WG014	How many {days} in a [typical week] did ${RS001} work at their second job?	Quantos {dias} em uma [semana típica] ${RS001} trabalharam no segundo emprego?	Second Job. Ask for the typical/average week. For the second job.	Segundo trabalho. Peça a semana típica / média. Para o segundo trabalho.	.>0 and .<=7			${RS004}>=18 and ${WG010}=1 and ${RS001}!="997"				thousands-sep		${QN1}
ROW068	select_one period_w	WG016	{How often} was ${RS001} paid at their second job? Exclude tips/allowances/incentives and bonuses.	{Com que frequência} ${RS001} foi pago no segundo emprego? Excluir gorjetas / subsídios / incentivos e bônus.	Second Job. If they do not get paid on a regular basis, ask for the one that is closest. For the second job.	Segundo trabalho. Se eles não receberem pagamentos regularmente, peça o mais próximo. Para o segundo trabalho.				${RS004}>=18 and ${WG010}=1 and ${RS001}!="997"						${QN1}
ROW069	integer	WG016a	You answered "Other" to the previous question. Could you tell me {how many times} IN TOTAL you have been paid for this second job in the [last 12 months]?	Você respondeu "Outro" à pergunta anterior. Você poderia me dizer {quantas vezes} NO TOTAL você foi pago por este segundo emprego nos [últimos 12 meses]?	Second Job.	Segundo trabalho.				${RS004}>=18 and ${WG010}=1 and ${WG016}=997 and ${RS001}!="997"				thousands-sep		${QN1}
ROW070	decimal	WG015	How much did ${RS001}'s receive <span style="color:red">EACH TIME</span> they received payment in {R$} for their second job?	Quanto os ${RS001} receberam <span style="color:red">CADA VEZ</span> eles receberam pagamento em {R $} pelo segundo emprego?	Second Job.	Segundo trabalho.				${RS004}>=18 and ${WG010}=1 and ${WG016}!=8 and ${RS001}!="997"				thousands-sep		${QN1}
ROW071	select_one period_w	WG017	In addition to wage work, {how often} would ${RS001} receive tips/allowance/incentives for their second job?	Além do trabalho assalariado, com que frequência ${RS001} receberia gorjetas / subsídios / incentivos para o segundo emprego?	Second Job.	Segundo trabalho.				${RS004}>=18 and ${WG010}=1 and ${RS001}!="997"						${QN1}
ROW072	integer	WG017b	You answered "Other" to the previous question. Could you tell me {how many times} IN TOTAL you have received tips/allowance/incentives for this second job in the [last 12 months]?	Você respondeu "Outro" à pergunta anterior. Você poderia me dizer {quantas vezes} NO TOTAL você recebeu gorjetas/ subsídios / incentivos para este segundo emprego nos [últimos 12 meses]?	Second Job.	Segundo trabalho.				${RS004}>=18 and ${WG010}=1 and ${WG017}=997 and ${RS001}!="997"				thousands-sep		${QN1}
ROW073	decimal	WG017a	How much did ${RS001} receive in tips/allowance/incentives <span style="color:red">EACH TIME</span> for their second job in {R$}?	Quanto ${RS001} recebeu em gorjetas / subsídios / incentivos <span style="color:red">CADA VEZ</span> por seu segundo emprego em {R $}?	Second Job.	Segundo trabalho.				${RS004}>=18 and ${WG010}=1 and ${WG017}!=8 and ${RS001}!="997"				thousands-sep		${QN1}
ROW074	select_one period_w	WG018	In addition to wage work, [how often] would ${RS001} receive a bonus for their second job?	Além do trabalho assalariado, [com que frequência] ${RS001} receberia um bônus por seu segundo emprego?	Second Job.	Segundo trabalho.				${RS004}>=18 and ${WG010}=1 and ${RS001}!="997"						${QN1}
ROW075	integer	WG018b	You answered "Other" to the previous question. Could you tell me {how many times} IN TOTAL you receive a bonus for this second job in the [last 12 months]?	Você respondeu "Outro" à pergunta anterior. Você poderia me dizer {quantas vezes} NO TOTAL você recebe um bônus por este segundo emprego nos [últimos 12 meses]?	Second Job.	Segundo trabalho.				${RS004}>=18 and ${WG010}=1 and ${WG018}=997 and ${RS001}!="997"				thousands-sep		${QN1}
ROW076	decimal	WG018a	How much did ${RS001} receive in bonuses <span style="color:red">EACH TIME</span> for their second job in {R$}?	Quanto ${RS001} recebeu em bônus <span style="color:red">CADA VEZ</span> por seu segundo emprego em {R $}?	Second Job.	Segundo trabalho.				${RS004}>=18 and ${WG010}=1 and ${WG018}!=8 and ${RS001}!="997"				thousands-sep		${QN1}
ROW077	select_one local_brazil	MP3	Where was ${RS001}'s second job located at?	Onde estava localizado o segundo emprego de ${RS001}?	Second Job. We are asking where the employer is located.	Segundo trabalho. Estamos perguntando onde o empregador está localizado.				${RS004}>=18 and ${WG010}=1 and ${RS001}!="997"						${QN1}
ROW078	end_repeat
ROW079	end group
ROW080	calculate	mem_name1									indexed-repeat(${RS001},${RSR1},1)
ROW081	calculate	mem_name2									indexed-repeat(${RS001},${RSR1},2)
ROW082	calculate	mem_name3									indexed-repeat(${RS001},${RSR1},3)
ROW083	calculate	mem_name4									indexed-repeat(${RS001},${RSR1},4)
ROW084	calculate	mem_name5									indexed-repeat(${RS001},${RSR1},5)
ROW085	calculate	mem_name6									indexed-repeat(${RS001},${RSR1},6)
ROW086	calculate	mem_name7									indexed-repeat(${RS001},${RSR1},7)
ROW087	calculate	mem_name8									indexed-repeat(${RS001},${RSR1},8)
ROW088	calculate	mem_name9									indexed-repeat(${RS001},${RSR1},9)
ROW089	calculate	mem_name10									indexed-repeat(${RS001},${RSR1},10)
ROW090	calculate	mem_name11									indexed-repeat(${RS001},${RSR1},11)
ROW091	calculate	mem_name12									indexed-repeat(${RS001},${RSR1},12)
ROW092	calculate	mem_name13									indexed-repeat(${RS001},${RSR1},13)
ROW093	calculate	mem_name14									indexed-repeat(${RS001},${RSR1},14)
ROW094	calculate	mem_name15									indexed-repeat(${RS001},${RSR1},15)
ROW095	calculate	mem_name16									indexed-repeat(${RS001},${RSR1},16)
ROW096	calculate	mem_name17									indexed-repeat(${RS001},${RSR1},17)
ROW097	calculate	mem_name18									indexed-repeat(${RS001},${RSR1},18)
ROW098	calculate	mem_name19									indexed-repeat(${RS001},${RSR1},19)
ROW099	calculate	mem_name20									indexed-repeat(${RS001},${RSR1},20)
ROW100
ROW101	begin group	G2	Household Expenditures	As despesas das famílias	Note: In this section we are ONLY asking about cash expenditures. Please do not include any in-kind value for any of the items in this section.	Nota: Nesta seção, estamos apenas perguntando sobre despesas em dinheiro/caixa. Não inclua nenhum valor "em espécie" para nenhum dos itens desta seção.
ROW102	begin group	G2A	Last 2 Weeks	Últimas 2 Semanas
ROW103	note	EXPN	[EXPENDITURES Last 2 weeks]Now I want to ask you about the money your household spends INSIDE [Prado, Alcobaca, Caravelas and Nova Vicosa município] ou [teixeira de freitas] in the last 2 weeks. Remember, we are asking WHERE you are buying, NOT what did you buy. We are interested in where money goes for the LEWIE model. All questions after this point are for the entire HOUSEHOLD.	[DESPESAS Últimas 2 semanas] Agora, quero perguntar sobre o dinheiro que sua família gasta DENTRO [Prado, Alcobaca, Caravelas and Nova Vicosa município] ou [teixeira de freitas] nas últimas 2 semanas. Lembre-se de que estamos perguntando ONDE estamos comprando, NÃO o que você comprou. Estamos interessados onde o dinheiro vale para o modelo LEWIE. Todas as perguntas após esse ponto são para TODA A…
ROW104	integer	EXP000	In the [last 2 weeks] how much did your household spend in {R$} on purchases in Grocery/corner shops/Supermarket INSIDE [Prado, Alcobaca, Caravelas and Nova Vicosa município] ou [teixeira de freitas]? Note: Retail	Nas [últimas 2 semanas] quanto sua família gastou em {R $} em compras em mercearias / lojas de esquina / supermercados DENTRO [Prado, Alcobaca, Caravelas and Nova Vicosa município] ou [teixeira de freitas]? Nota: Varejo	We are asking for household expenditures in grocery/corner shops. We are not asking about what they purchased, but rather how much money the spent at a type of store/business. This is expenditure for the household as a whole.	Estamos solicitando gastos domésticos em supermercados / lojas de esquina . Não estamos perguntando o que eles compraram, mas sim quanto dinheiro é gasto em um tipo de loja / negocio. São gastos para a família como um todo.								thousands-sep		${QN1}
ROW105	integer	EXP001	In the [last 2 weeks] how much did your household spend in {R$} on Fruits or vegetables from vendors / traders INSIDE [Prado, Alcobaca, Caravelas and Nova Vicosa município] ou [teixeira de freitas]? Note: Retail	Nas [últimas 2 semanas] quanto sua família gastou em {R $} em frutas ou vegetais de vendedores / comerciantes DENTRO [Prado, Alcobaca, Caravelas and Nova Vicosa município] ou [teixeira de freitas]? Nota: Varejo	Vendors and Traders refer to specialized sellers. E.g., A fruit vendor specializes in selling fruit, either at a market or the roadside. We are not asking about what they purchased, but rather how much money the spent at a type of store/business. This is expenditure for the household as a whole.	Fornecedores e comerciantes referem-se a vendedores especializados. Por exemplo, um vendedor de frutas é especializado na venda de frutas, no mercado ou na beira da estrada. Não estamos perguntando o que eles compraram, mas sim quanto dinheiro é gasto em um tipo de loja / negocio. São gastos para a família como um todo.								thousands-sep		${QN1}
ROW106	integer	EXP002	In the [last 2 weeks] how much did your household spend in {R$} on Fruits or vegetables from friends/neighbours/other households who reside INSIDE [Prado, Alcobaca, Caravelas and Nova Vicosa município] ou [teixeira de freitas]?	Nas [últimas 2 semanas] quanto sua família gastou em {R $} em frutas ou verduras de amigos / vizinhos / outras famílias que residem DENTRO [Prado, Alcobaca, Caravelas and Nova Vicosa município] ou [teixeira de freitas]?	We are not asking about what they purchased, but rather how much money the spent at a type of store/business. This is expenditure for the household as a whole.	Não estamos perguntando o que eles compraram, mas sim quanto dinheiro é gasto em um tipo de loja / negocio. São gastos para a família como um todo.								thousands-sep		${QN1}
ROW107	integer	EXP003	In the [last 2 weeks] how much did your household spend in {R$} on Meat from butchers INSIDE [Prado, Alcobaca, Caravelas and Nova Vicosa município] ou [teixeira de freitas]?	Nas [últimas 2 semanas] quanto sua família gastou em {R $} em carne de açougueiros DENTRO [Prado, Alcobaca, Caravelas and Nova Vicosa município] ou [teixeira de freitas]?	We are not asking about what they purchased, but rather how much money the spent at a type of store/business. This is expenditure for the household as a whole.	Não estamos perguntando o que eles compraram, mas sim quanto dinheiro é gasto em um tipo de loja / negocio. São gastos para a família como um todo.								thousands-sep		${QN1}
ROW108	integer	EXP004	In the [last 2 weeks] how much did your household spend in {R$} on Meat from friends/neighbours/other households who reside INSIDE [Prado, Alcobaca, Caravelas and Nova Vicosa município] ou [teixeira de freitas]?	Nas [últimas 2 semanas] quanto sua família gastou em {R $} em carne de amigos / vizinhos / outras famílias que residem DENTRO [Prado, Alcobaca, Caravelas and Nova Vicosa município] ou [teixeira de freitas]?	We are not asking about what they purchased, but rather how much money the spent at a type of store/business. This is expenditure for the household as a whole.	Não estamos perguntando o que eles compraram, mas sim quanto dinheiro é gasto em um tipo de loja / negocio. São gastos para a família como um todo.								thousands-sep		${QN1}
ROW109	integer	EXP005	In the [last 2 weeks] how much did your household spend in {R$} on Fish from vendors / traders INSIDE [Prado, Alcobaca, Caravelas and Nova Vicosa município] ou [teixeira de freitas]?	Nas [últimas 2 semanas] quanto sua família gastou em {R $} em peixes de vendedores / comerciantes DENTRO [Prado, Alcobaca, Caravelas and Nova Vicosa município] ou [teixeira de freitas]?	Vendors and Traders refer to specialized sellers. E.g., A fish vendor specializes in selling fish, either at a market or the roadside. We are not asking about what they purchased, but rather how much money the spent at a type of store/business. This is expenditure for the household as a whole.	Fornecedores e comerciantes referem-se a vendedores especializados. Por exemplo, um vendedor de peixe é especializado em vender peixe, seja no mercado ou na beira da estrada. Não estamos perguntando o que eles compraram, mas sim quanto dinheiro é gasto em um tipo de loja / negocio. São gastos para a família como um todo.								thousands-sep		${QN1}
ROW110	integer	EXP006	In the [last 2 weeks] how much did your household spend in {R$} on Fish from fishermen households INSIDE [Prado, Alcobaca, Caravelas and Nova Vicosa município] ou [teixeira de freitas]?	Nas [últimas 2 semanas] quanto sua família gastou em {R $} em peixes de famílias de pescadores DENTRO [Prado, Alcobaca, Caravelas and Nova Vicosa município] ou [teixeira de freitas]?	We are not asking about what they purchased, but rather how much money the spent at a type of store/business. This is expenditure for the household as a whole.	Não estamos perguntando o que eles compraram, mas sim quanto dinheiro é gasto em um tipo de loja / negocio. São gastos para a família como um todo.								thousands-sep		${QN1}
ROW111	integer	EXP007	In the [last 2 weeks] how much did your household spend in {R$} at a Bakery INSIDE [Prado, Alcobaca, Caravelas and Nova Vicosa município] ou [teixeira de freitas]?	Nas [últimas 2 semanas] quanto sua família gastou em {R $} na padaria (por exemplo, bolos, pães) DENTRO [Prado, Alcobaca, Caravelas and Nova Vicosa município] ou [teixeira de freitas]?	Bakers include smaller bread sellers such as individuals who move around selling in buckets. We are not asking about what they purchased, but rather how much money the spent at a type of store/business. This is expenditure for the household as a whole.	Os padeiros incluem pequenos vendedores de pão, como pessoas que andam vendendo em baldes. Não estamos perguntando o que eles compraram, mas sim quanto dinheiro é gasto em um tipo de loja / negocio. São gastos para a família como um todo.								thousands-sep		${QN1}
ROW112	integer	EXP008	In the [last 2 weeks] how much did your household spend in {R$} on Bakery Products (e.g., cake, buns) from friends/neighbours/other households who reside INSIDE [Prado, Alcobaca, Caravelas and Nova Vicosa município] ou [teixeira de freitas]?	Nas [últimas 2 semanas] quanto sua família gastou em {R $} em produtos de padaria (por exemplo, bolos, pães) de amigos / vizinhos / outras famílias que residem DENTRO [Prado, Alcobaca, Caravelas and Nova Vicosa município] ou [teixeira de freitas]?	We are not asking about what they purchased, but rather how much money the spent at a type of store/business. This is expenditure for the household as a whole.	Não estamos perguntando o que eles compraram, mas sim quanto dinheiro é gasto em um tipo de loja / negocio. São gastos para a família como um todo.								thousands-sep		${QN1}
ROW113	integer	EXP009	In the [last 2 weeks] how much did your household spend in {R$} on Sitdown restaurants INSIDE [Prado, Alcobaca, Caravelas and Nova Vicosa município] ou [teixeira de freitas]?	Nas [últimas 2 semanas] quanto sua família gastou em {R $} em restaurantes DENTRO [Prado, Alcobaca, Caravelas and Nova Vicosa município] ou [teixeira de freitas]?	These are restaurants with a building, seats and chairs. Roadside vendors is in the next question. We are not asking about what they purchased, but rather how much money the spent at a type of store/business. This is expenditure for the household as a whole.	Estes são restaurantes com um edifício, assentos e cadeiras. Os fornecedores na estrada estão na próxima pergunta. Não estamos perguntando o que eles compraram, mas sim quanto dinheiro é gasto em um tipo de loja / negocio. São gastos para a família como um todo.								thousands-sep		${QN1}
ROW114	integer	EXP010	In the [last 2 weeks] how much did your household spend in {R$} on Roadside take-away food from vendors/businesses INSIDE [Prado, Alcobaca, Caravelas and Nova Vicosa município] ou [teixeira de freitas]?	Nas [últimas 2 semanas] quanto sua família gastou {R $} em comida de rua DENTRO [Prado, Alcobaca, Caravelas and Nova Vicosa município] ou [teixeira de freitas]?	These are street hawkers (Barbeque) and take away food sellers. They usually do not have seats/tables. We are not asking about what they purchased, but rather how much money the spent at a type of store/business. This is expenditure for the household as a whole.	Estes são vendedores ambulantes de rua (churrasco, etc.) e levam embora vendedores de comida. Eles geralmente não têm assentos / mesas. Não estamos perguntando o que eles compraram, mas sim quanto dinheiro é gasto em um tipo de loja / negocio. São gastos para a família como um todo.								thousands-sep		${QN1}
ROW115	integer	EXP011	In the [last 2 weeks] how much did your household spend in {R$} on Local Brew from vendors / traders INSIDE [Prado, Alcobaca, Caravelas and Nova Vicosa município] ou [teixeira de freitas]?	Nas [últimas 2 semanas] quanto sua família gastou em {R $} em bebidas locais de vendedores / comerciantes DENTRO [Prado, Alcobaca, Caravelas and Nova Vicosa município] ou [teixeira de freitas]?	Vendors and Traders refer to specialized sellers. E.g., A fruit vendor specializes in selling fruit, either at a market or the roadside. We are not asking about what they purchased, but rather how much money the spent at a type of store/business. This is expenditure for the household as a whole.	Fornecedores e comerciantes referem-se a vendedores especializados. Por exemplo, um vendedor de frutas é especializado na venda de frutas, no mercado ou na beira da estrada. Não estamos perguntando o que eles compraram, mas sim quanto dinheiro é gasto em um tipo de loja / negocio. São gastos para a família como um todo.								thousands-sep		${QN1}
ROW116	integer	EXP012	In the [last 2 weeks] how much did your household spend in {R$} on Bars/Nightclubs INSIDE [Prado, Alcobaca, Caravelas and Nova Vicosa município] ou [teixeira de freitas]?	Nas [últimas 2 semanas] quanto sua família gastou em {R $} em bares / boates DENTRO [Prado, Alcobaca, Caravelas and Nova Vicosa município] ou [teixeira de freitas]?	We are not asking about what they purchased, but rather how much money the spent at a type of store/business. This is expenditure for the household as a whole.	Não estamos perguntando o que eles compraram, mas sim quanto dinheiro é gasto em um tipo de loja / negocio. São gastos para a família como um todo.								thousands-sep		${QN1}
ROW117	integer	EXP013	In the [last 2 weeks] how much did your household spend in {R$} in liquor shops INSIDE [Prado, Alcobaca, Caravelas and Nova Vicosa município] ou [teixeira de freitas] (excluding bars)?	Nas [últimas 2 semanas] quanto sua família gastou em {R $} em lojas de bebidas DENTRO [Prado, Alcobaca, Caravelas and Nova Vicosa município] ou [teixeira de freitas] (excluindo bares)?	Wine / Spirits stores refer to stores that sell ONLY alchohol. We are not asking about what they purchased, but rather how much money the spent at a type of store/business. This is expenditure for the household as a whole.	As lojas de vinhos / destilados referem-se a lojas que vendem APENAS álcool. Não estamos perguntando o que eles compraram, mas sim quanto dinheiro é gasto em um tipo de loja / negocio. São gastos para a família como um todo.								thousands-sep		${QN1}
ROW118	integer	EXP014	In the [last 2 weeks] how much did your household spend in {R$} on Traditional medicine / Herbalist INSIDE [Prado, Alcobaca, Caravelas and Nova Vicosa município] ou [teixeira de freitas]?	Nas [últimas 2 semanas] quanto sua família gastou em {R $} em medicina popular/alternativa e vendedores de erva medicinal INSIDE [Prado, Alcobaca, Caravelas and Nova Vicosa município] ou [teixeira de freitas]?	We are not asking about what they purchased, but rather how much money the spent at a type of store/business. This is expenditure for the household as a whole.	Não estamos perguntando o que eles compraram, mas sim quanto dinheiro é gasto em um tipo de loja / negocio. São gastos para a família como um todo.								thousands-sep		${QN1}
ROW119	integer	EXP015	In the [last 2 weeks] how much did your household spend in {R$} at a Seamstress / tailor/ clothes and shoe repair INSIDE [Prado, Alcobaca, Caravelas and Nova Vicosa município] ou [teixeira de freitas]?	Nas [últimas 2 semanas] quanto sua família gastou em {R $} em uma costureira / alfaiate / conserto de roupas e sapatos DENTRO [Prado, Alcobaca, Caravelas and Nova Vicosa município] ou [teixeira de freitas]?	We are not asking about what they purchased, but rather how much money the spent at a type of store/business. This is expenditure for the household as a whole.	Não estamos perguntando o que eles compraram, mas sim quanto dinheiro é gasto em um tipo de loja / negocio. São gastos para a família como um todo.								thousands-sep		${QN1}
ROW120	integer	EXP016	In the [last 2 weeks] how much did your household spend in {R$} at Hairdressers / Barbers / Salons INSIDE [Prado, Alcobaca, Caravelas and Nova Vicosa município] ou [teixeira de freitas]?	Nas [últimas 2 semanas] quanto sua família gastou em {R $} em Cabeleireiros / Barbeiros / Salões de Beleza DENTRO [Prado, Alcobaca, Caravelas and Nova Vicosa município] ou [teixeira de freitas]?	We are not asking about what they purchased, but rather how much money the spent at a type of store/business. This is expenditure for the household as a whole.	Não estamos perguntando o que eles compraram, mas sim quanto dinheiro é gasto em um tipo de loja / negocio. São gastos para a família como um todo.								thousands-sep		${QN1}
ROW121	integer	EXP017	In the [last 2 weeks] how much did your household spend in {R$} on Crafts (baskets, mats, brooms, etc.) INSIDE [Prado, Alcobaca, Caravelas and Nova Vicosa município] ou [teixeira de freitas]?	Nas [últimas 2 semanas] quanto sua família gastou em {R $} em artesanato (cestas, tapetes, vassouras etc.) DENTRO [Prado, Alcobaca, Caravelas and Nova Vicosa município] ou [teixeira de freitas]?	We are not asking about what they purchased, but rather how much money the spent at a type of store/business. This is expenditure for the household as a whole.	Não estamos perguntando o que eles compraram, mas sim quanto dinheiro é gasto em um tipo de loja / negocio. São gastos para a família como um todo.								thousands-sep		${QN1}
ROW122	integer	EXP018	In the [last 2 weeks] how much did your household spend in {R$} at Laundry Services INSIDE [Prado, Alcobaca, Caravelas and Nova Vicosa município] ou [teixeira de freitas]?	Nas [últimas 2 semanas] quanto sua família gastou em {R $} no serviço de lavanderia DENTRO [Prado, Alcobaca, Caravelas and Nova Vicosa município] ou [teixeira de freitas]?	We are not asking about what they purchased, but rather how much money the spent at a type of store/business. This is expenditure for the household as a whole.	Não estamos perguntando o que eles compraram, mas sim quanto dinheiro é gasto em um tipo de loja / negocio. São gastos para a família como um todo.								thousands-sep		${QN1}
ROW123	integer	EXP019	In the [last 2 weeks] how much did your household spend in {R$} for Local Transportation (taxis, boats/watertaxis, carriers, buses, minibuses, Uber, etc.) INSIDE [Prado, Alcobaca, Caravelas and Nova Vicosa município] ou [teixeira de freitas]?	Nas [últimas 2 semanas] quanto sua família gastou em {R $} em transporte local (táxis, barcos/barco-táxis, transportadoras, ônibus, microônibus, Uber etc.) DENTRO [Prado, Alcobaca, Caravelas and Nova Vicosa município] ou [teixeira de freitas]?	We are not asking about what they purchased, but rather how much money the spent at a type of store/business. This is expenditure for the household as a whole.	Não estamos perguntando o que eles compraram, mas sim quanto dinheiro é gasto em um tipo de loja / negocio. São gastos para a família como um todo.								thousands-sep		${QN1}
ROW125	end group
ROW126	begin group	G2B	Last Month	O mês passado
ROW127	note	EXPN2	[EXPENDITURES Last month] Now we will ask your household regarding some of your household's spending in [Prado, Alcobaca, Caravelas and Nova Vicosa município] ou [teixeira de freitas] over THE last month.	[DESPESAS ultimo mês] Agora, perguntaremos à sua família sobre alguns dos gastos dela em [Prado, Alcobaca, Caravelas and Nova Vicosa município] ou [teixeira de freitas] durante o último mês.	Enumerator: We are now switching recall time frames from 2 weeks to the last month. This is expenditure for the household as a whole.	Enumerador: agora estamos mudando os prazos de duas semanas para o último mês. São gastos para a família como um todo.
ROW128	integer	EXP021	In the [last month] how much did your household spend in {R$} on Electricity INSIDE [Prado, Alcobaca, Caravelas and Nova Vicosa município] ou [teixeira de freitas]?	No [último mês], quanto sua família gastou em {R $} em Eletricidade DENTRO [Prado, Alcobaca, Caravelas and Nova Vicosa município] ou [teixeira de freitas]?	By "INSIDE" we are referring to the location of the house that uses this electricity. We are not asking about what they purchased, but rather how much money the spent at a type of store/business. This is expenditure for the household as a whole.	Por "DENTRO" estamos nos referindo à localização da casa que usa essa eletricidade. Não estamos perguntando o que eles compraram, mas sim quanto dinheiro é gasto em um tipo de loja / empresa. São gastos para a família como um todo.								thousands-sep		${QN1}
ROW129	integer	EXP022	In the [last month] how much did your household spend in {R$} on Water (non-bottled) INSIDE [Prado, Alcobaca, Caravelas and Nova Vicosa município] ou [teixeira de freitas]? Note: If water bills are paid quarterly, take the quarterly payment amount and divide by 3 to convert to monthly.	No [último mês], quanto sua família gastou em {R $} em Água (nao engarrafada) DENTRO [Prado, Alcobaca, Caravelas and Nova Vicosa município] ou [teixeira de freitas]? Nota: Se as contas de água forem pagas trimestralmente, pegue o valor do pagamento trimestral e divida por 3 para converter em mensal.	By "INSIDE" we are referring to the location of the house that uses this water. We are not asking about what they purchased, but rather how much money the spent at a type of store/business. This is expenditure for the household as a whole.	Por "DENTRO" estamos nos referindo à localização da casa que usa essa água. Não estamos perguntando o que eles compraram, mas sim quanto dinheiro é gasto em um tipo de loja / empresa. São gastos para a família como um todo.								thousands-sep		${QN1}
ROW130	integer	EXP023	In the [last month] how much did your household spend in {R$} on Kerosene / cooking gas INSIDE [Prado, Alcobaca, Caravelas and Nova Vicosa município] ou [teixeira de freitas]?	No [último mês], quanto sua família gastou em {R $} em querosene / gás de cozinha DENTRO [Prado, Alcobaca, Caravelas and Nova Vicosa município] ou [teixeira de freitas]?	We are not asking about what they purchased, but rather how much money the spent at a type of store/business. This is expenditure for the household as a whole.	Não estamos perguntando o que eles compraram, mas sim quanto dinheiro é gasto em um tipo de loja / negocio. São gastos para a família como um todo.								thousands-sep		${QN1}
ROW131	integer	EXP024	In the [last month] how much did your household spend in {R$} on internet / television INSIDE [Prado, Alcobaca, Caravelas and Nova Vicosa município] ou [teixeira de freitas]?	No [último mês], quanto sua família gastou em {R $} na internet / televisão DENTRO [Prado, Alcobaca, Caravelas and Nova Vicosa município] ou [teixeira de freitas]?	We are not asking about what they purchased, but rather how much money the spent at a type of store/business. This is expenditure for the household as a whole.	Não estamos perguntando o que eles compraram, mas sim quanto dinheiro é gasto em um tipo de loja / negocio. São gastos para a família como um todo.								thousands-sep		${QN1}
ROW132	integer	EXP025	In the [last month] how much did your household spend in {R$} on 3G / 4G / phone services INSIDE [Prado, Alcobaca, Caravelas and Nova Vicosa município] ou [teixeira de freitas]?	No [último mês], quanto sua família gastou em {R $} na 3G / 4G / serviços telefonicos DENTRO [Prado, Alcobaca, Caravelas and Nova Vicosa município] ou [teixeira de freitas]?
ROW133	integer	EXP026	In the [last month] how much did your household spend in {R$} for Rent (for housing, excluding rent of buildings for business)?	No [último mês], quanto sua família gastou em {R $} em aluguel (para moradia, excluindo aluguel de imóveis para negócios)?	We are not asking about what they purchased, but rather how much money the spent at a type of store/business. This is expenditure for the household as a whole.	Não estamos perguntando o que eles compraram, mas sim quanto dinheiro é gasto em um tipo de loja / negocio. São gastos para a família como um todo.								thousands-sep		${QN1}
ROW134	select_one local_brazil	EXP027	Where is the person your household pays rent to living in?	Onde mora a pessoa em que sua família paga aluguel para morar?	local economy question.	Pergunta da economia local				${EXP026}>0						${QN1}
ROW135	integer	EXP028	In the [last month] how much did your household spend in {R$} for Health services (medication, doctor consultations, hospital visits etc.)?	No [último mês], quanto sua família gastou em {R $} em serviços de saúde (medicamentos, consultas médicas, visitas ao hospital etc.)?										thousands-sep		${QN1}
ROW136	integer	EXP029	In the [last month] how much did your household spend in {R$} for Other services (Domestic help, Agricultural Technical Consultations, Vetenarians, grass cutting, plumber, electrician for repairs) INSIDE [Prado, Alcobaca, Caravelas and Nova Vicosa município] ou [teixeira de freitas]?	No [último mês], quanto sua família gastou em {R $} em outros serviços (ajuda doméstica, consultas técnicas agrícolas, veterinários, corte de grama, encanador, eletricista para reparos) DENTRO [Prado, Alcobaca, Caravelas and Nova Vicosa município] ou [teixeira de freitas]?	We are not asking about what they purchased, but rather how much money the spent at a type of store/business. This is expenditure for the household as a whole.	Não estamos perguntando o que eles compraram, mas sim quanto dinheiro é gasto em um tipo de loja / negocio. São gastos para a família como um todo.								thousands-sep		${QN1}
ROW137	integer	EXP030	In the [last month] how much did your household spend in {R$} on Clothing / shoe stores INSIDE [Prado, Alcobaca, Caravelas and Nova Vicosa município] ou [teixeira de freitas]?	No [último mês] quanto sua família gastou em {R $} em lojas/feiras de roupas / calçados DENTRO [Prado, Alcobaca, Caravelas and Nova Vicosa município] ou [teixeira de freitas]?	We are not asking about what they purchased, but rather how much money the spent at a type of store/business. This is expenditure for the household as a whole.	Não estamos perguntando o que eles compraram, mas sim quanto dinheiro é gasto em um tipo de loja / negocio. São gastos para a família como um todo.								thousands-sep		${QN1}
ROW138	integer	EXP031	In the [last month] how much did your household spend in {R$} at repair shops (Electronics / household appliance / phone) INSIDE [Prado, Alcobaca, Caravelas and Nova Vicosa município] ou [teixeira de freitas]?	No [último mês] quanto sua família gastou {R $} em oficinas de reparos (Eletrônicos / eletrodomésticos / telefone) DENTRO [Prado, Alcobaca, Caravelas and Nova Vicosa município] ou [teixeira de freitas]?	We are asking for repair costs, do NOT include the cost of buying new or used electronics. We are not asking about what they purchased, but rather how much money the spent at a type of store/business. This is expenditure for the household as a whole.	Estamos solicitando custos de reparo, NÃO inclua o custo da compra de eletrônicos novos ou usados. Não estamos perguntando o que eles compraram, mas sim quanto dinheiro é gasto em um tipo de loja / empresa. São gastos para a família como um todo.								thousands-sep		${QN1}
ROW139	integer	EXP032	In the [last month] how much did your household donate (to any organization) or pay in membership fees in {R$} INSIDE [Prado, Alcobaca, Caravelas and Nova Vicosa município] ou [teixeira de freitas]?	No [último mês], quanto sua família doou/pagou em {R $} para organizações ou associações locais (orfanato, igreja, associações/colonias produtivas) DENTRO [Prado, Alcobaca, Caravelas and Nova Vicosa município] ou [teixeira de freitas]?	Here we are referring to the amount of money you usually put in the hat/bowl passed around at churches during Sunday mass. This is expenditure for the household as a whole.	Aqui estamos nos referindo à quantidade de dinheiro que você costuma colocar no chapéu / tigela (i.e. doar) nas igrejas durante a missa de domingo. São gastos para a família como um todo.								thousands-sep		${QN1}
ROW140	integer	EXP033	In the [last month] how much did your household spend in {R$} for Educational Expenditures (tuition, books, tutoring programs etc.) for schools INSIDE [Prado, Alcobaca, Caravelas and Nova Vicosa município] ou [teixeira de freitas]?	No [último mês], quanto sua família gastou em {R $} em despesas educacionais (mensalidades, livros, programas de tutoria etc.) para escolas DENTRO [Prado, Alcobaca, Caravelas and Nova Vicosa município] ou [teixeira de freitas]?										thousands-sep		${QN1}
ROW141	integer	EXP034	In the [last month] how much did your household spend in {R$} for Educational Expenditures (tuition, books, tutoring programs etc.) for schools OUTSIDE [Prado, Alcobaca, Caravelas and Nova Vicosa município] ou [teixeira de freitas]?	No [último mês], quanto sua família gastou em {R $} em despesas educacionais (mensalidades, livros, programas de tutoria etc.) para escolas FORA [Prado, Alcobaca, Caravelas and Nova Vicosa município] ou [teixeira de freitas]?										thousands-sep		${QN1}
ROW142	integer	EXP035	In the [last month] how much did your household spend in {R$} for Gasoline (Fuel / Petrol / Diesel) INSIDE [Prado, Alcobaca, Caravelas and Nova Vicosa município] ou [teixeira de freitas]? Note: please also include gas/fuel purchased from ships at docks in addition to gas stations.	No [último mês], quanto sua família gastou em {R $} em gasolina (combustível / gasolina / diesel) DENTRO [Prado, Alcobaca, Caravelas and Nova Vicosa município] ou [teixeira de freitas]? Nota: inclua também gás / combustível adquirido de navios nas docas, além de postos de gasolina.	We are referring to purchases at local gas stations. This is expenditure for the household as a whole.	Estamos nos referindo a compras em postos de gasolina locais. São gastos para a família como um todo.								thousands-sep		${QN1}
ROW143	integer	EXP036	In the [last month] how much did your household spend in {R$} for Gasoline (Fuel / Petrol / Diesel) OUTSIDE [Prado, Alcobaca, Caravelas and Nova Vicosa município] ou [teixeira de freitas]? Note: please also include gas/fuel purchased from ships at docks in addition to gas stations.	No [último mês], quanto sua família gastou em {R $} em gasolina (combustível / gasolina / diesel) FORA [Prado, Alcobaca, Caravelas and Nova Vicosa município] ou [teixeira de freitas]? Nota: inclua também gás / combustível adquirido de navios nas docas, além de postos de gasolina.	We are referring to purchases at outside gas stations. NOTE: This question asks for gas purchased from OUTSIDE the district. This is expenditure for the household as a whole.	Estamos nos referindo a compras em postos de gasolina externos. NOTA: Esta pergunta pede gás comprado FORA do distrito. São gastos para a família como um todo.								thousands-sep		${QN1}
ROW144	end group
ROW145	begin group	G2C	Last Year	O Ano Passado
ROW146	note	EXPN3	[EXPENDITURES Last year] Now we will ask your household regarding some of your household's spending INSIDE/OUTSIDE [Prado, Alcobaca, Caravelas and Nova Vicosa município] ou [teixeira de freitas] over THE LAST YEAR. We will start first with expenses your household spent INSIDE [Prado, Alcobaca, Caravelas and Nova Vicosa município] ou [teixeira de freitas] in the last year.	[DESPESAS No ano passado] Agora, perguntaremos à sua família sobre alguns dos gastos da sua família DENTRO / FORA [Prado, Alcobaca, Caravelas and Nova Vicosa município] ou [teixeira de freitas] ao longo do último ano. Começaremos primeiro com as despesas que sua família gastou DENTRO [Prado, Alcobaca, Caravelas and Nova Vicosa município] ou [teixeira de freitas] no último ano.	Enumerator: We are now switching recall time frames from one month to one year. This is expenditure for the household as a whole.	Enumerador: Agora estamos mudando os prazos de um mês para um ano. São gastos para a família como um todo.
ROW147	integer	EXP037	In the [past year] how much did your household spend in {R$} in Hotels/Guest houses/Hostels INSIDE [Prado, Alcobaca, Caravelas and Nova Vicosa município] ou [teixeira de freitas] (lodging, food, etc)?	No [ano passado], quanto sua família gastou em {R $} nos hotéis/Pousada / Casa de família / "bed and breakfast" DENTRO [Prado, Alcobaca, Caravelas and Nova Vicosa município] ou [teixeira de freitas] (hospedagem, alimentação)?	We are not asking about what they purchased, but rather how much money the spent at a type of store/business. This is expenditure for the household as a whole.	Não estamos perguntando o que eles compraram, mas sim quanto dinheiro é gasto em um tipo de loja / negocio. São gastos para a família como um todo.								thousands-sep		${QN1}
ROW148	integer	EXP038	In the [past year] how much did your household spend in {R$} for Festivals (carnivale), weddings and celebrations INSIDE [Prado, Alcobaca, Caravelas and Nova Vicosa município] ou [teixeira de freitas]? (try asking each activity separately and add them together) (SEPARATE)	No [ano passado], quanto sua família gastou em {R $} em festivais (carnaval e festas juninas/julinas), casamentos, celebrações DENTRO [Prado, Alcobaca, Caravelas and Nova Vicosa município] ou [teixeira de freitas]? (tente perguntar a cada atividade separadamente e adicione-as)	We are not asking about what they purchased, but rather how much money the spent at a type of store/business. This is expenditure for the household as a whole.	Não estamos perguntando o que eles compraram, mas sim quanto dinheiro é gasto em um tipo de loja / empresa. São gastos para a família como um todo.								thousands-sep		${QN1}
ROW149	integer	EXP039	In the [past year] how much did your household spend in {R$} on Holiday / leisure trips (including celebrations) and vacations OUTSIDE [Prado, Alcobaca, Caravelas and Nova Vicosa município] ou [teixeira de freitas]? (add inside option)	No [ano passado], quanto sua família gastou em {R $} em viagens de férias / lazer e férias (incluindo celebrações) FORA [Prado, Alcobaca, Caravelas and Nova Vicosa município] ou [teixeira de freitas]?	This is expenditure for the household as a whole.	São gastos para a família como um todo.								thousands-sep		${QN1}
ROW150	integer	EXP040	In the [past year] how much did your household spend in {R$} for Funeral Services INSIDE [Prado, Alcobaca, Caravelas and Nova Vicosa município] ou [teixeira de freitas]? (try asking each activity separately and add them together) (SEPARATE)	No [ano passado], quanto sua família gastou em {R $} em funerais DENTRO [Prado, Alcobaca, Caravelas and Nova Vicosa município] ou [teixeira de freitas]? (tente perguntar a cada atividade separadamente e adicione-as)	We are not asking about what they purchased, but rather how much money the spent at a type of store/business. This is expenditure for the household as a whole.	Não estamos perguntando o que eles compraram, mas sim quanto dinheiro é gasto em um tipo de loja / empresa. São gastos para a família como um todo.								thousands-sep		${QN1}
ROW151	integer	EXP041	In the [past year] how much did your household spend in {R$} for Funeral Services OUTSIDE [Prado, Alcobaca, Caravelas and Nova Vicosa município] ou [teixeira de freitas]? (try asking each activity separately and add them together) (SEPARATE)	No [ano passado], quanto sua família gastou em {R $} em funerais FORA [Prado, Alcobaca, Caravelas and Nova Vicosa município] ou [teixeira de freitas]? (tente perguntar a cada atividade separadamente e adicione-as)	We are not asking about what they purchased, but rather how much money the spent at a type of store/business. This is expenditure for the household as a whole.	Não estamos perguntando o que eles compraram, mas sim quanto dinheiro é gasto em um tipo de loja / empresa. São gastos para a família como um todo.								thousands-sep		${QN1}
ROW152	integer	EXP042	In the [past year] how much did your household spend in {R$} in Purchasing Kitchenware and other Household Durables from Hardware Stores INSIDE [Prado, Alcobaca, Caravelas and Nova Vicosa município] ou [teixeira de freitas]? (Please exclude large expensive purchases such as cars, land, TVs. Here we are talking about kitchen tools and furniture)	No [ano passado], quanto sua família gastou em {R $} na compra de utensílios de cozinha e outros bens de consumo doméstico (duráveis) DENTRO [Prado, Alcobaca, Caravelas and Nova Vicosa município] ou [teixeira de freitas]? (Exclua grandes compras caras, como carros, terrenos, TVs. Aqui estamos falando sobre utensílios de cozinha e móveis)										thousands-sep		${QN1}
ROW153	integer	EXP043	In the [past year] how much did your household spend in {R$} in Purchasing Kitchenware and other Household Durables from Hardware Stores OUTSIDE [Prado, Alcobaca, Caravelas and Nova Vicosa município] ou [teixeira de freitas]? (Please exclude large expensive purchases such as cars, land, TVs. Here we are talking about kitchen tools and furniture)	No [ano passado], quanto sua família gastou em {R $} na compra de utensílios de cozinha e outros bens de consumo domésticos de lojas de ferragens FORA [Prado, Alcobaca, Caravelas and Nova Vicosa município] ou [teixeira de freitas]? (Exclua grandes compras caras, como carros, terrenos, TVs. Aqui estamos falando sobre utensílios de cozinha e móveis)										thousands-sep		${QN1}
ROW154	integer	EXP044	In the [past year] how much did your household spend in {R$} for Construction materials (e.g., Straw Thatch for roofs, bricks, concrete, pipes) INSIDE [Prado, Alcobaca, Caravelas and Nova Vicosa município] ou [teixeira de freitas]?	No [ano passado], quanto sua família gastou em {R $} em materiais de construção (por exemplo, telhas, tijolos, concreto, tubulações) DENTRO [Prado, Alcobaca, Caravelas and Nova Vicosa município] ou [teixeira de freitas]?	If they paid for a construction project that bundled materials and other costs, please ask for a best guess for the cost of ONLY materials for the project.	Se eles pagaram por um projeto de construção que agrupou materiais e outros custos, peça uma estimativa do custo de APENAS materiais para o projeto.								thousands-sep		${QN1}
ROW155	integer	EXP045	In the [past year] how much did your household spend in {R$} on Construction materials (e.g., Grass thatch for roof, wood, bricks, concrete, pipes) OUTSIDE [Prado, Alcobaca, Caravelas and Nova Vicosa município] ou [teixeira de freitas]?	No [ano passado], quanto sua família gastou em {R $} em materiais de construção (por exemplo, palha de telhado, madeira, tijolos, concreto, tubulações) FORA [Prado, Alcobaca, Caravelas and Nova Vicosa município] ou [teixeira de freitas]?	We are not asking about what they purchased, but rather how much money the spent at a type of store/business. This is expenditure for the household as a whole.	Não estamos perguntando o que eles compraram, mas sim quanto dinheiro é gasto em um tipo de loja / negocio. São gastos para a família como um todo.								thousands-sep		${QN1}
ROW156	integer	EXP046	In the [past year] how much did your household spend in {R$} for Construction services (home improvement, maintenance, labor, etc.) INSIDE [Prado, Alcobaca, Caravelas and Nova Vicosa município] ou [teixeira de freitas]?	No [ano passado], quanto sua família gastou em {R $} em serviços de construção (melhoramento da casa, manutenção, mão-de-obra etc.) DENTRO [Prado, Alcobaca, Caravelas and Nova Vicosa município] ou [teixeira de freitas]?	If they paid for a construction project that bundled materials and other costs, please ask for a best guess for the cost of everything excluding materials.	Se eles pagaram por um projeto de construção que agrupou materiais e outros custos, peça uma estimativa do custo de tudo, exceto materiais.								thousands-sep		${QN1}
ROW157	integer	EXP047	In the [past year] how much did your household spend in {R$} for Construction services (home improvement, maintenance, labor, etc.) OUTSIDE [Prado, Alcobaca, Caravelas and Nova Vicosa município] ou [teixeira de freitas]?	No [ano passado], quanto sua família gastou em {R $} em serviços de construção (melhoramento da casa, manutenção, mão-de-obra etc.) FORA [Prado, Alcobaca, Caravelas and Nova Vicosa município] ou [teixeira de freitas]?	If they paid for a construction project that bundled materials and other costs, please ask for a best guess for the cost of everything excluding materials.	Se eles pagaram por um projeto de construção que agrupou materiais e outros custos, peça uma estimativa do custo de tudo, exceto materiais.								thousands-sep		${QN1}
ROW158	integer	EXP048	In the [past year] how much did your household spend in {R$} on Mechanic / tire repair/ any machine repair (e.g. cars/motorcycles/bicycles/boats/generators) INSIDE [Prado, Alcobaca, Caravelas and Nova Vicosa município] ou [teixeira de freitas]?	No [ano passado], quanto sua família gastou em {R $} em reparo mecânico / de pneus / qualquer reparo de máquina (por exemplo, carros / motos / bicicletas / barcos / geradores) INSIDE [Prado, Alcobaca, Caravelas and Nova Vicosa município] ou [teixeira de freitas]?	We are not asking about what they purchased, but rather how much money the spent at a type of store/business. This is expenditure for the household as a whole.	Não estamos perguntando o que eles compraram, mas sim quanto dinheiro é gasto em um tipo de loja / empresa. São gastos para a família como um todo.								thousands-sep		${QN1}
ROW159	integer	EXP049	In the [past year] how much did your household spend in {R$} on Mechanic / tire repair/ any machine repair (Cars / motorcycles / bicycles) OUTSIDE [Prado, Alcobaca, Caravelas and Nova Vicosa município] ou [teixeira de freitas]?	No [ano passado], quanto sua família gastou em {R $} em reparo mecânico / de pneus / qualquer reparo de máquina (carros / motos / bicicletas) FORA [Prado, Alcobaca, Caravelas and Nova Vicosa município] ou [teixeira de freitas]?	We are not asking about what they purchased, but rather how much money the spent at a type of store/business. This is expenditure for the household as a whole.	Não estamos perguntando o que eles compraram, mas sim quanto dinheiro é gasto em um tipo de loja / negocio. São gastos para a família como um todo.								thousands-sep		${QN1}
ROW160	integer	EXP050	In the [past year] how much did your household spend in {R$} for Other Major expenses INSIDE [Prado, Alcobaca, Caravelas and Nova Vicosa município] ou [teixeira de freitas]? (For example, asset purchases. E.g., Land, cars bought locally, TVs, Computers)	No [ano passado], quanto sua família gastou em {R $} em Outras despesas importantes DENTRO [Prado, Alcobaca, Caravelas and Nova Vicosa município] ou [teixeira de freitas]? (Por exemplo, compras de ativos. Por exemplo, rádio, um carro usado de um vendedor local)	Ask them if they had any other major expenses they can think of. This is expenditure for the household as a whole.	Pergunte se eles tiveram outras despesas importantes em que possam pensar. São gastos para a família como um todo.								thousands-sep		${QN1}
ROW161	integer	EXP051	In the [past year] how much did your household spend in {R$} on Other Major Expenses OUTSIDE [Prado, Alcobaca, Caravelas and Nova Vicosa município] ou [teixeira de freitas]? (For example, asset purchases. E.g., Land, cars bought from outside, TVs, Computers)	No [ano passado], quanto sua família gastou em {R $} em outras despesas importantes FORA [Prado, Alcobaca, Caravelas and Nova Vicosa município] ou [teixeira de freitas]? (Por exemplo, compras de ativos. Por exemplo, rádio, um carro usado de um revendedor externo)	Ask them if they had any other major expenses they can think of. For example, the purchase of a solar panel, radio etc. This is expenditure for the household as a whole.	Pergunte se eles tiveram outras despesas importantes em que possam pensar. Por exemplo, a compra de um painel solar, rádio etc. São gastos para a família como um todo.								thousands-sep		${QN1}
ROW162	integer	EXP052	In addition to the education expenditures reported earlier, in the [past year] how much did your household spend in {R$} on School fees, housing/accomodations, and pocket money for students/pupils OUTSIDE [Prado, Alcobaca, Caravelas and Nova Vicosa município] ou [teixeira de freitas]?	Além das despesas com educação relatadas anteriormente, no [ano passado] quanto sua família gastou em {R $} em taxas, acomodações / acomodações e mesada para estudantes / alunos FORA [defina economia local]? (Internato)	We are asking school fees again, as students that live at school would not be captured in the demographics roster. This is expenditure for the household as a whole.	Estamos pedindo taxas escolares novamente, pois os alunos que moram na escola não seriam capturados na lista de informações demográficas. São gastos para a família como um todo.								thousands-sep		${QN1}
ROW163	end group
ROW164	end group
ROW165
ROW166	begin group	G3	Assets	Bens/Ativos
ROW167	note	ASN1	[Assets] Now we will talk about all the items that you may have at your home.	[Bens] Agora, falaremos sobre todos os itens que você pode ter em sua casa.
ROW168	select_multiple ASSET	AS000	Which of the following assets does the household own?	Qual dos seguintes bens / ativos a família possui?	Read all the options and choose the correct ones.	Leia todas as opções e escolha as corretas.										${QN1}
ROW169	end group
ROW170
ROW171	begin group	G5	Land	Terra
ROW172	note	LNN1	[Land] Now I want to ask you some questions related to plots of land that your household might either own or use.	[Terra] Agora, quero fazer algumas perguntas relacionadas a terrenos que sua família pode possuir ou usar.
ROW173	select_one yn	LN001	Did your household own or cultivate any plots of land in the last growing season? This includes kitchen / garden plots, fallow, owned, shared-out, shared-in, rented-in, rented-out, sharecropped-in, sharecropped-out, and communal lands in the last growing season?	Sua família possuía ou cultivava alguma terra na estação de crescimento mais recente? Isso inclui terrenos para cozinha / jardim, pousio, propriedades próprias, compartilhadas, alugadas DE outra pessoa, alugadas PARA outra pessoa, sharecropping, e terra comunal, na última estação de crescimento?												${QN1}
ROW174	integer	LN002	{How many} separate plots of land did you own or cultivate in the last growing season?	{Quantos} terrenos separados você possuía ou cultivava na estação de crescimento mais recente?	A plot is defined as a continuous piece of land.	Uma parcela é definida como um pedaço contínuo de terra.	.>=0 and .<=5	Plots are defined as one continuous piece of land.	As parcelas são definidos como um pedaço contínuo de terra.	${LN001}=1				thousands-sep		${QN1}
ROW175	begin_repeat	LNR1	Detailed questions about owned or cultivated plots	Perguntas detalhadas sobre parcelas próprias ou cultivadas						${LN001}=1			${LN002}
ROW176	text	LNNAME	What do you call this piece of land?	Como você chama esse parcela de terra?	Each piece must have unique name. If the farmer does not have a name for the plot, please ask the farmer what crop is grown on this plot and make note of this information future use. If farmer grows the same crop for all the plot, you can number the plot, so the first plot is "Plot1" and the second plot is "Plot2" and so on.	Cada parcela deve ter um nome exclusivo. Se o agricultor não tiver um nome para a parcela, pergunte ao agricultor qual a cultura cultivada nessa parcela e anote essas informações para uso futuro. Se o agricultor cultivar a mesma colheita para toda a parcela, você pode numerar a parcela, portanto, a primeira parcela é "Parcela 1" e a segunda é "Parcela 2" e assim por diante.				${LN001}=1						${QN1}
ROW177	decimal	LN003	What is the [area] of ${LNNAME}?	Qual é a [área] de ${LNNAME}?	Notes to enumerator: You will enter units on the next question. If you accidently opened this roster for ${LNNAME}, put "997" here to stop this roster.	Notas para o enumerador: Você digitará unidades na próxima pergunta. Se você acidentalmente abriu esta lista por ${LNNAME}, coloque "997" aqui para interromper esta lista.				${LN001}=1 and ${LNNAME}!="997"				thousands-sep		${QN1}
ROW178	select_one plotunit	LN003a	Enumerator: what is the unit of measurement for the amount provided in the previous question?	Enumerador: qual é a unidade de medida da quantidade fornecida na pergunta anterior?						${LN001}=1 and ${LNNAME}!="997"						${QN1}
ROW179	select_one tenure	LN003b	What is your tenure type on ${LNNAME}?	Qual é o seu tipo de posse em ${LNNAME}?	If there is more than one type, please select the primary one.	Se houver mais de um tipo, selecione o principal.				${LN001}=1 and ${LNNAME}!="997"						${QN1}
ROW180	integer	LN003c	In [which year] did you obtain ownership/rent-in/sharecrop-in ${LNNAME}?	Em [qual ano] você obteve a propriedade / aluguel / compartilhamento de parte ${LNNAME}?	We are asking when did the household first obtain ACCESS to the land, regardless of their tenure status. You can also ask in which year the household first started using ${LNNAME} to cultivate crops. If access was obtained before 1900, enter 1900.	Estamos perguntando quando a família obteve o primeiro acesso à terra, independentemente do status de posse. Você também pode perguntar em que ano a família começou a usar ${LNNAME} para cultivar. Se o acesso foi obtido antes de 1900, digite 1900.	(.>1899 and .<2020) or .=997			${LN001}=1 and ${LNNAME}!="997"				thousands-sep		${QN1}
ROW181	select_one proportion	LN003d	You mentioned that ${LNNAME} was sharecropped, what proportion of the harvest does your household get to keep?	Você mencionou que ${LNNAME} foi compartilhado, qual a proporção da colheita que sua família mantém?						${LN001}=1 and ${LNNAME}!="997" and ${LN003b}=5						${QN1}
ROW182	decimal	LN004a	What is the MONTHLY rent on ${LNNAME} in {R$}?	Qual é o aluguel MENSAL em ${LNNAME} em {R $}?	Use calculator to divide by 12 if the household only knows ANNUAL rent.	Use a calculadora para dividir por 12 se a família souber apenas o aluguel ANUAL.				${LN001}=1 and (${LN003b}=2 or ${LN003b}=3) and ${LNNAME}!="997"				thousands-sep		${QN1}
ROW183	select_one local_brazil	LN004aa	Where does the person that you pay rent to live?	Onde mora a pessoa que você paga o aluguel?	For [island] we define the local economy as [Prado, Alcobaca, Caravelas and Nova Vicosa município] ou [teixeira de freitas].	Para [ilha], definimos a economia local como [Prado, Alcobaca, Caravelas and Nova Vicosa município] ou [teixeira de freitas].				${LN001}=1 and (${LN003b}=2 or ${LN003b}=3) and ${LN004a}>0 and ${LNNAME}!="997"						${QN1}
ROW184	end_repeat
ROW185	calculate	p1									indexed-repeat(${LNNAME},${LNR1},1)
ROW186	calculate	p2								${LN002}>1	indexed-repeat(${LNNAME},${LNR1},2)
ROW187	calculate	p3								${LN002}>2	indexed-repeat(${LNNAME},${LNR1},3)
ROW188	calculate	p4								${LN002}>3	indexed-repeat(${LNNAME},${LNR1},4)
ROW189	calculate	p5								${LN002}>4	indexed-repeat(${LNNAME},${LNR1},5)
ROW190	calculate	p6								${LN002}>5	indexed-repeat(${LNNAME},${LNR1},6)
ROW191	calculate	p7								${LN002}>6	indexed-repeat(${LNNAME},${LNR1},7)
ROW192	calculate	p8								${LN002}>7	indexed-repeat(${LNNAME},${LNR1},8)
ROW193	calculate	p9								${LN002}>8	indexed-repeat(${LNNAME},${LNR1},9)
ROW194	calculate	p10								${LN002}>9	indexed-repeat(${LNNAME},${LNR1},10)
ROW195	end group
ROW196
ROW197	begin group	G6	Crops	Culturas (Crops)
ROW198	note	CRN1	[Crops] Now let's talk about crops you produce. You can turn this section off with the filter question at the beginning of the survey. You can also turn off the crop section by selecting "ABORT" in the unit question.	[Culturas] Agora vamos falar sobre as culturas que você produz. Você pode desativar esta seção com a pergunta do filtro no início da pesquisa. Você também pode desativar a seção de corte selecionando "ABORT" na pergunta da unidade.
ROW199	select_multiple CROP	CR002	During the [last 12 months], which of the following crops did you plant? (record a maximum of 3 crops, if a household has more than 3 crops in the last growing season, record the top 3 by value in the last growing season)	Durante os [últimos 12 meses], quais das seguintes culturas você plantou? (registre um máximo de 3 culturas, se uma família tiver mais de 3 culturas na última estação de crescimento, registre as 3 principais em valor na última estação de crescimento)	If the household grew more than 3 types of crops in the last 12 months, only record the 3 crops that are the most important to the livelihood of the household.	Se a família cultivar mais de 3 tipos de culturas nos últimos 12 meses, registre apenas as 3 culturas mais importantes para a subsistência da família.	count-selected(.)<=3			${FILTER1}=1						${QN1}
ROW200	begin_repeat	CRR1	Detailed questions about planted crops	Perguntas detalhadas sobre as culturas plantadas						${FILTER1}=1			count-selected(${CR002})
ROW201	calculate	CRC1								${FILTER1}=1	jr:choice-name(selected-at(${CR002}, position(..)-1), '${CR002}')
ROW202	text	CR002_2	Crop ID ${CRC1}	CROP ID ${CRC1}	Swipe to next question.	Passe para a próxima pergunta.				${FILTER1}=1	selected-at(${CR002},position(..)-1)						1
ROW203	select_one yn_plot	CROPN	[FOR ENUMERATOR] Is this crop countable in grams/Kilograms/Tons/Liters? Ask the respondent if they are able to answer in standardized units.	[PARA ENUMERADOR] Esta cultura é contável em gramas / quilograma / tonelada / litro? Pergunte ao entrevistado se ele é capaz de responder em unidades padronizadas.	IMPORTANT: Make sure you have recorded the NUMBER OF PLOTS in the previous section (Land) before recording the crop section. Otherwise we will not be able to ask which plots grow this crop.	IMPORTANTE: Certifique-se de ter registrado o NÚMERO DE PARCELAS na seção anterior (Terra) antes de gravar a seção de cultura. Caso contrário, não poderemos perguntar quais parcelas cultivam essa cultura.				${FILTER1}=1						${QN1}
ROW204	text	CR002oth	You mentioned that the crop type was "other". What type of crop was this?	Você mencionou que o tipo de cultura era "outro". Que tipo de cultura era essa?						${FILTER1}=1 and ${CR002_2}=35 and ${CROPN}!=997						${QN1}
ROW205	select_multiple plotlist1	CR003_1	Which plot did you use to grow this crop?	Qual parcela você usou para cultivar essa cultura?	Enumerator: If you named the plots earlier, please refer to the information you collected.	Enumerador: se você nomeou as parcelas anteriormente, consulte as informações que você coletou.				${FILTER1}=1 and ${LN002}=1 and ${CROPN}!=997 and ${CR002}!=997						${QN1}
ROW206	select_multiple plotlist2	CR003_2	Which plot did you use to grow this crop?	Qual parcela você usou para cultivar essa cultura?	Enumerator: If you named the plots earlier, please refer to the information you collected.	Enumerador: se você nomeou as parcelas anteriormente, consulte as informações que você coletou.				${FILTER1}=1 and ${LN002}=2 and ${CROPN}!=997 and ${CR002}!=997						${QN1}
ROW207	select_multiple plotlist3	CR003_3	Which plot did you use to grow this crop?	Qual parcela você usou para cultivar essa cultura?	Enumerator: If you named the plots earlier, please refer to the information you collected.	Enumerador: se você nomeou as parcelas anteriormente, consulte as informações que você coletou.				${FILTER1}=1 and ${LN002}=3 and ${CROPN}!=997 and ${CR002}!=997						${QN1}
ROW208	select_multiple plotlist4	CR003_4	Which plot did you use to grow this crop?	Qual parcela você usou para cultivar essa cultura?	Enumerator: If you named the plots earlier, please refer to the information you collected.	Enumerador: se você nomeou as parcelas anteriormente, consulte as informações que você coletou.				${FILTER1}=1 and ${LN002}=4 and ${CROPN}!=997 and ${CR002}!=997						${QN1}
ROW209	select_multiple plotlist5	CR003_5	Which plot did you use to grow this crop?	Qual parcela você usou para cultivar essa cultura?	Enumerator: If you named the plots earlier, please refer to the information you collected.	Enumerador: se você nomeou as parcelas anteriormente, consulte as informações que você coletou.				${FILTER1}=1 and ${LN002}=5 and ${CROPN}!=997 and ${CR002}!=997						${QN1}
ROW210	select_multiple plotlist6	CR003_6	Which plot did you use to grow this crop?	Qual parcela você usou para cultivar essa cultura?	Enumerator: If you named the plots earlier, please refer to the information you collected.	Enumerador: se você nomeou as parcelas anteriormente, consulte as informações que você coletou.				${FILTER1}=1 and ${LN002}=6 and ${CROPN}!=997 and ${CR002}!=997						${QN1}
ROW211	select_multiple plotlist7	CR003_7	Which plot did you use to grow this crop?	Qual parcela você usou para cultivar essa cultura?	Enumerator: If you named the plots earlier, please refer to the information you collected.	Enumerador: se você nomeou as parcelas anteriormente, consulte as informações que você coletou.				${FILTER1}=1 and ${LN002}=7 and ${CROPN}!=997 and ${CR002}!=997						${QN1}
ROW212	select_multiple plotlist8	CR003_8	Which plot did you use to grow this crop?	Qual parcela você usou para cultivar essa cultura?	Enumerator: If you named the plots earlier, please refer to the information you collected.	Enumerador: se você nomeou as parcelas anteriormente, consulte as informações que você coletou.				${FILTER1}=1 and ${LN002}=8 and ${CROPN}!=997 and ${CR002}!=997						${QN1}
ROW213	select_multiple plotlist9	CR003_9	Which plot did you use to grow this crop?	Qual parcela você usou para cultivar essa cultura?	Enumerator: If you named the plots earlier, please refer to the information you collected.	Enumerador: se você nomeou as parcelas anteriormente, consulte as informações que você coletou.				${FILTER1}=1 and ${LN002}=9 and ${CROPN}!=997 and ${CR002}!=997						${QN1}
ROW214	select_multiple plotlist10	CR003_10	Which plot did you use to grow this crop?	Qual parcela você usou para cultivar essa cultura?	Enumerator: If you named the plots earlier, please refer to the information you collected.	Enumerador: se você nomeou as parcelas anteriormente, consulte as informações que você coletou.				${FILTER1}=1 and ${LN002}=10 and ${CROPN}!=997 and ${CR002}!=997						${QN1}
ROW215	decimal	CR004	What was the total {area} cultivated of ${CRC1} during the [last 12 months]? Note: If the household grows ${CRC1} on 2 plots, add the area together. (units on next page Acres/Hectares/Square Meters)	Qual foi a área total cultivada de ${CRC1} durante os [últimos 12 meses]? Nota: Se a família aumentar ${CRC1} em 2 parcelas, adicione a área. (unidades na página seguinte Acres / Hectares / Metros quadrados)	NOTE: If the household grew ${CRC1} on more than one plot, add the area grown together to find the total area grown.	NOTA: Se a família cresceu ${CRC1} em mais de um lote, adicione a área cultivada para encontrar a área total cultivada.	.>0	If the household grew crops, they need at least some area.	Se a unidade familiar cultivava culturas, precisava de pelo menos alguma área.	${FILTER1}=1 and ${CR002}!=997 and ${CROPN}!=997				thousands-sep		${QN1}
ROW216	select_one plotunit	CR004b	Enumerator: what is the unit of measurement for the amount provided in the previous question?	Enumerador: qual é a unidade de medida da quantidade fornecida na pergunta anterior?						${FILTER1}=1 and ${CR002}!=997 and ${CROPN}!=997						${QN1}
ROW217	decimal	CR005	How much ${CRC1} did you HARVEST during the [last 12 months]? (Units on next page, Kg/Tons)	Quanto ${CRC1} você colheu nos [últimos 12 meses]? (Unidades na página seguinte, quilogramas / Toneladas)	Units in next question, KILOGRAMS OR TONS.	Unidades na próxima pergunta, QUILOGRAM OU TONELADAS.	.>=0			${CR004}>0 and ${FILTER1}=1 and ${CROPN}=1 and ${CR002}!=997 and ${CROPN}!=997				thousands-sep		${QN1}
ROW218	select_one weights	CR006	Choose measurement unit	Escolha a unidade de medida						${CR004}>0 and ${FILTER1}=1 and ${CROPN}=1 and ${CR005}>0 and ${CR002}!=997 and ${CROPN}!=997						${QN1}
ROW219	note	CSN01	Now I will ask you some questions regarding the use you give to the harvest. <span style="color:red">Remember that [last 12 months] refers to the period from January 2019 to December 2019</span>	Agora vou fazer algumas perguntas sobre o uso que você dá à colheita. <span style="color:red"> Lembre-se de que [últimos 12 meses] se refere ao período de janeiro de 2019 a dezembro de 2019</span>						${CR004}>0 and ${FILTER1}=1 and ${CR002}!=997 and ${CROPN}!=997							1
ROW220	decimal	CR006a	How much ${CRC1} did your household SELL during the [last 12 months]? (Units on next page, Kg/Tons)	Quanto ${CRC1} sua casa vendeu durante os [últimos 12 meses]? (Unidades na página seguinte, Quilo / Toneladas)			.>=0			${CR004}>0 and ${FILTER1}=1 and ${CROPN}=1 and ${CR002}!=997 and ${CROPN}!=997				thousands-sep		${QN1}
ROW221	select_one weights	CR006b	Choose measurement unit	Escolha a unidade de medida						${CR004}>0 and ${FILTER1}=1 and ${CROPN}=1 and ${CR006a}>0 and ${CR002}!=997 and ${CROPN}!=997						${QN1}
ROW222	decimal	CR007	How much {R$} did your household receive from selling ${CRC1} harvested from [last 12 months]?	Quanto {R $} sua família recebeu por vender ${CRC1} colhidos nos [últimos 12 meses]?	R$		.>=0	Error: Amount entered is larger than value of actual harvest.	Erro: o valor inserido é maior que o valor da colheita real.	${CR004}>0 and ${FILTER1}=1 and ${CR002}!=997 and ${CROPN}!=997				thousands-sep		${QN1}
ROW223	decimal	CR008	Of the ${CR007} {R$} sold, how much was sold locally INSIDE [Prado, Alcobaca, Caravelas and Nova Vicosa município] ou [teixeira de freitas]?	Dos ${CR007} {R $} vendidos, quanto foi vendido localmente DENTRO [Prado, Alcobaca, Caravelas and Nova Vicosa município] ou [teixeira de freitas]?	R$. We define the local economy as [Prado, Alcobaca, Caravelas and Nova Vicosa município] ou [teixeira de freitas].	R$. Nós definimos a economia local como [Prado, Alcobaca, Caravelas and Nova Vicosa município] ou [teixeira de freitas].	.<=${CR007}	Error: Amount entered is larger than value sold	Erro: o valor inserido é maior que o valor vendido	${CR004}>0 and ${FILTER1}=1 and ${CR002}!=997 and ${CROPN}!=997 and ${CR007}>0				thousands-sep		${QN1}
ROW224	select_one ynd	CR008_lodge	Was the amount (${CR008} R$) you sold locally primarily sold to a lodge or hotel?	O valor ( ${CR008} R$) que você vendeu localmente foi vendido principalmente para uma alojamento, pousada ou hotel?						${CR004}>0 and ${FILTER1}=1 and ${CR002}!=997 and ${CROPN}!=997 and ${CR007}>0 and ${CR008}>0						${QN1}
ROW225	decimal	CR010	How much {R$} worth of ${CRC1} was CONSUMED by your household from [last 12 months] harvest? Here we asking respondents to estimate the value.	Quanto {R $} em ${CRC1} foi CONSUMIDO por sua família desde a colheita [dos últimos 12 meses]? Aqui, pedimos aos entrevistados para estimar o valor.	In addition to how much was sold…	Além de quanto foi vendido…				${CR004}>0 and ${FILTER1}=1 and ${CR002}!=997 and ${CROPN}!=997				thousands-sep		${QN1}
ROW226	decimal	CR011	How much {R$} worth of ${CRC1} was lost due to spoilage? Here we asking respondents to estimate the value.	Quanto {R $} de ${CRC1} foi perdido devido a deterioração? Aqui, pedimos aos entrevistados para estimar o valor.	In addition to how much was sold and consumed…	Além de quanto foi vendido e consumido…				${CR004}>0 and ${FILTER1}=1 and ${CR002}!=997 and ${CROPN}!=997				thousands-sep		${QN1}
ROW227	decimal	CR012	How much {R$} worth of ${CRC1} was used as animal feed from [last 12 months] harvest? Here we asking respondents to estimate the value.	Quanto {R $} de ${CRC1} foi usado como alimentação animal da [últimos 12 meses] da colheita? Aqui, pedimos aos entrevistados para estimar o valor.	In addition to how much was sold, consumed, and lost to spoilage…	Além de quanto foi vendido, consumido e perdido por deterioração…				${CR004}>0 and ${FILTER1}=1 and ${CR002}!=997 and ${CROPN}!=997				thousands-sep		${QN1}
ROW228	decimal	CR013	How much {R$} worth of ${CRC1} was given away as gifts from [last 12 months] harvest? Here we asking respondents to estimate the value.	Quanto {R $} em ${CRC1} foi dado/distribuído da colheita [nos últimos 12 meses]? Aqui, pedimos aos entrevistados para estimar o valor.	In addition to how much was sold, consumed, lost to spoilage, and used as animal feed…	Além de quanto foi vendido, consumido, perdido por deterioração e usado como ração animal…				${CR004}>0 and ${FILTER1}=1 and ${CR002}!=997 and ${CROPN}!=997				thousands-sep		${QN1}
ROW229	decimal	CR014	of the ${CR013} {R$} worth of ${CRC1} given away as gifts, how many {R$} was given to someone who lives in [Prado, Alcobaca, Caravelas and Nova Vicosa município] ou [teixeira de freitas]?	dos ${CR013} {R $} de ${CRC1} dados, quantos {R $} foram dados a alguém que mora em [Prado, Alcobaca, Caravelas and Nova Vicosa município] ou [teixeira de freitas]?	R$. For [island] we define the local economy as [Prado, Alcobaca, Caravelas and Nova Vicosa município] ou [teixeira de freitas].	R$. Para [ilha], definimos a economia local como [Prado, Alcobaca, Caravelas and Nova Vicosa município] ou [teixeira de freitas].	.<=${CR013}	Check the previous question	Verifique a pergunta anterior	${CR004}>0 and ${FILTER1}=1 and ${CR002}!=997 and ${CROPN}!=997 and ${CR013}>0				thousands-sep		${QN1}
ROW230	decimal	CR015	How much {R$} worth of ${CRC1} do you still have stored from [last 12 months] harvest? Here we asking respondents to estimate the value.	Quanto {R $} em ${CRC1} você ainda armazenou/guardou da [últimos 12 meses] da colheita? Aqui, pedimos aos entrevistados para estimar o valor.	R$	R$				${CR004}>0 and ${FILTER1}=1 and ${CR002}!=997 and ${CROPN}!=997				thousands-sep		${QN1}
ROW231	decimal	CR_value_additional	How much in {R$} of ${CRC1} was used for ANY OTHER PURPOSES from the harvest in the [last 12 months]? NOTE: We already asked about sales, consumption, spoilage, animal feed, gifts and storage. We are asking for ANY OTHER USE of ${CRC1} that HAS NOT already been reported.	Quanto foi utilizado em {R $} de ${CRC1} para QUALQUER OUTRO FINALIDADE da colheita nos [últimos 12 meses]? NOTA: Já perguntamos sobre vendas, consumo, deterioração, alimentação animal, presentes e armazenamento. Estamos solicitando QUALQUER OUTRA UTILIZAÇÃO de ${CRC1} que ainda não foi relatada.	We are asking for ANY other uses that the household may have for ${CRC1} not already recorded. For example, ask the household if they had any other use for ${CRC1}.	Estamos solicitando outros usos que a família possa ter por US ${CRC1} ainda não registrados. Por exemplo, pergunte à família se eles tiveram outro uso por ${CRC1}.	.>=0			${CR004}>0 and ${FILTER1}=1 and ${CR002}!=997 and ${CROPN}!=997				thousands-sep		${QN1}
ROW232	calculate	CR_valcheckcalc								${CR004}>0 and ${FILTER1}=1 and ${CR002}!=997 and ${CROPN}!=997	if(${CR010}=997,0,${CR010})+if(${CR011}=997,0,${CR011})+if(${CR012}=997,0,${CR012})+if(${CR013}=997,0,${CR013})+if(${CR007}=997,0,${CR007})+if(${CR015}=997,0,${CR015})+if(${CR_value_additional}=997,0,${CR_value_additional})
ROW233	decimal	CR_value_total	You reported that the TOTAL VALUE OF HARVEST for ${CRC1} is ${CR_valcheckcalc} {R$} (calculated from previous questions). If there had been no drought/floods/theft/pests etc. and you managed to harvest everything planted, how many {R$} of ${CRC1} would you have been able to harvest from the [last 12 months]? NOTE: Here we are asking a HYPOTHETICAL question.	Você informou que o VALOR TOTAL DA COLHEITA de ${CRC1} é ${CR_valcheckcalc} {R $} (calculado a partir de perguntas anteriores). Se não houvesse seca / inundação / roubo / pragas, etc. e você conseguisse colher tudo o que plantou, quantos {R $} de ${CRC1} você seria capaz de colher nos [últimos 12 meses]? NOTA: Aqui estamos fazendo uma pergunta HIPOTÉTICA.	Here we are asking the household to imagine if the drought did not happen, and no animals ate their crops, how much {R$} would they have been able to sell their harvested ${CRC1} at?		.>=${CR_valcheckcalc}			${CR004}>0 and ${FILTER1}=1 and ${CR002}!=997 and ${CROPN}!=997					${CR_valcheckcalc}	${QN1}
ROW234
ROW235	note	IAN1	We will now ask a few questions on inputs you or your household used for ${CRC1} in the [last 12 months]	Agora, faremos algumas perguntas sobre as entradas que você ou sua família usou por ${CRC1} nos [últimos 12 meses]	We want this section to be promted for the crops that were prompted in the previous section	Queremos que esta seção seja solicitada para as culturas solicitadas na seção anterior				${FILTER1}=1 and ${CR004}>0 and ${CR002}!=997 and ${CROPN}!=997							1
ROW236	decimal	IA001	In the [last 12 months], what was the estimated value of seeds used to grow ${CRC1} in {R$}?	Nos [últimos 12 meses], qual foi o valor estimado das sementes usadas para cultivar ${CRC1} em {R $}?	R$.Here we are asking for the amount in {R$}, if the item was from loans or gifts, ask the farmer to estimate the cost it would have taken to purchase the amount given.	R $ .Aqui estamos solicitando o valor em {R $}, se o item for de empréstimos ou presentes, peça ao fazendeiro que calcule o custo que seria necessário para comprar o valor dado.	.>=0			${FILTER1}=1 and ${CR004}>0 and ${CR002}!=997 and ${CROPN}!=997				thousands-sep		${QN1}
ROW237	decimal	MP17	Of the ${IA001} {R$} of seeds purchased, how much (in {R$}) was purchased from some store/business/individual INSIDE [Prado, Alcobaca, Caravelas and Nova Vicosa município] ou [teixeira de freitas]?	Dos ${IA001} {R $} de sementes compradas, quanto (em {R $}) foram comprados de alguma loja / negocio / indivíduo DENTRO [Prado, Alcobaca, Caravelas and Nova Vicosa município] ou [teixeira de freitas]?	R$	R$	.<=${IA001}	Check the previous question	Verifique a pergunta anterior	${FILTER1}=1 and ${CR004}>0 and ${IA001}>0 and ${CR002}!=997 and ${CROPN}!=997				thousands-sep		${QN1}
ROW238	decimal	IA002	In the [last 12 months], what was the {total value in R$} of pesticides used to grow ${CRC1} in {R$}?	Nos [últimos 12 meses], qual foi o {valor total em R $} de pesticidas usado para aumentar ${CRC1} em {R $}?	R$.Here we are asking for the amount in {R$}, if the item was from loans or gifts, ask the farmer to estimate the cost it would have taken to purchase the amount given.	R $ .Aqui estamos solicitando o valor em {R $}, se o item for de empréstimos ou presentes, peça ao fazendeiro que calcule o custo que seria necessário para comprar o valor dado.	.>=0			${FILTER1}=1 and ${CR004}>0 and ${CR002}!=997 and ${CROPN}!=997				thousands-sep		${QN1}
ROW239	decimal	MP18	Of the ${IA002} {R$} of pesticides purchased, how much (in {R$}) was purchased from some store/business/individual INSIDE [Prado, Alcobaca, Caravelas and Nova Vicosa município] ou [teixeira de freitas]?	Dos ${IA002} {R $} de pesticidas comprados, quanto (em {R $}) foi comprado de alguma loja / empresa / indivíduo DENTRO [Prado, Alcobaca, Caravelas and Nova Vicosa município] ou [teixeira de freitas]?	R$	R$	.<=${IA002}	Check the previous question	Verifique a pergunta anterior	${FILTER1}=1 and ${CR004}>0 and ${IA002}>0 and ${CR002}!=997 and ${CROPN}!=997				thousands-sep		${QN1}
ROW240	decimal	IA003	In the [last 12 months], what was the {total value in R$} of fertilizer (chemical/manure) used to grow ${CRC1}?	Nos [últimos 12 meses], qual foi o {valor total em R $} de fertilizante (produto químico / esterco) usado para cultivar ${CRC1}?	R$.Here we are asking for the amount in {R$}, if the item was from loans or gifts, ask the farmer to estimate the cost it would have taken to purchase the amount given.	R $ .Aqui estamos solicitando o valor em {R $}, se o item for de empréstimos ou presentes, peça ao fazendeiro que calcule o custo que seria necessário para comprar o valor dado.	.>=0			${FILTER1}=1 and ${CR004}>0 and ${CR002}!=997 and ${CROPN}!=997				thousands-sep		${QN1}
ROW241	decimal	MP19	Of the ${IA003} {R$} of fertilizer (chemical/manure) purchased, how much (in {R$}) was purchased from some store/business/individual INSIDE [Prado, Alcobaca, Caravelas and Nova Vicosa município] ou [teixeira de freitas]?	Dos ${IA003} {R $} de fertilizantes (químicos / esterco) adquiridos, quanto (em {R $}) foi comprado em alguma loja / empresa / indivíduo INSIDE [Prado, Alcobaca, Caravelas and Nova Vicosa município] ou [teixeira de freitas]?	R$	R$	.<=${IA003}			${FILTER1}=1 and ${CR004}>0 and ${IA003}>0 and ${CR002}!=997 and ${CROPN}!=997				thousands-sep		${QN1}
ROW242	integer	IA04	In the [last 12 months], how many {days} did you use machinery (rented or owned) in growing ${CRC1}?	Nos [últimos 12 meses], quantos {dias} você usou máquinas (alugadas ou próprias) para aumentar ${CRC1}?	If machinery was used but it was for less than 1 day, put 1.	Se a maquinaria foi usada, mas foi por menos de 1 dia, digite 1.	.>=0			${FILTER1}=1 and ${CR004}>0 and ${CR002}!=997 and ${CROPN}!=997				thousands-sep		${QN1}
ROW243	decimal	IA05	In the [last 12 months], how much did you spend in {R$} on renting machinery in growing ${CRC1}?	Nos [últimos 12 meses], quanto você gastou em {R $} no aluguel de máquinas para o cultivo de ${CRC1}?	Here we are asking for the amount in {R$}, if the machinery was owned by the household, enter 0.	Aqui estamos solicitando o valor em {R $}. Se o maquinário era de propriedade da família, digite 0.	.>=0			${FILTER1}=1 and ${CR004}>0 and ${CR002}!=997 and ${CROPN}!=997 and ${IA04}>0				thousands-sep		${QN1}
ROW244	decimal	IA06	Of the ${IA05} {R$} spent on renting machinery in the [last 12 months], how much of that went to a local machine operator located INSIDE [Prado, Alcobaca, Caravelas and Nova Vicosa município] ou [teixeira de freitas]?	Dos ${IA05} {R $} gastos em aluguel de máquinas nos [últimos 12 meses], quanto disso foi destinado a um operador de máquina local localizado no DENTRO [Prado, Alcobaca, Caravelas and Nova Vicosa município] ou [teixeira de freitas]?			.<=${IA05}	Check the previous question	Verifique a pergunta anterior	${FILTER1}=1 and ${CR004}>0 and ${CR002}!=997 and ${CROPN}!=997 and ${IA04}>0 and ${IA05}>0				thousands-sep		${QN1}
ROW245	integer	IA07	In the [last 12 months], how many {days} did you use an Ox/Cow (rented or owned) in growing ${CRC1}?	Nos [últimos 12 meses], quantos {dias} você usou um boi / vaca /cavalo / burro (alugado ou próprio) no cultivo de ${CRC1}?	If machinery was used but it was for less than 1 day, put 1.	Se a maquinaria foi usada, mas foi por menos de 1 dia, digite 1.	.>=0			${FILTER1}=1 and ${CR004}>0 and ${CR002}!=997 and ${CROPN}!=997				thousands-sep		${QN1}
ROW246	decimal	IA08	In the [last 12 months], how much did you spend in {R$} on renting Ox/Cow in growing ${CRC1}?	Nos [últimos 12 meses], quanto você gastou em {R $} no aluguel de bois / vacas para o aumento de ${CRC1}?	Here we are asking for the amount in {R$}, if the machinery was owned by the household, enter 0.	Aqui estamos solicitando o valor em {R $}. Se o maquinário era de propriedade da família, digite 0.	.>=0			${FILTER1}=1 and ${CR004}>0 and ${CR002}!=997 and ${CROPN}!=997 and ${IA07}>0				thousands-sep		${QN1}
ROW247	decimal	IA09	Of the ${IA08} {R$} spent on renting Ox/Cow in the [last 12 months], how much of that went to a local livestock owner INSIDE [Prado, Alcobaca, Caravelas and Nova Vicosa município] ou [teixeira de freitas]?	Dos ${IA08} {R $} gastos em aluguel de boi / vaca nos [últimos 12 meses], quanto disso foi destinado a um proprietário de gado local INSIDE [Prado, Alcobaca, Caravelas and Nova Vicosa município] ou [teixeira de freitas]?			.<=${IA08}	Check the previous question	Verifique a pergunta anterior	${FILTER1}=1 and ${CR004}>0 and ${CR002}!=997 and ${CROPN}!=997 and ${IA07}>0 and ${IA08}>0				thousands-sep		${QN1}
ROW248	end_repeat
ROW249	end group
ROW250
ROW251	begin group	G7	Large Livestock	Pecuaria grande
ROW252	note	LVN1	[Large Livestock] Now, let me ask you about the animals and livestock that your household may have in the [last 12 months].	Agora, deixe-me perguntar sobre os animais e pecuaria que sua família pode ter nos [últimos 12 meses].	Note to enumerator: These questions only pertain to large livestock such as cattles, pigs, goats, etc. Remember that small livestock include rabbits, chickens, doves, ducks, quail, and turkey.	Nota para o enumerador: Essas perguntas dizem respeito apenas aos animais de grande porte, como gado, porcos, cabras, etc. Lembre-se de que animais de pequeno porte incluem coelhos, galinhas, pombas, patos, codornas e perus.				${FILTER2}=1
ROW253	select_one yn	LV001	During the [last 12 months], have you or any member of your household raised or owned TWO OR MORE livestock animals (e.g., cattle, pigs, goats, etc.)?	Durante os [últimos 12 meses], você ou algum membro da sua família criou ou possuí dois ou mais animais (por exemplo, gado, porcos, cabras etc.)?	Note to enumerator: recall these questions only apply to large animals.	Nota para o enumerador: lembre-se de que essas perguntas se aplicam apenas a animais grandes.				${FILTER2}=1						${QN1}
ROW254	select_multiple LIVESTOCK	LV002	During the [last 12 months], which of the following animals have you or any member of your household raised or owned?	Durante os [últimos 12 meses], qual dos seguintes animais você ou algum membro de sua família criou ou possui?	Maximum is 3 different types of livestock/animals. If the household has more than 3, record the three most valuable (in TOTAL VALUE)	Máximo é de 3 tipos diferentes de gado / animais. Se a família tiver mais de 3, registre os três mais valiosos (em VALOR TOTAL)	count-selected(.)<=3			${LV001}=1 and ${FILTER2}=1						${QN1}
ROW255	begin_repeat	LVR1	Detailed questions about household owned animals	Perguntas detalhadas sobre animais domésticos da familia						${LV001}=1 and ${FILTER2}=1			count-selected(${LV002})
ROW256	calculate	LVC1								${LV001}=1 and ${FILTER2}=1	jr:choice-name(selected-at(${LV002}, position(..)-1), '${LV002}')
ROW257	text	LV002_2	Animal ID ${LVC1}	Animal ID ${LVC1}	Swipe to next question	Passar para a próxima pergunta				${LV001}=1 and ${FILTER2}=1	selected-at(${LV002},position(..)-1)						1	1
ROW258	integer	LV003	{How many} ${LVC1} are owned by your household [currently] either at your farm or away?	[Quantos] ${LVC1} pertencem à sua família [atualmente] na sua fazenda ou fora?	If you accidently opened a roster for ${LVC1}, put "997" here to stop this roster.	Se você acidentalmente abriu um roster por ${LVC1}, coloque "997" aqui para interromper este roster.	.>=0			${LV002}!=997 and ${FILTER2}=1				thousands-sep		${QN1}
ROW259	decimal	LV003_tval	Imagine someone wants to buy ALL of your ${LVC1}. How much {R$} do you estimate your ${LVC1} to be worth [currently]?	Imagine que alguém queira comprar TODOS os seus ${LVC1}. Quanto {R$} você estima que seu ${LVC1} valha [atualmente]?						${LV002}!=997 and ${FILTER2}=1 and ${LV003}>0 and ${LV003}!=997				thousands-sep		${QN1}
ROW260	integer	LV004	{How many} ${LVC1} were owned by your household [one year ago]?	[Quantos] ${LVC1} pertenciam à sua casa [um ano atrás]?						${LV002}!=997 and ${LV003}!=997 and ${FILTER2}=1				thousands-sep		${QN1}
ROW261	integer	LV005	During the [last 12 months], {How many} ${LVC1} did your household consume from the animals you own?	Durante os [últimos 12 meses], [quantos] ${LVC1} sua família consumiu dos animais que você possui?	Do not count OUTSIDE purchases. For example, eating cow/chicken at a restaurant does NOT count. If the household slaughters an animal and eats a small part, selling most of the animal should be recorded as a "sale" and not consumption.	Não conte compras FORA. Por exemplo, comer vaca / frango em um restaurante NÃO conta. Se a família abater um animal e comer uma pequena parte, a venda da maior parte do animal deve ser registrada como "venda" e não como consumo.				${LV002}!=997 and ${LV003}!=997 and ${FILTER2}=1				thousands-sep		${QN1}
ROW262	integer	LV013	During the [last 12 months], {How many} ${LVC1} did your household sell?	Durante os [últimos 12 meses], [quantos] ${LVC1} sua casa vendeu?						${LV002}!=997 and ${LV003}!=997 and ${FILTER2}=1				thousands-sep		${QN1}
ROW263	integer	LV014	How much did you receive in {R$} in total for the sales of ${LVC1} over the [last 12 months]?	Quanto você recebeu em {R$} no total pelas vendas de ${LVC1} nos [últimos 12 meses]?	Here we are asking for the TOTAL amount, NOT the unit price.	Aqui, solicitamos o valor TOTAL, NÃO o preço unitário.				${LV013}>=1 and ${LV002}!=997 and ${LV003}!=997 and ${FILTER2}=1				thousands-sep		${QN1}
ROW264	decimal	LV015	Of the ${LV014} {R$} of ${LVC1} sold, how much of that was sold INSIDE [Prado, Alcobaca, Caravelas and Nova Vicosa município] ou [teixeira de freitas] (in {R$})?	Dos ${LV014} {R$} de ${LVC1} vendidos, quanto disso foi vendido DENTRO [Prado, Alcobaca, Caravelas and Nova Vicosa município] ou [teixeira de freitas] (em {R$})?			.<=${LV014}			${LV013}>=1 and ${LV002}!=997 and ${LV003}!=997 and ${FILTER2}=1 and ${LV014}>0				thousands-sep		${QN1}
ROW265	select_one ynd	LV015_lodge	Was the amount (${LV015} R$) you sold locally primarily sold to a lodge or hotel?	O valor (${LV015} R$) que você vendeu localmente foi vendido principalmente para uma loja ou hotel?						${LV013}>=1 and ${LV002}!=997 and ${LV003}!=997 and ${FILTER2}=1 and ${LV014}>0 and ${LV015}>0						${QN1}
ROW266	integer	LV006	During the [last 12 months], {How many} ${LVC1} did your household buy to raise?	Durante os [últimos 12 meses], [quantos] ${LVC1} sua família comprou para criar?						${LV002}!=997 and ${LV003}!=997 and ${FILTER2}=1				thousands-sep		${QN1}
ROW267	integer	LV007	How much did you spend in {R$} in total over the [last 12 months] in purchases of ${LVC1} to raise?	Quanto você gastou em {R$} no total nos [últimos 12 meses] em compras de ${LVC1} para criar?	Do not count animals purchased to be eaten.	Não conte animais comprados para serem comidos.				${LV006}>=1 and ${LV002}!=997 and ${LV003}!=997 and ${FILTER2}=1				thousands-sep		${QN1}
ROW268	decimal	LV008	of the ${LV007} R$ of ${LVC1} purchased to raise, how much of that was purchased INSIDE [Prado, Alcobaca, Caravelas and Nova Vicosa município] ou [teixeira de freitas] (in {R$})?	dos ${LV007} R$ de ${LVC1} comprados para criar, quanto foi comprado DENTRO [Prado, Alcobaca, Caravelas and Nova Vicosa município] ou [teixeira de freitas] (em {R$})?						${LV006}>=1 and ${LV003}!=997 and ${FILTER2}=1 and ${LV002}!=997 and ${LV007}>0				thousands-sep		${QN1}
ROW269	integer	LV010	If you had to buy one living, matured ${LVC1} for raising today, how much would you have to pay in {R$}? Note: We are asking for a MATURED animal	Se você tivesse que comprar um ${LVC1} vivo e maduro para criar hoje, quanto você teria que pagar em {R$}? Nota: Estamos solicitando um animal amadurecido	If they do not know, ask for a best guess. Please assist them in finding the best approximation you can.	Se eles não souberem, peça um palpite. Por favor, ajude-os a encontrar a melhor aproximação possível.				${LV002}!=997 and ${LV003}!=997 and ${FILTER2}=1				thousands-sep		${QN1}
ROW270	integer	LV011	How many ${LVC1} were born over the [last 12 months]?	Quantos ${LVC1} nasceram nos [últimos 12 meses]?						${LV002}!=997 and ${LV003}!=997 and ${FILTER2}=1				thousands-sep		${QN1}
ROW271	integer	LV012	{How many} ${LVC1} unexpectedly died or were stolen over the [last 12 months]?	[Quantos] ${LVC1} morreram inesperadamente ou foram roubados nos [últimos 12 meses]?	We are including death due to other animals.	Estamos incluindo a morte devido a outros animais.				${LV002}!=997 and ${LV003}!=997 and ${FILTER2}=1				thousands-sep		${QN1}
ROW272	integer	LV016	During the [last 12 months], {How many} ${LVC1} did your household give away?	Durante os [últimos 12 meses], [quantos] ${LVC1} sua casa doou?						${LV002}!=997 and ${LV003}!=997 and ${FILTER2}=1				thousands-sep		${QN1}
ROW273	decimal	LV017	How much land is reserved for ${LVC1} in the form of pens and cages in the [last 12 months]?	Quanta terra é reservada por ${LVC1} na forma de estábulo e gaiolas nos [últimos 12 meses]?	Units in next question	Unidades na próxima pergunta				${LV002}!=997 and ${LV003}!=997 and ${FILTER2}=1				thousands-sep		${QN1}
ROW274	select_one plotunit	LV017_units	Choose measurement units	Escolha unidades de medida						${LV002}!=997 and ${LV003}!=997 and ${FILTER2}=1 and ${LV017}>0						${QN1}
ROW275	decimal	LV018	How much did you spend in {R$} on building or maintaining any structure used for grazing/rearing ${LVC1} in the [last 12 months]?	Quanto você gastou em {R$} na construção ou manutenção de qualquer estrutura usada para pastar / criar ${LVC1} nos [últimos 12 meses]?	If nothing was spent, record 0. DO NOT count free roaming land. We are simply asking for the amount of money used to construct the pen or barn.	Se nada foi gasto, registre 0. NÃO conte terra de "roaming" grátis. Estamos simplesmente pedindo a quantidade de dinheiro usada para construir o estabulo ou o celeiro.				${LV002}!=997 and ${LV003}!=997 and ${FILTER2}=1				thousands-sep		${QN1}
ROW276	decimal	LV019	During the [last 12 months] how much did you spend in {R$} in vet services and medicines for ${LVC1}?	Durante os [últimos 12 meses], quanto você gastou em {R$} em serviços veterinários e medicamentos por ${LVC1}?	If they have trouble answering, ask for the cost in a typical month, then multiply by 12.	Se eles tiverem problemas para responder, peça o custo em um mês típico e multiplique por 12.				${LV002}!=997 and ${LV003}!=997 and ${FILTER2}=1				thousands-sep		${QN1}
ROW277	select_one local_brazil	MP27	Where is the main source of vet services and medicines for ${LVC1} located at?	Onde está localizada a principal fonte de serviços e medicamentos veterinários para ${LVC1}?	For [island] we define the local economy as [Prado, Alcobaca, Caravelas and Nova Vicosa município] ou [teixeira de freitas].	Para [ilha], definimos a economia local como [Prado, Alcobaca, Caravelas and Nova Vicosa município] ou [teixeira de freitas].				${LV019}>0 and ${LV002}!=997 and ${LV003}!=997 and ${FILTER2}=1						${QN1}
ROW278	decimal	LV021	During the [last 12 months], how much did you spend in {R$} in fodder and feeds for ${LVC1}?	Durante os [últimos 12 meses], quanto você gastou em {R$} em forragens e alimentos para ${LVC1}?						${LV002}!=997 and ${LV003}!=997 and ${FILTER2}=1				thousands-sep		${QN1}
ROW279	select_one local_brazil	MP28	Where is the main source of fodder and feeds for ${LVC1} located at?	Onde está localizada a principal fonte de forragens e alimentos para ${LVC1}?	For [island] we define the local economy as [Prado, Alcobaca, Caravelas and Nova Vicosa município] ou [teixeira de freitas].	Para [ilha], definimos a economia local como [Prado, Alcobaca, Caravelas and Nova Vicosa município] ou [teixeira de freitas].				${LV021}>0 and ${LV002}!=997 and ${LV003}!=997 and ${FILTER2}=1						${QN1}
ROW293	decimal	LV_hp	What is the value of milk or other animal products ${LVC1} produces in a [typical month]?	Qual é o valor do leite ou de outros produtos de origem animal que ${LVC1} produz em um [mês típico]?						${LV002}!=997 and ${LV003}!=997 and ${FILTER2}=1				thousands-sep		${QN1}
ROW280	end_repeat
ROW281	end group
ROW282
ROW283	begin group	G8	Small Livestock	Pecuaria pequena
ROW284	note	SLVN1	[Small Livestock] Now, let me ask you about the chicken/duck/rabbits/turkey/quail/doves you may have raised in the [last 3 months].	Agora, deixe-me perguntar sobre as galinhas / patos / coelhos / perus / codornas / pombas que você pode ter criado nos [últimos 3 meses].						${FILTER2}=1
ROW285	select_one yn	SLV001	During the [last 3 months], have you or any member of your household raised or owned TWO OR MORE chicken/duck/rabbits/turkey/quail/doves?	Durante os [últimos 3 meses], você ou algum membro da sua família criou ou possuía DOIS OU MAIS galinha / pato / coelho / peru / codorna / pomba?						${FILTER2}=1						${QN1}
ROW286	select_multiple LIVESTOCK_S	SLV002	During the [last 3 months], have you or any member of your household raised or owned any of the following animals?	Durante os [últimos 3 meses], você ou algum membro de sua família criou ou possuía algum dos seguintes animais?	Select a maximum of three small livestock types. If the household owns more than three types of livestock from the list, record the three most valuable in TOTAL VALUE.	Selecione no máximo três tipos de animais pequenos. Se a família possuir mais de três tipos de pecuaria da lista, registre os três mais valiosos em VALOR TOTAL.	count-selected(.)<=3			${SLV001}=1 and ${FILTER2}=1						${QN1}
ROW287	begin_repeat	SLVR1	Detailed questions about household owned animals							${SLV001}=1 and ${FILTER2}=1			count-selected(${SLV002})
ROW288	calculate	SLVC1								${SLV001}=1 and ${FILTER2}=1	jr:choice-name(selected-at(${SLV002}, position(..)-1), '${SLV002}')
ROW289	text	SLV002_2	Animal ID ${SLVC1}	Animal ID ${SLVC1}		Passar para a próxima pergunta				${SLV001}=1 and ${FILTER2}=1	selected-at(${SLV002},position(..)-1)						1
ROW290	integer	SLV003	{How many} ${SLVC1} are owned by your household [currently] (present at your farm or away)?	[Quantos] ${SLVC1} pertencem à sua família [atualmente] na sua fazenda ou fora?			.>=0			${SLV002}!=997 and ${FILTER2}=1				thousands-sep		${QN1}
ROW291	decimal	SLV003_tval	Imagine someone wants to buy ALL of your ${SLVC1}. How much {R$} do you estimate your ${SLVC1} to be worth [currently]?	Imagine que alguém queira comprar TODOS os seus ${SLVC1}. Quanto {R$} você estima que seu ${SLVC1} valha [atualmente]?						${SLV002}!=997 and ${FILTER2}=1 and ${SLV003}>0 and ${SLV003}!=997				thousands-sep		${QN1}
ROW292	integer	SLV004	{How many} ${SLVC1} were owned by your household [three months ago] (present at your farm or away)?	[Quantos] ${SLVC1} pertenciam à sua casa [um ano atrás]?						${SLV002}!=997 and ${SLV003}!=997 and ${FILTER2}=1				thousands-sep		${QN1}
ROW293	integer	SLV005	During the [last 3 months], how many ${SLVC1} did your household consume from the animals you own?	Durante os [últimos 3 meses], [quantos] ${SLVC1} sua família consumiu dos animais que você possui?	Do not count OUTSIDE purchases. For example, eating cow/chicken at a restaurant does NOT count. If the household slaughters an animal and eats a small part, selling most of the animal should be recorded as a "sale" and not consumption.	Não conte compras FORA. Por exemplo, comer vaca / frango em um restaurante NÃO conta. Se a família abater um animal e comer uma pequena parte, a venda da maior parte do animal deve ser registrada como "venda" e não como consumo.				${SLV002}!=997 and ${SLV003}!=997 and ${FILTER2}=1				thousands-sep		${QN1}
ROW294	integer	SLV013	During the [last 3 months], how many ${SLVC1} did your household sell?	Durante os [últimos 3 meses], [quantos] ${SLVC1} sua casa vendeu?						${SLV002}!=997 and ${SLV003}!=997 and ${FILTER2}=1				thousands-sep		${QN1}
ROW295	integer	SLV014	How much did you receive in {R$} for the sales of ${SLVC1} over the [last 3 months]?	Quanto você recebeu em {R$} no total pelas vendas de ${SLVC1} nos [últimos 3 meses]?						${SLV013}>=1 and ${SLV002}!=997 and ${SLV003}!=997 and ${FILTER2}=1				thousands-sep		${QN1}
ROW296	decimal	SLV015	of the ${SLV014} R$ of ${SLVC1} sold, how much of that was sold INSIDE [Prado, Alcobaca, Caravelas and Nova Vicosa município] ou [teixeira de freitas] (in {R$})?	Dos ${SLV014} {R$} de ${SLVC1} vendidos, quanto disso foi vendido DENTRO [Prado, Alcobaca, Caravelas and Nova Vicosa município] ou [teixeira de freitas] (em {R$})?			.<=${SLV014}			${SLV013}>=1 and ${SLV002}!=997 and ${SLV003}!=997 and ${FILTER2}=1 and ${SLV014}>0				thousands-sep		${QN1}
ROW297	select_one ynd	SLV015_lodge	Was the amount (${SLV015} R$) you sold locally primarily sold to a lodge or hotel?	O valor (${SLV015} R$) que você vendeu localmente foi vendido principalmente para uma loja ou hotel?						${SLV013}>=1 and ${SLV002}!=997 and ${SLV003}!=997 and ${FILTER2}=1 and ${SLV014}>0 and ${SLV015}>0						${QN1}
ROW298	integer	SLV006	During the [last 3 months], how many ${SLVC1} did your household buy to raise?	Durante os [últimos 3 meses], [quantos] ${SLVC1} sua família comprou para criar?						${SLV002}!=997 and ${SLV003}!=997 and ${FILTER2}=1				thousands-sep		${QN1}
ROW299	integer	SLV007	How much did you spend in {R$} over the [last 3 months] in purchasing ${SLVC1} to raise?	Quanto você gastou em {R$} no total nos [últimos 3 meses] em compras de ${SLVC1} para criar?	Here we are asking for the TOTAL amount, NOT the unit price.	Aqui, solicitamos o valor TOTAL, NÃO o preço unitário.				${SLV006}>=1 and ${SLV002}!=997 and ${SLV003}!=997 and ${FILTER2}=1				thousands-sep		${QN1}
ROW300	decimal	SLV008	Of the ${SLV007} R$ of ${SLVC1} purchased to raise, how much of that was purchased INSIDE [Prado, Alcobaca, Caravelas and Nova Vicosa município] ou [teixeira de freitas] (in {R$})?	dos ${SLV007} R$ de ${SLVC1} comprados para criar, quanto foi comprado DENTRO [Prado, Alcobaca, Caravelas and Nova Vicosa município] ou [teixeira de freitas] (em {R$})?			.<=${SLV007}			${SLV006}>=1 and ${SLV002}!=997 and ${SLV003}!=997 and ${FILTER2}=1 and ${SLV007}>0				thousands-sep		${QN1}
ROW301	integer	SLV010	If you had to buy one living, mature ${SLVC1} for raising today, how much would you have to pay in {R$}?	Se você tivesse que comprar um ${SLVC1} vivo e maduro para criar hoje, quanto você teria que pagar em {R$}? Nota: Estamos solicitando um animal amadurecido	Here we are asking for the price of one mature animal, bought for the purpose of raising.	Aqui estamos pedindo o preço de um animal maduro, comprado com a finalidade de criação.				${SLV002}!=997 and ${SLV003}!=997 and ${FILTER2}=1				thousands-sep		${QN1}
ROW302	integer	SLV011	{How many} ${SLVC1} were there born over the [last 3 months]?	Quantos ${SLVC1} nasceram nos [últimos 3 meses]?						${SLV002}!=997 and ${SLV003}!=997 and ${FILTER2}=1				thousands-sep		${QN1}
ROW303	integer	SLV012	{How many} ${SLVC1} unexpectedly died or were stolen over the [last 3 months]?	[Quantos] ${SLVC1} morreram inesperadamente ou foram roubados nos [últimos 3 meses]?	We are including death due to other animals.	Estamos incluindo a morte devido a outros animais.				${SLV002}!=997 and ${SLV003}!=997 and ${FILTER2}=1				thousands-sep		${QN1}
ROW304	integer	SLV016	During the [last 3 months], how many ${SLVC1} did your household give away?	Durante os [últimos 3 meses], [quantos] ${SLVC1} sua casa doou?						${SLV002}!=997 and ${SLV003}!=997 and ${FILTER2}=1				thousands-sep		${QN1}
ROW305	decimal	SLV017	How much land is reserved for ${SLVC1} in the form of pens and cages in the [last 3 months]?	Quanta area é reservada para ${SLVC1} na forma de estábulo e gaiolas nos [últimos 3 meses]?	Units in next question	Unidades na próxima pergunta				${SLV002}!=997 and ${SLV003}!=997 and ${FILTER2}=1				thousands-sep		${QN1}
ROW306	select_one plotunit	SLV017_units	Choose measurement units	Escolha unidades de medida						${SLV002}!=997 and ${SLV003}!=997 and ${FILTER2}=1 and ${SLV017}>0						${QN1}
ROW307	decimal	SLV018	How much in {R$} did you spend on building or maintaining any structures used for grazing/rearing ${SLVC1} in the [last 3 months]?	Quanto você gastou em {R$} na construção ou manutenção de qualquer estrutura usada para pastar / criar ${SLVC1} nos [últimos 3 meses]?	If nothing was spent, record 0. DO NOT count free roaming land. We are simply asking for the amount of money used to construct the pen or barn.	Se nada foi gasto, registre 0. NÃO conte terra de roaming grátis. Estamos simplesmente pedindo a quantidade de dinheiro usada para construir a caneta ou a gaiola.				${SLV002}!=997 and ${SLV003}!=997 and ${FILTER2}=1				thousands-sep		${QN1}
ROW308	decimal	SLV019	During the [last 3 months] how much {R$} did you spend on vet services and medicines for ${SLVC1}?	Durante os [últimos 3 meses], quanto você gastou em {R$} em serviços veterinários e medicamentos por ${SLVC1}?	If they have trouble answering, ask for the cost in a typical month, then multiply by 12.	Se eles tiverem problemas para responder, peça o custo em um mês típico e multiplique por 12.				${SLV002}!=997 and ${SLV003}!=997 and ${FILTER2}=1				thousands-sep		${QN1}
ROW309	select_one local_brazil	SMP27	Where is the main source of vet services and medicines for ${SLVC1} located at?	Onde está localizada a principal fonte de serviços e medicamentos veterinários para ${SLVC1}?	For [island] we define the local economy as [Prado, Alcobaca, Caravelas and Nova Vicosa município] ou [teixeira de freitas].	Para [ilha], definimos a economia local como [Prado, Alcobaca, Caravelas and Nova Vicosa município] ou [teixeira de freitas].				${SLV019}>0 and ${SLV002}!=997 and ${SLV003}!=997 and ${FILTER2}=1						${QN1}
ROW310	decimal	SLV021	During the [last 3 months] how much in {R$} did you spend in fodder and feeds for ${SLVC1}?	Durante os [últimos 3 meses], quanto você gastou em {R$} em forragens e alimentos para ${SLVC1}?						${SLV002}!=997 and ${SLV003}!=997 and ${FILTER2}=1				thousands-sep		${QN1}
ROW311	select_one local_brazil	SMP28	Where is the main source of fodder and feeds for ${SLVC1} located at?	Onde está localizada a principal fonte de forragens e alimentos para ${SLVC1}?	For [island] we define the local economy as [Prado, Alcobaca, Caravelas and Nova Vicosa município] ou [teixeira de freitas].	Para [ilha], definimos a economia local como [Prado, Alcobaca, Caravelas and Nova Vicosa município] ou [teixeira de freitas].				${SLV021}>0 and ${SLV002}!=997 and ${SLV003}!=997 and ${FILTER2}=1						${QN1}
ROW293	decimal	SLV_hp	What is the value of eggs or other animal products ${LVC1} produces in a [typical month]?	Qual é o valor de ovos ou outros produtos de origem animal que $ {LVC1} produz em um [mês típico]?						${SLV002}!=997 and ${SLV003}!=997 and ${FILTER2}=1				thousands-sep		${QN1}
ROW312	end_repeat
ROW313	end group
ROW314	begin group	FISHING	[Fishing activity of the household]	[Atividade de pesca da unidade familiar]
ROW315	note	BN	Now we will ask some questions regarding fishing activities by the household. We will begin by discuss boats owned or used by the household.	Agora temos algumas perguntas sobre as atividades de pesca da unidade familiar. Começaremos discutindo os barcos que possui ou usa a família.
ROW316	integer	B002	How many boats did the household own or operate in the [last 12 months]?	Quantos barcos possuí ou opera a família nos [últimos 12 meses]?						${FILTER6}=1				thousands-sep		${QN1}
ROW317	note	B1	We are going to collect information about each of the boats owned or operated by the household in the [last 12 months]. Start with the largest boat.	Nós vamos coletar informações sobre cada um dos barcos pertencentes ou operados pela família nos [últimos 12 meses]. Comece com o maior barco.	We will only discuss the 4 largest boats if the household owns more than 4 boats.	Discutiremos apenas os 4 maiores barcos (se a família possuir mais de 4 barcos).				${B002}>0 and ${B002}!=997							1
ROW318	begin repeat	Binfo	Boat Information	Informações sobre o barco						${B002}>0			if(${B002}>4,4,${B002})
ROW319	decimal	B003	What is the length of the boat in {meters}?	Qual é o comprimento do barco em {metros}?	In meters. If the respondent only knows the length in feet, please multiply their response in feet by 3 and enter the result as the answer.	Em metros. Se o entrevistado souber apenas o comprimento em pés, multiplique sua resposta em pés por 3 e digite o resultado como resposta.								thousands-sep		${QN1}
ROW320	select_one boat_ownership	B004	Did the household own, share, rent or borrow this boat?	A família possuía, compartilhava, alugava ou tomava emprestado este barco?	'Share' means you share ownership of the boat. 'Borrow' means used boat without payment.	'Compartilhar' significa que você compartilha a propriedade do barco. 'Emprestar' significa barco usado sem pagamento.				${B003}!=997						${QN1}
ROW321	integer	B204a	What percentage of the revenue or profit generated from use of this boat was received by your household?	Que porcentagem da receita ou lucro gerado com o uso deste barco foi recebida por sua família?	Enter a number between 0 and 100.	Digite um número entre 0 e 100.	.<=100 or .=997			${B004}=2 and ${B003}!=997				thousands-sep		${QN1}
ROW322	select_one yn	B404	Did the household lease or lend the boat to another individual or business in the [last 12 months]?	A família alugou ou emprestou o barco para outra pessoa ou negocio nos [últimos 12 meses]?	Boat was lent to **another** household or individual	O barco foi emprestado para ** outro ** domicílio ou indivíduo				${B004}=1 or ${B004}=2 and ${B003}!=997						${QN1}
ROW323	select_multiple who_hh	B504	Who did the household lease or lend the boat to during the [last 12 months]?	A quem a família alugou ou emprestou o barco durante os [últimos 12 meses]?						${B404}=1 and ${B003}!=997						${QN1}
ROW324	decimal	B604	What was the value of payment received in {R$} for use of the boat during the [last 12 months]?	Qual foi o valor do pagamento recebido em {R $} pelo uso do barco durante os [últimos 12 meses]?						${B404}=1 and ${B003}!=997				thousands-sep		${QN1}
ROW325	select_one who_fish	B804	Who did the household rent or borrow the boat from during the [last 12 months]?	De quem a família alugou ou pediu emprestado o barco durante os [últimos 12 meses]?						${B004}=3 or ${B004}=4 and ${B003}!=997						${QN1}
ROW326	decimal	B904	What was the approximate value of payment in {R$} for use of the boat during the [last 12 months]?	Qual foi o valor aproximado do pagamento em {R $} pelo uso do barco durante os [últimos 12 meses]?						${B004}=3 or ${B004}=4 and ${B003}!=997				thousands-sep		${QN1}
ROW327	integer	B007	How many years does a new boat, similar to this boat, last?	Quantos anos dura um barco novo, semelhante a este barco?	In years.	Em anos.				${B003}!=997				thousands-sep		${QN1}
ROW328	decimal	B008	If you had to buy a new boat just like this one, how much would it cost in {R$}? Exclude the cost of the engine, that is asked separately.	Se você tivesse que comprar um barco novo como este, quanto custaria em {R $}? Exclua o custo do motor, que é solicitado separadamente.						${B003}!=997				thousands-sep		${QN1}
ROW329	integer	B009	How many engines are on the boat?	Quantos motores existem no barco?						${B003}!=997				thousands-sep		${QN1}
ROW330	select_one engine_size	BE001	What size is the main engine?	Qual o tamanho do motor principal?	If the boat has multiple engines, please answer for the main engine.	Se o barco tiver vários motores, responda pelo motor principal.				${B009}>0 and ${B003}!=997						${QN1}
ROW331	integer	BE004	How many {years} does an engine, similar to the main engine, last?	Quantos {anos} um motor (semelhante ao motor principal) dura?	In years.	Em anos.				${B009}>0 and ${B003}!=997				thousands-sep		${QN1}
ROW332	decimal	BE017	If you had to buy the main engine new today, how much would it cost in {R$}?	Se você tivesse que comprar o motor principal novo hoje, quanto custaria em {R $}?						${B009}>0 and ${B003}!=997				thousands-sep		${QN1}
ROW333	decimal	B010	How much in {R$} did the household spend on maintenance for this boat (and engine) in the [last 12 months]?	Quanto a família gastou em {R $} em manutenção deste barco (e motor) nos [últimos 12 meses]?						${B003}!=997				thousands-sep		${QN1}
ROW334	decimal	B011	How many {hours} did the household spend on maintenance for this boat (and including engine if there is one) in a [typical month in the last 12 months]?	Quantas {horas} a família gastou em manutenção para este barco (e incluindo o motor, se houver) em um [mês típico nos últimos 12 meses]?	In hours. If 30 minutes a day, enter '15'. If 1 hour a day, enter '30'. If 2 hours a WEEK, enter '8'.	Em horas. Se 30 minutos por dia, digite '15'. Se 1 hora por dia, digite '30'. Se 2 horas por SEMANA, digite '8'.				${B003}!=997				thousands-sep		${QN1}
ROW335	select_multiple activities_boat	B012	Which of the following activities does the household use this boat for?	Para quais das seguintes atividades a família usa este barco?						${B003}!=997						${QN1}
ROW338	decimal	B015	How long does it take you to get to your boat (from your household) in {hours}?	Quanto tempo você leva para chegar ao seu barco (da sua casa) em {horas}?	In Hours.	Em horas.				${B003}!=997				thousands-sep		${QN1}
ROW336	decimal	B013	How far away from your household do you keep your boat? Units on next question	A que distância de sua casa você mantém seu barco em {Quilômetros}?	In kilometers. A person can walk about 3 kilometers in an hour.	Em quilômetros. Uma pessoa pode caminhar 3 quilometros numa hora.				${B003}!=997				thousands-sep		${QN1}
	select_one boat_distance	B013a	Select Units	Escolha as unidades.						${B003}!=997						${QN1}
ROW337	select_one NSEW	B014	What direction (main direction) is the boat kept (relative to your household)?	Em que direção (direção principal) o barco é mantido (em relação à sua casa)?						${B003}!=997						${QN1}
ROW339	end repeat
ROW340	calculate	boat_length1									indexed-repeat(${B003}, ${Binfo},1)
ROW341	calculate	boat_engine1									indexed-repeat(${B009}, ${Binfo},1)
ROW342	calculate	boat_length2									indexed-repeat(${B003}, ${Binfo},2)
ROW343	calculate	boat_engine2									indexed-repeat(${B009}, ${Binfo},2)
ROW344	calculate	boat_length3									indexed-repeat(${B003}, ${Binfo},3)
ROW345	calculate	boat_engine3									indexed-repeat(${B009}, ${Binfo},3)
ROW346	calculate	boat_length4									indexed-repeat(${B003}, ${Binfo},4)
ROW347	calculate	boat_engine4									indexed-repeat(${B009}, ${Binfo},4)
ROW348	note	FGN	Now we are going to talk about fishing gear owned or used by the household.	Agora vamos falar sobre o equipamento de pesca pertencentes ou usadas pela família.													1
ROW349	select_one ynd	FG001	Did the household own, rent or borrow any gear used for fishing during the [last 12 months]?	a unidade familiar possuía, alugava ou tomava emprestado algum equipamento utilizado para a pesca durante os [últimos 12 meses]?						${FILTER6}=1						${QN1}
ROW350	select_multiple fish_gear	FG002	In the [last 12 months], what fishing gear does your household own, rent or borrow?	Nos [últimos 12 meses], quais equipamentos de pesca sua família possui, aluga ou empresta?	select all that apply.	seleção				${FG001}=1 and ${FILTER6}=1						${QN1}
ROW351	text	FG003a	If 'other' was selected, please specify.	Se 'outro' foi selecionado, especifique.						${FG002}=0 and ${FILTER6}=1						${QN1}
ROW352	begin repeat	Fgear	Gear	Equipamento/apetrecho/arte de pesca						${FG001}!=997 and ${FG001}=1 and ${FILTER6}=1			count-selected(${FG002})
ROW353	calculate	gear_selection									selected-at(${FG002}, position(..)-1)
ROW354	calculate	gear_selection_label									jr:choice-name(${gear_selection}, '${FG002}')
ROW355	integer	FG003	How many **${gear_selection_label}** did the household own during the past year?	Quantos **${gear_selection_label}** a família possuía durante o ano passado?	Count all gear, even gear lost, replaced, or acquired. Please enter 997 if you need to ABORT for this type of gear.	Conte todas as artes, mesmo as artes perdidas, substituídas ou adquiridas. Por favor, digite 997 se precisar abortar para este tipo de engrenagem.				${FILTER6}=1				thousands-sep		${QN1}
ROW356	decimal	FG004	How much would it cost in {R$} to replace the **${FG003}** **${gear_selection_label}** owned by the household?	Quanto custaria em {R $} substituir o **${FG003}** **${gear_selection_label}** pertencente à família?	Estimate total value. Response should be in {R$}.	Estimar o valor total. A resposta deve estar em {R $}.				${FG003}>0 and ${FG003}!=997 and ${FILTER6}=1				thousands-sep		${QN1}
ROW357	integer	FG005	How many new **${gear_selection_label}** did the household acquire during the [last 12 months]?	Quantos novos **${gear_selection_label}** a família adquiriu durante os [últimos 12 meses]?						${FG003}!=997 and ${FILTER6}=1				thousands-sep		${QN1}
ROW358	select_one who_fish	FG205	Who did the household purchase or receive **${gear_selection_label}** from?	De quem a família comprou ou recebeu **${gear_selection_label}**?						${FG005}>0 and ${FG005}!=997 and ${FILTER6}=1						${QN1}
ROW359	integer	FG006	How many new **${gear_selection_label}** did the household sell during the [last 12 months]?	Quantos **${gear_selection_label}** novos a família vendeu durante os [últimos 12 meses]?						${FG003}!=997 and ${FILTER6}=1				thousands-sep		${QN1}
ROW360	select_one who_fish	FG206	Who did the household sell **${gear_selection_label}** to?	Para quem a família vendeu **${gear_selection_label}** para?						${FG006}>0 and ${FG006}!=997 and ${FILTER6}=1						${QN1}
ROW361	decimal	FG007	How many {years} does new **${gear_selection_label}** last before it needs to be replaced?	Quantos {anos} os novos **${gear_selection_label}** duram antes de serem substituídos?	In years. **Hints ** If **1 WEEK**, enter '0.02'. If **2 WEEKs**, enter '0.04'. If **1 MONTH**, enter '0.08'. If **2 MONTHs**, enter '0.16'. If ** 3 MONTHs**, enter '0.24'. If ** 8 MONTHs**, enter '0.67'. If **10 MONTHs**, enter '0.83'.	Em anos. **Dicas** Se **1 SEMANA**, digite '0.02'. Se **2 SEMANAS**, digite '0.04'. Se **1 MÊS**, digite '0.08'. Se **2 MESES**, digite "0.16". Se **3 MESES**, digite "0.24". Se **8 MESES**, digite '0.67'. Se **10 MESES**, digite '0.83'.				${FG003}!=997 and ${FILTER6}=1				thousands-sep		${QN1}
ROW362
ROW363	end repeat
ROW364	select_one yn	FG008	Did the household spend money renting fishing gear during the [last 12 months]?	A família gastou dinheiro alugando equipamentos de pesca durante os [últimos 12 meses]?	Gear rented from **another** household, trader, boat owner, or business.	Equipamento alugado de **outra** família, comerciante, proprietário do barco ou negocio.				${FG001}=1 and ${FILTER6}=1						${QN1}
ROW365	decimal	FG009	How much did the household spend renting fishing gear during the [last 12 months]?	Quanto a família gastou no aluguel de equipamentos de pesca durante os [últimos 12 meses]?						${FG008}=1 and ${FILTER6}=1				thousands-sep		${QN1}
ROW366	select_one who_fish	FG010	Who did the household rent fishing gear from?	De quem a família alugou o equipamento de pesca?						${FG008}=1 and ${FILTER6}=1						${QN1}
ROW367	select_one yn	FG011	Did the household earn money renting OUT fishing gear during the [last 12 months]?	A família ganhou dinheiro alugando equipamento de pesca a terceiros durante os [últimos 12 meses]?	Gear rented to **another** household, trader, boat owner, or business.	Equipamento alugado para **outro** unidade familiar, comerciante, proprietário de barco ou negocio.				${FG001}=1 and ${FG001}!=997 and ${FILTER6}=1						${QN1}
ROW368	decimal	FG012	How much did the household earn in {R$} renting OUT fishing gear during the [last 12 months]?	Quanto a família ganhou em {R $} alugando equipamentos de pesca a terceiros durante os [últimos 12 meses]?						${FG011}=1 and ${FILTER6}=1				thousands-sep		${QN1}
ROW369	select_one who_fish	FG013	Who did the household rent OUT fishing gear to during the [last 12 months]?	Para quem a família alugou o equipamento de pesca durante os [últimos 12 meses]?						${FG011}=1 and ${FILTER6}=1						${QN1}
ROW370	decimal	FG015	How much money did the household spend in {R$} on maintenance of all fishing gear during a [typical month in the last 12 months]?	Quanto dinheiro a família gastou em {R $} na manutenção de todo o equipamento de pesca durante um [mês típico nos últimos 12 meses]?						${FG001}=1 and ${FILTER6}=1				thousands-sep		${QN1}
ROW371	decimal	FG017	How much time did the household spend on maintenance of all fishing gear in a [typical month in the last 12 months]?	Quanto tempo a família gastou na manutenção de todo o equipamento de pesca em um [mês típico nos últimos 12 meses]?	In Hours. If 30 minutes a day, enter '15'. If 1 hour a day, enter '30'. If 2 hours a WEEK, enter '8'.	Em horas. Se 30 minutos por dia, digite '15'. Se 1 hora por dia, digite '30'. Se 2 horas por SEMANA, digite '8'.				${FG001}=1 and ${FILTER6}=1				thousands-sep		${QN1}
ROW372	note	FLN	Now we are going to talk about household members that fish.	Agora vamos falar sobre os membros da família que pescam.													1
ROW373	select_one yn	FL003	In the [past 12 months], did anyone in the household do PAID work fishing for ANOTHER household?	Nos [últimos 12 meses], alguém na casa foi pago para trabalhar na pesca de OUTRA unidade familiar?						${FILTER6}=1						${QN1}
ROW374	select_multiple hh_members	FL004	Which household members did PAID work fishing for ANOTHER household or business?	Quais membros da unidade familiar foram pagos para trabalhar na pesca de OUTRA unidade familiar?	Fished as a co-fishermen or hired laborer for **another** household or business. **Please ONLY record information for people who go on 10 or more fishing trips in a season.**	Pescar como co-pescador ou trabalhador contratado para **outra** casa. **Digite SOMENTE informações para pessoas que praticam 10 ou mais viagens de pesca em uma temporada.**				${FL003}=1 and ${FILTER6}=1		filter<=${RS000}				${QN1}
ROW375	begin repeat	Flabor	Fishing with ANOTHER household or business	Pescar com OUTRA família ou negocio						${FL003}=1 and ${FILTER6}=1			count-selected(${FL004})
ROW376	calculate	Flabor_selection									selected-at(${FL004}, position(..)-1)
ROW377	calculate	Flabor_selection_label									jr:choice-name(${Flabor_selection}, '${FL004}')
ROW378	decimal	FL005	How many {months} in the [past year] did ${Flabor_selection_label} spend working in fishing activities managed by another household or business?	Quantos {meses} no [ano passado] ${Flabor_selection_label} passou trabalhando em atividades de pesca gerenciadas por outra família ou negocio?						${FILTER6}=1				thousands-sep		${QN1}
ROW379	select_one who_fish	FL007	Who did ${Flabor_selection_label} work for during the [last 12 months]?	Para quem ${Flabor_selection_label} trabalhou nos [últimos 12 meses]?						${FL005}!=0 and ${FL005}!=997 and ${FILTER6}=1						${QN1}
ROW380	select_one comp_type_fish	FL008	How did ${Flabor_selection_label} get compensated for work during the [last 12 months]?	Como o ${Flabor_selection_label} foi compensado pelo trabalho durante os [últimos 12 meses]?	Please choose the main form of compensation.	Por favor, escolha a forma principal de compensação.				${FL005}!=0 and ${FL005}!=997 and ${FILTER6}=1						${QN1}
ROW381	integer	FL009	What percentage of the revenue or profit was received by ${Flabor_selection_label}?	Qual porcentagem da receita ou lucro foi recebida por ${Flabor_selection_label}?	Enter a number between 0 and 100.	Digite um número entre 0 e 100.	.<=100 or .=997			(${FL008}=1 or ${FL008}=2) and ${FL005}!=0 and ${FL008}!=997 and ${FL005}!=997 and ${FILTER6}=1				thousands-sep		${QN1}
ROW382	decimal	FL010	What was the approximate {R$} value of payment ${Flabor_selection_label} received for a [typical month of fishing]?	Qual foi o valor aproximado de {R$} de pagamento ${Flabor_selection_label} recebido por um [mês típico de pesca]?	If the individual was compensated in multiple ways, please enter the total for ALL means of compensation.	Se a pessoa foi compensada de várias maneiras, digite o total de TODAS as formas de compensação.				${FL005}!=0 and ${FL008}!=997 and ${FL005}!=997 and ${FILTER6}=1				thousands-sep		${QN1}
ROW383	end repeat
ROW384	select_one ynd	FT1_filter	Did the household manage or operate any fishing activities during [past 12 months]?	A família administrou ou operou alguma atividade de pesca durante [últimos 12 meses]?	These activities could be for household consumption or sale of any harvest. If the household owned or operated or managed fishing activities, they must be able to answer question regarding harvest size and type, sale of fish, and gear use and purchases. **Answer yes if household goes on 24 or more fishing trips in a year (at least twice a month)**	Essas atividades podem ser para consumo doméstico ou venda de qualquer colheita. Se a unidade familiar possuía, operava ou gerenciava atividades de pesca, ele deve responder à pergunta sobre tamanho e tipo de colheita, venda de peixe e uso e compras de equipamentos. **Responda sim se a família fizer 24 ou mais viagens de pesca em um ano (pelo menos duas vezes por mês)**				${FILTER6}=1						${QN1}
ROW385	select_one yn	Fisher	Is the fishermen present to answer detailed questions about fishing activities?	O pescador está presente para responder perguntas detalhadas sobre as atividades de pesca?						${FILTER6}=1
ROW386	begin group	F1	First type of Fishing trip	Primeiro tipo de viagem de pesca						${FT1_filter}=1
ROW387	note	FTN1	We would now like to discuss the fisherman's most recent fishing trip.	Agora gostaríamos de discutir a mais recente viagem de pesca do pescador.
ROW388	select_multiple habitats	FT1_hab	On your most recent fishing trip, which habitats did you visit?	Na sua mais recente viagem de pesca, que habitats o pescador visitou?	Select all that apply. This is your most recent fishing trip.	Selecione tudo que se aplica. Esta é a sua mais recente viagem de pesca.				${FILTER6}=1						${QN1}
ROW389	select_multiple boat_id	FT1_boat	Which boats did you use during this most recent trip?	Quais barcos o pescador usou nesta viagem mais recente?	Select all that apply.	Selecione tudo que se aplica. Esta é a sua mais recente viagem de pesca.				${FILTER6}=1		filter<=if(${B002}>0,${B002}, 0)				${QN1}
ROW390	decimal	FT1_time	How much time in total does the fisherman spend on this trip? In {Hours}.	Quanto tempo o pescador gastou nessa viagem? {hora}		Esta é a sua mais recente viagem de pesca.				${Fisher}=0 and ${FILTER6}=1
ROW391	decimal	FT1_nearshore_h	How many hours did you spend fishing in nearshore habitats (coral reef, sea grass, and mangrove)?	Quantas horas você passou pescando em habitats próximos da costa (recifes de corais, alga/grama marinho e manguezais)?	Do not include time spent traveling to and between fishing locations	Não inclua o tempo gasto viajando para e entre locais de pesca. Esta é a sua mais recente viagem de pesca.				${FT1_boat}!=997 and ${Fisher}='1' and ${FILTER6}=1				thousands-sep		${QN1}
ROW392	decimal	FT1_offshore_h	How many hours did you spend fishing in offshore habitats (pelagic, deep water, open ocean)?	Quantas horas você passou pescando em habitats longe da costa (mar aberto, pelágicos, águas profundas)?	Do not include time spent traveling to and between fishing locations	Não inclua o tempo gasto viajando para e entre locais de pesca. Esta é a sua mais recente viagem de pesca.				${FT1_boat}!=997 and ${Fisher}='1' and ${FILTER6}=1				thousands-sep		${QN1}
ROW393	decimal	FT1_10	How much time do you spend traveling to fishing locations and returning to shore?	Quanto tempo você gastou viajando para locais de pesca e retornando à costa?	In hours. Please enter a decimal for responses in minutes	Em horas. Digite um decimal para respostas em minutos. Esta é a sua mais recente viagem de pesca.				${FT1_boat}!=997 and ${Fisher}='1' and ${FILTER6}=1				thousands-sep		${QN1}
ROW394	select_multiple fish_gear	FT1_gear	Which gear did you use during this most recent trip?	Qual equipamento o pescador usou durante a viagem mais recente?	Select all that apply.	Selecione tudo que se aplica. Esta é a sua mais recente viagem de pesca.				${FILTER6}=1						${QN1}
ROW395	integer	FT1_gear1	During a typical trip like this one, how many Pole and Lines or Hook and Lines would you use?	Durante uma viagem típica como esta, quantos pólos e linhas ou gancho e linhas o pescador usaria?		Esta é a sua mais recente viagem de pesca.				selected(${FT1_gear},'1') and ${Fisher}='1' and ${FILTER6}=1				thousands-sep		${QN1}
ROW396	integer	FT1_gear2	During a typical trip like this one, how many Long Lines would you use?	Durante uma viagem típica como esta, quantas linhas longas o pescador usaria?		Esta é a sua mais recente viagem de pesca.				selected(${FT1_gear},'2') and ${Fisher}='1' and ${FILTER6}=1				thousands-sep		${QN1}
ROW397	integer	FT1_gear3	During a typical trip like this one, how many Nets would you use?	Durante uma viagem típica como esta, quantas redes o pescador usaria?		Esta é a sua mais recente viagem de pesca.				selected(${FT1_gear},'3') and ${Fisher}='1' and ${FILTER6}=1				thousands-sep		${QN1}
ROW398	integer	FT1_gear4	During a typical trip like this one, how many Traps would you use?	Durante uma viagem típica como esta, quantas armadilhas o pescador usaria?		Esta é a sua mais recente viagem de pesca.				selected(${FT1_gear},'4') and ${Fisher}='1' and ${FILTER6}=1				thousands-sep		${QN1}
ROW399	integer	FT1_gear5	During a typical trip like this one, how many Fishing Spears would you use?	Durante uma viagem típica como esta, quantas lanças de pesca o pescador usaria?		Esta é a sua mais recente viagem de pesca.				selected(${FT1_gear},'5') and ${Fisher}='1' and ${FILTER6}=1				thousands-sep		${QN1}
ROW400	integer	FT1_gear6	During a typical trip like this one, how many Spear Guns would you use?	Durante uma viagem típica como esta, quantas Spear Guns o pescador usaria?		Esta é a sua mais recente viagem de pesca.				selected(${FT1_gear},'6') and ${Fisher}='1' and ${FILTER6}=1				thousands-sep		${QN1}
ROW401	integer	FT1_gear7	During a typical trip like this one, how many Other Gear would you use?	Durante uma viagem típica como esta, quantos outros equipamentos o pescador usaria?		Esta é a sua mais recente viagem de pesca.				selected(${FT1_gear},'7') and ${Fisher}='1' and ${FILTER6}=1				thousands-sep		${QN1}
ROW402	decimal	FT1_moyr	In the [past 12 months], how many months did you make this kind of trip?	Nos [últimos 12 meses], quantos meses o pescador fez esse tipo de viagem?	We want the respondent to think about this most recent trip as a kind, or type, of trip.	Queremos que o entrevistado pense nessa viagem mais recente como um tipo ou tipo de viagem. Esta é a sua mais recente viagem de pesca.	.<13			${FILTER6}=1				thousands-sep		${QN1}
ROW403	decimal	FT1_permo	In a typical month in the [past 12 months], how many times did you make this kind of trip?	Em um mês típico nos [últimos 12 meses], quantas vezes o pescador fez esse tipo de viagem?	Here, typical means average, or usual, or normal.	Aqui, típico significa médio, ou habitual ou normal. Esta é a sua mais recente viagem de pesca.	.<30			${FILTER6}=1				thousands-sep		${QN1}
ROW406	decimal	FT1_03	How long does it take you to get to the main fishing grounds (from where you launch your boat)?	Quanto tempo leva para chegar às principais áreas de pesca (de onde o pescador embarca)?	In Hours. We are asking about the typical, or usual, version of the kind of trip described previously.	Em horas. Estamos perguntando sobre a versão típica, ou usual, do tipo de viagem descrito anteriormente. Esta é a sua mais recente viagem de pesca.				${FT1_boat}!=997 and ${Fisher}='1' and ${FILTER6}=1				thousands-sep		${QN1}
ROW404	decimal	FT1_01	When you take this kind of trip, how far away from your boat is the main fishing grounds? Units on next page	Quando o pescador faz esse tipo de viagem, a que distância do seu barco estão as principais áreas de pesca?	In kilometers. We are asking about the typical, or usual, version of the kind of trip described previously.	Em quilômetros. Estamos perguntando sobre a versão típica, ou usual, do tipo de viagem descrito anteriormente. Esta é a sua mais recente viagem de pesca.				${FT1_boat}!=997 and ${Fisher}='1' and ${FILTER6}=1				thousands-sep		${QN1}
	select_one boat_distance	FT1_01a	Select Units	Escolha as unidades.						${FT1_boat}!=997 and ${Fisher}='1' and ${FT1_01}>0 and ${FT1_01}!=997 and ${FILTER6}=1
ROW405	select_one NSEW	FT1_02	What direction (main direction) is the main fishing grounds (relative to your boat)?	Qual direção (direção principal) são os principais pesqueiros (em relação ao seu barco)?	We are asking about the typical, or usual, version of the kind of trip described previously.	Estamos perguntando sobre a versão típica, ou usual, do tipo de viagem descrito anteriormente. Esta é a sua mais recente viagem de pesca.				${FT1_boat}!=997 and ${Fisher}='1' and ${FILTER6}=1						${QN1}
ROW407	decimal	FT1_04	What is the cost in {R$} of fuel used for this type of fishing trip?	Qual é o custo em {R $} de combustível usado para este tipo de viagem de pesca?	We asking about costs for a typical trip of this type	Estamos perguntando sobre os custos de uma viagem típica desse tipo. Esta é a sua mais recente viagem de pesca.				${FT1_boat}!=997 and ${FILTER6}=1				thousands-sep		${QN1}
ROW408	select_one who_fish	FT1_04_who	Who do you purchase this fuel from?	De quem o pescador compra esse combustível?		Esta é a sua mais recente viagem de pesca.				${FT1_04}>0 and ${FT1_boat}!=997 and ${FILTER6}=1						${QN1}
ROW409	decimal	FT1_05	What is the cost in {R$} of ice used for this type of fishing trip?	Qual é o custo em {R $} de gelo usado para esse tipo de pescaria?	If no ice is used, enter '0'. If the household makes ice itself, estimate the value. We asking about costs for a typical trip of this type	Se nenhum gelo for usado, digite '0'. Se a família fabricar gelo, estime o valor._x000D_ Estamos perguntando sobre os custos de uma viagem típica desse tipo. Esta é a sua mais recente viagem de pesca.				${FILTER6}=1				thousands-sep		${QN1}
ROW410	select_one who_fish_hh	FT1_05_who	Who do you purchase ice from?	De quem o pescador compra gelo?		Esta é a sua mais recente viagem de pesca.				${FT1_05}>0 and ${FILTER6}=1						${QN1}
ROW411	decimal	FT1_06	What is the cost in {R$} of bait used for this type of fishing trip?	Qual é o custo em isca de {R $} usado para esse tipo de pescaria?	If no bait is used, enter '0'. If the household collects bait itself, estimate the value. We are asking about costs for a typical trip like this.	Se nenhuma isca for usada, digite '0'. Se a família coletar a própria isca, calcule o valor._x000D_ Estamos perguntando sobre os custos de uma viagem típica como esta._x000D_ Esta é a sua mais recente viagem de pesca.				${FILTER6}=1				thousands-sep		${QN1}
ROW412	select_one who_fish_hh	FT1_06_who	Who do you purchase bait from?	De quem o pescador compra iscas?		Esta é a sua mais recente viagem de pesca.				${FT1_06}>0 and ${FILTER6}=1						${QN1}
ROW413	integer	FT1_11	How many household members typically participate on this type of fishing trip with you ?	Quantos membros da família tipicamente participam desse tipo de pescaria com o pescador?		Esta é a sua mais recente viagem de pesca.	.<=${RS000}			${FILTER6}=1				thousands-sep		${QN1}
ROW414	integer	FT1_12	How many CO-FISHERMEN or NON-HOUSEHOLD FISHERMEN typically participate on this type of fishing trip with you?	Quantos PESCADORES ou PESCADORES FORA DA FAMILIA normalmente participam desse tipo de pescaria com o pescador?		Esta é a sua mais recente viagem de pesca.				${FILTER6}=1				thousands-sep		${QN1}
ROW415	select_one comp_type_fish	FT1_13	How were the CO-FISHERMEN or NON-HOUSEHOLD FISHERMEN typically compensated for their work on this type of trip?	Como os PESCADORES ou os PESCADORES FORA DA FAMILIA normalmente eram remunerados por seu trabalho nesse tipo de viagem?	Please choose the main form of compensation.	Por favor, escolha a forma principal de compensação. Esta é a sua mais recente viagem de pesca.				${FT1_12}>0 and ${FILTER6}=1						${QN1}
ROW416	integer	FT1_14	What percentage of the revenue or profit did YOU (or other members of your household) take after this type of trip?	Que porcentagem da receita ou lucro o pescador (ou outros membros da sua família) obteve após esse tipo de viagem?	Enter a number between 0 and 100. If no co-fishermen or non-household members participated, enter 100.	Digite um número entre 0 e 100. Se nenhum co-pescador ou membro não familiar participou, digite 100. Esta é a sua mais recente viagem de pesca.	.<=100 or .=997			(${FT1_12}+${FT1_13})>0 and ${FILTER6}=1				thousands-sep		${QN1}
ROW417	select_one survey_region	FT1_15	Where did all (or most) of the CO-FISHERMEN or NON-HOUSEHOLD FISHERMEN live?	Onde moravam todos (ou a maioria) os PESCADORES ou PESCADORES FOR A DA FAMILIA?		Esta é a sua mais recente viagem de pesca.				${FT1_12}>0 and ${FILTER6}=1						${QN1}
ROW418	integer	FT1_16	What is the average total catch (in Kg) for this type of trip?	Qual é a captura total média (em kg) para este tipo de viagem?		Esta é a sua mais recente viagem de pesca.				${FILTER6}=1				thousands-sep		${QN1}
ROW419	select_multiple fish_harvest	FT1_17	Which types of fish did you usually catch in this type of fishing trip?	Que tipos de peixe o pescador geralmente pegar nesse tipo de viagem de pesca?	Select all that apply.	Selecione tudo que se aplica. Esta é a sua mais recente viagem de pesca.				${FILTER6}=1						${QN1}
ROW420	calculate	countfish1									count-selected(${FT1_17})
ROW421	decimal	FT1_fish1	How much of the ${FT1_16} Kg harvest from this trip is offshore finfish (ex. Tuna, Mahi Mahi, Jacks, Mackeral)?	Quanto da colheita de ${FT1_16} quilogramas desta viagem é de peixes do mar (ex. Atum, Mahi Mahi, Jacks, Mackeral)?	In Kg.	Em kgs				${FT1_16}>0 and selected(${FT1_17},'1') and ${countfish1}>1 and ${FILTER6}=1				thousands-sep		${QN1}
ROW422	decimal	FT1_fish3	How much of the ${FT1_16} Kg harvest from this trip is nearshore finfish (ex.snapper,grouper, parrot fish, emperors, triggerfish)?	Quanto da colheita de ${FT1_16} quilogramas desta viagem é de peixes perto da costa (por exemplo, fritadeira, garoupa, peixe papagaio, imperadores, peixe-porco)?	In Kg.	Em kgs				${FT1_16}>0 and selected(${FT1_17},'3') and ${countfish1}>1 and ${FILTER6}=1				thousands-sep		${QN1}
ROW423	decimal	FT1_fish4	How much of the ${FT1_16} Kg harvest from this trip is Crabs/Lobster/Clams/Shelled Animals?	Quanto da colheita de ${FT1_16} quilogramas desta viagem é de caranguejos / lagosta / amêijoas / animais com casca?	In Kg.	Em kgs				${FT1_16}>0 and selected(${FT1_17},'4') and ${countfish1}>1 and ${FILTER6}=1				thousands-sep		${QN1}
ROW424	decimal	FT1_fish5	How much of the ${FT1_16} Kg harvest from this trip is Squid/Octopus?	Quanto da colheita de ${FT1_16} quilogramas desta viagem é Lula / Polvo?	In Kg.	Em kgs				${FT1_16}>0 and selected(${FT1_17},'5') and ${countfish1}>1 and ${FILTER6}=1				thousands-sep		${QN1}
ROW425	decimal	FT1_fish7	How much of the ${FT1_16} Kg harvest from this trip is Other?	Quanto da colheita de ${FT1_16} quilogramas desta viagem é Outro?	In Kg.	Em kgs				${FT1_16}>0 and selected(${FT1_17},'7') and ${countfish1}>1				thousands-sep		${QN1}
ROW426	calculate	FT_kgcheckcalc1								${countfish1}>1	if(${FT1_fish1}=997,0,${FT1_fish1})+if(${FT1_fish3}=997,0,${FT1_fish3})+if(${FT1_fish4}=997,0,${FT1_fish4})+if(${FT1_fish5}=997,0,${FT1_fish5})+if(${FT1_fish7}=997,0,${FT1_fish7})
ROW427	note	FT_kgcheck1	Enumerator: The values entered in the previous ${countfish1} questions sum to a total of ${FT_kgcheckcalc1} kg, which is larger than the total kg of the actual harvest, ${FT1_16} kg, reported earlier. Please recheck each of these amounts (including total kg of the harvest) with the respondent.	Enumerador: os valores digitados nas perguntas anteriores ${countfish1} somam um total de ${FT_kgcheckcalc1} kg, que é maior que o kg total da colheita real, ${FT1_16} kg, relatado anteriormente. Verifique novamente cada um desses valores (incluindo o total de kg da colheita) com o entrevistado.						${FT_kgcheckcalc1}>${FT1_16} and ${FILTER6}=1							1
ROW428	end group
ROW429	select_one ynd	FT2_filter	Thank you for talking about your most recent fishing trip. Did you make any other kind of fishing trip in the [past 12 months]? If more than one, let's start with your most important.	Obrigado por falar sobre a sua mais recente viagem de pesca. Você fez algum outro tipo de viagem de pesca nos [últimos 12 meses]? Se houver mais de um, vamos começar pelo mais importante .	[Enumerator] If the respondent is not clear what "type of fishing trips" means, start with review of habitat types, and then types of fish targeted, and then gear types employed.	[Enumerador] Se o entrevistado não souber ao certo o que significa "tipo de viagem de pesca", comece com a revisão dos tipos de habitat e, em seguida, os tipos de peixes visados e os tipos de equipamento usados.				${FT1_filter}=1 and ${FILTER6}=1						${QN1}
ROW430	begin group	F2	Second type of Fishing trip	Segundo tipo de viagem de pesca						${FT2_filter}=1 and ${FILTER6}=1
ROW431	note	FTN1	We would now like to discuss a second type of fishing trip that you make.	Agora gostaríamos de discutir um segundo tipo de viagem de pesca que você faz.						${FILTER6}=1
ROW432	select_multiple habitats	FT2_hab	On your most recent fishing trip, which habitats did you visit?	Na sua mais recente viagem de pesca, que habitats o pescador visitou?	Select all that apply.	Selecione tudo que se aplica.				${FILTER6}=1						${QN1}
ROW433	select_multiple boat_id	FT2_boat	Which boats did you use during this most recent trip?	Quais barcos o pescador usou nesta viagem mais recente?	Select all that apply.	Selecione tudo que se aplica.				${FILTER6}=1		filter<=if(${B002}>0,${B002}, 0)				${QN1}
ROW434	decimal	FT2_time	How much time in total does the fisherman spend on this trip? In hours	Quanto tempo o pescador passa nessa viagem? Em horas.						${Fisher}=0 and ${FILTER6}=1
ROW435	decimal	FT2_nearshore_h	How many hours did you spend fishing in nearshore habitats (coral reef, sea grass, and mangrove)?	Quantas horas o pescador passou pescando em habitats próximos da costa (recifes de corais, capim marinho e manguezais)?	Do not include time spent traveling to and between fishing locations	Não inclua o tempo gasto viajando para e entre locais de pesca				${FT2_boat}!=997 and ${Fisher}='1' and ${FILTER6}=1				thousands-sep		${QN1}
ROW436	decimal	FT2_offshore_h	How many hours did you spend fishing in offshore habitats (pelagic, deep water, open ocean)?	Quantas horas o pescador passou pescando em habitats offshore (pelágicos, águas profundas, mar aberto)?	Do not include time spent traveling to and between fishing locations	Não inclua o tempo gasto viajando para e entre locais de pesca				${FT2_boat}!=997 and ${Fisher}='1' and ${FILTER6}=1				thousands-sep		${QN1}
ROW437	decimal	FT2_10	How much time do you spend traveling to fishing locations and returning to shore?	Quanto tempo o pescador passa viajando para locais de pesca e retornando à costa?	In hours. Please enter a decimal for responses in minutes	Em horas. Digite um decimal para respostas em minutos				${FT2_boat}!=997 and ${Fisher}='1' and ${FILTER6}=1				thousands-sep		${QN1}
ROW438	select_multiple fish_gear	FT2_gear	Which gear did you use during this most recent trip?	Qual equipamento o pescador usou durante a viagem mais recente?	Select all that apply.	Selecione tudo que se aplica.				${FILTER6}=1						${QN1}
ROW439	integer	FT2_gear1	During a typical trip like this one like this one, how many Pole and Lines or Hook and Lines would you use?	Durante uma viagem típica como esta, quantos pólos e linhas ou gancho e linhas o pescador usaria?						selected(${FT2_gear},'1') and ${Fisher}='1' and ${FILTER6}=1				thousands-sep		${QN1}
ROW440	integer	FT2_gear2	During a typical trip like this one, how many Long Lines would you use?	Durante uma viagem típica como esta, quantas linhas longas o pescador usaria?						selected(${FT2_gear},'2') and ${Fisher}='1' and ${FILTER6}=1				thousands-sep		${QN1}
ROW441	integer	FT2_gear3	During a typical trip like this one, how many Nets would you use?	Durante uma viagem típica como esta, quantas redes o pescador usaria?						selected(${FT2_gear},'3') and ${Fisher}='1' and ${FILTER6}=1				thousands-sep		${QN1}
ROW442	integer	FT2_gear4	During a typical trip like this one, how many Traps would you use?	Durante uma viagem típica como esta, quantas armadilhas o pescador usaria?						selected(${FT2_gear},'4') and ${Fisher}='1' and ${FILTER6}=1				thousands-sep		${QN1}
ROW443	integer	FT2_gear5	During a typical trip like this one, how many Fishing Spears would you use?	Durante uma viagem típica como esta, quantas lanças de pesca o pescador usaria?						selected(${FT2_gear},'5') and ${Fisher}='1' and ${FILTER6}=1				thousands-sep		${QN1}
ROW444	integer	FT2_gear6	During a typical trip like this one, how many Spear Guns would you use?	Durante uma viagem típica como esta, quantas Spear Guns o pescador usaria?						selected(${FT2_gear},'6') and ${Fisher}='1' and ${FILTER6}=1				thousands-sep		${QN1}
ROW445	integer	FT2_gear7	During a typical trip like this one, how many Other Gear would you use?	Durante uma viagem típica como esta, quantos outros equipamentos o pescador usaria?						selected(${FT2_gear},'7') and ${Fisher}='1' and ${FILTER6}=1				thousands-sep		${QN1}
ROW446	decimal	FT2_moyr	In the [past 12 months], how many months did you make this kind of trip?	Nos [últimos 12 meses], quantos meses o pescador fez esse tipo de viagem?	We want the respondent to think about this most recent trip as a kind, or type, of trip.	Queremos que o entrevistado pense nessa viagem mais recente como um tipo ou tipo de viagem.	.<13			${FILTER6}=1				thousands-sep		${QN1}
ROW447	decimal	FT2_permo	In a typical month in the [past 12 months], how many times did you make this kind of trip?	Em um mês típico nos [últimos 12 meses], quantas vezes o pescador fez esse tipo de viagem?	Here, typical means average, or usual, or normal.	Aqui, típico significa médio, ou habitual ou normal.	.<30			${FILTER6}=1				thousands-sep		${QN1}
ROW406	decimal	FT2_03	How long does it take you to get to the main fishing grounds (from where you launch your boat)?	Quanto tempo leva para chegar às principais áreas de pesca (de onde o pescador embarca)?	In Hours. We are asking about the typical, or usual, version of the kind of trip described previously.	Em horas. Estamos perguntando sobre a versão típica, ou usual, do tipo de viagem descrito anteriormente. Esta é a sua mais recente viagem de pesca.				${FT2_boat}!=997 and ${Fisher}='1' and ${FILTER6}=1				thousands-sep		${QN1}
ROW404	decimal	FT2_01	When you take this kind of trip, how far away from your boat is the main fishing grounds? Units on next page	Quando o pescador faz esse tipo de viagem, a que distância do seu barco estão as principais áreas de pesca?	In kilometers. We are asking about the typical, or usual, version of the kind of trip described previously.	Em quilômetros. Estamos perguntando sobre a versão típica, ou usual, do tipo de viagem descrito anteriormente. Esta é a sua mais recente viagem de pesca.				${FT2_boat}!=997 and ${Fisher}='1' and ${FILTER6}=1				thousands-sep		${QN1}
	select_one boat_distance	FT2_01a	Select Units	Escolha as unidades.						${FT2_boat}!=997 and ${Fisher}='1' and ${FT2_01}>0 and ${FT2_01}!=997 and ${FILTER6}=1
ROW449	select_one NSEW	FT2_02	What direction (main direction) is the main fishing grounds (relative to your boat)?	Qual direção (direção principal) são os principais pesqueiros (em relação ao seu barco)?	We are asking about the typical, or usual, version of the kind of trip described previously.	Estamos perguntando sobre a versão típica, ou usual, do tipo de viagem descrito anteriormente.				${FT2_boat}!=997 and ${Fisher}='1' and ${FILTER6}=1						${QN1}
ROW451	decimal	FT2_04	What is the cost in {R$} of fuel used for this type of fishing trip?	Qual é o custo em {R $} de combustível usado para este tipo de viagem de pesca?	We asking about costs for a typical trip of this type	Estamos perguntando sobre os custos de uma viagem típica desse tipo				${FT2_boat}!=997 and ${FILTER6}=1				thousands-sep		${QN1}
ROW452	select_one who_fish	FT2_04_who	Who do you purchase this fuel from?	De quem o pescador compra esse combustível?						${FT2_04}>0 and ${FT2_boat}!=997 and ${FILTER6}=1						${QN1}
ROW453	decimal	FT2_05	What is the cost in {R$} of ice used for this type of fishing trip?	Qual é o custo em {R $} de gelo usado para esse tipo de pescaria?	If no ice is used, enter '0'. If the household makes ice itself, estimate the value. We asking about costs for a typical trip of this type	Se nenhum gelo for usado, digite '0'. Se a família fabricar gelo, estime o valor._x000D_ Estamos perguntando sobre os custos de uma viagem típica desse tipo				${FILTER6}=1				thousands-sep		${QN1}
ROW454	select_one who_fish_hh	FT2_05_who	Who do you purchase ice from?	De quem o pescador compra gelo?						${FT2_05}>0 and ${FILTER6}=1						${QN1}
ROW455	decimal	FT2_06	What is the cost in {R$} of bait used for this type of fishing trip?	Qual é o custo em isca de {R $} usado para esse tipo de pescaria?	If no bait is used, enter '0'. If the household collects bait itself, estimate the value. We are asking about costs for a typical trip like this.	Se nenhuma isca for usada, digite '0'. Se a família coletar a própria isca, calcule o valor._x000D_ Estamos perguntando sobre os custos de uma viagem típica como esta._x000D_				${FILTER6}=1				thousands-sep		${QN1}
ROW456	select_one who_fish_hh	FT2_06_who	Who do you purchase bait from?	De quem o pescador compra iscas?						${FT2_06}>0 and ${FILTER6}=1						${QN1}
ROW457	integer	FT2_11	How many household members typically participate on this type of fishing trip with you ?	Quantos membros da família tipicamente participar desse tipo de pescaria com o pescador?			.<=${RS000}			${FILTER6}=1				thousands-sep		${QN1}
ROW458	integer	FT2_12	How many CO-FISHERMEN or NON-HOUSEHOLD FISHERMEN typically participate on this type of fishing trip with you?	Quantos PESCADORES ou PESCADORES NÃO DOMÉSTICOS normalmente participam desse tipo de pescaria com o pescador?						${FILTER6}=1				thousands-sep		${QN1}
ROW459	select_one comp_type_fish	FT2_13	How were the CO-FISHERMEN or NON-HOUSEHOLD FISHERMEN typically compensated for their work on this type of trip?	Como os PESCADORES ou os PESCADORES NÃO DOMÉSTICOS normalmente eram remunerados por seu trabalho nesse tipo de viagem?	Please choose the main form of compensation.	Por favor, escolha a forma principal de compensação.				${FT2_12}>0 and ${FILTER6}=1						${QN1}
ROW460	integer	FT2_14	What percentage of the revenue or profit did YOU (or other members of your household) take after this type of trip?	Que porcentagem da receita ou lucro o pescador (ou outros membros da sua família) obteve após esse tipo de viagem?	Enter a number between 0 and 100. If no co-fishermen or non-household members participated, enter 100.	Digite um número entre 0 e 100. Se nenhum co-pescador ou membro não familiar participou, digite 100.	.<=100 or .=997			(${FT2_12}+${FT2_13})>0 and ${FILTER6}=1				thousands-sep		${QN1}
ROW461	select_one survey_region	FT2_15	Where did all (or most) of the CO-FISHERMEN or NON-HOUSEHOLD FISHERMEN live?	Onde moravam todos (ou a maioria) os PESCADORES ou PESCADORES NÃO DOMÉSTICOS?						${FT2_12}>0 and ${FILTER6}=1						${QN1}
ROW462	integer	FT2_16	What is the average total catch (in Kg) for this type of trip?	Qual é a captura total média (em kg) para este tipo de viagem?						${FILTER6}=1				thousands-sep		${QN1}
ROW463	select_multiple fish_harvest	FT2_17	Which types of fish did you usually catch in this type of fishing trip?	Que tipos de peixe o pescador geralmente pegar nesse tipo de viagem de pesca?	Select all that apply.	Selecione tudo que se aplica.				${FILTER6}=1						${QN1}
ROW464	calculate	countfishFT2									count-selected(${FT2_17})
ROW465	decimal	FT2_fish1	How much of the ${FT2_16} Kg harvest from this trip is offshore finfish (ex. Tuna, Mahi Mahi, Jacks, Mackeral)?	Quanto da colheita de ${FT2_16} quilogramas desta viagem é de peixes do mar (ex. Atum, Mahi Mahi, Jacks, Mackeral)?	In Kg.	Em kgs				${FT2_16}>0 and selected(${FT2_17},'1') and ${countfishFT2}>1 and ${FILTER6}=1				thousands-sep		${QN1}
ROW466	decimal	FT2_fish3	How much of the ${FT2_16} Kg harvest from this trip is nearshore finfish (ex.snapper,grouper, parrot fish, emperors, triggerfish)?	Quanto da colheita de ${FT2_16} quilogramas desta viagem é de peixes ósseos perto da costa (por exemplo, fritadeira, garoupa, peixe papagaio, imperadores, peixe-porco)?	In Kg.	Em kgs				${FT2_16}>0 and selected(${FT2_17},'3') and ${countfishFT2}>1 and ${FILTER6}=1				thousands-sep		${QN1}
ROW467	decimal	FT2_fish4	How much of the ${FT2_16} Kg harvest from this trip is Crabs/Lobster/Clams/Shelled Animals?	Quanto da colheita de ${FT2_16} quilogramas desta viagem é de caranguejos / lagosta / amêijoas / animais com casca?	In Kg.	Em kgs				${FT2_16}>0 and selected(${FT2_17},'4') and ${countfishFT2}>1 and ${FILTER6}=1				thousands-sep		${QN1}
ROW468	decimal	FT2_fish5	How much of the ${FT2_16} Kg harvest from this trip is Squid/Octopus?	Quanto da colheita de ${FT2_16} quilogramas desta viagem é Lula / Polvo?	In Kg.	Em kgs				${FT2_16}>0 and selected(${FT2_17},'5') and ${countfishFT2}>1 and ${FILTER6}=1				thousands-sep		${QN1}
ROW469	decimal	FT2_fish7	How much of the ${FT2_16} Kg harvest from this trip is Other?	Quanto da colheita de ${FT2_16} quilogramas desta viagem é Outro?	In Kg.	Em kgs				${FT2_16}>0 and selected(${FT2_17},'7') and ${countfishFT2}>1 and ${FILTER6}=1				thousands-sep		${QN1}
ROW470	calculate	FT_kgcheckcalcFT2								${countfish1}>1	if(${FT2_fish1}=997,0,${FT2_fish1})+if(${FT2_fish3}=997,0,${FT2_fish3})+if(${FT2_fish4}=997,0,${FT2_fish4})+if(${FT2_fish5}=997,0,${FT2_fish5})+if(${FT2_fish7}=997,0,${FT2_fish7})
ROW471	note	FT_kgcheckFT2	Enumerator: The values entered in the previous ${countfishFT2} questions sum to a total of ${FT_kgcheckcalcFT2} kg, which is larger than the total kg of the actual harvest, ${FT2_16} kg, reported earlier. Please recheck each of these amounts (including total kg of the harvest) with the respondent.	Enumerador: os valores digitados nas perguntas anteriores ${countfishFT2} somam um total de ${FT_kgcheckcalcFT2} kg, que é maior que o kg total da colheita real, ${FT2_16} kg, relatado anteriormente. Verifique novamente cada um desses valores (incluindo o total de kg da colheita) com o entrevistado.						${FT_kgcheckcalcFT2}>${FT2_16} and ${FILTER6}=1							1
ROW472	end group
ROW473	select_one ynd	FT3_filter	Thank you for talking about your second type of fishing trip. Did you make any other kind of fishing trip in the [past 12 months]?	Obrigado por falar sobre o seu segundo tipo de viagem de pesca._x000D_ _x000D_ Você fez algum outro tipo de pescaria nos [últimos 12 meses]?	[Enumerator] If the respondent is not clear what "type of fishing trips" means, start with review of habitat types, and then types of fish targeted, and then gear types employed.	[Enumerador] Se o entrevistado não souber ao certo o que significa "tipo de viagem de pesca", comece com a revisão dos tipos de habitat e, em seguida, os tipos de peixes visados e os tipos de equipamento usados.				${FT2_filter}=1 and ${FILTER6}=1						${QN1}
ROW474	begin group	F3	Third type of Fishing trip	Terceiro tipo de viagem de pesca						${FT3_filter}=1 and ${FILTER6}=1
ROW475	note	FTN1	We would now like to discuss a third type of fishing trip that you make.	Agora gostaríamos de discutir um terceiro tipo de viagem de pesca que você faz.						${FILTER6}=1
ROW476	select_multiple habitats	FT3_hab	On your most recent fishing trip, which habitats did you visit?	Na sua mais recente viagem de pesca, que habitats o pescador visitou?	Select all that apply.	Selecione tudo que se aplica.				${FILTER6}=1						${QN1}
ROW477	select_multiple boat_id	FT3_boat	Which boats did you use during this most recent trip?	Quais barcos o pescador usou nesta viagem mais recente?	Select all that apply.	Selecione tudo que se aplica.				${FILTER6}=1		filter<=if(${B002}>0,${B002}, 0)				${QN1}
ROW478	decimal	FT3_time	How much time in total does the fisherman spend on this trip?	Quanto tempo o pescador passa nessa viagem? {hora}	{hora}	{horas}				${Fisher}=0 and ${FILTER6}=1
ROW479	decimal	FT3_nearshore_h	How many hours did you spend fishing in nearshore habitats (coral reef, sea grass, and mangrove)?	Quantas horas o pescador passou pescando em habitats próximos da costa (recifes de corais, capim marinho e manguezais)?	Do not include time spent traveling to and between fishing locations	Não inclua o tempo gasto viajando para e entre locais de pesca				${FT3_boat}!=997 and ${Fisher}='1' and ${FILTER6}=1				thousands-sep		${QN1}
ROW480	decimal	FT3_offshore_h	How many hours did you spend fishing in offshore habitats (pelagic, deep water, open ocean)?	Quantas horas o pescador passou pescando em habitats offshore (pelágicos, águas profundas, mar aberto)?	Do not include time spent traveling to and between fishing locations	Não inclua o tempo gasto viajando para e entre locais de pesca				${FT3_boat}!=997 and ${Fisher}='1' and ${FILTER6}=1				thousands-sep		${QN1}
ROW481	decimal	FT3_10	How much time do you spend traveling to fishing locations and returning to shore?	Quanto tempo o pescador passa viajando para locais de pesca e retornando à costa?	In hours. Please enter a decimal for responses in minutes	Em horas. Digite um decimal para respostas em minutos				${FT3_boat}!=997 and ${Fisher}='1' and ${FILTER6}=1				thousands-sep		${QN1}
ROW482	select_multiple fish_gear	FT3_gear	Which gear did you use during this most recent trip?	Qual equipamento o pescador usou durante a viagem mais recente?	Select all that apply.	Selecione tudo que se aplica.				${FILTER6}=1						${QN1}
ROW483	integer	FT3_gear1	During a typical trip like this one, how many Pole and Lines or Hook and Lines would you use?	Durante uma viagem típica como esta, quantos pólos e linhas ou gancho e linhas o pescador usaria?						selected(${FT3_gear},'1') and ${Fisher}='1' and ${FILTER6}=1				thousands-sep		${QN1}
ROW484	integer	FT3_gear2	During a typical trip like this one, how many Long Lines would you use?	Durante uma viagem típica como esta, quantas linhas longas o pescador usaria?						selected(${FT3_gear},'2') and ${Fisher}='1' and ${FILTER6}=1				thousands-sep		${QN1}
ROW485	integer	FT3_gear3	During a typical trip like this one, how many Nets would you use?	Durante uma viagem típica como esta, quantas redes o pescador usaria?						selected(${FT3_gear},'3') and ${Fisher}='1' and ${FILTER6}=1				thousands-sep		${QN1}
ROW486	integer	FT3_gear4	During a typical trip like this one, how many Traps would you use?	Durante uma viagem típica como esta, quantas armadilhas o pescador usaria?						selected(${FT3_gear},'4') and ${Fisher}='1' and ${FILTER6}=1				thousands-sep		${QN1}
ROW487	integer	FT3_gear5	During a typical trip like this one, how many Fishing Spears would you use?	Durante uma viagem típica como esta, quantas lanças de pesca o pescador usaria?						selected(${FT3_gear},'5') and ${Fisher}='1' and ${FILTER6}=1				thousands-sep		${QN1}
ROW488	integer	FT3_gear6	During a typical trip like this one, how many Spear Guns would you use?	Durante uma viagem típica como esta, quantas Spear Guns o pescador usaria?						selected(${FT3_gear},'6') and ${Fisher}='1' and ${FILTER6}=1				thousands-sep		${QN1}
ROW489	integer	FT3_gear7	During a typical trip like this one, how many Other Gear would you use?	Durante uma viagem típica como esta, quantos outros equipamentos o pescador usaria?						selected(${FT3_gear},'7') and ${Fisher}='1' and ${FILTER6}=1				thousands-sep		${QN1}
ROW490	decimal	FT3_moyr	In the [past 12 months], how many months did you make this kind of trip?	Nos [últimos 12 meses], quantos meses o pescador fez esse tipo de viagem?	We want the respondent to think about this most recent trip as a kind, or type, of trip.	Queremos que o entrevistado pense nessa viagem mais recente como um tipo ou tipo de viagem.	.<13			${FILTER6}=1				thousands-sep		${QN1}
ROW491	decimal	FT3_permo	In a typical month in the [past 12 months], how many times did you make this kind of trip?	Em um mês típico nos [últimos 12 meses], quantas vezes o pescador fez esse tipo de viagem?	Here, typical means average, or usual, or normal.	Aqui, típico significa médio, ou habitual ou normal.	.<30			${FILTER6}=1				thousands-sep		${QN1}
ROW406	decimal	FT3_03	How long does it take you to get to the main fishing grounds (from where you launch your boat)?	Quanto tempo leva para chegar às principais áreas de pesca (de onde o pescador embarca)?	In Hours. We are asking about the typical, or usual, version of the kind of trip described previously.	Em horas. Estamos perguntando sobre a versão típica, ou usual, do tipo de viagem descrito anteriormente. Esta é a sua mais recente viagem de pesca.				${FT3_boat}!=997 and ${Fisher}='1' and ${FILTER6}=1				thousands-sep		${QN1}
ROW404	decimal	FT3_01	When you take this kind of trip, how far away from your boat is the main fishing grounds? Units on next page	Quando o pescador faz esse tipo de viagem, a que distância do seu barco estão as principais áreas de pesca?	In kilometers. We are asking about the typical, or usual, version of the kind of trip described previously.	Em quilômetros. Estamos perguntando sobre a versão típica, ou usual, do tipo de viagem descrito anteriormente. Esta é a sua mais recente viagem de pesca.				${FT3_boat}!=997 and ${Fisher}='1' and ${FILTER6}=1				thousands-sep		${QN1}
	select_one boat_distance	FT3_01a	Select Units	Escolha as unidades.						${FT3_boat}!=997 and ${Fisher}='1' and ${FT3_01}>0 and ${FT3_01}!=997 and ${FILTER6}=1
ROW493	select_one NSEW	FT3_02	What direction (main direction) is the main fishing grounds (relative to your boat)?	Qual direção (direção principal) são os principais pesqueiros (em relação ao seu barco)?	We are asking about the typical, or usual, version of the kind of trip described previously.	Estamos perguntando sobre a versão típica, ou usual, do tipo de viagem descrito anteriormente.				${FT3_boat}!=997 and ${Fisher}='1' and ${FILTER6}=1						${QN1}
ROW495	decimal	FT3_04	What is the cost in {R$} of fuel used for this type of fishing trip?	Qual é o custo em {R $} de combustível usado para este tipo de viagem de pesca?	We asking about costs for a typical trip of this type	Estamos perguntando sobre os custos de uma viagem típica desse tipo				${FT3_boat}!=997 and ${FILTER6}=1				thousands-sep		${QN1}
ROW496	select_one who_fish	FT3_04_who	Who do you purchase this fuel from?	De quem o pescador compra esse combustível?						${FT3_04}>0 and ${FT3_boat}!=997 and ${FILTER6}=1						${QN1}
ROW497	decimal	FT3_05	What is the cost in {R$} of ice used for this type of fishing trip?	Qual é o custo em {R $} de gelo usado para esse tipo de pescaria?	If no ice is used, enter '0'. If the household makes ice itself, estimate the value. We asking about costs for a typical trip of this type	Se nenhum gelo for usado, digite '0'. Se a família fabricar gelo, estime o valor._x000D_ Estamos perguntando sobre os custos de uma viagem típica desse tipo				${FILTER6}=1				thousands-sep		${QN1}
ROW498	select_one who_fish_hh	FT3_05_who	Who do you purchase ice from?	De quem o pescador compra gelo?						${FT3_05}>0 and ${FILTER6}=1						${QN1}
ROW499	decimal	FT3_06	What is the cost in {R$} of bait used for this type of fishing trip?	Qual é o custo em isca de {R $} usado para esse tipo de pescaria?	If no bait is used, enter '0'. If the household collects bait itself, estimate the value. We are asking about costs for a typical trip like this.	Se nenhuma isca for usada, digite '0'. Se a família coletar a própria isca, calcule o valor._x000D_ Estamos perguntando sobre os custos de uma viagem típica como esta._x000D_				${FILTER6}=1				thousands-sep		${QN1}
ROW500	select_one who_fish_hh	FT3_06_who	Who do you purchase bait from?	De quem o pescador compra iscas?						${FT3_06}>0 and ${FILTER6}=1						${QN1}
ROW501	integer	FT3_11	How many household members typically participate on this type of fishing trip with you ?	Quantos membros da família tipicamente participar desse tipo de pescaria com o pescador?			.<=${RS000}			${FILTER6}=1				thousands-sep		${QN1}
ROW502	integer	FT3_12	How many CO-FISHERMEN or NON-HOUSEHOLD FISHERMEN typically participate on this type of fishing trip with you?	Quantos PESCADORES ou PESCADORES NÃO DOMÉSTICOS normalmente participam desse tipo de pescaria com o pescador?						${FILTER6}=1				thousands-sep		${QN1}
ROW503	select_one comp_type_fish	FT3_13	How were the CO-FISHERMEN or NON-HOUSEHOLD FISHERMEN typically compensated for their work on this type of trip?	Como os PESCADORES ou os PESCADORES NÃO DOMÉSTICOS normalmente eram remunerados por seu trabalho nesse tipo de viagem?	Please choose the main form of compensation.	Por favor, escolha a forma principal de compensação.				${FT3_12}>0 and ${FILTER6}=1						${QN1}
ROW504	integer	FT3_14	What percentage of the revenue or profit did YOU (or other members of your household) take after this type of trip?	Que porcentagem da receita ou lucro o pescador (ou outros membros da sua família) obteve após esse tipo de viagem?	Enter a number between 0 and 100. If no co-fishermen or non-household members participated, enter 100.	Digite um número entre 0 e 100. Se nenhum co-pescador ou membro não familiar participou, digite 100.	.<=100 or .=997			(${FT3_12}+${FT3_13})>0 and ${FILTER6}=1				thousands-sep		${QN1}
ROW505	select_one survey_region	FT3_15	Where did all (or most) of the CO-FISHERMEN or NON-HOUSEHOLD FISHERMEN live?	Onde moravam todos (ou a maioria) os PESCADORES ou PESCADORES NÃO DOMÉSTICOS?						${FT3_12}>0 and ${FILTER6}=1						${QN1}
ROW506	integer	FT3_16	What is the average total catch (in Kg) for this type of trip?	Qual é a captura total média (em kg) para este tipo de viagem?						${FILTER6}=1				thousands-sep		${QN1}
ROW507	select_multiple fish_harvest	FT3_17	Which types of fish did you usually catch in this type of fishing trip?	Que tipos de peixe o pescador geralmente pegar nesse tipo de viagem de pesca?	Select all that apply.	Selecione tudo que se aplica.				${FILTER6}=1						${QN1}
ROW508	calculate	countfishFT3									count-selected(${FT3_17})
ROW509	decimal	FT3_fish1	How much of the ${FT3_16} Kg harvest from this trip is offshore finfish (ex. Tuna, Mahi Mahi, Jacks, Mackeral)?	Quanto da colheita de ${FT3_16} quilogramas desta viagem é de peixes do mar (ex. Atum, Mahi Mahi, Jacks, Mackeral)?	In Kg.	Em kgs				${FT3_16}>0 and selected(${FT3_17},'1') and ${countfishFT3}>1 and ${FILTER6}=1				thousands-sep		${QN1}
ROW510	decimal	FT3_fish3	How much of the ${FT3_16} Kg harvest from this trip is nearshore finfish (ex.snapper,grouper, parrot fish, emperors, triggerfish)?	Quanto da colheita de ${FT3_16} quilogramas desta viagem é de peixes ósseos perto da costa (por exemplo, fritadeira, garoupa, peixe papagaio, imperadores, peixe-porco)?	In Kg.	Em kgs				${FT3_16}>0 and selected(${FT3_17},'3') and ${countfishFT3}>1 and ${FILTER6}=1				thousands-sep		${QN1}
ROW511	decimal	FT3_fish4	How much of the ${FT3_16} Kg harvest from this trip is Crabs/Lobster/Clams/Shelled Animals?	Quanto da colheita de ${FT3_16} quilogramas desta viagem é de caranguejos / lagosta / amêijoas / animais com casca?	In Kg.	Em kgs				${FT3_16}>0 and selected(${FT3_17},'4') and ${countfishFT3}>1 and ${FILTER6}=1				thousands-sep		${QN1}
ROW512	decimal	FT3_fish5	How much of the ${FT3_16} Kg harvest from this trip is Squid/Octopus?	Quanto da colheita de ${FT3_16} quilogramas desta viagem é Lula / Polvo?	In Kg.	Em kgs				${FT3_16}>0 and selected(${FT3_17},'5') and ${countfishFT3}>1 and ${FILTER6}=1				thousands-sep		${QN1}
ROW513	decimal	FT3_fish7	How much of the ${FT3_16} Kg harvest from this trip is Other?	Quanto da colheita de ${FT3_16} quilogramas desta viagem é Outro?	In Kg.	Em kgs				${FT3_16}>0 and selected(${FT3_17},'7') and ${countfishFT3}>1 and ${FILTER6}=1				thousands-sep		${QN1}
ROW514	calculate	FT_kgcheckcalcFT3								${countfish1}>1 and ${FILTER6}=1	if(${FT3_fish1}=997,0,${FT3_fish1})+if(${FT3_fish3}=997,0,${FT3_fish3})+if(${FT3_fish4}=997,0,${FT3_fish4})+if(${FT3_fish5}=997,0,${FT3_fish5})+if(${FT3_fish7}=997,0,${FT3_fish7})
ROW515	note	FT_kgcheckFT3	Enumerator: The values entered in the previous ${countfishFT3} questions sum to a total of ${FT_kgcheckcalcFT3} kg, which is larger than the total kg of the actual harvest, ${FT3_16} kg, reported earlier. Please recheck each of these amounts (including total kg of the harvest) with the respondent.	Enumerador: os valores digitados nas perguntas anteriores ${countfishFT3} somam um total de ${FT_kgcheckcalcFT3} kg, que é maior que o kg total da colheita real, ${FT3_16} kg, relatado anteriormente. Verifique novamente cada um desses valores (incluindo o total de quilograma da colheita) com o entrevistado.						${FT_kgcheckcalcFT3}>${FT3_16} and ${FILTER6}=1							1
ROW516	end group
ROW517	select_one ynd	FT4_filter	Thank you for talking about your third type of fishing trip. Did you make any other kind of fishing trip in the [past 12 months]?	Obrigado por falar sobre o seu terceiro tipo de viagem de pesca._x000D_ _x000D_ Você fez algum outro tipo de pescaria nos [últimos 12 meses]?	[Enumerator] If the respondent is not clear what "type of fishing trips" means, start with review of habitat types, and then types of fish targeted, and then gear types employed.	[Enumerador] Se o entrevistado não souber ao certo o que significa "tipo de viagem de pesca", comece com a revisão dos tipos de habitat e, em seguida, os tipos de peixes visados e os tipos de equipamento usados.				${FT3_filter}=1 and ${FILTER6}=1						${QN1}
ROW518	begin group	F4	Fourth type of Fishing trip	Quarto tipo de viagem de pesca						${FT4_filter}=1 and ${FILTER6}=1
ROW519	note	FTN1	We would now like to discuss your fourth type of fishing trip. This is the last type of fishing trip that we will discuss.	Agora gostaríamos de discutir seu quarto tipo de viagem de pesca. Este é o último tipo de viagem de pesca que discutiremos.						${FILTER6}=1
ROW520	select_multiple habitats	FT4_hab	On your most recent fishing trip, which habitats did you visit?	Na sua mais recente viagem de pesca, que habitats o pescador visitou?	Select all that apply.	Selecione tudo que se aplica.				${FILTER6}=1						${QN1}
ROW521	select_multiple boat_id	FT4_boat	Which boats did you use during this most recent trip?	Quais barcos o pescador usou nesta viagem mais recente?	Select all that apply.	Selecione tudo que se aplica.				${FILTER6}=1		filter<=if(${B002}>0,${B002}, 0)				${QN1}
ROW522	decimal	FT4_time	How much time in total does the fisherman spend on this trip? In hours	Quanto tempo o pescador passa nessa viagem? {hora}						${Fisher}=0 and ${FILTER6}=1
ROW523	decimal	FT4_nearshore_h	How many hours did you spend fishing in nearshore habitats (coral reef, sea grass, and mangrove)?	Quantas horas você passou pescando em habitats próximos da costa (recifes de corais, capim marinho e manguezais)?	Do not include time spent traveling to and between fishing locations	Não inclua o tempo usado viajando para e entre locais de pesca				${FT4_boat}!=997 and ${Fisher}='1' and ${FILTER6}=1				thousands-sep		${QN1}
ROW524	decimal	FT4_offshore_h	How many hours did you spend fishing in offshore habitats (pelagic, deep water, open ocean)?	Quantas horas você passou pescando em habitats offshore (pelágicos, águas profundas, mar aberto)?	Do not include time spent traveling to and between fishing locations	Não inclua o tempo usado viajando para e entre locais de pesca				${FT4_boat}!=997 and ${Fisher}='1' and ${FILTER6}=1				thousands-sep		${QN1}
ROW525	decimal	FT4_10	How much time do you spend traveling to fishing locations and returning to shore?	Quanto tempo você passa viajando para locais de pesca e retornando à costa?	In hours. Please enter a decimal for responses in minutes	Em horas. Digite um decimal para respostas em minutos				${FT4_boat}!=997 and ${Fisher}='1' and ${FILTER6}=1				thousands-sep		${QN1}
ROW526	select_multiple fish_gear	FT4_gear	Which gear did you use during this most recent trip?	Qual equipamento o pescador usou durante a viagem mais recente?	Select all that apply.	Selecione tudo que se aplica.				${FILTER6}=1						${QN1}
ROW527	integer	FT4_gear1	During a typical trip like this one, how many Pole and Lines or Hook and Lines would you use?	Durante uma viagem típica como esta, quantos pólos e linhas ou gancho e linhas o pescador usaria?						selected(${FT4_gear},'1') and ${Fisher}='1' and ${FILTER6}=1				thousands-sep		${QN1}
ROW528	integer	FT4_gear2	During a typical trip like this one, how many Long Lines would you use?	Durante uma viagem típica como esta, quantas linhas longas o pescador usaria?						selected(${FT4_gear},'2') and ${Fisher}='1' and ${FILTER6}=1				thousands-sep		${QN1}
ROW529	integer	FT4_gear3	During a typical trip like this one, how many Nets would you use?	Durante uma viagem típica como esta, quantas redes o pescador usaria?						selected(${FT4_gear},'3') and ${Fisher}='1' and ${FILTER6}=1				thousands-sep		${QN1}
ROW530	integer	FT4_gear4	During a typical trip like this one, how many Traps would you use?	Durante uma viagem típica como esta, quantas armadilhas o pescador usaria?						selected(${FT4_gear},'4') and ${Fisher}='1' and ${FILTER6}=1				thousands-sep		${QN1}
ROW531	integer	FT4_gear5	During a typical trip like this one, how many Fishing Spears would you use?	Durante uma viagem típica como esta, quantas lanças de pesca o pescador usaria?						selected(${FT4_gear},'5') and ${Fisher}='1' and ${FILTER6}=1				thousands-sep		${QN1}
ROW532	integer	FT4_gear6	During a typical trip like this one, how many Spear Guns would you use?	Durante uma viagem típica como esta, quantas Spear Guns o pescador usaria?						selected(${FT4_gear},'6') and ${Fisher}='1' and ${FILTER6}=1				thousands-sep		${QN1}
ROW533	integer	FT4_gear7	During a typical trip like this one, how many Other Gear would you use?	Durante uma viagem típica como esta, quantos outros equipamentos o pescador usaria?						selected(${FT4_gear},'7') and ${Fisher}='1' and ${FILTER6}=1				thousands-sep		${QN1}
ROW534	decimal	FT4_moyr	In the [past 12 months], how many months did you make this kind of trip?	Nos [últimos 12 meses], quantos meses o pescador fez esse tipo de viagem?	We want the respondent to think about this most recent trip as a kind, or type, of trip.	Queremos que o entrevistado pense nessa viagem mais recente como um tipo ou tipo de viagem.	.<13			${FILTER6}=1				thousands-sep		${QN1}
ROW535	decimal	FT4_permo	In a typical month in the [past 12 months], how many times did you make this kind of trip?	Em um mês típico nos [últimos 12 meses], quantas vezes o pescador fez esse tipo de viagem?	Here, typical means average, or usual, or normal.	Aqui, típico significa médio, ou habitual ou normal.	.<30			${FILTER6}=1				thousands-sep		${QN1}
ROW406	decimal	FT4_03	How long does it take you to get to the main fishing grounds (from where you launch your boat)?	Quanto tempo leva para chegar às principais áreas de pesca (de onde o pescador embarca)?	In Hours. We are asking about the typical, or usual, version of the kind of trip described previously.	Em horas. Estamos perguntando sobre a versão típica, ou usual, do tipo de viagem descrito anteriormente. Esta é a sua mais recente viagem de pesca.				${FT4_boat}!=997 and ${Fisher}='1' and ${FILTER6}=1				thousands-sep		${QN1}
ROW404	decimal	FT4_01	When you take this kind of trip, how far away from your boat is the main fishing grounds? Units on next page	Quando o pescador faz esse tipo de viagem, a que distância do seu barco estão as principais áreas de pesca?	In kilometers. We are asking about the typical, or usual, version of the kind of trip described previously.	Em quilômetros. Estamos perguntando sobre a versão típica, ou usual, do tipo de viagem descrito anteriormente. Esta é a sua mais recente viagem de pesca.				${FT4_boat}!=997 and ${Fisher}='1' and ${FILTER6}=1				thousands-sep		${QN1}
	select_one boat_distance	FT4_01a	Select Units	Escolha as unidades.						${FT4_boat}!=997 and ${Fisher}='1' and ${FT4_01}>0 and ${FT4_01}!=997 and ${FILTER6}=1
ROW537	select_one NSEW	FT4_02	What direction (main direction) is the main fishing grounds (relative to your boat)?	Qual direção (direção principal) são os principais pesqueiros (em relação ao seu barco)?	We are asking about the typical, or usual, version of the kind of trip described previously.	Estamos perguntando sobre a versão típica, ou usual, do tipo de viagem descrito anteriormente.				${FT4_boat}!=997 and ${Fisher}='1' and ${FILTER6}=1						${QN1}
ROW539	decimal	FT4_04	What is the cost in {R$} of fuel used for this type of fishing trip?	Qual é o custo em {R $} de combustível usado para este tipo de viagem de pesca?	We asking about costs for a typical trip of this type	Estamos perguntando sobre os custos de uma viagem típica desse tipo				${FT4_boat}!=997 and ${FILTER6}=1				thousands-sep		${QN1}
ROW540	select_one who_fish	FT4_04_who	Who do you purchase this fuel from?	De quem o pescador compra esse combustível?						${FT4_04}>0 and ${FT4_boat}!=997 and ${FILTER6}=1						${QN1}
ROW541	decimal	FT4_05	What is the cost in {R$} of ice used for this type of fishing trip?	Qual é o custo em {R $} de gelo usado para esse tipo de pescaria?	If no ice is used, enter '0'. If the household makes ice itself, estimate the value. We asking about costs for a typical trip of this type	Se nenhum gelo for usado, digite '0'. Se a família fabricar gelo, estime o valor._x000D_ Estamos perguntando sobre os custos de uma viagem típica desse tipo				${FILTER6}=1				thousands-sep		${QN1}
ROW542	select_one who_fish_hh	FT4_05_who	Who do you purchase ice from?	De quem o pescador compra gelo?						${FT4_05}>0 and ${FILTER6}=1						${QN1}
ROW543	decimal	FT4_06	What is the cost in {R$} of bait used for this type of fishing trip?	Qual é o custo em isca de {R $} usado para esse tipo de pescaria?	If no bait is used, enter '0'. If the household collects bait itself, estimate the value. We are asking about costs for a typical trip like this.	Se nenhuma isca for usada, digite '0'. Se a família coletar a própria isca, calcule o valor._x000D_ Estamos perguntando sobre os custos de uma viagem típica como esta._x000D_				${FILTER6}=1				thousands-sep		${QN1}
ROW544	select_one who_fish_hh	FT4_06_who	Who do you purchase bait from?	De quem o pescador compra iscas?						${FT4_06}>0 and ${FILTER6}=1						${QN1}
ROW545	integer	FT4_11	How many household members typically participate on this type of fishing trip with you ?	Quantos membros da família tipicamente participar desse tipo de pescaria com o pescador?			.<=${RS000}			${FILTER6}=1				thousands-sep		${QN1}
ROW546	integer	FT4_12	How many CO-FISHERMEN or NON-HOUSEHOLD FISHERMEN typically participate on this type of fishing trip with you?	Quantos PESCADORES ou PESCADORES NÃO DOMÉSTICOS normalmente participam desse tipo de pescaria com o pescador?						${FILTER6}=1				thousands-sep		${QN1}
ROW547	select_one comp_type_fish	FT4_13	How were the CO-FISHERMEN or NON-HOUSEHOLD FISHERMEN typically compensated for their work on this type of trip?	Como os PESCADORES ou os PESCADORES NÃO DOMÉSTICOS normalmente eram remunerados por seu trabalho nesse tipo de viagem?	Please choose the main form of compensation.	Por favor, escolha a forma principal de compensação.				${FT4_12}>0 and ${FILTER6}=1						${QN1}
ROW548	integer	FT4_14	What percentage of the revenue or profit did YOU (or other members of your household) take after this type of trip?	Que porcentagem da receita ou lucro o pescador (ou outros membros da sua família) obteve após esse tipo de viagem?	Enter a number between 0 and 100. If no co-fishermen or non-household members participated, enter 100.	Digite um número entre 0 e 100. Se nenhum co-pescador ou membro não familiar participou, digite 100.	.<=100 or .=997			(${FT4_12}+${FT4_13})>0 and ${FILTER6}=1				thousands-sep		${QN1}
ROW549	select_one survey_region	FT4_15	Where did all (or most) of the CO-FISHERMEN or NON-HOUSEHOLD FISHERMEN live?	Onde moravam todos (ou a maioria) os PESCADORES ou PESCADORES NÃO DOMÉSTICOS?						${FT4_12}>0 and ${FILTER6}=1						${QN1}
ROW550	integer	FT4_16	What is the average total catch (in Kg) for this type of trip?	Qual é a captura total média (em kg) para este tipo de viagem?						${FILTER6}=1				thousands-sep		${QN1}
ROW551	select_multiple fish_harvest	FT4_17	Which types of fish did you usually catch in this type of fishing trip?	Que tipos de peixe o pescador geralmente pegar nesse tipo de viagem de pesca?	Select all that apply.	Selecione tudo que se aplica.				${FILTER6}=1						${QN1}
ROW552	calculate	countfishFT4									count-selected(${FT4_17})
ROW553	decimal	FT4_fish1	How much of the ${FT4_16} Kg harvest from this trip is offshore finfish (ex. Tuna, Mahi Mahi, Jacks, Mackeral)?	Quanto da colheita de ${FT4_16} quilogramas desta viagem é de peixes do mar (ex. Atum, Mahi Mahi, Jacks, Mackeral)?	In Kg.	Em kgs				${FT4_16}>0 and selected(${FT4_17},'1') and ${countfishFT4}>1 and ${FILTER6}=1				thousands-sep		${QN1}
ROW554	decimal	FT4_fish3	How much of the ${FT4_16} Kg harvest from this trip is nearshore finfish (ex.snapper,grouper, parrot fish, emperors, triggerfish)?	Quanto da colheita de ${FT4_16} quilogramas desta viagem é de peixes ósseos perto da costa (por exemplo, fritadeira, garoupa, peixe papagaio, imperadores, peixe-porco)?	In Kg.	Em kgs				${FT4_16}>0 and selected(${FT4_17},'3') and ${countfishFT4}>1 and ${FILTER6}=1				thousands-sep		${QN1}
ROW555	decimal	FT4_fish4	How much of the ${FT4_16} Kg harvest from this trip is Crabs/Lobster/Clams/Shelled Animals?	Quanto da colheita de ${FT4_16} quilogramas desta viagem é de caranguejos / lagosta / amêijoas / animais com casca?	In Kg.	Em kgs				${FT4_16}>0 and selected(${FT4_17},'4') and ${countfishFT4}>1 and ${FILTER6}=1				thousands-sep		${QN1}
ROW556	decimal	FT4_fish5	How much of the ${FT4_16} Kg harvest from this trip is Squid/Octopus?	Quanto da colheita de ${FT4_16} quilogramas desta viagem é Lula / Polvo?	In Kg.	Em kgs				${FT4_16}>0 and selected(${FT4_17},'5') and ${countfishFT4}>1 and ${FILTER6}=1				thousands-sep		${QN1}
ROW557	decimal	FT4_fish7	How much of the ${FT4_16} Kg harvest from this trip is Other?	Quanto da colheita de ${FT4_16} quilogramas desta viagem é Outro?	In Kg.	Em kgs				${FT4_16}>0 and selected(${FT4_17},'7') and ${countfishFT4}>1 and ${FILTER6}=1				thousands-sep		${QN1}
ROW558	calculate	FT_kgcheckcalcFT4								${countfish1}>1 and ${FILTER6}=1	if(${FT4_fish1}=997,0,${FT4_fish1})+if(${FT4_fish3}=997,0,${FT4_fish3})+if(${FT4_fish4}=997,0,${FT4_fish4})+if(${FT4_fish5}=997,0,${FT4_fish5})+if(${FT4_fish7}=997,0,${FT4_fish7})
ROW559	note	FT_kgcheckFT4	Enumerator: The values entered in the previous ${countfishFT4} questions sum to a total of ${FT_kgcheckcalcFT4} kg, which is larger than the total kg of the actual harvest, ${FT4_16} kg, reported earlier. Please recheck each of these amounts (including total kg of the harvest) with the respondent.	Enumerador: os valores digitados nas perguntas anteriores ${countfishFT4} somam um total de ${FT_kgcheckcalcFT4} quilogramas, que é maior que o total quilogramas da colheita real, ${FT4_16} kg, relatado anteriormente. Verifique novamente cada um desses valores (incluindo o total de killograma da colheita) com o entrevistado.						${FT_kgcheckcalcFT4}>${FT4_16} and ${FILTER6}=1							1
ROW560	end group
ROW561	integer	FT_addtrips	[Enumerator] We want to record here the number of any additional types of trips (beyond the four previously reported) that someone in the household has taken in the [past 12 months].	[Enumerador] Queremos registrar aqui o número de quaisquer tipos adicionais de viagens (além das quatro relatadas anteriormente) que alguém da família realizou nos [últimos 12 meses].	[Enumerator] If the respondent is not clear what "type of fishing trips" means, start with review of habitat types, and then types of fish targeted, and then gear types employed.	[Enumerador] Se o entrevistado não souber ao certo o que significa "tipo de viagem de pesca", comece com a revisão dos tipos de habitat e, em seguida, os tipos de peixes visados e os tipos de artes empregados.	.>0			${FT4_filter}=1 and ${FILTER6}=1				thousands-sep		${QN1}
ROW562	note	FHN	Thank you for discussing the types of fishing trips that you make. We will now discuss what the household does with fish harvested.	Obrigado por discutir os tipos de viagens de pesca que você faz. Agora discutiremos o que a família faz com os peixes capturados .						${FT1_filter}=1 and ${FILTER6}=1
ROW563	select_multiple fish_harvest	FH001	Which of the following fish types did you harvest during the [past 12 months]?	Qual dos seguintes tipos de peixes você capturou nos [últimos 12 meses]?	Select all that apply.	Selecione tudo que se aplica.				${FT1_filter}=1 and ${FILTER6}=1						${QN1}
ROW564	begin repeat	FH								${FILTER6}=1 and ${FILTER6}=1			count-selected(${FH001})
ROW565	calculate	FH_selection									selected-at(${FH001}, position(..)-1)
ROW566	calculate	FH_selection_label									jr:choice-name(${FH_selection}, '${FH001}')
ROW567	integer	FH002	What percentage of ${FH_selection_label} caught did you sell?	Qual porcentagem de ${FH_selection_label} capturada você vendeu?	Enter a number between 0 and 100.	Digite um número entre 0 e 100.	.<=100 or .=997			${FILTER6}=1 and ${FILTER6}=1				thousands-sep		${QN1}
ROW568	decimal	FH003	What was the typical price per KG of ${FH_selection_label} sold during the [past 12 months]?	Qual foi o preço típico por kilograma de ${FH_selection_label} vendido nos [últimos 12 meses]?						${FH002}>0 and ${FILTER6}=1				thousands-sep		${QN1}
ROW569	select_one who_fish	FH004	Who did you typically sell ${FH_selection_label} to?	Para quem você normalmente vendeu ${FH_selection_label}?						${FH002}>0 and ${FILTER6}=1						${QN1}
ROW570	end repeat
ROW571	note	FCN	Now we will discuss fish the household consumed in the past WEEK.	Agora discutiremos os peixes que a família consumiu na SEMANA passada.
ROW572	select_multiple fish_consume	FC001	Which of the following fish types did you consume in the past WEEK?	Qual dos seguintes tipos de peixe você consumiu na SEMANA passada?	Select all that apply.	Selecione tudo que se aplica.				${FILTER6}=1						${QN1}
ROW573	begin repeat	FC								${FC001}!=997			count-selected(${FC001})
ROW574	calculate	FC_selection									selected-at(${FC001}, position(..)-1)
ROW575	calculate	FC_selection_label									jr:choice-name(${FC_selection}, '${FC001}')
ROW576	decimal	FC002	How much ${FC_selection_label} did members of your household consume in the past WEEK?	Quanto ${FC_selection_label} os membros de sua casa consumiram na semana passada?	In Kg	Em kgs				${FILTER6}=1				thousands-sep		${QN1}
ROW577	decimal	FC003	How much of the ${FC_selection_label} consumed in the past WEEK did members of your household purchase?	Quanto do ${FC_selection_label} consumido na SEMANA passada os membros de sua casa compraram?	In Kg	Em kgs	.<=${FC002}			${FC002}>0 and ${FILTER6}=1				thousands-sep		${QN1}
ROW578	decimal	FC005	What was the price per KG of ${FC_selection_label} ?	Qual foi o preço por kilograma de ${FC_selection_label}?	Average price, Response should be in {R$}.	Preço médio, a resposta deve estar em {R $}.				${FC003}>0 and ${FILTER6}=1				thousands-sep		${QN1}
ROW579	select_one who_fish	FC006	Who did you typically purchase ${FC_selection_label} from?	De quem você normalmente comprou ${FC_selection_label}?						${FC003}>0 and ${FILTER6}=1						${QN1}
ROW580	decimal	FC007	How much ${FC_selection_label} did the household harvest/produce itself?	Quanto ${FC_selection_label} a família captura / cria?	In Kg	Em kgs	.<=${FC002}			${FC002}>0 and ${FILTER6}=1				thousands-sep		${QN1}
ROW581	end repeat
ROW582	end group
	decimal	FS_women	In a [typical month] how much can members of your household collect in oysters/clams etc (Marisquera). Enter 0 if no one in the household engages in this activity.	Em um [mês típico], quanto os membros de sua família podem coletar em ostras / amêijoas etc (marisquera). Digite 0 se ninguém da família se envolver nessa atividade.						${FILTER6}=1				thousands-sep		${QN1}
	decimal	FS_women_sell	Of the ${FS_women} {R$}'s collected of oysters/clams etc., how many {R$}'s do you sell?	Das ${FS_women} {R$} coletadas de ostras / mariscos etc., quanto {R$} você vende?			.<=${FS_women}			${FILTER6}=1 and ${FS_women}>0						${QN1}
ROW583
ROW584	begin group	G_fish	Aquaculture	Aquicultura						${FILTER3}=1
ROW585	note	f_note	Now we will ask a few question regarding your aquaculture practices. NOTE: Here we are referring to HOUSEHOLD aquaculture	Agora faremos algumas perguntas sobre suas práticas de aquicultura. NOTA: Aqui estamos nos referindo à aquicultura doméstica (da unidade familiar)						${FILTER3}=1							1
ROW586	select_multiple aqua_types	AQ001	What types of fish/crustaceans/shellfish/seaweeds do you grow in Aquaculture?	Que tipos de peixes / crustáceos / mariscos / algas marinhas você cultiva?						${FILTER3}=1						${QN1}
ROW587	begin repeat	AQR											count-selected(${AQ001})
ROW588	calculate	AQ_selection									selected-at(${AQ001}, position(..)-1)
ROW589	calculate	AQ_selection_label									jr:choice-name(${AQ_selection}, '${AQ001}')
ROW590	select_one inlandpen	AQ002	Where do you raise/grow ${AQ_selection_label}?	Onde você cria / cultiva ${AQ_selection_label}?						${FILTER3}=1						${QN1}
ROW591	integer	AQ003	How many {months} does it take for purchased ${AQ_selection_label} babies to become fully grown and ready to sell/eat?	Quantos {meses} são necessários para filotes animais de ${AQ_selection_label} (larvas, vagens de algas etc.) para atingir a maturidade (ser adultos) para vender ou comer?			.<=12			${AQ002}!=997 and ${FILTER3}=1				thousands-sep		${QN1}
ROW592	decimal	AQ004	How many cycles of ${AQ_selection_label} do you TYPICALLY raise/grow in [12 months]?	Quantos ciclos de ${AQ_selection_label} você TIPICAMENTE cria / cultiva em [12 meses]?	We are asking how many times the household raises/grows ${AQ_selection_label} in a [typical year]	Estamos perguntando quantas vezes a família cria / cultiva ${AQ_selection_label} em um [ano típico]				${AQ002}!=997 and ${FILTER3}=1				thousands-sep		${QN1}
ROW593	decimal	AQ005	How much in {R$} do you typically spend in purchasing baby animals (fingerlings/larvae/seaweed pods) for the purpose of Aquaculture? ENTER 0 if the household gets them for free and cannot estimate the value.	Quanto você normalmente gasta em {R$} na compra de filotes de animais para a aquicultura ( alevinos / larvas / algas )? DIGITE 0 se a família obtê-los gratuitamente e não puder estimar o valor.	NOTE: here we are asking for the TOTAL VALUE.	NOTA: aqui estamos solicitando o VALOR TOTAL.	.>=0			${AQ002}!=997 and ${FILTER3}=1				thousands-sep		${QN1}
ROW595	decimal	AQ006	What is the cost of one baby animal (fingerling/larvae/seaweed pod) in {R$}? ENTER 997 if they do not know.	Quanto custa um filote animal (como um alevino / larva / alga marinha individual) em {R$}?	NOTE: here we are asking for the UNIT PRICE	NOTA: aqui estamos pedindo o preço da unidade	.>0			${AQ002}!=997 and ${FILTER3}=1 and ${AQ005}!=0				thousands-sep		${QN1}
ROW596	decimal	AQ007	At the end of ${AQ003} months how much ${AQ_selection_label} did you last harvest in {R$}? NOTE: Here we are asking for the TOTAL VALUE OF HARVEST, which is the amount of money they would have received had they SOLD EVERYTHING.	No final de ${AQ003} meses, quanto ${AQ_selection_label} você colheu no ultimo ciclo em {R$}? NOTA: Aqui estamos solicitando o VALOR TOTAL DA COLHEITA, que é a quantidade de dinheiro que eles teriam recebido se tivessem vendido tudo.	NOTE: here we are asking for the TOTAL VALUE	NOTA: aqui estamos solicitando o VALOR TOTAL				${AQ002}!=997 and ${FILTER3}=1				thousands-sep		${QN1}
ROW598	decimal	AQ008a	Of the ${AQ007} {R$} of ${AQ_selection_label} you did harvest, how much did you or members of your household consume in {R$}?	Dos ${AQ007} {R$} de ${AQ_selection_label} que você colheu, quanto você ou os membros de sua família consumiram em {R$}?	NOTE: here we are asking for the TOTAL VALUE	NOTA: aqui estamos solicitando o VALOR TOTAL	.<=${AQ007}	you cannot consume more than you harvest	você não pode consumir mais do que colhe	${AQ002}!=997 and ${FILTER3}=1 and ${AQ007}>0				thousands-sep		${QN1}
ROW599	decimal	AQ009	Of the ${AQ007} {R$} of ${AQ_selection_label} you did harvest, how much was sold in {R$}?	Dos ${AQ007} {R$} de ${AQ_selection_label} que você colheu, quanto foi vendido em {R$}?	NOTE: here we are asking for the TOTAL VALUE	NOTA: aqui estamos solicitando o VALOR TOTAL	.<=${AQ007}	you cannot sell more than you harvest	você não pode vender mais do que colhe	${AQ002}!=997 and ${FILTER3}=1 and ${AQ007}>0				thousands-sep		${QN1}
ROW600	decimal	AQ010	Of the ${AQ009} {R$} of ${AQ_selection_label} sold, how much (in {R$}) was sold to some store/business/individual INSIDE [Prado, Alcobaca, Caravelas and Nova Vicosa município] ou [teixeira de freitas]?	Dos ${AQ009} {R$} de ${AQ_selection_label} vendidos, quanto (em {R$}) foi vendido para alguma loja / negocio / indivíduo DENTRO de [Prado, Alcobaca, Caravelas and Nova Vicosa município] ou [teixeira de freitas]?			.<=${AQ009}	The amount sold locally cannot be more than the amount sold	A quantidade vendida localmente não pode ser superior à quantidade vendida	${AQ002}!=997 and ${FILTER3}=1 and ${AQ009}>0 and ${AQ007}>0				thousands-sep		${QN1}
ROW601	decimal	AQ011	Over the course of ${AQ003} months, how much in {R$} was spent in purchasing feed/food stuffs/fertilizer for ${AQ_selection_label}?	Ao longo de ${AQ003} meses, quanto foi gasto em {R$} na compra de alimentos/ fertilizantes/ suplementos para ${AQ_selection_label}?						${AQ002}!=997 and ${FILTER3}=1				thousands-sep		${QN1}
ROW602	decimal	AQ011a	Of the ${AQ011} {R$} of feed/food stuffs/fertilizer purchased, how much (in {R$}) was purchased from some store/business/individual INSIDE [Prado, Alcobaca, Caravelas and Nova Vicosa município] ou [teixeira de freitas]?	Dos ${AQ011} {R $} de alimentos / fertilizantes / suplementos comprados, quanto (em {R$}) foi comprado em alguma loja / negocio / indivíduo DENTRO de [Prado, Alcobaca, Caravelas and Nova Vicosa município] ou [teixeira de freitas]?			.<=${AQ011}	The amount spent locally cannot be more than the amount sold	A quantidade vendida localmente não pode ser superior à quantidade vendida	${AQ002}!=997 and ${FILTER3}=1 and ${AQ011}>0				thousands-sep		${QN1}
ROW603	decimal	AQ012	Over the course of ${AQ003} months, how much in {R$} was spent in purchasing medication/antibiotics/steroids for ${AQ_selection_label}?	Ao longo de ${AQ003} meses, quanto foi gasto em {R$} na compra de medicamentos / antibióticos por ${AQ_selection_label}?						${AQ002}!=997 and ${FILTER3}=1				thousands-sep		${QN1}
ROW604	decimal	AQ012a	Of the ${AQ012} {R$} of medication/antibiotics/steroids purchased, how much (in {R$}) was purchased from some store/business/individual INSIDE [Prado, Alcobaca, Caravelas and Nova Vicosa município] ou [teixeira de freitas]?	Dos ${AQ012} {R$} de medicamentos / antibióticos adquiridos, quanto (em {R$}) foi comprado em alguma loja / negocio / indivíduo DENTRO de [Prado, Alcobaca, Caravelas and Nova Vicosa município] ou [teixeira de freitas]?			.<=${AQ012}	The amount spent locally cannot be more than the amount sold	A quantidade vendida localmente não pode ser superior à quantidade vendida	${AQ002}!=997 and ${FILTER3}=1 and ${AQ012}>0				thousands-sep		${QN1}
ROW607	decimal	AQ014a	How large is the surface area of the structure used to contain ${AQ_selection_label}? Units on next page.	Quantos {metros quadrados} é a área de superfície da estrutura usada para criar ${AQ_selection_label}?						${AQ002}!=997 and ${FILTER3}=1				thousands-sep		${QN1}
	select_one plotunit	AQ014c	Select Units	Escolha as unidades.						${AQ002}!=997 and ${FILTER3}=1 and ${AQ014a}>0 and ${AQ014a}!=997
ROW608	decimal	AQ014	How much in {R$} did you spend on JUST BUILDING the structures (pond/pen/cage) used for raising ${AQ_selection_label}?	Quanto você gastou em {R$} apenas CONSTRUINDO as estruturas (tanque / cercado / gaiola) usadas para cultivar ${AQ_selection_label}?	NOTE: costs may have been incurred a long time ago.	NOTA: os custos podem ter sido incorridos há muito tempo.				${AQ002}!=997 and ${FILTER3}=1				thousands-sep		${QN1}
ROW609	decimal	AQ015	Over the course of ${AQ003} months, how much in {R$} did you spend on MAINTAINING the structures (pond/pen/cage) used for raising ${AQ_selection_label}?	Ao longo de ${AQ003} meses, quanto gastou em {R$} em MANUTENÇÃO das estruturas (tanque / cercado / gaiola) usadas para cultivar ${AQ_selection_label}?						${AQ002}!=997 and ${FILTER3}=1				thousands-sep		${QN1}
ROW612	select_multiple boat_id_aq	AQ017	Which boats did you use for this activity?	Quais barcos você usou para esta atividade?	Select all that apply.	Selecione tudo que se aplica.				${AQ002}!=997 and ${FILTER3}=1 and ${AQ002}=2		filter<=if(${B002}>0,${B002}, 0)				${QN1}
ROW613	end repeat
ROW614	end group
ROW615
ROW616	begin group	G9	Hired Labor	Trabalho contratado
ROW617	note	AL000	Now we will ask some questions regarding your labor hiring practices in the following categories include hiring for: 1.) Livestock rearing 2.) Land preparation for Crops 3.) Growing season for Crops 4.) Harvesting of Crops 5.) Aquaculture farms	Agora, faremos algumas perguntas sobre suas práticas de contratação de trabalho nas seguintes categorias: 1.) Pecuária 2.) Preparação da terra para as culturas 3.) Estação de cultivo para as culturas 4.) Colheita de culturas 5.) Fazendas de aquicultura
ROW618	decimal	AL001	In the [last 12 months], How many PERSON DAYS in total did this household hire for ALL of the five activities in total? Enter "0" here if the household did not hire any labor.	Nos [últimos 12 meses], quanto PESSOA-DIAS no total foi contratada por todas as cinco atividades no total? Digite "0" aqui se a família não contratou mão de obra.	The five activities are 1.) Livestock activities, 2.) Land preparation, 3.) Growing season crop activities, 4.) Harvest activities, 5.) Hiring of labor for Aquaculture, 6.) Hiring of labor for fishing. To calculate person-days, add the total number of days each person worked. For example, if 2 people were hired, one for 3 days and another for 5, the total number of person days is 3+5=8. Enter 997…	As cinco atividades são 1.) Atividades de pecuaria, 2.) Preparação da terra, 3.) Atividades de cultivo na estação do cultivo, 4.) Atividades de colheita, 5.) Contratação de trabalho para a aquicultura, 6.) Contratação de trabalho para a pesca. Para calcular pessoa-dias, adicione o número total de dias que cada pessoa trabalhou. Por exemplo, se duas pessoas foram contratadas, uma por 3 dias e outr…				(${FILTER1}=1 or ${FILTER2}=1 or ${FILTER6}=1)				thousands-sep		${QN1}
ROW619	decimal	AL002	How much {R$} IN TOTAL did your household pay for the ${AL001} PERSON-DAYS of hired labor?	Quanto {R$} NO TOTAL sua família pagou pelos ${AL001} PESSOA-DIAS em trabalho contratado?	Try asking for each activity/labor type and taking the sum of costs	Tente perguntar para cada atividade / tipo de trabalho e calcular a soma dos custos				(${FILTER1}=1 or ${FILTER2}=1 or ${FILTER6}=1) and ${AL001}>0 and ${AL001}!=997				thousands-sep		${QN1}
ROW620	decimal	AL003	In the [last 12 months], How many PERSON DAYS in total did this household hire for Livestock Rearing?	Nos [últimos 12 meses], quantos PESSOA-DIAS no total essa família contratou para a criação de pecuaria?						${FILTER2}=1 and ${AL001}!=997 and ${AL001}>0				thousands-sep		${QN1}
ROW621	decimal	AL004	How much {R$} did your household pay for the ${AL003} PERSON-DAYS of Livestock Rearing?	Quanto {R$} sua família pagou pelos ${AL003} PESSOA-DIAS da criação de pecuaria?						${FILTER2}=1 and ${AL003}>0 and ${AL001}!=997 and ${AL001}>0				thousands-sep		${QN1}
ROW622	decimal	AL005	In the [last 12 months], How many PERSON DAYS in total did this household hire for Land preparation?	Nos [últimos 12 meses], quantos PESSOA-DIAS no total essa família contratou para a preparação da terra?						${FILTER1}=1 and ${AL001}!=997 and ${AL001}>0				thousands-sep		${QN1}
ROW623	decimal	AL006	How much {R$} did your household pay for the ${AL005} PERSON-DAYS of Land preparation?	Quanto {R$} sua família pagou pela preparação de ${AL005} PESSOA-DIAS por terra?						${FILTER1}=1 and ${AL005}>0 and ${AL001}!=997 and ${AL001}>0				thousands-sep		${QN1}
ROW624	decimal	AL007	In the [last 12 months], How many PERSON DAYS in total did this household hire for Tending to Crops (Growing Season)?	Nos [últimos 12 meses], quantos PESSOA-DIAS no total essa família contratou para cultivo de culturas (estação de crescimento)?						${FILTER1}=1 and ${AL001}!=997 and ${AL001}>0				thousands-sep		${QN1}
ROW625	decimal	AL008	How much {R$} did your household pay for the ${AL007} PERSON-DAYS of Tending to Crops (Growing Season)?	Quanto {R$} sua família pagou pelos ${AL007} PESSOA-DIAS de cultivo de culturas (estação de crescimento)?						${FILTER1}=1 and ${AL007}>0 and ${AL001}!=997 and ${AL001}>0				thousands-sep		${QN1}
ROW626	decimal	AL009	In the [last 12 months], How many PERSON DAYS in total did this household hire for Harvesting of Crops?	Nos [últimos 12 meses], quantos PESSOA-DIAS no total essa família contratou para a colheita de culturas?						${FILTER1}=1 and ${AL001}!=997 and ${AL001}>0				thousands-sep		${QN1}
ROW627	decimal	AL010	How much {R$} did your household pay for the ${AL009} PERSON-DAYS of Harvesting of Crops?	Quanto {R$} sua família pagou pelos ${AL009} PESSOA-DIAS da colheita de culturas?						${FILTER1}=1 and ${AL009}>0 and ${AL001}!=997 and ${AL001}>0				thousands-sep		${QN1}
ROW628	decimal	AL013	In the [last 12 months], How many PERSON DAYS in total did this household hire for Aquaculture activities?	Nos [últimos 12 meses], quantos PESSOA-DIAS no total essa família contratou para atividades de aquicultura?						${FILTER3}=1 and ${AL001}!=997 and ${AL001}>0				thousands-sep		${QN1}
ROW629	decimal	AL014	How much {R$} did your household pay for the ${AL013} PERSON-DAYS of Aquaculture activities?	Quanto {R$} sua família pagou pelas atividades de ${AL013} PESSOA-DIAS da aquicultura?	In the case of Revenue/Fish sharing, please estimate the value of fish shared with hired labor on household operated fishing boats.	No caso de compartilhamento de receita / peixe, estime o valor do peixe compartilhado com o trabalho contratado em barcos de pesca operados pela unidade familiar.				${FILTER3}=1 and ${AL013}>0 and ${AL001}!=997 and ${AL001}>0				thousands-sep		${QN1}
ROW630	end group
ROW631
ROW632	begin group	G10	Business	O negócio
ROW633	note	ENN1	[Business] Now let's talk about other businesses in which the members of your household might participate. If you said "NO" to the filter question at the beginning of the survey, this section is closed and we will skip to the next. You can go back to the beginning of the survey and change your answer to "YES" if the household states they have a business.	[Negócios] Agora, vamos falar sobre outros negocios nos quais os membros da sua família podem participar. Se você disse "NÃO" à pergunta do filtro no início da pesquisa, esta seção está fechada e pularemos para a próxima. Você pode voltar ao início da pesquisa e alterar sua resposta para "SIM" se a família declarar que tem um negócio.
ROW634	select_one ynd	EN001	Since January of 2019 ([last 12 months]), has anyone in your household operated any income-generating enterprise which produces goods or services, or has anyone in your household owned a shop or operated a trading business? Please exclude agriculture or livestock related activities as they have been asked previously. Enterprises might include, but are not limited to corner shops, grains stores, f…	Desde janeiro de 2019 ([últimos 12 meses]), alguém em sua casa operou algum negocio que gera renda e que produz bens ou serviços, ou alguém em sua casa possuía uma loja ou operava uma empresa comercial? Exclua atividades relacionadas à agricultura ou pecuária (estiveram solicitadas anteriormente). Os negocios podem incluir, entre outras, lojas de esquina (quiosque), lojas de grãos, venda de lenha…						${FILTER5}=1						${QN1}
ROW635	select_multiple BUSINESS	EN002	What income-generating enterprises did individuals in your household operate over the past 12 months?	Quais negocios de geração de renda as pessoas em seu unidade familiar operaram nos últimos 12 meses?	We want to choose up to three alternatives from the list. Then, prompt each question for each BUSINESS chosen.	Queremos escolher até três alternativas da lista. Em seguida, faça cada pergunta para cada NEGÓCIO escolhido.	count-selected(.)<=3			${EN001}=1 and ${FILTER5}=1						${QN1}
ROW636	begin_repeat	ENR1	Detailed questions about the reported income generating activities	Perguntas detalhadas sobre as atividades geradoras de renda						${EN001}=1 and ${FILTER5}=1			count-selected(${EN002})
ROW637	calculate	ENC1								${EN001}=1 and ${FILTER5}=1	jr:choice-name(selected-at(${EN002}, position(..)-1), '${EN002}')
ROW638	text	EN002_2	Activity ID ${ENC1}	Activity ID ${ENC1}						${EN001}=1 and ${FILTER5}=1	selected-at(${EN002},position(..)-1)						1
	text	EN_type	You recorded "Other retail/Other services", could you briefly tell us what this business is?							${EN001}=1 and ${FILTER5}=1 and (${EN002}=37 or ${EN002}=38)
ROW639	integer	EN003	[How many months] since January of 2019 [last 12 months] did ${ENC1} operate?	[Quantos meses] desde janeiro de 2019 [últimos 12 meses] ${ENC1} operaram?	Enter 997 here for abort code	Digite 997 aqui para abortar	(.>=1 and .<=12) or .=997			${EN001}=1 and ${FILTER5}=1				thousands-sep		${QN1}
ROW640	integer	EN003a	In a [typical month] of operation, [how many weeks] does the business operate?	Em um [mês típico] de operação, [quantas semanas] o negocio opera?			.<=5			${EN001}=1 and ${FILTER5}=1 and ${EN003}!=997				thousands-sep		${QN1}
ROW641	integer	EN003b	In a [typical week] of operation, [how many days] does the business operate?	Em uma [semana típica] de operação, [quantos dias] o negocio opera?			.<=7			${EN001}=1 and ${FILTER5}=1 and ${EN003}!=997				thousands-sep		${QN1}
ROW642	select_one local_brazil	EN004	Where is the business located primarily in [Prado, Alcobaca, Caravelas and Nova Vicosa município] ou [teixeira de freitas]?	Onde o negocio está localizada principalmente em [Prado, Alcobaca, Caravelas and Nova Vicosa município] ou [teixeira de freitas]?	Primary location refers to where the storefront is. For [island] we define the local economy as [Prado, Alcobaca, Caravelas and Nova Vicosa município] ou [teixeira de freitas].	A localização principal refere-se à localização da loja fisicamente. Para [ilha], definimos a economia local como [Prado, Alcobaca, Caravelas and Nova Vicosa município] ou [teixeira de freitas].				${EN001}=1 and ${FILTER5}=1 and ${EN003}!=997						${QN1}
ROW643	integer	EN005	What year did the business first start?	Em que ano o negócio começou?			.>=1900 and .<=2019	The values are between 1900 and 2019		${EN001}=1 and ${FILTER5}=1 and ${EN003}!=997				thousands-sep		${QN1}
ROW644	integer	EN008	Since January of 2019 ([last 12 months]), {How many} individuals <span style="color:red">WHO ARE NOT FAMILY MEMBERS</span> of the owner were hired in a typical month to work at ${ENC1}?	Desde janeiro de 2019 ([últimos 12 meses]), {quantos} indivíduos <span style="color:red">QUE NÃO SÃO MEMBROS DA FAMÍLIA</span> do proprietário foram contratados em um mes típico) para trabalhar no ${ENC1}?	Here are asking how many different individuals were hired in the last 12 months.	Aqui estão perguntando quantas pessoas diferentes foram contratadas nos últimos 12 meses.				${EN001}=1 and ${FILTER5}=1 and ${EN002}!=997 and ${EN003}!=997				thousands-sep		${QN1}
ROW645	decimal	EN009	In a [typical month] of operation, [how many days] in TOTAL do hired workers spend working for ${ENC1}?	Em um [mes típico] de operação, [quantos dias] no TOTAL os trabalhadores contratados trabalham para ${ENC1}?						${EN001}=1 and ${FILTER5}=1 and ${EN008}>0 and ${EN003}!=997				thousands-sep		${QN1}
ROW646	decimal	EN010	In a [typical month] of operation, how much TOTAL wages in {R$} do you pay hired workers?	Em um [mes típico] de operação, quanto EM TOTAL de salários em {R$} você paga por trabalhadores contratados?						${EN001}=1 and ${FILTER5}=1 and ${EN008}>0 and ${EN003}!=997				thousands-sep		${QN1}
ROW647	integer	EN012	Since January of 2019 ([last 12 months]), how many <span style="color:red">FAMILY MEMBERS</span> worked in a [typical week of operation] in ${ENC1}?	Desde janeiro de 2019 ([últimos 12 meses]), quantos <span style="color:red">MEMBROS DE FAMÍLIA</span> trabalharam em uma [semana típica de operação] em ${ENC1}?						${EN001}=1 and ${FILTER5}=1 and ${EN003}!=997				thousands-sep		${QN1}
ROW648	decimal	EN013	In a [typical month] of operation, [how many days] in TOTAL do household members work at ${ENC1}?	Em um [mes típico] de operação, [quantos dias] no TOTAL os membros da família trabalham para ${ENC1}?						${EN001}=1 and ${FILTER5}=1 and ${EN012}>0 and ${EN003}!=997				thousands-sep		${QN1}
ROW649	decimal	EN013a	In a [typical month] of operation, how much TOTAL wages in {R$} does the business pay household members to work at ${ENC1}? Record 0, if the household member was not paid.	Em um [mes típico] de operação, quanto TOTAL de salários em {R$} o negocio paga aos membros da família para trabalhar em ${ENC1}? Registro 0, se o membro da família não recebe pagamento.						${EN001}=1 and ${FILTER5}=1 and ${EN012}>0 and ${EN003}!=997				thousands-sep		${QN1}
ROW650	decimal	EN016	If you had to sell all the assets in ${ENC1} right now, how much would you ask for them in {R$}? Please, exclude the price of the land where it operates in case you own the land.	Se você tivesse que vender todos os bens / ativos em ${ENC1} agora, quanto pediria em {R$}? Por favor, exclua o preço do terreno onde ele opera, caso você seja o proprietário.	We are asking how big the business is, and how much their tools and inventory is worth.	Estamos perguntando qual é o tamanho da empresa e quanto vale suas ferramentas e inventário.				${EN001}=1 and ${FILTER5}=1 and ${EN003}!=997				thousands-sep		${QN1}
ROW651	decimal	EN017	In a [typical month], how much did ${ENC1} pay in {R$} for the rent of the building where this business operates?	Em um [mês típico], quanto ${ENC1} pagou em {R$} pelo aluguel do prédio em que este negocio opera?	Please include market stall fees	Inclua taxas de estol de mercado				${EN001}=1 and ${FILTER5}=1 and ${EN003}!=997				thousands-sep		${QN1}
ROW652	select_one local_brazil	MP36	Where does the person to whom the rent is paid live ?	Onde mora a pessoa a quem o aluguel é pago?	For [island] we define the local economy as [Prado, Alcobaca, Caravelas and Nova Vicosa município] ou [teixeira de freitas].	Para [ilha], definimos a economia local como [Prado, Alcobaca, Caravelas and Nova Vicosa município] ou [teixeira de freitas].				${EN001}=1 and ${FILTER5}=1 and ${EN017}>0 and ${EN003}!=997						${QN1}
ROW653	decimal	EN019	In a [typical month], how much does ${ENC1} pay in {R$} for transportation of items and products used in the business, like goods, water, merchandise to sell, or other inputs.	Em um [mês típico], quanto ${ENC1} paga em {R$} pelo transporte de itens e produtos utilizados no negócio, como bens, água, mercadorias para vender ou outros insumos.						${EN001}=1 and ${FILTER5}=1 and ${EN003}!=997				thousands-sep		${QN1}
ROW654	select_one local_brazil	MP37	Where does the person to whom you pay transportation live?	Onde mora a pessoa a quem você paga o transporte?	For [island] we define the local economy as [Prado, Alcobaca, Caravelas and Nova Vicosa município] ou [teixeira de freitas].	Para [ilha], definimos a economia local como [Prado, Alcobaca, Caravelas and Nova Vicosa município] ou [teixeira de freitas].				${EN001}=1 and ${FILTER5}=1 and ${EN019}>0 and ${EN003}!=997						${QN1}
ROW655	decimal	EN022	In a [typical month], how much does ${ENC1} spend in {R$} on grains and other crops purchased from ANOTHER HOUSEHOLD INSIDE [Prado, Alcobaca, Caravelas and Nova Vicosa município] ou [teixeira de freitas] (for example, fresh fruits or vegatables)?	Em um [mês típico], quanto ${ENC1} gasta em {R$} em grãos e outras culturas compradas de OUTRA FAMILIA DENTRO [Prado, Alcobaca, Caravelas and Nova Vicosa município] ou [teixeira de freitas] (por exemplo, frutas frescas ou vegetais)?						${EN001}=1 and ${FILTER5}=1 and ${EN003}!=997				thousands-sep		${QN1}
ROW656	decimal	EN022_1	In a [typical month], how much does ${ENC1} spend in {R$} on grains and other crops purchased from OTHER BUSINESSES AND TRADERS INSIDE [Prado, Alcobaca, Caravelas and Nova Vicosa município] ou [teixeira de freitas] (for example, fresh fruits or vegatables)?	Em um [mês típico], quanto ${ENC1} gasta em {R$} em grãos e outras culturas compradas de OUTROS NEGÓCIOS E COMERCIANTES DENTRO [Prado, Alcobaca, Caravelas and Nova Vicosa município] ou [teixeira de freitas] (por exemplo, frutas frescas ou vegetais)?						${EN001}=1 and ${FILTER5}=1 and ${EN003}!=997				thousands-sep		${QN1}
ROW657	decimal	EN022a	In a [typical month], how much does ${ENC1} spend in {R$} on grains and other crops that were purchased OUTSIDE [Prado, Alcobaca, Caravelas and Nova Vicosa município] ou [teixeira de freitas] (for example, fresh fruits or vegatables)?	Em um [mês típico], quanto ${ENC1} gasta em {R$} em grãos e outras culturas que foram compradas FORA [Prado, Alcobaca, Caravelas and Nova Vicosa município] ou [teixeira de freitas] (por exemplo, frutas frescas ou vegetais)?						${EN001}=1 and ${FILTER5}=1 and ${EN003}!=997				thousands-sep		${QN1}
ROW658	decimal	EN025	In a [typical month], how much does ${ENC1} spend in {R$} on livestock or animal products from FROM ANOTHER HOUSEHOLD INSIDE [Prado, Alcobaca, Caravelas and Nova Vicosa município] ou [teixeira de freitas] (for example, locally produced milk, cheese, or other livestock products)?	Em um [mês típico], quanto ${ENC1} gasta em {R$} em animais ou produtos animais de OUTRA FAMILIA DENTRO [Prado, Alcobaca, Caravelas and Nova Vicosa município] ou [teixeira de freitas] (por exemplo, leite, queijo ou outros produtos animais produzidos localmente) ?						${EN001}=1 and ${FILTER5}=1 and ${EN003}!=997				thousands-sep		${QN1}
ROW659	decimal	EN025_1	In a [typical month], how much does ${ENC1} spend in {R$} on livestock or animal products from FROM A BUSINESS OR TRADER INSIDE [Prado, Alcobaca, Caravelas and Nova Vicosa município] ou [teixeira de freitas] (for example, locally produced milk, cheese, or other livestock products)?	Em um [mês típico], quanto ${ENC1} gasta em {R$} em animais ou produtos animais de UM NEGOCIO OU COMERCIANTE DENTRO [Prado, Alcobaca, Caravelas and Nova Vicosa município] ou [teixeira de freitas] (por exemplo, leite, queijo ou outros produtos animais produzidos localmente)?						${EN001}=1 and ${FILTER5}=1 and ${EN003}!=997				thousands-sep		${QN1}
ROW660	decimal	EN025a	In a [typical month], how much does ${ENC1} spend in {R$} on livestock or animal products that were purchased OUTSIDE [Prado, Alcobaca, Caravelas and Nova Vicosa município] ou [teixeira de freitas] (for example, locally produced milk, cheese, or other livestock products)?	Em um [mês típico], quanto ${ENC1} gasta em {R$} em animais ou produtos animais comprados FORA [Prado, Alcobaca, Caravelas and Nova Vicosa município] ou [teixeira de freitas] (por exemplo, leite, queijo ou outros produtos animais produzidos localmente)?						${EN001}=1 and ${FILTER5}=1 and ${EN003}!=997				thousands-sep		${QN1}
ROW661	decimal	EN026	In a [typical month], how much does ${ENC1} spend in {R$} on fish or fish products from FROM ANOTHER HOUSEHOLD INSIDE [Prado, Alcobaca, Caravelas and Nova Vicosa município] ou [teixeira de freitas]?	Em um [mês típico], quanto ${ENC1} gasta em {R$} em peixe ou produtos de peixe de OUTRA FAMILIA DENTRO [Prado, Alcobaca, Caravelas and Nova Vicosa município] ou [teixeira de freitas]?						${EN001}=1 and ${FILTER5}=1 and ${EN003}!=997				thousands-sep		${QN1}
ROW662	decimal	EN026_1	In a [typical month], how much does ${ENC1} spend in {R$} on fish or fish products from FROM A BUSINESS OR TRADER INSIDE [Prado, Alcobaca, Caravelas and Nova Vicosa município] ou [teixeira de freitas]?	Em um [mês típico], quanto ${ENC1} gasta em {R$} em peixe ou produtos de peixe de UM NEGOCIO OU COMERCIANTE DENTRO [Prado, Alcobaca, Caravelas and Nova Vicosa município] ou [teixeira de freitas]?						${EN001}=1 and ${FILTER5}=1 and ${EN003}!=997				thousands-sep		${QN1}
ROW663	decimal	EN026a	In a [typical month], how much does ${ENC1} spend in {R$} on fish or fish products that were purchased OUTSIDE [Prado, Alcobaca, Caravelas and Nova Vicosa município] ou [teixeira de freitas]?	Em um [mês típico], quanto ${ENC1} gasta em {R$} em peixe ou produtos de peixe comprados FORA [Prado, Alcobaca, Caravelas and Nova Vicosa município] ou [teixeira de freitas]?						${EN001}=1 and ${FILTER5}=1 and ${EN003}!=997				thousands-sep		${QN1}
ROW664	decimal	EN027	In a [typical month], how much does ${ENC1} spend in {R$} on SERVICES PROVIDED from FROM ANOTHER HOUSEHOLD INSIDE [Prado, Alcobaca, Caravelas and Nova Vicosa município] ou [teixeira de freitas] (cleaning, construction, repair, accounting/tax preparation)?	Em um [mês típico], quanto ${ENC1} gasta em {R$} em SERVIÇOS FORNECIDOS DE OUTRA FAMILIA DENTRO [Prado, Alcobaca, Caravelas and Nova Vicosa município] ou [teixeira de freitas] (limpeza, construção, reparo, contabilidade / preparação de impostos)?						${EN001}=1 and ${FILTER5}=1 and ${EN003}!=997				thousands-sep		${QN1}
ROW665	decimal	EN027_1	In a [typical month], how much does ${ENC1} spend in {R$} on SERVICES PROVIDED from FROM A BUSINESS OR TRADER INSIDE [Prado, Alcobaca, Caravelas and Nova Vicosa município] ou [teixeira de freitas] (cleaning, construction, repair, accounting/tax preparation)?	Em um [mês típico], quanto ${ENC1} gasta em {R$} em SERVIÇOS FORNECIDOS DE UM NEGOCIO OU COMERCIANTE DENTRO [Prado, Alcobaca, Caravelas and Nova Vicosa município] ou [teixeira de freitas] (limpeza, construção, reparo, contabilidade / preparação de impostos)?						${EN001}=1 and ${FILTER5}=1 and ${EN003}!=997				thousands-sep		${QN1}
ROW666	decimal	EN027a	In a [typical month], how much does ${ENC1} spend in {R$} on SERVICES PROVIDED that were purchased OUTSIDE [Prado, Alcobaca, Caravelas and Nova Vicosa município] ou [teixeira de freitas] (cleaning, construction, repair, accounting/tax preparation)?	Em um [mês típico], quanto ${ENC1} gasta em {R$} em SERVIÇOS FORNECIDOS que foram comprados FORA [Prado, Alcobaca, Caravelas and Nova Vicosa município] ou [teixeira de freitas] (limpeza, construção, reparo, contabilidade / preparação de impostos)?						${EN001}=1 and ${FILTER5}=1 and ${EN003}!=997				thousands-sep		${QN1}
ROW667	decimal	EN028	In a [typical month], how much does ${ENC1} spend in {R$} on OTHER INPUTS (retail) from FROM ANOTHER HOUSEHOLD INSIDE [Prado, Alcobaca, Caravelas and Nova Vicosa município] ou [teixeira de freitas] (for example, locally made foods, but this could include other items not captured in the previous categories)?	Em um [mês típico], quanto ${ENC1} gasta em {R$} em OUTROS INSUMOS (varejo) DE OUTRA FAMILIA DENTRO [Prado, Alcobaca, Caravelas and Nova Vicosa município] ou [teixeira de freitas] (por exemplo, alimentos produzidos localmente, mas isso pode incluir outros itens não capturados em as categorias anteriores)?						${EN001}=1 and ${FILTER5}=1 and ${EN003}!=997				thousands-sep		${QN1}
ROW668	decimal	EN028_1	In a [typical month], how much does ${ENC1} spend in {R$} on OTHER INPUTS (retail) from FROM A BUSINESS OR TRADER INSIDE [Prado, Alcobaca, Caravelas and Nova Vicosa município] ou [teixeira de freitas] (for example, locally made foods, but this could include other items not captured in the previous categories)?	Em um [mês típico], quanto ${ENC1} gasta em {R$} em OUTROS INSUMOS (varejo) DE UM NEGOCIO OU COMERCIANTE DENTRO [Prado, Alcobaca, Caravelas and Nova Vicosa município] ou [teixeira de freitas] (por exemplo, alimentos produzidos localmente, mas isso pode incluir outros itens não capturado nas categorias anteriores)?						${EN001}=1 and ${FILTER5}=1 and ${EN003}!=997				thousands-sep		${QN1}
ROW669	decimal	EN028a	In a [typical month], how much does ${ENC1} spend in {R$} on OTHER INPUTS (retail) that were purchased OUTSIDE [Prado, Alcobaca, Caravelas and Nova Vicosa município] ou [teixeira de freitas] (for example, locally made foods, but this could include other items not captured in the previous categories)?	Em um [mês típico], quanto ${ENC1} gasta em {R$} em OUTROS INSUMOS (varejo) que foram compradas FORA [Prado, Alcobaca, Caravelas and Nova Vicosa município] ou [teixeira de freitas] (por exemplo, alimentos produzidos localmente, mas isso pode incluir outros itens não capturados no categorias anteriores)?						${EN001}=1 and ${FILTER5}=1 and ${EN003}!=997				thousands-sep		${QN1}
ROW670	decimal	EN037	What is the total value of sales in ${ENC1} in {R$} in a [typical month]?	Qual é o valor total das vendas em ${ENC1} em {R$} um mês típico?						${EN001}=1 and ${FILTER5}=1 and ${EN003}!=997				thousands-sep		${QN1}
ROW671	decimal	EN038	After all the expenses in inputs, wages and other costs, what was the net take-home PROFIT (for the owner) from the operation of ${ENC1} in {R$} during a [typical month]	Depois de todas as despesas com insumos, salários e outros custos, qual foi o LUCRO líquido (para o proprietário) da operação de ${ENC1} em {R$} um mês tipico?						${EN001}=1 and ${FILTER5}=1 and ${EN003}!=997				thousands-sep		${QN1}
ROW672	select_multiple boat_id_en	EN_boat1	Which boats did you use for this activity?	Quais barcos você usou para esta atividade?	Select all that apply.	Selecione tudo que se aplica.				${EN001}=1 and ${FILTER5}=1 and ${EN003}!=997 and ${EN002_2}=13		filter<=if(${B002}>0,${B002}, 0)				${QN1}
ROW673	decimal	EN_boat2	How far away from your village do you launch your boat, or start your marine-based activities?	A que distância da sua vila você embarca ou inicia suas atividades marítimas?	In kilometers	Em quilômetros				${EN001}=1 and ${FILTER5}=1 and ${EN003}!=997 and ${EN002_2}=13				thousands-sep		${QN1}
ROW674	select_one NSEW	EN_boat3	What direction (main direction) is boat launch, or start of your marine-based activity (relative to your village)?	Qual direção (direção principal) é o embarque ou início de sua atividade marítima (em relação à sua aldeia)?						${EN001}=1 and ${FILTER5}=1 and ${EN003}!=997 and ${EN002_2}=13						${QN1}
ROW675	decimal	EN_boat4	How long does it take you to get to the boat launch, of start of your marine-based activity (from your village)?	Quanto tempo você leva para chegar ao embarque do barco para início de sua atividade marítima (da sua aldeia)?	In Hours.	Em horas.				${EN001}=1 and ${FILTER5}=1 and ${EN003}!=997 and ${EN002_2}=13				thousands-sep		${QN1}
ROW676	decimal	EN_boat5	How far away from the boat launch is the marine area or destination where the business activity takes place?	A que distância do embarque do barco está a área marinha ou o destino em que a atividade comercial ocorre?	For transportation or tour businesses, please ask for the distance in km for a one-way trip.	Para empresas de transporte ou turismo, solicite a distância em quilometros para uma viagem de ida.				${EN001}=1 and ${FILTER5}=1 and ${EN003}!=997 and ${EN002_2}=13				thousands-sep		${QN1}
ROW677	select_one NSEW	EN_boat6	What direction (main direction) is marine area, or destination (relative to the boat launch)?	Qual direção (direção principal) é a área marinha ou o destino (em relação ao embarque do barco)?						${EN001}=1 and ${FILTER5}=1 and ${EN003}!=997 and ${EN002_2}=13						${QN1}
ROW678	decimal	EN_boat7	How long does it take you to get to the marine area, or destination (relative to your boat launch)?	Quanto tempo leva para chegar à área marinha ou destino (em relação ao embarque do barco)?	For transportation or tour businesses, please ask for the amount of time it takes for a one-way trip.	Para empresas de transporte ou turismo, solicite o tempo necessário para uma viagem de ida.				${EN001}=1 and ${FILTER5}=1 and ${EN003}!=997 and ${EN002_2}=13				thousands-sep		${QN1}
ROW679	select_multiple marine_habitats	EN_boat8	What type of habitat do you require for this activity?	Que tipo de habitat você precisa para esta atividade?	Select all that apply	Selecione tudo que se aplica				${EN001}=1 and ${FILTER5}=1 and ${EN003}!=997 and ${EN002_2}=13						${QN1}
ROW680
ROW681	end_repeat
ROW682	end group
ROW683
ROW684	begin group	G11	Remittances	Remessas
ROW685	note	TRN1	[Remittances] Now let me ask you some questions about other sources of income you may have received/sent in a typical month.	[Remessas] Agora, deixe-me fazer algumas perguntas sobre outras fontes de renda que você pode ter recebido / enviado em um mês típico.													1
ROW686
ROW687	decimal	TR001	In a [typical month], how much cash in total in {R$} do you receive from anyone residing INSIDE [Prado, Alcobaca, Caravelas and Nova Vicosa município] ou [teixeira de freitas]? NOTE: Also include transfers such as Aliamony.	Em um [mês típico], quanto dinheiro total em {R$} você recebe de alguém que reside DENTRO de [Prado, Alcobaca, Caravelas and Nova Vicosa município] ou [teixeira de freitas]?	Please convert in-kind transfers to R$	Por favor, converta transferências em espécie para R $. Inclui transferências compulsórias ou voluntária (pensões alimentícias e etc)								thousands-sep		${QN1}
ROW688	decimal	TR002	In a [typical month], how much cash in total in {R$} do you receive from anyone living OUTSIDE [Prado, Alcobaca, Caravelas and Nova Vicosa município] ou [teixeira de freitas] (including other parts of Brazil and other countries)?	Em um [mês típico], quanto dinheiro total em {R$} você recebe de alguém que vive FORA de [Prado, Alcobaca, Caravelas and Nova Vicosa município] ou [teixeira de freitas] (incluindo outras partes do Brasil e de outros países)?	Please convert in-kind transfers to R$	Por favor, converta transferências em espécie para R $								thousands-sep		${QN1}
ROW689	decimal	TR004	In a [typical month], how much cash in {R$} in total did you send to family members/friends/relatives living INSIDE of [Prado, Alcobaca, Caravelas and Nova Vicosa município] ou [teixeira de freitas]?	Em um [mês típico], quanto dinheiro em {R$} no total você enviou a familiares / amigos / parentes que vivem DENTRO de [Prado, Alcobaca, Caravelas and Nova Vicosa município] ou [teixeira de freitas]?	Please convert in-kind transfers to R$	Por favor, converta transferências em espécie para R $								thousands-sep		${QN1}
ROW690	decimal	TR005	In a [typical month], how much cash in {R$} in total did you send to family members/friends/relatives living OUTSIDE of [Prado, Alcobaca, Caravelas and Nova Vicosa município] ou [teixeira de freitas] (including other parts of Brazil and abroad)?	Em um [mês típico], quanto dinheiro em {R$} no total você enviou a familiares / amigos / parentes que vivem FORA de [Prado, Alcobaca, Caravelas and Nova Vicosa município] ou [teixeira de freitas] (incluindo outras partes do Brasil e do exterior)?	Please convert in-kind transfers to R$	Por favor, converta transferências em espécie para R $								thousands-sep		${QN1}
ROW691
ROW692	decimal	TR013	In the [last 12 months], how much did your household receive in total from income from rentals of buildings, animals, vehicles and machinery in {R$}?	Nos [últimos 12 meses], quanto sua família recebeu no total da receita com aluguel de prédios, animais, veículos e máquinas em {R$}?										thousands-sep		${QN1}
ROW693	select_one local_brazil	MP42	Where is the person who pays you rent located at?	Onde está localizada a pessoa que paga o aluguel?						${TR013}>0						${QN1}
ROW694	decimal	TR014	In the [last 12 months], how much did your household receive in total on Income from selling assets/goods (for example, a refrigerator, vehicles, or land) in {R$}?	Nos [últimos 12 meses], quanto sua família recebeu no total da receita com a venda de ativos/bens duráveis (por exemplo, uma geladeira, veículos ou terrenos) em {R$}?										thousands-sep		${QN1}
ROW695	select_one local_brazil	MP43	Where is the person to whom you sell assets located?	Onde está localizada a pessoa para quem você vende ativos?						${TR014}>0						${QN1}
ROW696	decimal	TR015	In the [last 12 months], how much did your household receive in total from government/NGOs/other organizations outside [Prado, Alcobaca, Caravelas and Nova Vicosa município] ou [teixeira de freitas]? NOTE: including payments to fisherman for compensation, and subsidies given to farmers etc.	Nos [últimos 12 meses], quanto sua família recebeu no total de governos / ONGs / outras organizações (bolsa família, seguro desemprego, seguro defeso) fora [Prado, Alcobaca, Caravelas and Nova Vicosa município] ou [teixeira de freitas]? NOTA: incluindo pagamentos ao pescador por compensação e subsídios dados aos agricultores etc.										thousands-sep		${QN1}
ROW697	decimal	TR016	In the [last 12 months], how much did your household receive in total from Scholarships in {R$}?	Nos [últimos 12 meses], quanto sua família recebeu no total de bolsas de estudos em {R$}?										thousands-sep		${QN1}
ROW698	select_one local_brazil	MP45	Where is the school that receives the scholarship located?	Onde está localizada a escola que recebe a bolsa?						${TR016}>0						${QN1}
ROW699	decimal	TR017	In the [last 12 months], how much did your household receive in total from Religious Organizations or other local organizations in {R$}?	Nos [últimos 12 meses], quanto sua família recebeu no total de organizações religiosas ou outras organizações locais em {R$}?										thousands-sep		${QN1}
ROW700	select_one local_brazil	MP46	Where is the church or religious organization located?	Onde está localizada a igreja ou organização religiosa?						${TR017}>0						${QN1}
ROW701
ROW702	note	SAVEN	We have a quick question about how much money is left over each month	Temos uma pergunta rápida sobre quanto dinheiro sobra ao fim de cada mês.													1
ROW703	decimal	SAVE01	In a [typical month] how much {R$} is left after all expenditures?	Em um [mês típico] quanto {R $} sobra depois de pagar todas as despesas?												${QN1}
ROW704	end group
ROW705
ROW706	begin group	G12	Shocks	Choques
ROW707	note	SHN1	[Shocks] This is the last section of the survey. I really appreciate your time. Let me ask you about the way unexpected events have negatively affect the welfare of your household and the way you cope with them.	[Choques] Esta é a última seção da pesquisa. Eu realmente aprecio o seu tempo. Deixe-me perguntar sobre como os eventos inesperados afetam negativamente o bem-estar de sua casa e a maneira como você lida com eles._x000D_
ROW708	integer	SH001	How many shocks negatively affected your household during the last 2 years?	Quantos choques afetaram negativamente seu unidade familiar nos últimos 2 anos?	Shocks are negative events, if the household expresses they have experience no shocks, enter 0. Record a MAXIMUM of 3 shocks.	Choques são eventos negativos; se a família expressar que não sofreu nenhum choque, digite 0. Registre um MÁXIMO de 3 choques.	.>=0 and .<=3							thousands-sep		${QN1}
ROW709	select_one SHOCK	SH002	First shock	Primeiro choque						${SH001}>=1						${QN1}
ROW710	text	SH002_o	Specify the first shock	Especifique o primeiro choque						${SH001}>=1 and ${SH002}=997						${QN1}
ROW711	integer	SH002_1	How many months ago did this shock happen?	Há quantos meses esse choque aconteceu?			.<=24			${SH001}>=1				thousands-sep		${QN1}
ROW712	select_one SHOCK	SH003	Second shock	Segundo choque						${SH001}>=2						${QN1}
ROW713	text	SH003_o	Specify the second shock	Especifique o segundo choque						${SH001}>=2 and ${SH003}=997						${QN1}
ROW714	integer	SH003_1	How many months ago did this shock happen?	Há quantos meses esse choque aconteceu?			.<=24			${SH001}>=2				thousands-sep		${QN1}
ROW715	select_one SHOCK	SH004	Third shock	Terceiro choque						${SH001}>=3						${QN1}
ROW716	text	SH004_o	Specify the third shock	Especifique o terceiro choque						${SH001}>=3 and ${SH004}=997						${QN1}
ROW717	integer	SH004_1	How many months ago did this shock happen?	Há quantos meses esse choque aconteceu?			.<=24			${SH001}>=3				thousands-sep		${QN1}
ROW718	end group
ROW719
ROW720	note	QN2	Enumerator: Please convey the following message and then move to the next screen: "Thank you very much! We really appreciate your time. We hope that this research project helps guide policies to improve the life of you and those in your community. I hope you have a very nice rest of your day!"	Enumerador: transmita a seguinte mensagem e, em seguida, passe para a próxima pagina: "Muito obrigado! Realmente agradecemos seu tempo. Esperamos que este projeto de pesquisa ajude a orientar políticas para melhorar a vida de você e de sua comunidade. Espero você tem um bom dia! "													1
ROW721	geopoint	LOC	Enumerator: Please respond to any questions from the household while the location is identified.	Enumerador: responda a qualquer pergunta da família enquanto a localização é identificada.
ROW722	end	end

## Sheet: choices
list_name	name	label::English (en)	label::Português (pt)	filter
survey_region	1	Nova Viçosa	Nova Viçosa
survey_region	2	Caravelas	Caravelas
survey_region	3	Alcobaca	Alcobaca
survey_region	4	Prado	Prado
survey_region	997	Other (specify)	Outro (especifique)
district	1	district1	district1
district	2	district2	district2
district	3	district3	district3
district	4	district4	district4
district	5	district5	district5
district	6	district6	district6
district	7	district7	district7
district	8	district8	district8
district	9	district9	district9
district	10	district10	district10
district	11	district11	district11
district	997	other	outro
village	0	village1	village1
village	1	village2	village2
village	2	village3	village3
village	3	village4	village4
village	4	village5	village5
village	5	village6	village6
village	6	village7	village7
village	7	village8	village8
village	8	village9	village9
village	9	village10	village10
village	10	village11	village11
village	11	village12	village12
village	12	village13	village13
village	13	village14	village14
village	14	village15	village15
village	15	village16	village16
village	16	village17	village17
village	17	village18	village18
village	18	village19	village19
village	997	Other (Specify)	Outro (especifique)
enum_list	1	Alexandre Batista	Alexandre Batista
enum_list	2	Lucas de Almeida Nogueira de Costa	Lucas de Almeida Nogueira de Costa
enum_list	3	Maira Luiza Spanholi	Maira Luiza Spanholi
enum_list	4	Lucas Rolo Fares	Lucas Rolo Fares
enum_list	5	Rodrigo Fernandes Gonçalves	Rodrigo Fernandes Gonçalves
enum_list	6	Daniel Sander Costa	Daniel Sander Costa
enum_list	7	Rodrigo Abreu Carvalho	Rodrigo Abreu Carvalho
enum_list	8	Marcos Pires Mendes	Marcos Pires Mendes
enum_list	9	Camila Rizzini Freitas	Camila Rizzini Freitas
enum_list	10	João Augusto Muniz Videira	João Augusto Muniz Videira
enum_list	11	Gabriel Pabst da Silva	Gabriel Pabst da Silva
enum_list	12	William John Hester	William John Hester
enum_list	13	Aline Guzenski Fioravanso	Aline Guzenski Fioravanso
enum_list	14	Patricia Camara de Brito	Patricia Camara de Brito
enum_list	15	Miguel Ângelo Portela Pinheiro	Miguel Ângelo Portela Pinheiro
enum_list	16	Thais de Jesus Custodio	Thais de Jesus Custodio
enum_list	997	Other (Specify)	Outro (especifique)
yn	1	Yes	Sim
yn	0	No	Não
ynd	1	Yes	Sim
ynd	0	No	Não
ynd	997	Don't know/decline to comment	Não sabe / não quer comentar
sex	1	Female	Feminino
sex	2	Male	Masculino
sex	997	other/decline to state	Outro / recusar-se a indicar
relation	1	Head of Household (Roster 1)	Chefe de família (Roster 1)
relation	2	Spouse of head	Cônjuge do chefe de família
relation	3	Child / adopted Child	Filho(a) / Filho(a) adoptado(a)
relation	4	Grandchild	Neto(a)
relation	5	Niece / nephew	Sobrinha / Sobrinho
relation	6	Father / mother	Pai / mãe
relation	7	Sister / brother	Irmã / Irmão
relation	8	Son in law / daughter in law	Genro / nora
relation	9	Brother in law / sister in law	Cunhado / Cunhada
relation	10	Father in law / mother in law	Sogro / Sogra
relation	11	Other relative	Outro parente
relation	12	renter / tenant	Locatário / inquilino
relation	13	Helper	Ajudante
relation	997	Other	Outro
marital	0	Never married	Nunca se casou
marital	1	Married	Casado
marital	3	Divorced or separated	Divorciado ou separado
marital	4	Widow/widower	Viúva / viúvo
marital	5	Living together but not married	Morando juntos, mas não casados (ajuntado)
marital	997	Don't know/Other	Não sei / Outro
places_hl	1	Government / public health center/ public hospital	Governo / centro de saúde pública / hospital público
places_hl	2	Private doctor/ nurse / midwife	Médico / enfermeiro / parteira (particular)
places_hl	3	Outreach
places_hl	5	Private hospital / clinic
places_hl	6	Chemist/Pharmacist
places_hl	8	Retail shops
places_hl	9	Religious Institution (Pastors)
places_hl	10	Friend/ relative
places_hl	11	Traditional healer/Herbalist
places_hl	12	Village nurse
places_hl	13	Other
econ_act	0	Domestic Worker	Trabalho doméstico
econ_act	1	Employment on a farm/plantation or livestock producer or as a herder	Emprego em uma fazenda / plantação ou produtor de gado ou como pastor
econ_act	2	Employee at Store, market or trader (including agricultural and livestock inputs)	Funcionário da loja, mercado ou comerciante (incluindo insumos agrícolas e pecuários)
econ_act	3	Employed in Factory or workshop (including handicrafts)	Empregado em fábrica ou oficina (incluindo artesanato)
econ_act	4	Employed in Food or beverage processor (e.g. brewer)	Empregado no processador de alimentos ou bebidas (por exemplo, cervejeiro)
econ_act	5	Employed in Construction business	Empregado no ramo de construção
econ_act	6	Employed in Beauty/Cosmetics	Empregado em Beleza / Cosméticos
econ_act	7	Employed at a money transfer agency (Western Union)	Empregado em uma agência de transferência de dinheiro (Western Union)
econ_act	8	Employed in Transportation business (including tourist transportation)	Empregado em negócios de transporte (incluindo transporte turístico)
econ_act	9	Employed in Restaurant or hotel	Empregado em restaurante ou hotel
econ_act	10	School (as a teacher, headmasters etc.)	Escola (como professor, diretores etc.)
econ_act	11	Government employee/administrator	Funcionário / administrador do governo
econ_act	12	Religious organization	Organização religiosa
econ_act	13	Non-governmental organization (e.g. WFP, Save the Children, other aid agency)	Organização não governamental (por exemplo, WFP, Save the Children, outra agência de ajuda)
econ_act	14	Employed in Fish processing such as carrying, drying, packaging	Empregado no processamento de peixes, como transporte, secagem, embalagem
econ_act	15	Employed in Tour operator company	Empregado na empresa operadora de turismo
econ_act	16	Employee of private company	Empregado de empresa privada
econ_act	17	Employee of Suzano	Funcionário da Suzano
econ_act	18	Other services (including personal and medical services)	Outros serviços (incluindo serviços pessoais e médicos)
econ_act	19	Other retail (Varejo)	Outro varejo
period_w	1	Daily	Diariamente
period_w	2	Weekly	Semanalmente
period_w	3	Biweekly/Every 2 weeks	Quinzenalmente / a cada 2 semanas
period_w	4	Monthly	Mensalmente
period_w	5	Quarterly/Every 3 months	Trimestralmente / a cada 3 meses
period_w	6	Every six months / seasonally	semestralmente / sazonalmente / a cada 6 meses
period_w	7	Only once	Apenas uma vez
period_w	8	Never	Nunca
period_w	9	Revenue Sharing* (for fisherman employees only)	Compartilhamento de receita * (para empregados pescadores)
period_w	997	Other	Outro
ASSET	0	Wood Oven	fogão a lenha
ASSET	1	electric / gas stove	fogão elétrico / a gás
ASSET	2	kerosene stove	fogão a querosene
ASSET	3	Well	poço de água
ASSET	4	Cooker / oven	forno
ASSET	5	Refrigerator / Freezer	Geladeira / congelador (Freezer)
ASSET	6	Dishwasher	máquina de lavar louça
ASSET	7	Solar panels	Painéis solares
ASSET	8	Microwave	Microondas
ASSET	9	Electric shower	Chuveiro elétrico
ASSET	10	Agricultural processing machine (any agri. Products)	Máquina de processamento agrícola (qualquer produto agrícola)
ASSET	11	Brush cutter / Lawn cutter	Cortador de mata / cortador de grama
ASSET	12	Flush Toilet	banheiro com descarga
ASSET	13	Satellite Dish	antena parabólica
ASSET	14	Bicycle	bicicletas
ASSET	15	Car	carro
ASSET	16	Truck	caminhão
ASSET	17	Motorcycle	motocicleta
ASSET	18	Boat	barco
ASSET	19	Television	televisão
ASSET	20	Washing Machine	máquina de lavar
ASSET	21	Drying Machine	máquina de secar
ASSET	22	Cellphone	Celular
ASSET	23	Generator / motorized pump	Gerador / bomba motorizada
ASSET	24	Tractor	Trator
ASSET	25	Water tank	caixa de água
ASSET	26	Air conditioner	Ar condicionado
ASSET	27	Computers/laptops	Computadores/laptop
ASSET	28	Sprayer (pesticides, insecticides etc)	Pulverizador (pesticidas, inseticidas etc)
ASSET	29	Second building (not the house they live in)	segundo prédio (nao é a casa em que mora)
ASSET	997	None	Nenhum
towhom	1	Other household	Outra família
towhom	2	Business / store / trader	Negócio / loja / comerciante
towhom	3	Institutions (schools, hotels)	Instituições (escolas, hotéis)
towhom	997	Other	Outro
ownership	0	Owned -- Freehold	Propriedade - Propriedade Livre
ownership	1	Owned -- Crown land / Leasehold	Possuído - Arrendamento
ownership	2	Owned -- Native	Próprio - nativo
ownership	3	Rented	Alugado
ownership	4	Employer provides it for free	O empregador fornece gratuitamente
ownership	5	Caretaker/Not Paying	Zelador / Porteiro / Não paga
source_water	1	Private connection to pipeline (tap water)	Conexão privada ao gasoduto (água da torneira)
source_water	2	Public taps	Torneiras públicas
source_water	3	Borehole	Poço artesiano
source_water	4	Protected spring	Mola protegida
source_water	5	Unprotected spring	Primavera desprotegida
source_water	6	River stream, pond or lake	Córrego do rio, lagoa ou lago
source_water	7	Vendor / tanker / Kiosk	Fornecedor / navio-tanque / quiosque
source_water	8	Well	Poço de agua
source_water	997	Other	De outros
toilet	1	Private covered pit latrine
toilet	2	Public Ventilated improved pit latrine
toilet	3	Private ventilated improved pit latrine
toilet	5	Shared covered pit latrine
toilet	6	Uncovered pit latrine
toilet	7	Private flush toilet
toilet	8	Shared flush toilet
toilet	9	Water seal
toilet	10	Bush	Arbusto
toilet	997	Other
stove	1	Electric	elétrico
stove	2	Gas	gás
stove	3	Kerosene	querosene
stove	4	Firewood / sawdust burning	queima de lenha / serragem
stove	5	Other biomass burning	Outra queima de biomassa
stove	997	Other	Outro
material1	1	Thatched roof	telhado de sapê / colmo
material1	2	Plastic (hard)	plástico (duro)
material1	3	Concrete	concreto
material1	4	Wood	madeira
material1	5	Metal Sheeting	Folhas de metal
material1	6	tent material/tarpaulin (soft)	material da barraca / lona (macio)
material1	7	Shingles	Telhas
material1	997	Other	Outro
plotunit	1	acres	acres
plotunit	2	hectares (10.000 m2)	hectares (10.000 m2)
plotunit	3	square meters	metros quadrados
plotunit	4	Alqueires	Alqueires
plotunit	5	Tarefa bahiana (4400 m2)	Tarefa bahiana (4400 m2)
plotunit	6	Alqueires baianos (96.800 m2)	alqueires baianos (96.800 m2)
plotunit	7	Alqueirao (193.600 m2)	Alqueirao (193.600 m2)
plotunit	8	Alqueire Mineiro (48.400 m2)	Alqueire Mineiro (48.400 m2)
tenure	1	Ownership	Propriedade
tenure	2	Lease / Rental	Locação / Aluguel
tenure	3	Cooperative / Communal Ownership	Propriedade Cooperativa / Comunitária
tenure	4	Family Ownership	Propriedade Familiar
tenure	5	Sharecropping	Meação (share crop)
tenure	6	Other	De outros
CROP	1	Cassava	aipim/ Mandioca
CROP	2	Maize/Corn	Milho
CROP	3	Wheat	Trigo
CROP	4	Sorghum	Sorgo
CROP	5	Rice	Arroz
CROP	6	Beans	feijão
CROP	7	Millet	milho miúdo
CROP	8	Soy bean	soja
CROP	9	Cowpeas	feijão de corda
CROP	10	Peanuts	amendoim
CROP	11	Tree Nuts (e.g. Walnut, Brazil nut)	Nozes (por exemplo, noz, castanha do Brasil)
CROP	12	Potato (Irish, Sweet)	Batata (irlandesa, doce)
CROP	13	Yam	inhame
CROP	14	Rubber	Borracha
CROP	15	Carrots	Cenouras
CROP	16	Pumpkins	Abóboras
CROP	17	Eggplant	Berinjela
CROP	18	Tomatoes	Tomates
CROP	19	Cucumber	Pepino
CROP	20	Palm Heart	Palmito
CROP	21	Other Green Vegetables	Outros Vegetais Verdes
CROP	22	Garlic/Onions	Alho / Cebolas
CROP	23	Ginger	Gengibre
CROP	24	Cocoa	Cacau
CROP	25	Other spices and herbs	Outras especiarias e ervas aromáticas
CROP	26	Sugar cane	Cana de açúcar
CROP	27	Plantain	Banana de terra
CROP	28	Fruit Bananas	Bananas (frutas)
CROP	29	Pineapples	abacaxis
CROP	30	Melons	Melões
CROP	31	Other Tree Fruit (orange, mango, avocado, paw paw)	Outras frutas da árvore (laranja, manga, abacate, pata da pata)
CROP	32	Coconuts	Cocos
CROP	33	Kava	Kava
CROP	34	Sunflower	Girassol
CROP	35	Coffee	Café
CROP	36	Tobacco	Tabaco
CROP	37	Cotton	Algodão
CROP	38	Flowers	Flores
CROP	39	Trees / Timber	Árvores / Madeira
CROP	40	Grass (fodder)	Grama (forragem)
CROP	41	Other	outros
CROP	997	None	Nenhum
weights	1	Grams	gramas
weights	2	Kilograms	quilogramas
weights	3	Tons	toneladas
weights	4	Liters	litros
proportion	0	None	Nada
proportion	1	Less than 1/4	Menos que 1/4
proportion	2	1/4	0.25
proportion	3	1/2	0.5
proportion	4	3/4	0.75
proportion	5	More than 3/4 but not all	Mais de 3/4, mas nem todos
proportion	6	All of it	Tudo
proportion_s	0	None	Nada
proportion_s	1	Around 1/4	cerca de 1/4
proportion_s	2	Around 1/2	cerca de 1/2
proportion_s	3	Around 3/4	cerca de 3/4
proportion_s	4	All	Tudo
plotlist10	1	#1:${p1}	#1:${p1}	1
plotlist10	2	#2:${p2}	#2:${p2}	2
plotlist10	3	#3:${p3}	#3:${p3}	3
plotlist10	4	#4:${p4}	#4:${p4}	4
plotlist10	5	#5:${p5}	#5:${p5}	5
plotlist10	6	#6:${p6}	#6:${p6}	6
plotlist10	7	#7:${p7}	#7:${p7}	7
plotlist10	8	#8:${p8}	#8:${p8}	8
plotlist10	9	#9:${p9}	#9:${p9}	9
plotlist10	10	#10:${p10}	#10:${p10}	10
plotlist9	1	#1:${p1}	#1:${p1}	1
plotlist9	2	#2:${p2}	#2:${p2}	2
plotlist9	3	#3:${p3}	#3:${p3}	3
plotlist9	4	#4:${p4}	#4:${p4}	4
plotlist9	5	#5:${p5}	#5:${p5}	5
plotlist9	6	#6:${p6}	#6:${p6}	6
plotlist9	7	#7:${p7}	#7:${p7}	7
plotlist9	8	#8:${p8}	#8:${p8}	8
plotlist9	9	#9:${p9}	#9:${p9}	9
plotlist8	1	#1:${p1}	#1:${p1}	1
plotlist8	2	#2:${p2}	#2:${p2}	2
plotlist8	3	#3:${p3}	#3:${p3}	3
plotlist8	4	#4:${p4}	#4:${p4}	4
plotlist8	5	#5:${p5}	#5:${p5}	5
plotlist8	6	#6:${p6}	#6:${p6}	6
plotlist8	7	#7:${p7}	#7:${p7}	7
plotlist8	8	#8:${p8}	#8:${p8}	8
plotlist7	1	#1:${p1}	#1:${p1}	1
plotlist7	2	#2:${p2}	#2:${p2}	2
plotlist7	3	#3:${p3}	#3:${p3}	3
plotlist7	4	#4:${p4}	#4:${p4}	4
plotlist7	5	#5:${p5}	#5:${p5}	5
plotlist7	6	#6:${p6}	#6:${p6}	6
plotlist7	7	#7:${p7}	#7:${p7}	7
plotlist6	1	#1:${p1}	#1:${p1}	1
plotlist6	2	#2:${p2}	#2:${p2}	2
plotlist6	3	#3:${p3}	#3:${p3}	3
plotlist6	4	#4:${p4}	#4:${p4}	4
plotlist6	5	#5:${p5}	#5:${p5}	5
plotlist6	6	#6:${p6}	#6:${p6}	6
plotlist5	1	#1:${p1}	#1:${p1}	1
plotlist5	2	#2:${p2}	#2:${p2}	2
plotlist5	3	#3:${p3}	#3:${p3}	3
plotlist5	4	#4:${p4}	#4:${p4}	4
plotlist5	5	#5:${p5}	#5:${p5}	5
plotlist4	1	#1:${p1}	#1:${p1}	1
plotlist4	2	#2:${p2}	#2:${p2}	2
plotlist4	3	#3:${p3}	#3:${p3}	3
plotlist4	4	#4:${p4}	#4:${p4}	4
plotlist3	1	#1:${p1}	#1:${p1}	1
plotlist3	2	#2:${p2}	#2:${p2}	2
plotlist3	3	#3:${p3}	#3:${p3}	3
plotlist2	1	#1:${p1}	#1:${p1}	1
plotlist2	2	#2:${p2}	#2:${p2}	2
plotlist1	1	#1:${p1}	#1:${p1}	1
fsh_hist	1	Yes, for over 3 months	Sim, por mais de 3 meses
fsh_hist	2	Yes, for 3 months or less	Sim, por 3 meses ou menos
fsh_hist	3	No	Não
fromwhom	1	Other household	Outra familia
fromwhom	2	Business / store / trader	Negócio / loja / comerciante
fromwhom	997	Other	Outro
LIVESTOCK	1	Pigs	Porcos
LIVESTOCK	2	Cattle (Cows, Calf, Steer, Bull)	Gado (vacas, bezerro, boi, touro)
LIVESTOCK	3	Goats	Cabras
LIVESTOCK	4	Sheep	Ovelha
LIVESTOCK	5	Bee Hives (for Honey)	Colmeias de abelhas (para mel)
LIVESTOCK	6	Donkey	Burro
LIVESTOCK	7	Horses	Cavalos
LIVESTOCK	8	other large livestock	outro pecuaria grande
LIVESTOCK	997	None	Nenhum
LIVESTOCK_S	1	Chickens	Galinhas
LIVESTOCK_S	2	Rabbit	Coelho
LIVESTOCK_S	3	Ducks	Patos
LIVESTOCK_S	4	Quail	Codorna
LIVESTOCK_S	5	Turkeys	Perus
LIVESTOCK_S	6	Doves	Pombas
LIVESTOCK_S	8	other small livestock	outro pequeno pecuaria
LIVESTOCK_S	997	None	Nenhum
yn_plot	1	Yes	Sim
yn_plot	0	No	Não
yn_plot	97	Don't know	Não sei
yn_plot	997	ABORT	ABORTAR
BUSINESS	1	Grocery / corner shop	Mercearia / loja de esquina
BUSINESS	2	Vendor / Marketeer	Comerciante (que especializa em algo)
BUSINESS	3	Food processor (baker, local beverages, foods to sell in markets)	Processador de alimentos (padaria, bebidas locais, alimentos para vender nos mercados)
BUSINESS	4	Butchery	Açougue
BUSINESS	5	Making Concrete blocks / bricks	Fabricação de blocos de concreto / tijolos
BUSINESS	6	Agricultural inputs store	Loja de insumos agrícolas
BUSINESS	7	Mill (e.g., maize mill)	Moagem de grãos (por exemplo, moinho de milho)
BUSINESS	8	Firewood / charcoal	Lenha / carvão
BUSINESS	9	Mechanic / tire / Bicycle repair	Reparo mecânico / pneu / bicicleta
BUSINESS	10	Fish Processing (drying/packing etc)	Processamento de peixe (secagem / embalagem etc)
BUSINESS	11	Fish Wholesale	fornecedor de peixe /
BUSINESS	12	Carpenter	Carpinteiro
BUSINESS	13	Boat operator (tours/transportation)	Operador de barco (passeios / transporte)
BUSINESS	14	Herbalist / Chemist / Pharmacist	Herbalist / químico / farmacêutico
BUSINESS	15	Transportation (Taxi / Lorry / Bicycle -- EXCLUDING boats)	Transporte (Táxi / Caminhão / Bicicleta - EXCLUINDO barcos)
BUSINESS	16	Hotel*	Hotel*
BUSINESS	17	Guest house / Lodge*	Casa de hóspedes / Alojamento *
BUSINESS	18	Bar / restaurant / take‐away	Bar / restaurante / para levar
BUSINESS	19	Electronics / phone repair	Reparação electrónica / telefone
BUSINESS	20	Seamstress / tailor/ clothes and shoe repair	Costureira / alfaiate / conserto de roupas e calçados
BUSINESS	21	Tree nurseries	Viveiros de árvores
BUSINESS	22	Aquarium trade	Comércio de aquário
BUSINESS	23	Daycare / Nursery (for humans)	Creche / berçário (para seres humanos)
BUSINESS	24	Hairdresser / barber / beautician	Cabeleireiro / barbeiro / esteticista
BUSINESS	25	Crafts (basket/reedmat/curios making, etc.)	Artesanato (cesto / fabricação de lembranças, etc.)
BUSINESS	26	Hardware store / Construction materials store	Loja de ferragens / loja de materiais de construção
BUSINESS	27	Equipment rental	Aluguel de equipamento
BUSINESS	28	Construction services	Serviços de construção
BUSINESS	29	Landscaping	Paisagismo
BUSINESS	30	Clothing / shoe store	Loja de roupas / calçados
BUSINESS	31	Laundry Services	Serviços de lavanderia
BUSINESS	32	Local cinema hall	Sala de cinema local
BUSINESS	33	Academic institutions (schools)	Instituições acadêmicas (escolas)
BUSINESS	34	Money Transfer Operator (MTO)	Operador de transferência de dinheiro (MTO)
BUSINESS	35	Entertainer (Freelance/Contractor--NOT an employee)	Artista (Freelancer - NÃO é funcionário)
BUSINESS	36	Moneylenders	Alguem que faz empréstimos
BUSINESS	37	Other Services	Outros serviços
BUSINESS	38	Other Retail	Outro Varejo
BUSINESS	997	None	Nenhum
savings_m	1	In the household	Na casa
savings_m	2	Family Soli	Família Soli
savings_m	3	Bank	Banco
savings_m	4	Microfinance	Microfinanças
savings_m	5	Mobile Money	Dinheiro Móvel
savings_m	6	Don't Save	Não salvar
SHOCK	0	Oil Spill impacted household members	Derramamento de óleo impactou membros da família
SHOCK	1	Oil Spill impacted household assets	Derramamento de óleo afetou ativos domésticos
SHOCK	2	Mud slide impacted household	Deslizamento de terra com impacto doméstico
SHOCK	3	Serious illness or injury of a household member	Doença grave ou lesão de um membro da família
SHOCK	4	Death of a household member	Morte de um membro da família
SHOCK	5	Crop loss due to pests / animals	Perda de colheita devido a pragas / animais
SHOCK	6	Crop loss due to drought	Perda de colheita devido à seca
SHOCK	7	Crop loss due to soil erosion	Perda de colheita devido à erosão do solo
SHOCK	8	Crop loss due to salt intrusion	Perda de colheita devido à intrusão de sal
SHOCK	9	Theft of money / valuables / assets / Livestock	Roubo de dinheiro / objetos de valor / ativos / Pecuária
SHOCK	10	Unusually high livestock disease and death	Alta taxa de doenças e morte de animais de criação
SHOCK	11	Price shock on Crops	Choque de preço nas culturas
SHOCK	12	Household experienced floods	Inundações experimentadas pelas famílias
SHOCK	13	Household experienced fire	Incêndio familiar experimentado
SHOCK	14	Household experienced cyclone	Tempestades que impactaram o domicílio
SHOCK	15	Theft of agricultural assets or crop or livestock	Roubo de ativos agrícolas ou culturas ou gado
SHOCK	997	Other (specify)	Outro especificar)
extract	0	Fish/clam/crab or other marine animals	Peixe / molusco / caranguejo ou outros animais marinhos
extract	1	nuts/berries/vegetables	nozes / frutas / legumes
extract	2	honey/insects/small animals	mel / insetos / pequenos animais
extract	3	kelp/seaweed or other marine vegetation	algas / algas ou outra vegetação marinha
extract	4	medicinal ingredients	ingredientes medicinais
extract	6	other (Specify)	outro especificar)
extract	997	None	Nenhum
share	10	10	10
share	20	20	20
share	30	30	30
share	40	40	40
share	50	50	50
share	60	60	60
share	70	70	70
share	80	80	80
share	90	90	90
share	100	100	100
local_brazil	1	Within this village	Dentro desta vila
local_brazil	2	Outside this village but INSIDE [Prado, Alcobaca, Caravelas and Nova Viçosa município]	Fora desta vila, mas DENTRO [ do município Prado, Alcobaca, Caravelas e Nova Viçosa]
local_brazil	3	Caravelas	Caravelas
local_brazil	4	Nova Viçosa	Nova Viçosa
local_brazil	5	Alcobaca	Alcobaca
local_brazil	6	Prado	Prado
local_brazil	7	Outside [Prado, Alcobaca, Caravelas and Nova Vicosa município]	Fora [do município de Prado, Alcobaca, Caravelas e Nova Vi municípioosa ]
local_brazil	8	Teixeira de Freitas	Teixeira de Freitas
local_brazil	997	don't know/won't say	não sei / não quer dizer
boat_ownership	1	Owned by household	Propriedade da família
boat_ownership	2	Shared with other household(s)	Compartilhado com outras famílias
boat_ownership	3	Rented by household	Alugado por agregado familiar
boat_ownership	4	Borrowed (no payment in cash or goods)	Emprestado (sem pagamento em dinheiro ou mercadorias)
boat_ownership	0	Other	De outros
boat_ownership	997	None	Nenhum
NSEW	1	North-West	Noroeste
NSEW	2	North	Norte
NSEW	3	North-East	Nordeste
NSEW	4	East	Leste
NSEW	5	South-East	Sudeste
NSEW	6	South	Sul
NSEW	7	South-West	Sudoeste
NSEW	8	West	Oeste
NSEW	997	Don't know	Não sei
calender	1	2018-09-01
calender	2	2018-10-01
calender	3	2018-11-01
calender	4	2018-12-01
calender	5	2019-01-01
calender	6	2019-02-01
calender	7	2019-03-01
calender	8	2019-04-01
calender	9	2019-05-01
calender	10	2019-06-01
calender	11	2019-07-01
calender	12	2019-08-01
calender	13	2019-09-01
genesis	1	Purchased from savings	Comprado com poupança
genesis	2	Purchased using a loan from bank	Comprado usando um empréstimo do banco
genesis	3	Purchased using assistance (loan or credit) from family or neighbor	Comprado usando assistência (empréstimo ou crédito) da família ou vizinho
genesis	4	Purchased using assistance (loan or credit) from business	Comprado usando assistência (empréstimo ou crédito) de empresas
genesis	5	Purchased using assistance (loan or credit) from a collector	Comprado usando assistência (empréstimo ou crédito) de um colecionador
genesis	6	Inherited from family member	Herdado de membro da família
genesis	7	Gift from a family member or neighbor	Presente de um familiar ou vizinho
genesis	8	Purchased/received using assistance from an organization (NGO, government, etc.)	Comprado / recebido usando assistência de uma organização (ONG, governo, etc.)
genesis	0	Other	De outros
hh_members	1	${mem_name1}	${mem_name1}	1
hh_members	2	${mem_name2}	${mem_name2}	2
hh_members	3	${mem_name3}	${mem_name3}	3
hh_members	4	${mem_name4}	${mem_name4}	4
hh_members	5	${mem_name5}	${mem_name5}	5
hh_members	6	${mem_name6}	${mem_name6}	6
hh_members	7	${mem_name7}	${mem_name7}	7
hh_members	8	${mem_name8}	${mem_name8}	8
hh_members	9	${mem_name9}	${mem_name9}	9
hh_members	10	${mem_name10}	${mem_name10}	10
hh_members	11	${mem_name11}	${mem_name11}	11
hh_members	12	${mem_name12}	${mem_name12}	12
hh_members	13	${mem_name13}	${mem_name13}	13
hh_members	14	${mem_name14}	${mem_name14}	14
hh_members	15	${mem_name15}	${mem_name15}	15
hh_members	16	${mem_name16}	${mem_name16}	16
hh_members	17	${mem_name17}	${mem_name17}	17
hh_members	18	${mem_name18}	${mem_name18}	18
hh_members	19	${mem_name19}	${mem_name19}	19
hh_members	20	${mem_name20}	${mem_name20}	20
hh_members	997	No one	No one	0
months	1	January	janeiro
months	2	February	fevereiro
months	3	March	marcha
months	4	April	abril
months	5	May	maio
months	6	June	junho
months	7	July	julio
months	8	August	agosto
months	9	September	setembro
months	10	October	Outubro
months	11	November	novembro
months	12	December	dezembro
activities_boat	1	fishing	pescaria
activities_boat	2	aquaculture	aquicultura
activities_boat	3	Transportation	transporte
activities_boat	4	Tourism related activities	atividades turisticas
activities_boat	6	other	Outro
activities_boat	997	none	Nenhum
fish_harvest	1	Pelagic Finfish (ex. Tuna, Mahi Mahi)	Peixe pelágico/aberto mar (por exemplo, atum, Mahi Mahi)
fish_harvest	2	Inshore Finfish (ex. jacks/mackeral/snapper)	Peixe costeiro (por exemplo jacks, mackeral / pargo)
fish_harvest	3	coral reef and sea grass fish (grouper, parrot fish, emperors, triggerfish)	peixes de recife de coral e grama marinho (garoupa, peixe papagaio/budiao, peixe-porco)
fish_harvest	4	crabs/lobsters/clams/shelled animals	caranguejos / lagostas / mariscos / animais descascados
fish_harvest	5	squid/octopus	Lula / polvo
fish_harvest	7	other	de outros
fish_harvest	997	not sure what type of fish	não tenho certeza que tipo de peixe
who	1	Another household from a village	Outra família de uma vila
who	2	Another household from outside of village	Outra família de fora da vila
who	3	Trader from a village	Comerciante de uma vila
who	4	Trader from outside of	Comerciante de fora
who	9	Store/supplier from a village	Loja / fornecedor de uma aldeia
who	10	Store/supplier from outside of	Loja / fornecedor de fora da
who	11	Organization (e.g. religious organization, NGO, government)	Organização (por exemplo, organização religiosa, ONG, governo)
who	12	Other	De outros
who	997	No One	Ninguém
who_hh	1	Another household from [define local economy]	Outra família de [definir economia local]
who_hh	2	Another household from outside of [define local economy]	Outra família de fora de [definir economia local]
who_hh	3	Other	De outros
who_hh	4	No One	Ninguém
who_boat	1	Another household from a village INSIDE [define local economy]	Outra família de uma vila DENTRO [Prado, Alcobaca, Caravelas and Nova Vicosa município]
who_boat	2	Another household from OUTSIDE [define local economy]	Outra família de FORA [Prado, Alcobaca, Caravelas and Nova Vicosa município]
who_boat	3	Fish collector / middleman from a village INSIDE [define local economy]	Atravessador de uma aldeia DENTRO [define economia local]
who_boat	4	Fish collector / middleman from OUTSIDE [define local economy]	Atravessador de FORA [define economia local]
who_boat	5	Boat- or gear-owner from a village INSIDE [define local economy]	Proprietário de barco ou de equipamento de uma vila DENTRO [Prado, Alcobaca, Caravelas and Nova Vicosa município]
who_boat	6	Boat- or gear-owner from OUTSIDE [define local economy]	Proprietário de barco ou equipamento de FORA [define economia local]
who_boat	11	Organization (e.g. religious organization, NGO, government)	Organização (por exemplo, organização religiosa, ONG, governo)
who_boat	12	Other	De outros
who_boat	997	No One	Ninguém
who_fish	1	Another household from a village INSIDE [define local economy]	Outra família de uma vila DENTRO [Prado, Alcobaca, Caravelas and Nova Vicosa município]
who_fish	2	Another household from OUTSIDE [define local economy]	Outra família de FORA [Prado, Alcobaca, Caravelas and Nova Vicosa município]
who_fish	3	Fish collector / middleman from a village INSIDE [define local economy]	Coletor de peixes / intermediário de uma aldeia INSIDE [define economia local]
who_fish	4	Fish collector / middleman from OUTSIDE of [define local economy]	Coletor de peixes / intermediário de OUTTSIDE of [define economy local]
who_fish	5	Boat- or gear-owner from a village INSIDE [define local economy]	Proprietário de barco ou de equipamento de uma vila DENTRO [Prado, Alcobaca, Caravelas and Nova Vicosa município]
who_fish	6	Boat- or gear-owner from OUTSIDE [define local economy]	Proprietário de barco ou equipamento da OUTSIDE [define economia local]
who_fish	9	Store/supplier from a village INSIDE [define local economy]	Loja / fornecedor de uma vila DENTRO [Prado, Alcobaca, Caravelas and Nova Vicosa município]
who_fish	10	Store/supplier from OUTSIDE [define local economy]	Loja / fornecedor da OUTSIDE [definir economia local]
who_fish	11	Organization (e.g. religious organization, NGO, government)	Organização (por exemplo, organização religiosa, ONG, governo)
who_fish	12	Other	De outros
who_fish	997	No One	Ninguém
who_fish_hh	1	Made or collected by the household	Feito ou recolhido pela família
who_fish_hh	2	Another household from a village INSIDE [define local economy]	Outra família de uma vila DENTRO [Prado, Alcobaca, Caravelas and Nova Vicosa município]
who_fish_hh	3	Another household from OUTSIDE [define local economy]	Outra família de FORA [Prado, Alcobaca, Caravelas and Nova Vicosa município]
who_fish_hh	4	Fish collector / middleman from a village INSIDE [define local economy]	Atravessador / intermediário de uma aldeia DENTRO [define economia local]
who_fish_hh	5	Fish collector / middleman from OUTSIDE [define local economy]	Atravessador/ intermediário FORA [define economia local]
who_fish_hh	6	Boat- or gear-owner from a village INSIDE [define local economy]	Proprietário de barco ou de equipamento de uma vila DENTRO [Prado, Alcobaca, Caravelas and Nova Vicosa município]
who_fish_hh	7	Boat- or gear-owner from OUTSIDE [define local economy]	Proprietário de barco ou equipamento da FORA [define economia local]
who_fish_hh	8	Store/supplier from a village INSIDE [define local economy]	Loja / fornecedor de uma vila DENTRO [Prado, Alcobaca, Caravelas and Nova Vicosa município]
who_fish_hh	9	Store/supplier from OUTSIDE [define local economy]	Loja / fornecedor da FORA [definir economia local]
who_fish_hh	10	Organization (e.g. religious organization, NGO, government)	Organização (por exemplo, organização religiosa, ONG, governo)
who_fish_hh	11	Other	De outros
who_fish_hh	997	No One	Ninguém
comp_type	1	Share of revenue/harvest	Parte da receita / colheita
comp_type	2	Share of profit	Participação nos lucros
comp_type	3	Fixed wage/payment (cash)	Salário fixo / pagamento (em dinheiro)
comp_type	4	In-kind goods or services	Bens ou serviços
comp_type	5	Piece wage/rate	Salário por peça / taxa
comp_type	0	Other	De outros
comp_type	997	None	Nenhum
comp_type_fish	1	Share of harvest	Parte do pescado / pescaria
comp_type_fish	2	Share of profit	Participação nos lucros
comp_type_fish	3	Fixed wage/payment (cash)	Salário fixo / pagamento (em dinheiro)
comp_type_fish	4	In-kind goods or services	Bens ou serviços
comp_type_fish	0	Other	De outros
comp_type_fish	997	None	Nenhum
RevProf	1	Share of Revenue	Participação da receita
RevProf	2	Share of Profit	Participação nos lucros
RevProf	3	Neither Revenue nor Profit	Nem receita nem lucro
fish_gear	1	poles and line or hooks and line	Vara com anzol / linha de mão com anzol / corrico ou espera
fish_gear	2	long lines	Espinhel
fish_gear	3	nets	redes (emalhe/espera/arrastro)
fish_gear	4	traps	armadilhas / curral / balao
fish_gear	5	spears, for fishing	arpão de mão (arpneia/compressor)
fish_gear	6	spear guns	Arbalete
fish_gear	7	other	outros
boat_id_aq	1	**${boat_length1}** meters long, and **${boat_engine1}** engines.	**${boat_length1}** metros, e **${boat_engine1}** motores.	1
boat_id_aq	2	**${boat_length2}** meters long, and **${boat_engine2}** engines.	**${boat_length2}** metros, e **${boat_engine2}** motores.	2
boat_id_aq	3	**${boat_length3}** meters long, and **${boat_engine3}** engines.	**${boat_length3}** metros, e **${boat_engine3}** motores.	3
boat_id_aq	4	**${boat_length4}** meters long, and **${boat_engine4}** engines.	**${boat_length4}** metros, e **${boat_engine4}** motores.	4
boat_id_aq	0	Another boat I did not describe	outro barco que não descrevi	0
boat_id_aq	997	No boats are used for this aquaculture activity.	Nenhum barco e usado nesta atividade	0
boat_id_en	1	**${boat_length1}** meters long, and **${boat_engine1}** engines.	**${boat_length1}** metros, e **${boat_engine1}** motores.	1
boat_id_en	2	**${boat_length2}** meters long, and **${boat_engine2}** engines.	**${boat_length2}** metros, e **${boat_engine2}** motores.	2
boat_id_en	3	**${boat_length3}** meters long, and **${boat_engine3}** engines.	**${boat_length3}** metros, e **${boat_engine3}** motores.	3
boat_id_en	4	**${boat_length4}** meters long, and **${boat_engine4}** engines.	**${boat_length4}** metros, e **${boat_engine4}** motores.	4
boat_id_en	0	Another boat I did not describe	outro barco que não descrevi	0
boat_id_en	997	No boats are used for this business.	Nenhum barco e usado nesta atividade	0
boat_id	1	**${boat_length1}** meters long, and **${boat_engine1}** engines.	**${boat_length1}** metros, e **${boat_engine1}** motores.	1
boat_id	2	**${boat_length2}** meters long, and **${boat_engine2}** engines.	**${boat_length2}** metros, e **${boat_engine2}** motores.	2
boat_id	3	**${boat_length3}** meters long, and **${boat_engine3}** engines.	**${boat_length3}** metros, e **${boat_engine3}** motores.	3
boat_id	4	**${boat_length4}** meters long, and **${boat_engine4}** engines.	**${boat_length4}** metros, e **${boat_engine4}** metros.	4
boat_id	0	Another boat I did not describe	outro barco que não descrevi	0
boat_id	997	No boats are used for this type of fishing trip.	Nenhum barco e usado nesta atividade	0
wattorhp	1	Watt	Watt
wattorhp	2	Horsepower	Cavalos
wattorhp	997	I don't know	Eu não sei
fish_consume	1	tuna	atum
fish_consume	2	jacks/mackeral/snapper	mackeral / pargo
fish_consume	3	coral reef fish (grouper, parrot fish, emperors, triggerfish)	peixes de recife de coral (garoupa, peixe papagaio, imperadores, peixe-porco)
fish_consume	4	crabs/lobsters/clams/shrimp/shelled animals	caranguejos / lagostas / mariscos / camarao (shrimp) / animais descascados
fish_consume	5	squid/octopus	Lula / polvo
fish_consume	6	fish from aquaculture (milkfish, prawn)	peixes da aquicultura (peixe-leite/chanos chanos, camarão)
	997	None	Nenhum
fish_consume	8	other	de outros
fish_consume	997	not sure what type of fish	não tenho certeza que tipo de peixe
marine_habitats	1	coral reef	Recife de corais
marine_habitats	2	sea grass	grama marinha
marine_habitats	3	sandy bottom/coast line	fundo arenoso/litoral (coast line)
marine_habitats	4	deep water	águas profundas
marine_habitats	5	transportation waterway	hidrovia de transporte
marine_habitats	997	the habitat does not matter	o habitat não importa
aqua_types	1	Fresh water fish	Peixe de água doce
aqua_types	2	Salt water fish	Peixe de água salgada (pescadinha etc.)
aqua_types	3	Prawns/Shrimp	Camarão
aqua_types	4	Sea Cucumber (sand fish/beach de mer)	Pepino-do-mar
aqua_types	5	Crabs	Caranguejos
aqua_types	6	Shellfish (edible oysters/mussels/clams etc.)	Marisco (ostras comestíveis / mexilhões / amêijoas)
aqua_types	7	Sea Weeds (all types)	Algas/grama do mar
aqua_types	8	Other Fish	Outro peixe
aqua_types	9	Other Crustaceans or Invertebrates	Outros crustáceos ou invertebrados
inlandpen	1	Inland ponds	Lagoas interiores
inlandpen	2	Open Ocean pens	Cercado Open Ocean
inlandpen	3	Other	De outros
inlandpen	997	ABORT	ABORTAR
habitats	1	Pelagic/Open ocean	Pelágico/mar aberto
habitats	2	Coral Reef	Recife de corais
habitats	3	Seagrass	Grama marinhas
habitats	4	Mangrove	Mangue
	5	Estuary	Estuario
habitats	6	River	Rio
habitats	997	Don't know	Não sei
agree	1	Yes, I agree to participate	Sim, eu concordo em participar
agree	0	No, I do not consent to participate	Não, não concordo em participar
consent	1	Yes, I consent to participate in this survey	Sim, concordo em participar desta pesquisa
consent	0	No, I do not consent to participate in this survey	Não, não concordo em participar desta pesquisa
engine_size	0	smaller than 1 horsepower (hp)	Menos que 1 cavalo (hp)
engine_size	1	1-10 horsepower (hp)	1-10 cavalos (hp)
engine_size	2	11-20 horsepower (hp)	11-20 cavalos (hp)
engine_size	3	21 + horsepower (hp)	21 + cavalos (hp)
engine_size	997	I don't know the size of the engine	Não sei o tamanho do motor
boat_distance	1	Meters	Metros
boat_distance	2	Miles	Milhas
boat_distance	3	Kilometers	Quilometros
boat_distance	4	Nautical Mile	milha marítima

## Sheet: settings
form_title	form_id	default_language
wb_household_Brazil_final_v5	wb_household_Brazil_final_v5	English (en)
