# Supplementary material for: Economic impact of nature-based tourism
Source: PLoS One. 2023 Apr 12;18(4):e0282912. doi: 10.1371/journal.pone.0282912 (PMC10096494; doi:10.1371/journal.pone.0282912)
Supplement: S1 File — (ZIP) [file pone.0282912.s002.zip › Data, Survey, Codes, Model Statements/Model Statements and Data Files/Brazil/wb_tourist_brazil_survey.xlsx]

## Sheet: Sheet1
Survey Number	How many days did you spend at the Southern Bahia coast during this trip?	How many people are in your party? ADULTS	How many people are in your party? CHILDREN.	Was this your first trip here? 1=Yes 0=No	*When was your first trip? (if previous question is "No") Note: Enter the year	What was your MAIN reason for this trip? 1.To visit Abrolhos National Marine Park 2. To research or volunteer at Abrolhos National Park 3.For another park, not Abrolhos? 4. For the beaches 5. For the nature outside the parks 6.To visit family or friends 7.For business or a conference 8.Other (please describe)	*Other (describe) NOTE: please type the reason for visit if respondent selected "Other"	If Abrolhos National Park were not here, would you still have come? 1=Yes 0=No	What is your nationality? NOTE: please type complete country name	What was your primary method of transport to and from the Southern Bahia coast? 1. Private vehicle 2. Plane and rented car 3. Plane and bus 4. Other (please describe)	*Other (describe) NOTE: please type the primary method of transport if respondent selected "Other"	Did you visit Abrolhos National Park on this trip? 1=Yes 0=No	*If yes, how long was your trip for? 1=Day Trip 2=Multiple Days	*If multiple days, how many?	* If yes, How would you rate the quality of nature conservation in the park? 1. Poor 2. Below average 3. Average 4. Above average 5. Excellent	Did you buy an all-inclusive tour package (transport to park, lodging, meals, etc.)? 1. Yes, I had a package I bought abroad 2. Yes, I had a package I bought in Brazil 3. No, I came to Bahia and arranged everything myself	* If yes, How many nights did the package include on a boat in Abrolhos?	* If yes, How many nights did it include in hotels/pousadas on coast?	* If yes, How many nights at other tourist sites in Brazil?	*If yes, How many nights at sites outside of Brazil?	*What activities on the South Bahia coast did your package include? 1. Visit Abrolhos park 2. Diving/snorkeling at Abrolhos national park 3. visit other national park 4. Diving/snorkeling outside of Abrolhos national park 5. Other: Describe EXAMPLE: if the respondent selected "1", "2" and "3", enter "1,2,3" here	*If Other, please describe.	What was the total cost of this package?	Monetary Units 1. BR$ 2. US $ 3. Euro 4. UK pound 5. Other (specify)	*Other currency unit. Note: Please type the type of currency.	Did the package include airfare from your home country to Brazil? 1=Yes 0=No	*If Yes, how much of the cost of this package was airfare to Brazil?	Did you do any of the following activities on your trip? 1. Whale watching 2. Snorkeling 3. Diving 4. Bird watching 5. Fishing 6. Other, describe	Describe other	What is the name of the lodge or hotel where you stayed at South Bahia coast (if you stayed in one)?	Currency units for expenditures 1. BR$ 2. US $ 3. Euro 4. UK pound 5. Other (specify)	*Other currency unit. Note: Please type the type of currency.	Transportation to Brazil (if you live outside Brazil and it was not included in a tour package)	Transportation inside Brazil to and from Bahia coast (if not included in a tour package)	Lodging at Bahia coast	Food and drinks at your hotel	Food and drinks in restaurants outside your hotel	Park entry fee	Boat ride to park	Other transport/boat ride	Diving/Snorkeling trip	Cultural events	Bike rental	Taxis	Payment or tips to tour guides	Handicrafts or souveneirs	Laundry services	Roadside take-away food	Local beverages (made locally, not Coca-Cola, etc.)
1	5	1	0	0	2019	4		1	Brazil	1		1	1		4	2												2,4		Hotel Marina Porto Abrolhos	1			300	3000	1000	300	0	550	0	0	0	0	0	20	100		100	0
2	8	2	0	0	1992	8	Carnaval	1	Brazil	1		0																6	Toured neighborhood	Hotel Marina Porto Abrolhos	1				4400	800	200	0	0	500	0	0	0	0	0	0	0	30	0
3	8	2	1	0		6		1	Brazil	2		0																6	Carnaval	Hotel Marina Porto Abrolhos	1		UR	6800	4400	500	600											180
4	5	2	1	0	1997	8	Carnaval	1	Brazil	1		0																		Hotel Marina Porto Abrolhos	1				4200	800	500
5	4	2	0	0	2010	4		1	Brazil	1		0																		Hotel Marina Porto Abrolhos
6	5	6	0	0	1990	8	Escape carnaval	1	Brazil	1		0																6	Boat ride	Hotel Marina Porto Abrolhos	1			9500	3000	500
7	6	6	0	0	1990	8	Fishing	1	Brazil	1		1	1		3	3												3,5		Hotel Marina Porto Abrolhos	1				3500	1000	300			300	500
8	5	2	0	0	2015	6		1	Brazil	1		0				3														Hotel Marina Porto Abrolhos	1				2130	600	100									50		100	50
9	10	2	2	0		6		1	Brazil	2		0				3												2,4		Hotel Marina Porto Abrolhos	1			2700	3700	800	1500									200			200
10	15	1	0	0	2010	4		1	Brazil	1		0				3														Hotel Marina Porto Abrolhos				1000	5000	2000	1500											200
11	4	2	0			7		1	Brazil	1		0																		Hotel Marina Porto Abrolhos
[truncated: 25 more columns]
