# Supplementary material for: Economic impact of nature-based tourism
Source: PLoS One. 2023 Apr 12;18(4):e0282912. doi: 10.1371/journal.pone.0282912 (PMC10096494; doi:10.1371/journal.pone.0282912)
Supplement: S1 File — (ZIP) [file pone.0282912.s002.zip › Data, Survey, Codes, Model Statements/Model Statements and Data Files/Fiji/base_inputsheet_wb_Fiji_v13.xlsx]

## Sheet: Index_FJ
Type	Name	Range	Dimensions
			rdim	cdim
dset	ac	AllAccounts!B2	1
dset	var	Input_FJ!B3	1
dset	h	Input_FJ!F2		1
dset	g	Input_FJ!C2:C300	1
dset	f	Input_FJ!E2:E300	1
par	alldata	Input_FJ!B2	4	1

## Sheet: Index_FJ_div
Type	Name	Range	Dimensions
			rdim	cdim
dset	ac	AllAccounts!B2	1
dset	var	Input_FJ_div!B3	1
dset	h	Input_FJ_div!F2		1
dset	g	Input_FJ_div!C2:C300	1
dset	f	Input_FJ_div!E2:E300	1
par	alldata	Input_FJ_div!B2	4	1

## Sheet: AllAccounts
	All accounts
	Land
	Labor
	Capital
	Input
	crop
	live
	fish
	retail
	ser
	hotel
	outside
	mlrich
	mlpoor
	island
	tourist

## Sheet: Input_FJ
	Variable	Commodity	Com2	Factor	HH in Mainland	HH in Mainland	Island	Tourists
					mlrich	mlpoor	island	tourist
Demographics	Hhobs				322	75	122	9707
	HHNum				8600.49	2227.71	1000	31329.1
	Hhsize				4.78593	5.92	5.224	3.16061	2979.75	1.2646e+08	16144010	#REF!		Fiji population (mainland province 2017)
	Hhinc								334.803					58931
	Hhexp				14703.8	5420.39	16144	9417.81			22058			12313.4
Consumption and Expenditure	eshare	crop			0.026117	0.0333753	0.0638222	0		0				island https://en.wikipedia.org/wiki/List_of_islands_of_Fiji
	eshare	live			0.0392232	0.114418	0.0667447	0		0				1800
	eshare	fish			0.0324541	0.041179	0.0342271	0						344.564
	eshare	retail			0.706328	0.516325	0.470435	0.184949		0.06
	eshare	ser			0.177551	0.276375	0.351594	0.377951		0.06
	eshare	hotel			0	0	0	0.355866		0.14
	eshare	outside			0.0183265	0.0183267	0.0131772	0.0812338		0.74
	eshare_se	crop			0.0043104	0.0173626	0.0087489	0
	eshare_se	live			0.0063324	0.0170935	0.0089896	0					4411.14		1093.33
	eshare_se	fish			0.00566	0.0234365	0.0068892	0			10828.2		3.7938e+07
	eshare_se	retail			0.0179336	0.0453764	0.0216012	0.101278			8782.57
	eshare_se	ser			0.0152085	0.0385691	0.0204776	0.221465			2045.63		4.17318e+07
	eshare_se	hotel			0	0	0	0.197813
	eshare_se	outside			0	0	0	0.0809682					180432
	emin	crop											67082
	emin	live											7398
	emin	retail													Exp per person per night	336		900000
	emin	ser													Tourist Size	3.16		99000
	emin	hotel													# nights	8.87		31329.1
	emin	outside														9417.81
	transfoutsh				0.0018177	0.0011777	0.002594
	transfoutsh_se
	transfinsh				0.0097711	0.0193037	0.0031167
	transfinsh_se
	savsh				0.05	0.05	0.05
	savsh_se
Production	QP	crop			2318.67	1963.12	1474.2	0
	idsh	crop	crop
	idsh	crop	live
	idsh	crop	retail
	idsh	crop	ser
	idsh	crop	fish
	idsh	crop	hotel
	idsh	crop	outside
	fshare	crop		Land	0.409264	0.409264	0.409264
	fshare	crop		Labor	0.409264	0.409264	0.409264
	fshare	crop		Capital	0.141794	0.141794	0.141794
	fshare	crop		Input	0.0719099	0.0719099	0.0719099
	fshare_se	crop		Land	0.0399787	0.0399787	0.0399787
	fshare_se	crop		Labor	0.0414607	0.0414607	0.0414607
	fshare_se	crop		Capital	0.0284593	0.0284593	0.0284593
	fshare_se	crop		Input	0.0296418	0.0296418	0.0296418
	pshift	crop			1.83278	1.83278	1.83278
	pshift_se	crop			0.231101	0.231101	0.231101
	QP	live			4887.9	4446.18	3899.15	0
	idsh	live	crop
	idsh	live	live
	idsh	live	retail
	idsh	live	ser
	idsh	live	fish
	idsh	live	hotel
	idsh	live	outside
	fshare	live		Land	0.144073	0.144073	0.15771
	fshare	live		Labor	0.308103	0.308103	0.486602
	fshare	live		Capital	0.416349	0.416349	0.219618
	fshare	live		Input	0.131474	0.131474	0.13607
	fshare_se	live		Land	0.0325598	0.0325598	0.086724
	fshare_se	live		Labor	0.04763	0.04763	0.0899614
	fshare_se	live		Capital	0.0588945	0.0588945	0.113573
	fshare_se	live		Input	0.032478	0.032478	0.0513877
	pshift	live			3.01742	3.01742	3.37702
	pshift_se	live			0.333599	0.333599	0.578304
	QP	fish			1231.3	5415.4	5095.18	0
	idsh	fish	crop
	idsh	fish	live
	idsh	fish	retail
	idsh	fish	ser
	idsh	fish	fish
	idsh	fish	hotel
	idsh	fish	outside
	fshare	fish		Labor	0.754676	0.754676	0.754676
	fshare	fish		Capital	0.108871	0.108871	0.108871
	fshare	fish		Input	0.136452	0.136452	0.136452
	fshare_se	fish		Labor	0.0437524	0.0437524	0.0437524
	fshare_se	fish		Capital	0.0248244	0.0248244	0.0248244
	fshare_se	fish		Input	0.0526672	0.0526672	0.0526672
	pshift	fish			1.82964	1.82964	0.971757
	pshift_se	fish			0.129453	0.129453	0.200285
	QP	retail			6549.73	6549.73	6549.73	0
	idsh	retail	crop
	idsh	retail	live
	idsh	retail	retail
	idsh	retail	ser
	idsh	retail	fish
	idsh	retail	hotel
	idsh	retail	outside		0.086968	0.086968	0.108915
	fshare	retail		Labor	0.549907	0.549907	0.549907
	fshare	retail		Capital	0.249876	0.249876	0.249876
	fshare	retail		Input	0.200217	0.200217	0.200217				number of tourists in 2019	number of tourist groups
	fshare_se	retail		Labor	0.0605669	0.0605669	0.0605669				90000	28475.6
	fshare_se	retail		Capital	0.0688931	0.0688931	0.0688931				% going to survey region	# of visiting tour groups
	fshare_se	retail		Input	0.0522918	0.0522918	0.0522918				0.830441	23647.3
	pshift	retail			3.23335	3.23335	3.23335
	pshift_se	retail			0.383567	0.383567	0.383567
	QP	ser			22365.6	22365.6	22365.6	0			4693.09	4275	2901.47
	idsh	ser	crop
	idsh	ser	live
	idsh	ser	retail
	idsh	ser	ser
	idsh	ser	fish
	idsh	ser	hotel							Dist. of Tourist Emp by Category
	idsh	ser	outside		0.0357143	0.0357143	0.133483			0.56018	<-	Mainland NP
	fshare	ser		labor	0.529019	0.529019	0.529019			0.10943	<-	Mainland P
	fshare	ser		capital	0.216108	0.216108	0.216108			0.33039	<-	Island
	fshare	ser		input	0.254873	0.254873	0.254873
	fshare_se	ser		labor	0.0489732	0.0489732	0.0489732			Dist. of Tourist Emp by Category			<-NEW, use these
	fshare_se	ser		capital	0.0650856	0.0650856	0.0650856			0.601527	<-	Mainland NP
	fshare_se	ser		input	0.0771132	0.0771132	0.0771132			0.114504	<-	Mainland P
	pshift	ser			3.4803	3.4803	3.4803			0.283969	<-	Island
	pshift_se	ser			0.492947	0.492947	0.492947
	QP	hotel			2016.01	383.758	951.719	0		idsh	scalar	idsh_adj		prod	scalar
	idsh	hotel	crop		0.0436716	0.0436716	0.0436716			0.120683	0.202879	0.0244842	K	0.561173	0.797121
	idsh	hotel	live		0.045625	0.045625	0.045625			0.101381		0.0205681	L	0.438827
	idsh	hotel	retail		0.0668409	0.0668409	0.0668409			0.25646		0.0520305
	idsh	hotel	ser		0.406705	0.406705	0.406705			0.480309		0.0974448
	idsh	hotel	fish		0.015533	0.015533	0.015533
	idsh	hotel	hotel		0	0	0
	idsh	hotel	outside		0.17487	0.17487	0.17487			0.160438		0.0325497
	fshare	hotel		labor	0.698421	0.698421	0.698421
	fshare	hotel		capital	0.301579	0.301579	0.301579
	fshare_se	hotel		labor	0	0	0
	fshare_se	hotel		capital	0	0	0
	pshift	hotel			0	0	0
	pshift_se	hotel			0	0	0
Endowments	endow		land
	endow		labor
	endow		capital
	wrkagepop				0.49	0.49	0.51
	ZOIendow		labor
	ROCendow		labor
	ROWendow		labor
Trade	exproZAM
	NONSCtransfers
	remits
	revsh_vil	other
	revsh_zoi	ser
	revsh_row	ser
	revsh_zoi	ser
	revsh_row	ser

## Sheet: Input_FJ_div
1000	Variable	Commodity	Com2	Factor	HH in Mainland	HH in Mainland	Island	Tourists
					mlrich	mlpoor	island	tourist
Demographics	Hhobs				322	75	122	9707
	HHNum				8.60049	2.22771	1	31.3291
	Hhsize				4.78593	5.92	5.224	3.16061	2.97975	126.46	16.144	#REF!		Fiji population (mainland province 2017)
	Hhinc								0.334803					58931
	Hhexp				14.7038	5.42039	16.144	9.41781			22058			12313.4
Consumption and Expenditure	eshare	crop			0.026117	0.0333753	0.0638222	0		0				island https://en.wikipedia.org/wiki/List_of_islands_of_Fiji
	eshare	live			0.0392232	0.114418	0.0667447	0		0				1800
	eshare	fish			0.0324541	0.041179	0.0342271	0						344.564
	eshare	retail			0.706328	0.516325	0.470435	0.184949		0.06
	eshare	ser			0.177551	0.276375	0.351594	0.377951		0.06
	eshare	hotel			0	0	0	0.355866		0.14
	eshare	outside			0.0183265	0.0183267	0.0131772	0.0812338		0.74
	eshare_se	crop			0.0043104	0.0173626	0.0087489	0
	eshare_se	live			0.0063324	0.0170935	0.0089896	0
	eshare_se	fish			0.00566	0.0234365	0.0068892	0			10.8282		379380	180432	0.475597
	eshare_se	retail			0.0179336	0.0453764	0.0216012	0.101278		154679	8.78257			67082	0.17682
	eshare_se	ser			0.0152085	0.0385691	0.0204776	0.221465		13077.1	2.04563			7398	0.0195002
	eshare_se	hotel			0	0	0	0.197813		12089.4
	eshare_se	outside			0	0	0	0.0809682		2276.73
	emin	crop
	emin	live
	emin	retail													Exp per person per night	336		900000
	emin	ser													Tourist Size	3.16		99000
	emin	hotel													# nights	8.87		31329.1
	emin	outside														9417.81
	transfoutsh				0.0018177	0.0011777	0.002594
	transfoutsh_se
	transfinsh				0.0097711	0.0193037	0.0031167
	transfinsh_se
	savsh				0.05	0.05	0.05
	savsh_se
Production	QP	crop			2.31867	1.96312	1.4742	0
	idsh	crop	crop
	idsh	crop	live
	idsh	crop	retail
	idsh	crop	ser
	idsh	crop	fish
	idsh	crop	hotel
	idsh	crop	outside
	fshare	crop		Land	0.409264	0.409264	0.409264
	fshare	crop		Labor	0.409264	0.409264	0.409264
	fshare	crop		Capital	0.141794	0.141794	0.141794
	fshare	crop		Input	0.0719099	0.0719099	0.0719099
	fshare_se	crop		Land	0.0399787	0.0399787	0.0399787
	fshare_se	crop		Labor	0.0414607	0.0414607	0.0414607
	fshare_se	crop		Capital	0.0284593	0.0284593	0.0284593
	fshare_se	crop		Input	0.0296418	0.0296418	0.0296418
	pshift	crop			1.83278	1.83278	1.83278
	pshift_se	crop			0.231101	0.231101	0.231101
	QP	live			4.8879	4.44618	3.89915	0
	idsh	live	crop
	idsh	live	live
	idsh	live	retail
	idsh	live	ser
	idsh	live	fish
	idsh	live	hotel
	idsh	live	outside
	fshare	live		Land	0.144073	0.144073	0.15771
	fshare	live		Labor	0.308103	0.308103	0.486602
	fshare	live		Capital	0.416349	0.416349	0.219618
	fshare	live		Input	0.131474	0.131474	0.13607
	fshare_se	live		Land	0.0325598	0.0325598	0.086724
	fshare_se	live		Labor	0.04763	0.04763	0.0899614
	fshare_se	live		Capital	0.0588945	0.0588945	0.113573
	fshare_se	live		Input	0.032478	0.032478	0.0513877
	pshift	live			3.01742	3.01742	3.37702
	pshift_se	live			0.333599	0.333599	0.578304
	QP	fish			1.2313	5.4154	5.09518	0
	idsh	fish	crop
	idsh	fish	live
	idsh	fish	retail
	idsh	fish	ser
	idsh	fish	fish
	idsh	fish	hotel
	idsh	fish	outside
	fshare	fish		Labor	0.754676	0.754676	0.754676
	fshare	fish		Capital	0.108871	0.108871	0.108871
	fshare	fish		Input	0.136452	0.136452	0.136452
	fshare_se	fish		Labor	0.0437524	0.0437524	0.0437524
	fshare_se	fish		Capital	0.0248244	0.0248244	0.0248244
	fshare_se	fish		Input	0.0526672	0.0526672	0.0526672
	pshift	fish			1.82964	1.82964	0.971757
	pshift_se	fish			0.129453	0.129453	0.200285
	QP	retail			6.54973	6.54973	6.54973	0
	idsh	retail	crop
	idsh	retail	live
	idsh	retail	retail
	idsh	retail	ser
	idsh	retail	fish
	idsh	retail	hotel
	idsh	retail	outside		0.086968	0.086968	0.108915
	fshare	retail		Labor	0.549907	0.549907	0.549907
	fshare	retail		Capital	0.249876	0.249876	0.249876
	fshare	retail		Input	0.200217	0.200217	0.200217				number of tourists in 2019	number of tourist groups
	fshare_se	retail		Labor	0.0605669	0.0605669	0.0605669				90000	28475.6
	fshare_se	retail		Capital	0.0688931	0.0688931	0.0688931				% going to survey region	# of visiting tour groups
	fshare_se	retail		Input	0.0522918	0.0522918	0.0522918				0.830441	23647.3
	pshift	retail			3.23335	3.23335	3.23335
	pshift_se	retail			0.383567	0.383567	0.383567
	QP	ser			22.3656	22.3656	22.3656	0			4693.09	4275	2901.47
	idsh	ser	crop
	idsh	ser	live
	idsh	ser	retail
	idsh	ser	ser
	idsh	ser	fish
	idsh	ser	hotel							Dist. of Tourist Emp by Category
	idsh	ser	outside		0.0357143	0.0357143	0.133483			0.56018	<-	Mainland NP
	fshare	ser		labor	0.529019	0.529019	0.529019			0.10943	<-	Mainland P
	fshare	ser		capital	0.216108	0.216108	0.216108			0.33039	<-	Island
	fshare	ser		input	0.254873	0.254873	0.254873
	fshare_se	ser		labor	0.0489732	0.0489732	0.0489732			Dist. of Tourist Emp by Category			<-NEW, use these
	fshare_se	ser		capital	0.0650856	0.0650856	0.0650856			0.601527	<-	Mainland NP
	fshare_se	ser		input	0.0771132	0.0771132	0.0771132			0.114504	<-	Mainland P
	pshift	ser			3.4803	3.4803	3.4803			0.283969	<-	Island
	pshift_se	ser			0.492947	0.492947	0.492947
	QP	hotel			2.01601	0.383758	0.951719	0		idsh	scalar	idsh_adj		prod	scalar
	idsh	hotel	crop		0.0436716	0.0436716	0.0436716			0.120683	0.202879	0.0244842	K	0.561173	0.797121
	idsh	hotel	live		0.045625	0.045625	0.045625			0.101381		0.0205681	L	0.438827
	idsh	hotel	retail		0.0668409	0.0668409	0.0668409			0.25646		0.0520305
	idsh	hotel	ser		0.406705	0.406705	0.406705			0.480309		0.0974448
	idsh	hotel	fish		0.015533	0.015533	0.015533
	idsh	hotel	hotel		0	0	0
	idsh	hotel	outside		0.17487	0.17487	0.17487			0.160438		0.0325497
	fshare	hotel		labor	0.698421	0.698421	0.698421
	fshare	hotel		capital	0.301579	0.301579	0.301579
	fshare_se	hotel		labor	0	0	0
	fshare_se	hotel		capital	0	0	0
	pshift	hotel			0	0	0
	pshift_se	hotel			0	0	0
Endowments	endow		land
	endow		labor
	endow		capital
	wrkagepop				0.49	0.49	0.51
	ZOIendow		labor
	ROCendow		labor
	ROWendow		labor
Trade	exproZAM
	NONSCtransfers
	remits
	revsh_vil	other
	revsh_zoi	ser
	revsh_row	ser
	revsh_zoi	ser
	revsh_row	ser

## Sheet: VA_shares
							Purchased Input Demand
							Retail
							LZ	SL
						crop	89.6364	51.7245
						livestock	31.6312	18.3878
						service	443.009	407.67
						retail	336.595	242.536
							Service
							LZ	SL
						crop	22.6316	2.91139
						livestock	18.0357	0
						service	957.719	449.988
						retail	94.0172	362.962
					Profit	service	3504.11	2864.75
						retail	2851.3	1468.68
					Revenue	service	7271.74	5277.82
						retail	3278.16	2104.51
							Retail		avg
					Input Demand/Profit	crop	0.031437	0.0352183	0.0333276
						livestock	0.0110936	0.0125199	0.0118067
						service	0.15537	0.277575	0.216473
						retail	0.118049	0.165138	0.141594
							service
						crop	0.00645858	0.00101628	0.00373743
						livestock	0.00514701	0	0.00257351
						service	0.273313	0.157078	0.215195
						retail	0.0268306	0.126699	0.076765
							Retail
					Input Demand/Revenue	crop	0.0273435	0.024578	0.0259608
						livestock	0.00964907	0.00873733	0.0091932
						service	0.13514	0.193713	0.164426
						retail	0.102678	0.115246	0.108962
							service
						crop	0.00311227	0.000551627	0.00183195
						livestock	0.00248025	0	0.00124012
						service	0.131704	0.08526	0.108482
						retail	0.0129291	0.0687711	0.0408501

## Sheet: List of Goods & Services
	All accounts	Active Accounts in
		localhh	hotelowner	lodges	tourop	tourist
Factors of Production	land	1	1	1	0	0
	labor	1	1	1	1	0
	capital	1	1	1	1	0
	input	1	1	1	1	0
Goods and Services produced	crop	1	0	0	0	0
	live	1	0	0	0	0
	ser	1	0	0	1	0
	restuar	0	1	0	0	0
	hotel	0	1	1	0	0
	outside	0	0	0	0	0
Goods and Services consumed	crop	1	1	1	1	0
	live	1	1	1	1	0
	ser	1	1	1	1	1
	restuar	1	1	1	1	1
	hotel	0	0	0	0	1
	outside	1	1	1	1	1
Agents in the model	localhh
	hotelowner
	lodges
	tourop
	tourist
Dictionary of Names
Land in production	land
Household and hired labor in production	labor
Capital stock in production	capital
Purchased input in production	input
Crops	crop
Livestock	live
Services like tourist guide and other services	ser
Purchased food for consumption	restuar
Purchased place to stay	hotel
outside goods and services	outside
Local Households	localhh
Hotel owners who provide lodging and restaurant	hotelowner
Only lodging provider	lodges
Tour operators	tourop
Muzungus	tourist
Expenditure share	esh
Expenditure share standard error	esh_se
Min consumption	cmin
Transfer out share	transoutsh
Transfer out share standard error	transoutsh_se
Transfer in share	transinsh
Transfer in share standard error	transinsh_se
Savings share	savsh
Savings share standard error	savsh_se
Quantity produced	QP
Intermediate demand share	idsh
Factor share/Cobb-Douglas parameter	fshare
CD parameter standard error	fshare_se
Shift parameter estimate	acobb
Shift parameter standard error	acobb_se
Endowment	endow
ZOI endowment	ZOIendow
ROC endowment	ROCendow
ROW endowment	ROWendow
Revenue share of ZOI	revsh_zoi
Revenue share of ROW	revsh_row
Value added to ID share	VA2IDsh

## Sheet: TEMP
			1. Lodging and accommodations								· PackAir
			2. Hotel/Restaurant/Bar food								o Package Airfare, per person per night
			3. Supermarket food								· PackAcc
			4. Tours, attractions, and tour operator services								o Package Accommodations, per person per night
			5. Small ship cruises (multi-day live onboard)								· PackFood
			6. Domestic airfare								o Package food, per person per night
			7. Boat transportation								· PackTrans
			8. Car rental								o Package transit, per person per night
			9. Bus/Taxi								· PackTours
			10. Handicrafts/Artwork								o Package tours, per person per night
			11. Retail Shopping (e.g. clothing, bags, souvenirs, shoes, jewelry)								· PackCom
			12. Communications (Sim cards, Internet, mobile phones)								o Package commission costs, per person per night
			13. Services (massages/hairdressing,spa)
			14. Other shopping
			15. Other
			crop
			live
			fish
			retail
			ser
			hotel
			outside
