# Supplementary material for: Economic impact of nature-based tourism
Source: PLoS One. 2023 Apr 12;18(4):e0282912. doi: 10.1371/journal.pone.0282912 (PMC10096494; doi:10.1371/journal.pone.0282912)
Supplement: S1 File — (ZIP) [file pone.0282912.s002.zip › Data, Survey, Codes, Model Statements/Model Statements and Data Files/Fiji/WB_business_fiji_data.xlsx]

## Sheet: WB_business_fiji_final2
SubmissionDate	FPN1	FP002b	FP002b_other	FP002d	FP002d_other	FP003	FP003_other	start	QN1	RSN1	STOPPER	RS001	RS001a	PHONE	ENN1	G10-EN002	G10-EN003	G10-EN003a	G10-EN003b	G10-EN004	G10-EN005	G10-EN008	G10-EN009	G10-EN010	G10-EN012	G10-EN013	G10-EN013a	G10-EN016	G10-EN017	G10-MP36	G10-EN019	G10-MP37	G10-EN022	G10-EN022_1	G10-EN022a	G10-EN025	G10-EN025_1	G10-EN025a	G10-EN026	G10-EN026_1	G10-EN026a	G10-EN027	G10-EN027_1	G10-EN027a	G10-EN028	G10-EN028_1	G10-EN028a	G10-EN037	G10-EN038
2019-09-29 01:11:20		2		997	Nadi	9		2019-09-28 02:26:21	1			Navneet Dutt	Pure Ocean	7771063		1	11	4	7	3	2018	4	7	200	0			1200000	10000	3	0		0	500	0	0	6000	0	0	0	0	0	1000	0	0	1000	0	100000	15000
2019-09-29 02:11:05		2		13		15		2019-09-27 18:52:01	1			Navin Narayan	Navin Chicken	8769151		2	12	2	1	3	2011	0			3	7	0	600	0		0		0	0	0	0	0	0	0	0	0	0	0	0	0	0	0	4000	1000
2019-09-29 02:11:09		2		997	Nagado	15		2019-09-27 21:49:49	1			Savenaca Navara	SSIWESAS	9683373		37	12	4	6	5	2010	0			7	0	0	30000	0		0		0	0	0	0	0	0	0	0	0	0	150	0	0	8	0	2400	2400
2019-09-29 02:11:30		2		997	Lavusa	15		2019-09-27 22:06:39	1			Noame	Makelesi Tinaitubuitamana	0		2	12	3	1	2	2019	0			0			50	0		0		0	0	0	0	0	0	0	0	0	0	0	0	0	0	0	200	100
2019-09-29 02:11:34		2		997	Nadi	15		2019-09-28 00:22:39	1			X	X Sweets			2	12	2	3	3	2007	0			3	3	0	0	0		160	3	0	360	0	0	0	0	0	0	0	100	0	0	0	0	0	100	0
2019-09-29 02:11:35		2		997	Nadi	15		2019-09-28 00:37:04	1			Satish Chandra	Satish's Fishing Business	8413447		2	12	4	1	3	2016	0			1	1	0	0	70	3	100	3	0	0	0	0	0	0	0	4000	0	0	0	0	0	0	0	4000	1000
2019-09-29 02:11:39		2		997	Uto	15		2019-09-28 00:47:55	1			Samuela Naula	Nacavacola Navatutoko Kava	9595630		2	12	4	5	3	2018	0			4	2	100	5000	224.4	3	180	3	0	1800	0	100	0	0	100	0	0	0	0	0	0	0	0	1000	1500
2019-09-29 02:11:43		2		997	Nadi	15		2019-09-28 01:08:16	1			Abdul Shaizad	Abdul's Goods & Services	8660012		2	12	4	6	3	1999	0			2	6	0	7000	130.5	3	0		0	0	0	0	4000	0	0	0	0	0	0	0	0	300	0	7000	500
2019-09-29 02:17:44		2		997	Nadi	9		2019-09-29 02:14:31	0			997	997			997	997
2019-09-29 06:47:56		2		997	Nadi town	1		2019-09-27 20:36:01	1			Luisa vatunicoke	Luisa juice			2	12	4	6	3	2016	0			0			500	51.6	3	60	3	0	0	0	0	0	0	0	0	0	0	0	0	0	0	0	8400	4760
2019-09-29 06:48:00		2		997	Nadi town	1		2019-09-27 21:38:39	1			Family owned business	Senilagakali	9475355		38	12	4	7	5	2016	0			10	7	0	16100	0		250	1	0	0	50	0	0	0	0	0	0	0	0	0	0	0	0	800	800
2019-09-29 06:48:04		2		997	Nadi town	1		2019-09-27 23:52:13	1			Kelera osborne	Lela money lenders	7806349		36	12	4	7	3	2017	0			0			150	100	3	0		0	0	0	0	0	0	0	8	0	0	8	0	0	0	0	500	300
2019-09-29 06:48:07		2		997	Nadi town	1		2019-09-28 00:23:18	1			Mohammed Naushad	Naushad carrier	9948377		15	12	4	6	3	1986	0			0			45000	55.25	3	300	3	0	0	0	0	0	0	0	0	0	400	250	0	0	0	0	200	150
2019-09-29 06:48:10		2		997	Namaka town, Nadi	1		2019-09-29 02:29:04	1			Joseva tamaya	Navaju General Construction	9821206		12	2	4	6	2	2019	0			3	5	250	10000	0		80	2	0	0	0	0	0	0	0	0	0	0	0	0	0	0	0	5000	3500
2019-09-29 08:26:51		2		5		13		2019-09-27 20:58:32	1			Preetika	Prisha's curry lounge	0		18	12	4	6	3	2014	4	6	800	0			60000	3000	3	4000	3	0	4000	0	0	4000	0	0	0	0	0	0	0	0	0	0	20000	10000
2019-09-29 08:27:01		2		5		13		2019-09-27 21:15:58	1			Rita	Shop no.7 tailor Perfect Nail and Hair Salon	9910901		20	12	4	6	3	2016	0			0			1500	300	3	50	3	0	0	0	0	0	0	0	0	0	0	0	0	0	0	0	500	150
2019-09-29 08:27:11		2		5		13		2019-09-27 21:28:15	1			Nischal	Jet-set electrical services	6705444		26	12	4	6	3	2000	8	6	1700	0			150000	2150	5	10000	5	0	0	0	0	0	0	0	0	0	0	0	0	0	0	0	30000	5000
2019-09-29 08:27:20		2		5		13		2019-09-27 21:49:35	1			Sangeeta	Paper power bookshop	0		38	12	4	6	3	2000	3	3	525	0			25000	2000	5	10000	5	0	0	0	0	0	0	0	0	0	0	0	0	0	0	0	24000	12500
2019-09-29 08:27:31		2		5		13		2019-09-27 22:06:12	1			Mere	Shop nice Sydney Fiji Limited	0		30	12	4	6	3	1968	2	6	200	0			50000	2500	3	1700	5	0	0	0	0	0	0	0	0	0	0	0	0	0	0	0	12000	7000
2019-09-29 08:27:46		2		5		13		2019-09-27 22:12:55	1			Nandani	Gartile company	0		19	12	4	6	3	2014	2	6	75	0			10000	2000	5	5000	5	0	0	0	0	0	0	0	0	0	0	0	0	0	0	0	18000	8000
2019-09-29 08:27:55		2		5		13		2019-09-27 22:44:21	1			Nandan	Native souveniers	0		25	12	4	6	3	2009	1	6	400	0			50000	1000	3	500	2	0	0	0	0	0	0	0	0	0	0	0	0	0	0	0	6000	9000
2019-09-29 08:28:06		2		5		13		2019-09-27 23:18:07	1			Cisi	Cisi beauty	0		24	11	4	6	3	2018	7	6	1000	0			30000	3500	5	2000	3	0	0	0	0	0	0	0	0	0	0	0	0	0	0	0	16000	6000
2019-09-29 08:28:14		2		5		13		2019-09-27 23:52:53	1			Chen	Fish store			38	12	4	6	3	1999	4	6	605	0			50000	4000	5	3000	3	0	0	0	0	0	0	1200	0	0	0	0	0	0	0	0	12000	5000
2019-09-29 08:48:42		2		997	Nadi Town	5		2019-09-27 20:35:38	1			Krishal Mishra	Flooring & Interiors Construction Associates Limited	9413951		28	12	4	4	3	2014	90	6	400	4	6	1000	150000000	2500	3	4000	3	0	0	0	0	0	0	0	0	0	1000	1000	100	0	0	0	1500000	400000
2019-09-29 08:48:45		2		997	Nadi Town	5		2019-09-27 20:59:33	1			Akish kumar	Market Vendor	9246954		2	12	4	6	3	2014	0			1	6	0	350	72	3	200	3	200	0	0	0	0	0	0	0	0	0	0	0	8	0	0	400	100
2019-09-29 08:48:50		2		997	Nadi town	5		2019-09-28 06:58:00	1			Aisha Bibi	Market vendor/Crafts	9447733		2	12	4	6	3	1988	0			3	0	0	3000	72	3	70	3	0	4000	0	0	0	0	0	0	8	0	0	0	0	0	0	2000	600
2019-09-29 08:48:53		2		997	Nadi Town	5		2019-09-28 07:09:59	1			Joyti Singh	Kalavata trading company	9032125		30	12	4	6	3	2008	1	6	200	2	6	200	10000	3000	3	0		0	0	0	0	0	0	0	0	0	0	0	0	0	2000	0	1500	500
2019-09-29 08:48:56		2		997	Nadi Town	5		2019-09-28 07:33:09	1			Ravi	Sunrise Battery	9925871		38	12	4	6	3	1980	4	6	250	0			10000000	3000	3	0		0	0	0	0	0	0	0	0	0	200	0	0	0	200000	250	100000	0
2019-09-29 08:48:59		2		997	Nadi Town	5		2019-09-28 07:54:22	1			Ron	Local sourvenirs	8628946		25	12	4	7	3	2011	3	6	150	1	7	200	150000	4000	3	300	1	0	0	0	0	0	0	0	0	0	500	500	0	3000	0	0	18000	3000
2019-09-29 10:16:31		2		997	Nadi Market	8		2019-09-27 20:51:28	1			Lui	Dalo Business			2	12	4	6	3	1997	0			0			500	108	3	0		0	0	1500	0	0	0	0	0	0	0	0	0	0	480	0	3000	912
2019-09-29 10:16:35		2		997	Nadi town	8		2019-09-27 21:01:18	1			Deet	Grog Business	8626292		2	2	4	6	3	2019	0			1	6	0	2500	54	3	200	5	0	0	4000	0	0	0	0	0	0	0	0	0	0	0	0	4750	500
2019-09-29 10:16:37		2		997	Nadi town	8		2019-09-27 21:13:45	1			Kelera	Food and Juice stall	9166939		3	12	4	6	3	1999	1	0	0	0			200	54	3	144	2	0	0	0	0	0	0	0	0	0	0	0	0	0	960	0	1920	762
2019-09-29 10:16:42		2		997	Nadi Town	8		2019-09-27 21:35:48	0			Wahid Ali	Tacoma Carriers Nadi	9252574		8	12	4	6	3	2012	0			0			27000	237.5	3	0		0	0	0	0	0	0	0	0	0	0	0	0	0	1200	0	2650	1200
2019-09-29 10:16:44		2		997	Nadi	8		2019-09-27 21:50:56	1			Ron	Local Souvenirs	8628946		25	12	4	7	3	2011	3	6	450	1	7	200	60000	4000	3	200	2	0	0	0	0	0	0	0	0	0	0	0	0	0	2500	800	17000	2000
2019-09-29 10:16:49		2		997	Nadi town	8		2019-09-28 00:18:51	1			Mr Prasad	Kritesh (fish seller)	9755453		38	12	4	6	3	2015	0			2	6	0	8000	1500	3	800	4	0	0	0	0	0	0	0	0	5000	0	0	0	0	0	0	6500	-800
2019-09-29 11:00:07		2		997	Nadi town	10		2019-09-27 19:56:35	1			Ashad Ala	Dazzla Marketing			20	12	4	6	3	2009	2	6	240	2	5	0	100000	1250	5	0		0	0	0	0	0	0	0	0	0	500	50	0	500	90	400	2500	600
2019-09-29 11:00:12		2		997	Nadi Market	10		2019-09-27 21:28:17	1			Mate	Mate's Taveuni Grog			2	2	4	6	3	2019	0			1	6	400	3000	45	3	500	3	0	0	0	0	0	0	0	0	0	0	0	200	20	300	0	4000	1500
2019-09-29 11:00:15		2		997	Nadi Town	10		2019-09-27 21:49:54	1			Khan Muhammad	Khan's Takeaway	9452126		18	12	4	6	3	2012	2	6	400	1	5	200	12000	1500	3	200	3	100	200	0	0	1200	0	250	0	0	50	200	0	0	100	100	3600	1000
2019-09-29 11:00:20		2		997	Nadi Town	10		2019-09-27 22:22:03	1			Hong Fa	Hong Fa Restaurant			18	12	5	7	3	2011	1	5	80	2	6	0	7000	2700	5	0		0	268	0	0	300	0	0	240	0	42	0	0	0	200	0	8400	5040
2019-09-29 11:00:23		2		997	Nadi Town	10		2019-09-27 22:52:55	1			Mohammed Nafiz	Curry House			18	12	4	7	3	1987	6	7	150	0			2500	5000	3	400	3	240	0	0	0	2000	0	0	250	0	0	100	0	0	0	0	25000	8000
2019-09-29 11:00:27		2		997	Nadi Town	10		2019-09-27 23:32:16	1			Sangeeta	Sangeeta Mani's Fashion			30	12	4	2	3	2018	0			1	2	0	5000	140	3	60	3	0	0	0	0	0	0	0	0	0	20	0	0	0	800	0	1200	100
2019-09-29 11:00:31		2		997	Nadi Town	10		2019-09-28 00:27:04	1			Manoj Kuria	MK & Son's Fish Traders			10	10	3	5	3	2015	2	5	600	0			20000	200	3	400	3	60	0	0	0	160	0	0	60	0	50	400	0	40	400	0	3500	700
2019-09-30 04:11:13		2		997	Wailoaloa	14		2019-09-28 02:40:55	1			Ibrium Limited	Waimakare Springs	9764996		13	12	4	7	1	2018	0			0			500000	450	2	1620	1	0	0	0	0	0	0	0	0	0	0	0	0	6000	0	6000	1640	910
2019-09-30 20:53:57		2		997	Nadi Town	10		2019-09-29 10:33:08	0			997	997	997		997	997
2019-10-01 20:45:30		2		997	Nadi Town	2		2019-09-28 12:31:38	1			Shown chand	Market vendor			2	12	4	7	3	1993	0			6	7	0	300	5670	3	100	3	100	2000	0	0	0	0	0	0	0	0	0	150	0	0	0	6000	1500
2019-10-01 20:45:33		2		997	Nadi town	2		2019-09-28 13:03:03	1			Vinesh kumar	Market vendor			2	12	4	6	3	2013	0			4	5	0	200	5670	3	60	3	260	300	0	0	0	0	0	0	0	0	0	0	0	0	0	400	300
2019-10-01 20:45:37		2		997	Nadi Town	2		2019-09-28 13:16:12	1			Chandrakant	Acme fashion	6700189		38	12	4	6	3	1900	0			0			2000	3000	3	15	3	0	0	0	0	0	0	0	0	0	0	0	0	0	0	0	1000	500
2019-10-01 20:45:40		2		997	Nadi Town	2		2019-09-28 13:44:22	1			Mr Narayan	MD Narayan Footwear	6700908		38	12	4	6	3	1988	0			2	6	595	250000	2000	3	100	997	0	0	0	0	0	0	0	0	0	0	0	0	0	0	0	15000	5000
2019-10-01 20:45:43		2		997	Nadi Town	2		2019-09-28 16:10:26	1			Dharmend Parmar	Deluxe Footwear	6700152		38	12	4	6	3	1999	5	6	150	0			20000	0		250	3	0	0	0	0	0	0	0	0	0	0	0	0	0	0	0	30000	15000
2019-10-02 06:05:35		2		997	Nadi town	4		2019-09-27 20:58:31	1			Utkal	Shavnil rapair shop	7458655		20	12	4	6	3	2009	0			4	6	200	30000	1000	3	240	3	0	0	0	0	0	0	0	0	0	0	200	0	200	500	0	4000	1500
2019-10-02 06:05:37		2		997	Nadi town	4		2019-09-27 22:15:39	1			Yusuf	Yusuf Barbar and Saloon	0		24	12	4	6	3	1980	2	4	600	2	6	300	5000	1100	3	50	3	0	0	0	0	0	0	0	0	0	0	100	0	0	0	0	5000	2000
2019-10-02 06:05:43		2		13		4		2019-09-27 22:46:34	1			Selwarajal	Sivam company	9950069		30	12	4	6	3	1978	3	5	165	4	6	200	0	1200	3	500	3	0	0	0	0	0	0	0	0	0	0	0	0	0	0	0	0	0
2019-10-02 06:05:45		2		997	Nadi town	4		2019-09-27 23:09:39	1			Joe	Joe Handicraft	9501229		20	12	4	7	3	1999	1	7	150	0			2000	50	3	0		0	0	0	0	0	0	0	0	0	0	20	0	20	50	300	500	200
2019-10-02 06:05:49		2		997	Nadi town	4		2019-09-27 23:49:47	1			Christin Lily	Iosefo quality Kava	9301437		3	5	4	6	3	2019	0			2	6	200	5000	52	3	50	3	1000	0	2000	0	0	0	0	0	0	0	0	0	50	0	0	1000	500
2019-10-02 07:13:50		2		997	Nadi Town Business	12		2019-09-27 21:16:10	1			Bobby Ram	Jetset Hardware	9973080		26	12	4	7	3	2000	1	4	1000	1	7	200	200000	1500	3	20000	5	0	0	0	0	0	0	0	0	0	0	10000	10000	0	0	0	45000	30000
2019-10-02 07:14:01		2		997	Nadi Market	12		2019-09-27 21:32:15	1			Daniel Vijay	Pillay's Kava	9647092		2	12	4	6	3	2017	0			0			12000	67.2	3	800	5	180	180	0	0	0	0	0	0	0	0	0	0	0	0	180	1000	1500
2019-10-02 07:14:14		2		997	Nadi Market	12		2019-09-27 21:40:20	1			Mahesh Chand	Mahesh Farm Fresh	9969138		2	12	4	6	3	1995	1	6	150	0			10000	288	3	120	3	0	2800	0	0	0	0	0	0	0	0	250	0	0	2800	700	3000	900
2019-10-02 07:14:19		2		997	Nadi Market	12		2019-09-27 21:51:35	1			Sirend Chand	Surend's Flower Business			21	12	4	1	3	2016	0			0			500	10	3	60	3	0	50	0	0	0	0	0	0	0	0	50	0	20	0	0	200	50
2019-10-02 07:14:23		2		997	Nadi	12		2019-09-27 22:30:55	1			Umesh Chand	Yeah Business			15	12	4	5	3	2017	0			0			30000	19.5	3	0		0	0	0	0	0	0	0	0	0	0	100	0	0	0	0	250	300
2019-10-02 07:14:31		2		997	Nadi Town	12		2019-09-27 22:41:34	1			Sanjita Prasad	Kavya Fashion	9527885		20	12	4	6	3	2015	0			0			15000	997	3	45	997	0	0	0	0	0	0	0	0	0	0	100	0	0	100	0	2000	1500
2019-10-02 07:14:40		2		997	Nadi town business	12		2019-09-27 23:03:11	1			Ellie	Ellie Beauty Centre			24	12	4	6	3	2018	3	6	360	0			50000	1500	997	200	997	0	300	0	0	0	0	0	0	0	0	500	500	0	100	0	3000	1500
2019-10-02 07:14:47		2		997	Nadi Town Restaurant	12		2019-09-28 00:23:45	1			Merelita Vunilasi	Lita & Lolo's Restaurant			18	12	4	6	3	2015	0			0			20000	1250	3	700	997	0	240	0	240	200	0	0	100	0	0	0	0	0	0	0	1300	250
2019-10-02 08:14:53		2		997	Nadi	3		2019-09-27 19:50:56	1			Sujend Kumar	K Music Zone	9713174		38	12	4	6	3	2016	0			0			3000	650	3	400	3	0	0	0	0	0	0	0	0	0	3000	3000	0	0	3000	0	3500	300
2019-10-02 08:15:00		2		997	Nadi	3		2019-09-27 21:40:38	1			Nand	Nand	9272512		2	11	4	6	3	1980	0			0			800	60	3	150	2	0	0	0	0	0	0	0	0	0	0	0	0	0	0	0	5400	400
2019-10-02 08:15:06		2		997	Nadi	3		2019-09-27 22:11:42	1			Manijn Kant	Viti Vanua Fabrics	8729685		20	12	4	6	3	2014	0			1	6	0	2000	300	3	48	3	0	0	0	0	0	0	0	0	0	0	0	0	0	200	0	300	200
2019-10-02 08:15:12		2		997	Nadi	3		2019-09-27 23:04:06	1			Iteshi	Iteshi	9084346		25	12	4	6	3	1987	0			2	6	0	5000	100	3	200	3	0	0	0	0	0	0	0	0	0	0	500	0	0	0	0	2000	400
2019-10-02 08:15:19		2		997	Nadi	3		2019-09-27 23:41:29	1			Sandeep Kumar	Nadi Spare Parts	9972718		9	12	4	7	3	2005	0			0			25000	1800	3	100	3	0	0	0	0	0	0	0	0	0	0	0	0	0	0	0	8000	300
2019-10-02 08:15:24		2		997	Nadi	2		2019-09-28 00:47:19	1			Akil Mohammed	Zarina	9808934		2	12	4	6	3	1990	1	6	80	2	2	80	500	0		40	3	0	500	500	0	0	0	0	0	0	0	0	0	0	0	0	400	70
2019-10-02 19:53:38		2		997	Nadi	7		2019-09-28 13:23:28	1			Kumar	Store			3	12	4	7	3	2017	0			2	7	0	10000	0		60	3	0	0	0	0	0	0	0	0	0	0	0	0	0	0	0	6000	3500
2019-10-02 20:05:14		2		997	Nadi	7		2019-09-28 13:16:21	1			Prasad	Liquor and Kava Shop			1	12	4	7	3	2015	0			2	7	0	20000	0		0		0	0	0	1000	1000	0	0	0	0	8	0	0	0	0	8	3000	900
2019-10-05 00:05:07		2		997	Nadi town	3		2019-10-04 21:32:13	1			Meliki Marawa	I smell Perfume, Fiji	8089380		1	12	4	3	3	2014	3	3	330	0			30000	425	3	260	3	0	0	0	0	0	0	0	0	0	0	1000	0	0	0	0	10000	800
2019-10-05 00:05:14		2		997	Nadi town	3		2019-10-04 21:48:40	1			Avinesh Anit Prakash	I-Mobile Sales & Services	9261545		37	12	4	6	3	2016	0			2	6	0	4000	700	3	300	3	0	0	0	0	0	0	0	0	0	0	0	3000	0	0	0	4000	1000
2019-10-05 00:05:19		2		997	Nadi town	3		2019-10-04 22:47:36	1			Manikam	Manikam transport	9939484		15	12	4	6	3	2016	0			0			5000	0		0		0	0	0	0	0	0	0	0	0	0	200	0	0	200	0	0	150
2019-10-05 00:27:09		2		5		13		2019-09-27 20:34:27	0			997	Kava vendor	997		2	997
2019-10-05 00:27:51		2		5		13		2019-10-04 21:42:11	1			997	Health Plus Blood test	8916694		37	12	4	6	3	2016	4	6	1250	0			997	997	997	997	997	0	0	0	0	0	0	0	0	0	0	0	8	0	0	0	4000	997
2019-10-05 00:27:52		2		5		13		2019-10-04 21:50:39	1			997	Chicken fry	0		18	12	4	7	3	2017	0			2	7	350	70000	2000	3	1000	3	0	0	0	0	1000	0	0	100	0	0	0	0	0	1000	0	30000	997
2019-10-05 00:27:54		2		5		13		2019-10-04 22:06:47	1			997	The Coffee Museum	997		18	12	4	6	3	2016	2	6	300	0			997	2600	3	1000	5	0	0	0	0	0	0	0	0	0	0	0	0	0	0	0	21000	15000
2019-10-05 00:27:56		2		5		13		2019-10-04 22:29:06	0			997	Ellie tattoos hair salon	997		24	997
2019-10-05 00:27:59		2		5		13		2019-10-04 22:48:26	1			997	Market vendor	997		2	12	4	1	3	2008	0			4	1	0	800	4	3	70	2	0	0	0	0	0	0	0	0	0	0	0	0	0	0	0	2400	2400
2019-10-05 00:28:02		2		997	Sigatoka	13		2019-10-04 22:53:54	1			Ashica	Market vendor	997		2	12	4	1	3	2004	0			0			200	2	3	200	2	0	0	0	0	0	0	0	0	0	0	0	0	0	0	0	400	200
2019-10-05 00:28:04		2		997	Sigatoka	13		2019-10-04 23:07:02	1			Tamalesi	Boiled corn seller	997		2	12	4	1	3	2014	0			0			100	2.25	3	200	4	100	0	0	0	0	0	0	0	0	0	0	0	0	0	0	3000	2800
2019-10-05 00:28:07		2		5		13		2019-10-04 23:19:38	0			997	Watch and jewellery repair shop	997		37	997
2019-10-05 00:28:09		2		997	Tailevu	13		2019-10-04 23:20:52	1			Miriama	Floral business	997		2	12	4	1	3	2000	0			0			125	2.25	3	200	3	0	0	0	8	0	0	0	0	0	0	0	0	0	0	0	600	400
2019-10-05 00:47:37		2		997	Namaka Town	10		2019-10-05 00:46:41	0			997	997	997		30	997
2019-10-05 00:48:46		2		997	Namaka Town	10		2019-10-04 00:35:13	1			Danny Anand	Pak Plus Packaging			38	12	4	6	3	2014	2	6	280	0			30000	3500	3	400	3	0	0	0	0	0	0	0	0	0	350	200	0	0	100	100	40000	15000
2019-10-05 00:48:50		2		997	Namaka Town	10		2019-10-04 21:42:29	1			Maciu	Sama Perfumes			38	12	4	7	3	2017	2	6	800	0			3000	520	3	180	3	0	0	0	0	0	0	0	0	0	30	200	0	8	120	0	3000	1800
2019-10-05 00:48:52		2		997	Namaka Town	10		2019-10-04 21:55:03	1			Malini Mohan	Prakash Takeaways			18	12	4	6	1	2007	2	6	380	1	5	60	10000	1500	3	200	3	200	0	0	100	500	0	0	100	0	30	60	0	20	200	0	18000	5000
2019-10-05 00:48:56		2		997	Namaka Town	10		2019-10-04 22:09:48	0			997	997	997		15	997
2019-10-05 00:48:59		2		997	Namaka Town	10		2019-10-04 22:18:33	1			Sushil Kumar	Rama Sweets			3	12	4	4	1	2015	0			1	6	100	600	720	3	300	3	30	50	0	20	100	0	0	0	0	0	20	0	0	150	0	3000	1400
2019-10-05 00:49:02		2		997	Namaka Town	10		2019-10-04 22:32:59	0			997	997	997		26	997
2019-10-05 00:49:04		2		997	Namaka Town	10		2019-10-04 22:45:41	1			Maika Taburara	NAMAKA TAXI STAND			15	12	4	7	1	2012	0			0			15000	50	3	20	3	0	0	0	0	0	0	0	0	0	100	60	0	0	800	0	2400	600
2019-10-05 00:49:06		2		997	Namaka Town	10		2019-10-04 22:51:14	1			Sunil Nand	Western Carriers	7208996		15	12	4	7	3	1998	0			1	7	200	30000	0		50	3	0	0	0	0	0	0	0	0	0	20	100	0	0	200	0	5000	1500
2019-10-05 00:49:10		2		997	Namaka Town	10		2019-10-04 23:09:42	1			Viliame Toka	Supercuts			24	12	4	6	3	2016	3	6	600	0			20000	1500	5	200	3	0	8	0	0	0	0	0	0	0	0	200	300	50	200	300	10000	3500
2019-10-05 02:52:47		2		997	Namaka Nadi	8		2019-10-04 21:19:24	0			997	Golden Finch Trading Company			30	997
2019-10-05 02:52:50		2		997	Namaka Nadi	8		2019-10-04 21:45:39	1			Kolivuso	Hairess			24	12	4	6	3	2017	3	5	1440	0			10000	1400	1	0		0	0	0	0	0	0	0	0	0	0	0	0	0	0	1500	7200	1500
2019-10-05 02:52:56		2		997	Namaka Nadi	8		2019-10-04 22:14:21	0			Ronal	Jet Setters Hair and Beauty Salon	997		24	997
2019-10-05 02:53:00		2		997	Namaka Nadi	8		2019-10-04 22:17:19	1			Babita	Babita's Tailoring Center	9654332		20	12	4	6	1	2003	0			0			7000	400	2	0		0	0	0	0	0	0	0	0	0	0	0	0	0	50	0	1500	1000
2019-10-05 02:53:04		2		997	Namaka Nadi	8		2019-10-04 22:27:29	0			Novix	Novix Internet and Gaming & Accessories	8600962		37	997
2019-10-05 02:53:09		2		997	Namaka Nadi	8		2019-10-04 22:31:18	0			Ron	Shoes Bags Watch Repair			20	997
2019-10-05 02:53:12		2		997	Namaka Nadi	8		2019-10-04 22:32:59	0			Sainaz	Sainaz's Tailoring	9279257		20	997
2019-10-05 02:53:17		2		997	Namaka Nadi	8		2019-10-04 22:36:39	1			Guyout	Pacific Islands Arts (PIA)	6724085		30	12	4	6	2	2015	3	6	460	0			50000	5000	2	30	2	0	0	0	0	0	0	0	0	0	0	0	0	0	0	0	36000	30000
2019-10-05 02:53:21		2		997	Namaka Nadi	8		2019-10-04 22:49:48	0			997	Chands Clothing Wholesalers and Distributers Ltd			30	997
2019-10-05 02:53:23		2		997	Namaka Nadi	8		2019-10-04 23:01:25	0			Nesh	Quick Fitness Gym	9040048		37	997
2019-10-05 03:28:12		2		997	Nadi Town	5		2019-09-28 08:48:41	1			Farik Mohammed	Fariks Halal meat	8757151		4	12	4	6	3	2016	1	6	150	1	3	0	1000	1400	3	997	3	0	0	0	0	2000	0	0	0	0	997	0	0	0	0	0	1500	300
2019-10-05 03:28:14		2		997	Nadi Town	5		2019-10-05 07:31:18	1			Mohammed. Shamil	Internet and Games			35	12	4	6	3	2013	3	6	150	1	6	0	15000	1300	3	0		0	0	0	0	0	0	0	0	0	0	0	0	0	0	0	1200	800
2019-10-05 03:28:17		2		997	Nadi Town	5		2019-10-05 08:35:24	1			Xiang Sheng	Xiang Sheng Trade Company			24	12	4	6	3	2000	3	6	150	1	2	0	3000	1200	3	0		0	0	0	0	0	0	0	0	0	0	0	0	0	0	0	2000	1000
2019-10-05 03:42:55		2		997	Namaka	4		2019-10-04 22:52:28	0			Xin Li Xuan	Xin Li Xuan Restaurant	0		18	997
2019-10-05 03:42:56		2		997	Namaka	4		2019-10-04 23:04:40	0			Eunjung	Eunjung Hair Salon	0		20	997
2019-10-05 04:05:59		2		997	Namaka	1		2019-10-04 21:26:11	1			Min jun jun	White laundry			31	12	4	7	1	2018	0			0			100000	1200	997	0		0	0	0	0	0	0	0	0	0	0	300	300	0	0	0	8000	5000
2019-10-05 04:06:03		2		997	Namaka	1		2019-10-04 21:40:35	1			Sat narayan	Total car wash			37	12	4	7	1	2000	8	7	5000	0			100000	80	1	0		0	0	0	0	0	0	0	0	0	0	500	0	0	0	0	15000	10000
2019-10-05 04:06:08		2		997	Namaka	1		2019-10-04 22:49:07	1			Iqbal singh	Green machine			15	12	4	7	1	2000	2	7	300	0			30000	0		0		0	0	0	0	0	0	0	0	0	0	0	0	0	0	0	3000	1800
2019-10-05 05:01:52		2		997	Nadi Town	7		2019-10-05 07:13:33	1			Nani	Nani's takeaway			18	12	4	6	3	2018	3	6	150	0			10000	2300	3	5000	3	0	200	0	0	0	0	0	0	0	0	0	0	0	0	0	600	500
2019-10-05 05:01:56		2		997	Nadi	7		2019-10-05 07:35:56	1			Kumar	Fried chicken	7071324		18	12	4	7	3	2018	4	7	150	0			30000	2500	3	0		0	0	0	1000	1000	0	0	0	0	0	0	0	0	0	0	2800	600
2019-10-05 05:02:00		2		997	Nadi	7		2019-10-05 07:47:13	1			Kumar	Paint	9755038		26	12	4	6	3	2018	1	0	0	1	1	0	10000	2500	3	0		0	8	8	0	0	8	0	0	0	0	0	0	0	0	0	3000	1500
2019-10-05 05:02:03		2		997	Namaka	7		2019-10-05 07:55:21	1			Prasad	Angel pawn shop			20	12	4	6	3	2017	3	6	120	0			15000	2500	3	0		0	0	0	0	0	0	0	0	0	0	0	0	0	0	0	2000	700
2019-10-05 05:02:06		2		997	Namaka	7		2019-10-05 08:29:32	1			Imran	Barber shop			20	12	4	6	3	2017	3	6	130	0			10000	0		0		0	0	0	0	0	0	0	0	0	0	0	0	0	0	0	1500	500
2019-10-05 05:02:10		2		997	Namaka	7		2019-10-05 08:47:15	1			Kunal Kumar	Mini Malll pte limited			997	12	4	6	3	2018				1	2	0	200000	2500	3	0		0	0	0	0	0	0	0	0	0	8	0	0	0	0	0	10000	4000
2019-10-05 05:02:13		2		997	Namak	7		2019-10-05 08:53:57	1			Ali	Barber shop			20	12	4	6	3	2017	3	6	150	0			10000	1000	3	0		0	0	0	0	0	0	0	8	0	0	0	0	0	0	0	9000	4500
2019-10-05 05:08:26		2		997	Namaka	4		2019-10-04 21:18:53	1			Manishma	Construct Safety Hardware Supply	6720117		26	2	4	6	3	2019	3	6	1200	0			1000000	0		0		0	0	0	0	0	0	0	0	0	0	0	0	0	0	0	0	0
2019-10-05 05:08:28		2		997	Namaka	4		2019-10-04 21:34:23	1			Wong	Rajus	9303895		18	12	4	7	3	2016	2	7	100	3	7	1000	100000	1500	3	0		0	200	0	0	500	0	0	0	200	0	0	0	0	0	0	1000	400
2019-10-05 05:08:30		2		997	Namaka	4		2019-10-04 21:45:26	1			Luisa R Lomavatu	LuzLom Coffee House	9187857		18	6	5	7	3	2019	5	6	1000	0			10000	2750	3	0		0	250	0	0	100	0	0	200	100	0	0	0	0	0	0	3500	1000
2019-10-05 05:08:33		2		997	Namaka	4		2019-10-04 22:25:20	1			Daniel karu	Pacific Island Air Support	6725644		15	12	4	6	3	2000	6	6	5000	0			0	3000	3	0		0	0	0	0	0	0	0	0	0	0	0	0	0	0	0	0	10000
2019-10-05 05:29:22		2		997	Nadi Town	9		2019-10-04 21:23:44	1			Munay Vikash Reddy	Green West Taxies and Tours	9253357		15	12	4	7	3	2018	0			40000	0	0	30000	0		0		0	0	0	0	0	0	0	0	0	0	0	0	0	0	0	600	200
2019-10-05 05:29:26		2		997	Nadi Town	9		2019-10-04 21:32:24	1			Semesa Baleiwai	Native Tours	9305080		15	11	4	7	3	2018	5	7	230	0			100000	2700	3	0		0	0	0	0	0	0	0	0	0	300	0	0	0	0	0	25000	12000
2019-10-05 05:29:29		2		997	Nadi Town	9		2019-10-04 21:47:22	1			Ripal Patel	Chakra Beauty Wholesale and Retail	9994047		24	12	4	6	3	2016	5	6	150	0			500000	3000	3	15000	3	0	0	0	0	0	0	0	0	0	2000	0	0	0	0	0	12000	8000
2019-10-05 05:29:31		2		997	Nadi Town	9		2019-10-04 22:45:41	1			Geeta Samuj	Mahek Marketing	9590008		19	12	4	7	3	2015	2	6	90	2	7	0	15000	850	3	360	3	0	0	0	0	0	0	0	0	0	0	0	0	2000	0	0	2000	200
2019-10-05 05:29:35		2		997	Nadi Town	9		2019-10-05 04:28:06	1			Rajiv Krishna	Wash n Go auto spa	9771162		37	7	4	6	3	2019	2	6	70	2	6	40	10000	350	3	1000	3	0	0	8	0	0	0	0	0	0	0	900	0	0	300	0	700	300
2019-10-05 05:29:40		2		997	Nadi Town	9		2019-10-05 04:42:50	1			Rajeev Kumar	Prime Timbers Ltd	9625456		26	12	4	6	3	2006	3	5	150	4	6	100	5000000	0		70000	5	0	0	0	0	0	0	0	0	0	0	70	0	0	0	0	120000	30000
2019-10-05 07:03:33		2		997	Namaka	6		2019-10-04 13:19:31	1			Filipo Tarakinikini	Mesco Engineers			9	12	4	5	2	2012	5	5	150	3	5	150	10000	150	2	200	2	0	0	0	0	0	0	0	0	0	0	0	0	0	0	0	800	600
2019-10-05 07:03:37		2		997	Namaka	6		2019-10-04 13:31:29	1			Tomasi Naivalu	Toma Taxi Buisness	0		15	12	4	5	2	2018	0			1	6	125	15000	0		0		0	0	0	0	0	0	0	0	0	0	0	0	0	0	0	450	300
2019-10-05 07:03:40		2		997	NAMAKA	6		2019-10-04 13:38:13	1			Sakaraia Tuva	Tuva Scaffholders			27	12	4	5	2	2017	8	5	180	4	5	180	8500	250	2	200	2	0	0	0	0	0	0	0	0	0	0	0	0	0	0	0	2100	1500
2019-10-05 07:03:44		2		997	Namaka	6		2019-10-04 13:56:33	1			Neil Kumar	Singh Tailoring	9333455		20	12	4	5	2	2015	0			1	5	100	2000	80	2	50	3	0	0	0	0	0	0	0	0	0	0	0	0	0	0	0	200	100
2019-10-05 07:03:54		2		997	Nadi	6		2019-10-04 15:02:16	1			Jovilisi Tirikula	Tirikula Grog Parlour			2	12	4	5	2	2017	2	2	100	1	3	100	3000	35	3	0		0	0	0	0	0	0	0	0	0	0	0	0	0	0	0	500	370
2019-10-05 08:40:45		2		997	Nadi Town	11		2019-09-27 10:05:36	1			Joshika Chand	Fresh Sugarcane Juice	8331934		2	12	4	6	3	2018	0			1	1	20	50000	1200	3	120	3	180	0	0	0	0	0	0	0	0	10	0	0	0	0	0	1200	600
2019-10-05 08:40:48		2		997	Nadi	11		2019-09-27 21:21:51	1			Anand	Gounder's Sweet	9225869		3	12	4	7	3	1989	0			0			15000	100	3	320	3	1000	0	0	0	0	0	0	0	0	0	1000	0	0	0	0	2500	1500
2019-10-05 08:40:51		2		997	Nadi Town	11		2019-09-27 21:35:04	1			Samsaq	Ali's Shoe Repair			30	12	4	6	3	2000	1	6	100	0			150	220	3	48	3	20	10	0	0	0	0	0	0	0	5	0	0	0	0	0	500	200
2019-10-05 08:40:54		2		997	Nadi Town	11		2019-09-27 22:32:20	1			Sulochna	Raj's Food Service			3	12	4	1	3	2018	0			0			200	0		50	3	28	0	0	5	0	0	0	0	0	10	0	0	0	0	0	400	200
2019-10-05 08:40:58		2		997	Nadi Town	11		2019-09-27 23:58:15	1			Ecelina Sotunaua	Lina's Tailoring Shop	9495673		20	12	3	3	3	2017	0			2	4	30	600	100	3	30	2	50	0	0	0	0	0	0	0	0	20	20	0	0	0	20	300	200
2019-10-05 08:41:00		2		997	Nadi Town	11		2019-09-28 00:35:56	1			Etuate	Etuate's Grog Shop			2	12	4	5	3	2016	1	5	150	0			500	120	3	40	2	200	200	0	0	0	0	0	0	0	20	0	0	0	0	0	2100	500
2019-10-05 08:42:19		2		997	Nadi Town	12		2019-10-04 21:17:11	1			Mahendra Kumar	Mahendra's Taxi Services	9401785		15	12	4	4	1	2018	0			0			10500	0		250	1	0	0	0	0	0	0	0	0	0	0	250	0	0	0	0	120	0
2019-10-05 08:42:22		2		997	Nadi town	12		2019-10-04 21:49:03	1			Uma Wati	Chand's Handicrafts			25	12	4	6	3	1987	0			0			6000	65	3	100	3	0	0	0	0	0	0	0	0	0	0	0	0	0	0	0	1500	500
2019-10-05 08:42:24		2		997	Nadi Town	12		2019-10-04 21:57:06	1			Rajesh Prasad	Charlie's shoeshine business	8327003		37	12	4	6	3	1985	0			0			800	0		20	3	0	0	0	0	0	0	0	0	0	0	0	0	0	40	0	600	600
2019-10-05 08:42:38		2		997	Nadi	11		2019-10-04 21:26:25	1			Ranjeeta Mudaliar	Sister's Hair & Beauty Salon	8647907		24	2	4	6	3	2019	0			0			7000	1000	3	60	3	600	0	0	0	0	0	0	0	0	0	0	0	0	0	0	15000	5000
2019-10-05 08:42:39		2		997	Nadi	11		2019-10-04 22:19:07	1			Parame Siga	Siga's Fijian Broom	9798021		25	12	4	1	3	2017	0			0			180	0		30	2	200	0	0	0	0	0	0	0	0	0	0	0	0	0	0	720	300
2019-10-05 08:42:40		2		997	Nadi	11		2019-10-04 22:30:24	1			Raijieli Davua	Raijieli Hace			3	12	4	6	3	2000	0			0			2500	27.8	3	65	3	800	0	0	0	0	0	0	0	0	0	0	0	0	0	0	4000	2000
2019-10-05 08:42:42		2		997	Nadi Town	11		2019-10-05 00:33:36	1			Sanjeshni	Laxmi' Sweet			3	12	4	6	3	2016	997	0	997	997	0	997	997	997	997	997	997	997	997	997	997	997	997	997	997	997	997	997	997	997	997	997	997	997
2019-10-05 08:42:45		2		997	Nadi Town	11		2019-10-05 00:40:08	0			Suresh Chand	Suresh's Restaurant			18	12	4	6	3	2014	7	6	997	0			997	997	3	997	3	997	997	997	997	997	997	997	997	997	997	997	997	997	997	997	997	997
2019-10-05 08:45:46		2		997	Tatas restaurant	2		2019-10-05 13:31:49	1			Upashna	Beauty and Saloon			24	12	4	6	3	2013	2	3	150	2	5	150	2000	1000	3	0		0	0	0	0	0	0	0	0	0	0	0	0	0	0	0	700	500
2019-10-05 08:45:48		2		997	Nadi Town	2		2019-10-05 14:35:26	1			Mr Roopesh	Roopesh Gift Shop Limited			38	12	4	6	3	1998	3	5	150	1	6	130	10000	1500	3	2000	3	0	0	0	0	0	0	0	0	0	0	0	0	0	0	0	7000	2500
2019-10-05 08:45:51		2		997	Nadi Town	2		2019-10-05 17:51:09	1			Ramesh	Taxi Owner			15	12	4	7	3	1996	0			0			50000	50	3	0		0	0	0	0	0	0	0	0	0	0	0	0	0	0	0	1500	700
2019-10-05 20:46:07		2		997	Namaka	15		2019-10-04 21:44:04	1			Suman Chand	Professional Tailors	9384104		20	8	4	5	3	2017	0			0			0	300	3	0		0	0	0	0	0	0	0	0	0	0	0	0	0	0	0	800	200
2019-10-05 20:46:09		2		997	Namaka	15		2019-10-04 22:24:27	1			Mereseinj Baleilevuka	Luxeel Private Limited	7993908		24	8	4	6	3	2019	3	7	200	0			0	700	3	0		0	0	0	0	0	0	0	0	0	0	0	0	0	0	0	4000	2000
2019-10-05 20:46:12		2		997	Namaka	15		2019-10-04 22:46:04	1			Tevita Niuvou	Mai Natural Limited_ Fiji Chocolate	8390765		3	12	4	6	3	2013	4	6	200	0			100000	990	5	0		0	4800	4800	0	0	0	0	0	0	0	0	0	0	0	0	9000	1000
2019-10-05 20:46:16		2		997	Namaka	15		2019-10-05 00:12:56	1			Manasa J	Taxi			15	12	4	4	3	2018	0			0			10000	0		0		0	0	0	0	0	0	0	0	0	0	0	0	0	0	0	2450	1400
2019-10-05 20:46:20		2		997	Namaka	15		2019-10-05 00:23:10	1			Raj Chand	Chand Roosters			2	10	4	7	3	2019	0			4	7	0	100	0		0		0	0	0	0	0	0	0	0	0	0	0	0	0	0	0	300	200
2019-10-06 20:51:42		997	Nadi	997	Namaka	14		2019-10-03 03:54:17	1			David	Real Diary Food supplies	2748345		6	12	4	6	1	2018	0			0			11500	1000	5	880	5	0	0	0	0	0	0	0	0	8400	0	0	3500	0	0	0	270	540
2019-10-06 20:51:46		997	Nadi	997	Namaka	14		2019-10-04 22:06:28	1			Mereisi Tobo	Koto's Tent			2	12	4	5	1	2017	0			3	5	150	2600	50	3	200	3	0	0	0	0	0	0	0	0	0	0	0	0	200	150	0	480	220
2019-10-06 20:51:50		2		997	Namaka	14		2019-10-04 22:42:04	0			Patisserie Pasifica	Patisserie Pasifica			997	997
2019-10-06 20:51:51		2		997	Namaka	14		2019-10-04 23:19:52	1			Quick fitness	Quick fitness			37	12	4	6	1	2014	3	6	75	0			32400	1200	1	720	3	0	0	0	0	0	0	0	0	0	340	340	0	0	0	0	860	430
2019-10-06 20:51:53		2		997	Namaka	14		2019-10-04 23:25:57	1			Raju Kumar	Raja's Eats			18	3	4	7	1	2019	0			2	7	85	3400	1100	1	640	3	0	0	0	0	0	0	120	120	0	0	0	0	0	0	0	875	450
2019-10-06 20:51:55		2		997	Namaka	14		2019-10-04 23:30:26	1			Motibhai Group	Paradise Beverages			3	12	4	5	1	1990	11	5	400	0			13500	1100	1	2200	5	0	0	0	0	0	0	0	0	0	1600	0	1600	0	0	0	18700	5300
[truncated: 16 more columns]
