# Supplementary material for: Economic impact of nature-based tourism
Source: PLoS One. 2023 Apr 12;18(4):e0282912. doi: 10.1371/journal.pone.0282912 (PMC10096494; doi:10.1371/journal.pone.0282912)
Supplement: S1 File — (ZIP) [file pone.0282912.s002.zip › Data, Survey, Codes, Model Statements/Model Statements and Data Files/Fiji/wb_household_fiji_data.xlsx]

## Sheet: wb_household_fiji_final_v14
SubmissionDate	FPN1	FP002b	FP002b1	FP002d	FP002e	FP003	FP003a	start	QN1	RSN1	STOPPER	FILTER	FILTER1	FILTER2	FILTER3	FILTER4	FILTER5	FILTER6	RS000	G1-RSN1a	G1-RSR1_count	SET-OF-G1-RSR1	mem_name1	mem_name2	mem_name3	mem_name4	mem_name5	mem_name6	mem_name7	mem_name8	mem_name9	mem_name10	mem_name11	mem_name12	mem_name13	mem_name14	mem_name15	mem_name16	mem_name17	mem_name18	mem_name19	mem_name20	G2-G2A-EXPN	G2-G2A-EXP000	G2-G2A-EXP001	G2-G2A-EXP002	G2-G2A-EXP003	G2-G2A-EXP004	G2-G2A-EXP007
2019-09-25 20:22:56		1		2		8		2019-09-24 22:38:42	1				1	1	0	0	1	1	4		4	uuid:ebd4942e-7838-45b6-8094-a17aad76702d/RSR1	Gabiriele Diseru	Amele Like	Diema	Veretareki Wakanivuga																		48	10	8	0	0	0
2019-09-25 20:23:04		1		2		8		2019-09-24 23:57:07	1				1	1	0	1	0	1	5		5	uuid:e47777a8-1595-4d84-a99c-9eefc43e33ef/RSR1	Lasarusa	Meresimani	Viliame	Lasarusa	Epeli																	250	20	10	0	0	0
2019-09-25 20:23:11		1		2		8		2019-09-25 00:53:48	1				1	0	0	1	1	1	2		2	uuid:5d5f9b2d-630f-4074-ad80-c563967e8c1e/RSR1	Seremia	Monika																				200	0	0	0	0	0
2019-09-25 20:23:14		1		2		8		2019-09-25 02:16:40	1				1	1	0	1	1	1	5		5	uuid:7f86361c-7a27-4fb3-adc1-edd3c4ca2095/RSR1	Rupeni Bisi	Asenaca Liku	Alifereti Kamanalagi	Isikia Babale	Avikali Soqo																	150	40	30	50	0	0
2019-09-25 21:12:47		1		2		2		2019-09-25 14:42:06	1				1	0	0	1	0	1	6		6	uuid:1ce9fb9c-9430-41b9-b726-bc392d666f1d/RSR1	Timoci	Laisa nai	Jonetani	Saula	Joji	Luisa																300	60	0	100	0	0
2019-09-25 21:12:53		1		2		2		2019-09-25 15:30:00	1				1	1	0	0	0	1	3		3	uuid:a99e0cb9-a4ab-447c-ae15-228d361243a1/RSR1	Suliasi sito	Makereta railala	Tomasi																			200	28	0	0	0	0
2019-09-25 21:13:00		1		2		2		2019-09-25 16:09:57	1				1	1	0	1	0	1	6		6	uuid:0bf935c9-dfe6-46d8-b7bb-35af31eddc3c/RSR1	Iliami	Eminoni	Rayapa	Ilasapeci	Aisake	Litia	Tamarisi	Simione	Laisani	Ilami jnr	Joji	Save										400	30	0	30	0	0
2019-09-25 21:13:07		1		2		2		2019-09-25 17:56:22	1				1	1	0	1	0	1	5		5	uuid:65e02c12-0af6-483b-b9a3-fd5a2c563588/RSR1	Jope	Seru	Semi	Akanisi	Lice																	100	10	0	50	0	0
2019-09-25 21:13:17		1		2		1		2019-09-24 22:44:53	1				1	1	0	1	1	0	4		4	uuid:5d4e73fb-994f-46db-9bc4-bcaa1b133cfa/RSR1	Aisea Tavukilevu	Alumeci Ravouvou	Kitione Qainiuci	Iliesa qainiuci																		200	20	0	100	0	0
2019-09-25 21:13:23		1		2		1		2019-09-24 23:37:38	1				0	0	0	1	1	1	7		7	uuid:9a3a72da-5d41-462a-b809-5f7aa02ca9a6/RSR1	Joeli Tubu	Temaleti Cakau	Esava Tubu	Jojirivi Natoya	Luisa Vauvau	Manasa Bari	997															160	40	0	80	0	0
2019-09-25 21:13:29		1		2		1		2019-09-25 00:15:35	1				1	1	0	1	0	1	10		10	uuid:48e62933-baf3-46f6-9762-119277aaa440/RSR1	Peceli Ganiuci	Apenisa Ratu	Iliesa Niuhama	Sally donna	Peceli Qaniuci 2	Sereima Donu	Paulina buli	Makereta dabo	Joana mata	Adikuila Vasiti												300	40	0	60	0	40
2019-09-25 21:13:36		1		2		1		2019-09-25 01:13:54	1				1	1	0	1	0	1	10		10	uuid:f71e3aac-e388-4d10-bc2c-3422b181b653/RSR1	Ana voli	Vilimoni dau	Peni dabo	Suliasi dokobahala	Kasanita seavula	Makereta biudei	Alagi Nabuta	Karalaini nagali	Ana voci	Timaima tinai												160	20	0	80	0	0
2019-09-25 21:16:42		1		2		11		2019-09-24 20:33:27	1				1	1	0	1	1	1	6		6	uuid:5b8b7b80-6284-4f29-89f9-42112790746d/RSR1	Kameli	Tabua	Leba	Silipa	Kerisoni	Naomi																200	20	10	10	0	0
2019-09-25 21:16:47		1		2		11		2019-09-24 20:35:07	1				0	1	0	1	0	1	6		6	uuid:eb8bc892-bf7f-4db4-8465-4911bd1c6bee/RSR1	Nepote	Lanieta	Aminio	Kelepi	Erami	Amele																200	50	10	0	0	5
2019-09-25 21:16:51		1		2		11		2019-09-25 00:28:51	1				1	0	0	1	0	1	6		6	uuid:4085f94c-ca7b-4ec6-bac4-6e866cfa498d/RSR1	Levani	Kasaya	Nevote	Joyce	Kini	Eta																408	45	5	40	0	0
2019-09-25 21:16:54		1		2		11		2019-09-25 01:33:34	1				0	0	0	1	0	0	2		2	uuid:f9eccfed-ad6f-4c9f-a937-e7380a501911/RSR1	Kaliova	Senitiki																				200	20	0	50	50	12
2019-09-25 21:36:32		1		2		13		2019-09-24 20:22:27	1				1	1	0	1	0	1	6		6	uuid:c4d48aac-2f63-46b6-80f6-6c3daf65d5ab/RSR1	Sailasa	Viliame	Seni	Adi	Mere	Sai																600	70	0	20	0	0
2019-09-25 21:36:39		1		2		13		2019-09-24 23:41:49	1				1	1	0	1	1	1	7		7	uuid:569b47be-39f0-4792-b573-e7692a762fd0/RSR1	semi	Kesaia	Inia	Mere	Adi Ema	Semi	Adi laini															200	20	0	0	0	0
2019-09-25 21:36:49		1		2		13		2019-09-25 00:35:34	1				1	1	0	1	0	1	5		5	uuid:ea781b93-5779-4451-ab00-c427c6a6136d/RSR1	Saula	Enere	Vaseva	Josevata	Inoke																	200	15	0	0	0	0
2019-09-25 21:36:54		1		2		13		2019-09-25 01:52:41	1				0	1	0	1	1	1	5		5	uuid:0ebaaba1-c249-4b03-bf10-fe29908bdc2d/RSR1	Kesa	Jonatani	Makelesi	Selina	Liti																	100	10	0	0	0	0
2019-09-26 20:26:12		1		3		13		2019-09-25 22:31:09	1				1	1	0	1	1	0	13		13	uuid:182d7dec-2d69-4d04-ba71-28faec0daa52/RSR1	Mela	Ananaia	Evon	Sitiveni	Meleki	Navori	Eliasa	Kolinio	Tiana	Patricia	Luisa	Sitiveni	Laisa									250	50	0	0	0	0
2019-09-26 20:26:17		1		3		13		2019-09-25 23:46:14	1				1	0	0	1	0	0	7		7	uuid:ba48e8a8-c3f1-454f-9a56-859e06c0ae85/RSR1	Lavenia	Patmeona	Emosi	Elenoa	Vasiti	Jone	Eseta															60	20	0	0	0	0
2019-09-26 20:26:19		1		3		13		2019-09-26 00:17:54	1				1	1	0	1	0	0	8		8	uuid:f915f32a-12d0-4217-8b09-12fc7308fc0e/RSR1	Mereani	Maciu	Manoa	Asenaca	Luke	Maciu	Kasoni	Alisi														250	10	0	0	0	0
2019-09-26 20:26:23		1		3		13		2019-09-26 00:58:14	1				1	0	0	1	1	1	5		5	uuid:6d75dab6-ff2b-4d10-bc6a-c3411483795f/RSR1	Vasemaca	Joe	Atu	Venina	Api																	80	20	0	0	0	0
2019-09-26 20:35:25		1		3		8		2019-09-25 22:12:12	1				1	1	0	1	0	0	4		4	uuid:7eb4c23e-1391-465e-ba88-49b0b5a9a587/RSR1	Aisea Kabutakula	Vani Suluwa	Ratu Sailosi	Esala Koro																		150	20	0	10	0	0
2019-09-26 20:35:31		1		3		8		2019-09-25 23:39:32	1				1	0	0	1	1	0	7		7	uuid:48ccd1f5-97ac-4042-a772-0776469721a5/RSR1	Isikeli Namku	Kubutuva Nai	Tevita Tomu	Isikeli Ratulevu	Vika	Litea	Kalesi Metareni															175	25	10	0	0	50
2019-09-26 20:35:37		1		3		8		2019-09-26 01:02:25	1				1	1	0	1	1	0	5		5	uuid:d2266a3d-2ab0-4353-ad3b-0b2f9da20e34/RSR1	Viliame Tiritiri	Paulina Teriteri	Navitalai Bakewa	Jasiliva Bakewa	Makereta Bakewa																	150	20	0	0	0	0
2019-09-26 20:35:45		1		3		8		2019-09-26 02:14:15	1				1	1	0	1	0	0	3		3	uuid:fe3eb71b-b1bb-46b3-bc04-f1097b339f1e/RSR1	Peni Nagata	Amelia Nagata	Apisalome Vidovi Nagata	997																		100	10	10	0	0	60
2019-09-26 21:07:07		1		3		1		2019-09-25 22:46:32	1				1	1	0	1	0	0	4		4	uuid:cad89ad4-94ca-4541-8eaa-bbddf23aca7e/RSR1	Epeli Ratu	Sainimere Valeria	Lekima maka	Serupepeli Rabuka																		300	40	0	60	0	40
2019-09-26 21:07:13		1		3		1		2019-09-25 23:40:28	1				0	1	0	0	0	1	3		3	uuid:c4776168-3c38-43ba-8d95-f76e51b74c4f/RSR1	Torika Bukei	Keni toayalewa	Peni Nagata																			40	5	0	11	0	0
2019-09-26 21:07:17		1		3		1		2019-09-26 00:10:25	1				1	1	0	1	0	1	12		12	uuid:936089cc-ec08-4b4c-9435-d9105a18b4e5/RSR1	Kesoni Natuikata	Lewa Nilagi	Torika Naqera	Asena Vadravadra	Vuniani qoro	Napolioni Rugu	Salome calevu	Karalaini Nabure	Kasanita mua	Asenaca Naitau	Apisalome Vidovi	Malakai Naitau										300	30	0	40	0	75
2019-09-26 21:07:23		1		3		1		2019-09-26 01:19:20	1				1	1	0	1	0	1	2		2	uuid:ab7625b8-3b7b-42ef-b801-dd6dd5342737/RSR1	Asivorosi Ratulevu	Ateca Sabuli																				140	20	0	40	0	40
2019-09-27 07:21:52		1		0		13		2019-09-26 20:27:21	1				1	1	0	0	1	1	3		3	uuid:e6f1a0cf-d9b3-462c-b82f-bbc79f590600/RSR1	Anareta Seni	Alivereti	Alivetri jnr	997	997	997																60	20	0	20	0	0
2019-09-27 07:22:03		1		0		13		2019-09-26 23:32:23	1				0	0	0	0	0	1	4		4	uuid:28580e8a-dce7-4d3d-b354-5265e11223b0/RSR1	Cilia	Cilia Snr	Stephen	Lisa																		200	0	14	0	0	0
2019-09-27 07:22:12		1		3		13		2019-09-27 02:47:45	1				1	0	0	1	0	0	6		6	uuid:74b769c4-5041-4d33-821f-93a3caea5d5a/RSR1	Seini	Epeli	Niko	Sitiveni	Ilisa	Eroni																100	20	0	0	0	0
2019-09-27 07:23:09		1		3		2		2019-09-26 14:23:09	1				1	1	0	0	0	1	7		7	uuid:d383c73c-f59f-463c-95c4-7dbc55fe2b4f/RSR1	Joseva Ratu	Viniana Ratu	Ratu Seru Rabuka	Serupepeli	Taina	Reapi	Kiji															400	0	0	20	0	0
2019-09-27 07:23:15		1		3		2		2019-09-26 15:46:01	1				1	1	0	0	0	0	5		5	uuid:711ae986-d4ac-4564-918b-e12c25b2544d/RSR1	Keni	Elenoa	Jone	Fereti	Mere																	200	20	0	100	0	0
2019-09-27 07:23:18		1		3		2		2019-09-26 16:36:35	1				1	1	0	1	1	1	5		5	uuid:bf765c70-0d92-4b03-9f4a-0050d69b4e3f/RSR1	Taniela	Senimili	Makareta	Joana	Jnr																	200	60	0	25	0	50
2019-09-27 07:23:22		1		3		2		2019-09-26 18:24:25	1				1	1	0	1	0	0	6		6	uuid:d69b8adf-82d2-46ca-9dd5-9b31d7f847cb/RSR1	Torika naiova	Melaia	Jokaveti	Akuila seranitu	Kolinio	Taniela																200	10	0	15	0	25
2019-09-27 08:05:53		1		12		10		2019-09-24 22:42:23	1				1	0	0	1	0	1	4		4	uuid:6a129ed0-b12b-4cc2-8af2-301c7e5e9e44/RSR1	Taniela Ravuiwai	Vatevo Vaqonaqona	Adi Nani	Apenisa Kunarea																		80	15	0	40	0	0
2019-09-27 08:05:58		1		12		10		2019-09-24 23:37:36	1				1	1	0	1	0	1	6		6	uuid:01736526-4e62-4ae0-9006-cf3a43f3e746/RSR1	Amenisitai	Arieta	Vilitati	Lepani	Meli	Junior																80	40	0	0	0	0
2019-09-27 08:06:05		1		12		10		2019-09-25 00:13:21	1				1	1	0	1	1	0	5		5	uuid:778af959-6406-47a0-b99f-a86b33c54162/RSR1	Joe	Kara	Kele	Tevita	Charles																	200	20	15	20	0	0
2019-09-27 08:06:10		1		12		10		2019-09-25 00:52:49	1				0	1	0	1	0	0	6		6	uuid:429a875e-a85b-467c-80ff-a86fdbc070e5/RSR1	Kelevi	Nacanieli Leka	Salanieta Waiwai	Loata	Vonivate Navule	Anarieta Seruvatu																120	15	0	40	20	0
2019-09-27 08:06:16		1		3		10		2019-09-27 02:56:23	1				1	1	0	1	0	0	6		6	uuid:c76ccc98-77f8-498b-903e-608922d1081b/RSR1	Apisai Ratu	Selai Vudiama	Samuela Naitau	Josefa Nakibo	Alesi Raluve	Melaia Lewaqiri																200	10	0	0	0	0
2019-09-27 19:52:50		1		0		8		2019-09-26 22:47:25	1				1	1	0	1	0	1	7		7	uuid:d3f83f10-262a-48d2-9c33-b9e0f117b428/RSR1	Sunia Tubuna	Teresia	Viriseta	Iliesa Ratu	Asenaca Adi	Viriseta	Nanise Tokalau Vere															250	0	5	40	0	0
2019-09-27 19:52:56		1		3		8		2019-09-27 02:46:22	1				1	0	0	1	1	0	3		3	uuid:f94bdb0a-3303-4993-ba62-f886b25fbce2/RSR1	Semimatavura	Merewalesi Lewavesi	Serusi Nadiligo																			100	15	5	30	0	0
2019-09-28 02:12:06		1		0		1		2019-09-26 22:46:21	1				0	0	0	1	0	1	5		5	uuid:b8f4ed14-a32f-488c-ba47-04ac7f3f17d6/RSR1	Varanisese Qoro	Ratu Samuela	Silina lewanibau	Seremaia Naitoni	Iliesa Savula																	200	20	0	60	0	0
2019-09-28 02:12:11		1		0		1		2019-09-26 23:23:13	1				1	1	0	0	0	1	4		4	uuid:5225e5db-caed-4249-bfd8-603cf9939686/RSR1	Timoci Natatalaka	Kesaia Mumukawa	Samuels Naimila	Kinisimere Dromunahiga																		200	0	0	0	0	50
2019-09-28 02:12:15		1		0		1		2019-09-26 23:52:15	1				1	0	0	1	0	1	5		5	uuid:6a356fff-2b83-48ed-88ce-47f9c5c59838/RSR1	Paulina Bolakoro	Waisake Vu	Senimelia Tupou	Paulina salusalu	Laisani lewaha																	200	40	40	50	50	40
2019-09-28 02:12:21		1		3		1		2019-09-27 02:55:24	1				1	1	0	1	0	1	7		7	uuid:e283c2d4-44c1-45c5-854e-28fbf5c59bc0/RSR1	Ilai Tulebo	Laisani gudrunalawalawa	Waisea Vonotabua	Mereia Vonotabua	Rusila liku	Evia lewabua	Livia Namoli															200	20	20	50	50	0
2019-09-29 01:46:57		2		997	Saulevu	9		2019-09-25 03:03:35	1				1	1	0	1	0	1	7		7	uuid:234778cc-7638-47ab-9003-138bf2782adb/RSR1	Tevita Sandrata	Elenoa Sandrata	Sakiusa Tunitoto	Kelera Yani	Luke Tevita	Tevita	Jonetani	997	997	997	997	997										150	60	0	100	0	0
2019-09-29 01:47:02		2		997	Saulevu	9		2019-09-25 06:11:14	1				1	0	0	1	0	1	3		3	uuid:9eed4ff2-ad78-4ef6-9056-23406fb22ce8/RSR1	Tevita Ratuagone	Maggie Tokalagi	Inimere Taufa																			200	100	60	50	0	0
2019-09-29 01:57:53		2		997	Saulevu	9		2019-09-25 21:22:00	1				1	0	0	1	0	1	8		8	uuid:500177f5-a6df-45ab-a9dc-f188359f5079/RSR1	Tevita Niuvou	Talei Niuvou	Peniatate	Temo	Ratu Manoa	Viliame	Eparama	Sunia														400	160	0	200	0	0
2019-09-29 01:57:59		2		997	Saulevu	9		2019-09-25 22:43:49	1				1	0	0	1	1	1	5		5	uuid:55df35d7-3c55-44cf-80b2-cd0eed85edb5/RSR1	Mere Raliwa	Talita Donu	Naiomi Gaunavou	Apisai Coko	Sanaila Manu																	60	40	0	32	0	0
2019-09-29 01:58:03		2		997	Saulevu	9		2019-09-26 05:08:43	1				1	1	0	1	0	1	4		4	uuid:183da1aa-b4cf-446e-b428-00eeee858103/RSR1	Isimeli Gonewai	Luse Vunitavuto	Tulia Salaba	Inimere Lewadali																		200	50	0	32	0	0
2019-09-29 01:58:08		2		997	Saulevu	9		2019-09-26 05:56:21	1				0	0	0	1	0	0	3		3	uuid:2087babf-58b7-4459-8cf6-f97a4d0eb490/RSR1	Jokapeci Lewatugo	Mereoni Solei	Losalini Bativunilagi																			120	50	0	120	0	32
2019-09-29 02:12:01		2		997	Yaro	9		2019-09-26 21:58:44	1				1	0	0	1	0	1	5		5	uuid:c50f32a2-e081-40e7-926b-43a487de3be9/RSR1	Elenoa Nainoka	Milika Likubuli	Seru Cokanasiga	Alpatina Dilewenimoca	Josaia Bosoka																	400	50	0	70	0	0
2019-09-29 02:12:06		2		997	Yaro	9		2019-09-26 22:39:26	1				1	0	0	0	0	1	2		2	uuid:9fa1388e-8916-4640-9920-f0106c19cf30/RSR1	Josaia Basoka	Susana Nadave																				100	45	0	40	0	0
2019-09-29 02:12:11		2		997	Yaro	9		2019-09-26 23:11:52	1				1	1	0	1	0	1	8		8	uuid:e69f1a86-016e-45f0-9ea9-3343a419a65e/RSR1	Naibuka Kabuniceva	Silovatu Salusalu	Elenoa Nainoka	Kameli Drodrolagi	Rejili Kambuniceva	Maikeli Drodrolagi	Talica Bawaqa	Apisai Basaqa														200	50	0	100	0	0
2019-09-29 02:12:14		2		997	Yaro	9		2019-09-27 00:07:20	1				1	0	0	1	0	1	10		10	uuid:f2ee75bb-6de8-42a8-a2c1-979eaf06c9b3/RSR1	Josefa Taletila	Lanieta Ravouvou	Mere Nauvasi	Solomoni	Talica	Panapasa	Lanieta	Jonetani	Solomoni Junior	Seva												400	30	0	100	0	0
2019-09-29 02:12:18		2		997	Yaro	9		2019-09-27 00:59:21	1				1	1	0	1	0	0	8		8	uuid:dd03b67d-855f-4f90-b847-089505f26332/RSR1	Asinate Ratu	Jonetani Ratu	Mereani Nai	Mereani Tabusoro	Frances Da Valasiri	Wainikiti Bula	Salanieta Leba	Varanisese Tuvou														200	50	0	50	0	0
2019-09-29 08:04:02		1		2		12		2019-09-24 20:37:21	1				1	0	0	0	0	0	5		5	uuid:cb693149-8a89-4fdc-81c1-02f150042344/RSR1	Iliesa Niusama	Kuini Valebuliti	Evitu Idrokadroka	Ratu Ili Tomasi Yaliqavoka	Iliesa Iyles																	20	20	0	0	0	0
2019-09-29 08:04:04		1		2		12		2019-09-24 23:22:55	1				1	1	0	0	0	1	4		4	uuid:587467cc-721c-443e-8027-7fef311534d5/RSR1	Sometimes Tubailagi	Selai Lewalevu Ritova	Loata Navuga	Samisoni Rabuka																		200	10	10	0	0	10
2019-09-29 08:04:08		1		2		12		2019-09-25 00:06:41	1				1	1	0	1	0	1	5		5	uuid:8b97e129-28d6-4598-816f-704cfb13aa5a/RSR1	Mosese Nakauciri	Titilia Nakauciri	Asinate Nakauciri	Luke Nakauciri	Isikia Babale																	300	40	0	0	0	0
2019-09-29 08:04:12		1		2		12		2019-09-25 00:55:19	1				0	1	0	0	0	1	10		10	uuid:cee83ba3-018f-48c3-9126-1103d3049f87/RSR1	Iliesa Ratuva	Kalesi Jiana Riu	Ateca Qaia Ratuva	Saniana Ratuva	Lasiasa Tikoisuva	Timoci Tukuna	Ana Qolouvaki	Jese Masori	Moape Nagata	Lasarusa Tukuna												150	50	0	50	0	0
2019-09-29 08:04:16		1		3		12		2019-09-25 22:08:59	1				1	1	0	1	0	1	7		7	uuid:b7648e06-4570-4a4a-8962-1e0f5d581ff3/RSR1	Imanueli Driu	Saini Nauso	Sairusi Nadililo	Avenai Basimala	Amele Adi	Emanueli Driu	Avenai Basimala															150	150	0	30	0	0
2019-09-29 08:04:20		1		3		12		2019-09-25 23:34:59	1				1	0	0	1	0	1	7		7	uuid:6fcac16d-746e-4e29-bd81-51d5b93aabc9/RSR1	Uanakoro Tawalo	Melaia Druma	Kasanita Kewabua	Iliesa Nakalevu	Noa Nasavuilagi	Alena Ucu	Asenaca Naisila															140	10	10	0	0	0
2019-09-29 08:04:23		1		3		12		2019-09-26 00:12:21	1				1	0	0	1	0	0	4		4	uuid:16cfb67f-58e4-4b44-952b-2da0b5cacca2/RSR1	Meli Limalevu	Saniana Lewavola	Senimelia Dilolevu	Sailosi Kabutakula																		150	50	50	20	20	20
2019-09-29 08:04:27		1		3		12		2019-09-26 00:45:28	1				0	0	0	0	0	0	3		3	uuid:8b90a8e7-0628-42bb-8e5a-cc99d71fecd2/RSR1	Timaleti Nakalevu	Timoci Nakalevu	Fane Cokaluvu																			50	20	20	20	20	0
2019-09-29 08:04:30		1		0		12		2019-09-26 22:32:37	1				1	0	0	0	0	1	1		1	uuid:c26eed7f-0b96-401c-99a0-abd4a92c4213/RSR1	Loraini Kula	997	997	997	997																	50	20	20	10	0	0
2019-09-29 08:04:34		1		0		12		2019-09-26 22:49:33	1				1	1	0	1	1	0	6		6	uuid:68a1f193-cdfb-40bc-84f4-e7bae9136b43/RSR1	Waisea Naimila	Ulaiasi Vanavana	Ulamila Bulou	Ana Neimila	Samuela Neimila	Virisine Laca																100	50	0	20	0	20
2019-09-29 08:04:39		1		3		12		2019-09-27 03:11:12	1				1	1	0	1	0	1	5		5	uuid:aaf01739-e054-42e6-9724-47cb8ac81284/RSR1	Mesake Naseu	Apenisa Lomawai	Manoa Uluitoga	Mesake Nasevu	997																	80	10	10	14	14	0
2019-09-29 08:47:58		1		2		5		2019-09-25 08:39:19	1				1	0	0	1	0	0	6		6	uuid:13bcf06a-d5d2-480d-9074-4b9220c9c4ec/RSR1	Meli Bete	Savale Wacaqu	Melaia Wacaqu	Veranisese Wacaqu	Sairusi Wacaqu	Tomasi Wacaqu																300	200	20	200	0	0
2019-09-29 08:48:02		1		2		5		2019-09-25 09:44:58	1				1	1	0	1	0	1	9		9	uuid:1aee7b32-fadb-4676-8dcd-0c7bd069c7f5/RSR1	Epeli Ratu	Siteri Legalega	Verenaisi Toga	Senimelia sauyakuru	Maika Ratu	Asinate Lewaniqaqa	Ana Voli	Esawa Ratu	Siteri Novoho													300	30	0	70	0	0
2019-09-29 08:48:07		1		2		5		2019-09-25 11:05:49	1				0	0	0	0	0	1	2		2	uuid:c970108e-b22c-49b9-98e7-2e4cd4ccd67f/RSR1	Manueli Lavetaubala	Asinate Qaqa																				100	10	0	20	0	0
2019-09-29 08:48:09		1		2		5		2019-09-25 11:32:56	1				1	1	0	1	1	1	7		7	uuid:e0b2692a-4e56-456a-aace-08e227cf22f1/RSR1	Laitia Ratubuli	Mere Kainikale	Unaisi Lagelage	Arieta Nainai	Qaunawa Waqatabu	Vasiti Ranadi	Eroni Bativunilagi															100	20	0	40	0	0
2019-09-29 08:48:13		1		3		5		2019-09-26 08:28:34	1				1	0	0	0	0	1	4		4	uuid:0e70fe02-bff3-4c33-bd07-91fdea2c4342/RSR1	Epeli Saqanamua	Reavi Tawai	Makalesi Adicagi	Sitiveni Leseitoga																		300	20	0	50	0	40
2019-09-29 08:48:18		1		3		5		2019-09-26 09:41:01	1				1	1	0	1	0	1	3		3	uuid:467f4c62-d23a-4cd7-be47-f35fbb4639f8/RSR1	Eleni Liku	Manoa Kuruve Nagata	Jone Namuse																			100	20	0	50	0	100
2019-09-29 08:48:23		1		3		5		2019-09-26 10:48:18	1				1	0	0	0	0	1	9		9	uuid:e725d0af-cd5f-4ecb-8672-336679bed063/RSR1	Sairusi Nakavulevu	Sainimere Tabua	Rupeni Tuse	Christine Levailagi	Melaia Rauga	Kasanita	Manueli Nakalevu	Naomi Talei	Rupeni Nakavulevu													200	140	140	100	0	0
2019-09-29 08:48:28		1		3		5		2019-09-26 12:00:58	1				0	0	0	1	1	0	3		3	uuid:deae037c-ccc2-4adb-9c5f-7e49c12a0ef7/RSR1	Semi Matavura	Merewalesi Lewavesi	Serusi Nadilimo																			200	40	0	40	0	60
2019-09-29 08:48:32		1		0		5		2019-09-27 08:31:20	1				1	1	0	1	1	1	3		3	uuid:6d4785c3-809e-4c02-aad6-37103c97a63b/RSR1	Maikeli Delainukunawa	Vasemaca Waqavou	Litiana Nailevu																			300	60	0	30	0	0
2019-09-29 08:48:38		1		3		5		2019-09-27 12:50:40	1				0	1	0	1	1	0	3		3	uuid:10c4db95-e4e9-4853-a13e-e671e39f6dcf/RSR1	Samuela Raturara	Kasanita Liku	Osea Mumu																			150	20	0	40	0	50
2019-09-30 00:59:56		2		997	yanuya	997	heng zhu	2019-09-29 23:40:13	1				1	1	0	0	0	1	5		5	uuid:467a1766-c8f3-4999-86ff-a3bf34bb3105/RSR1	Laisiasa	Karalaini	Paula	Sebanaia	Alivereti																	100	0	0	4	0	0
2019-09-30 04:10:27		2		997	Solevu	14		2019-09-25 03:05:28	1				1	0	0	1	1	1	9		9	uuid:98cad600-2dc3-43fd-b0b1-6bb96d97ac69/RSR1	Jonetani Nayate	Sesenieli Masi	Malakai Nasavuilagi	Salanieta Biu	Pate Bativunilagi	Karalaini Liku	Jonetani Nasavuilagi	Sevanaia Bose	Nacanieli Labalaba	997	997	997	997	997	997	997	997	997	997	997		140	40	40	50	50	0
2019-09-30 04:10:34		2		997	Solevu	14		2019-09-25 07:14:56	1				1	0	0	1	0	1	3		3	uuid:7568988d-a7c4-4151-ae21-54247c504e6f/RSR1	Alivereti Nauga	Mereoni Nasira	Taina Buli																			250	40	40	20	20	60
2019-09-30 04:10:37		2		997	Solevu	14		2019-09-25 21:47:05	1				0	0	0	0	0	1	4		4	uuid:6d4a5c64-167f-4f0f-ab2a-586837b2242e/RSR1	Seremaia Babale	Tarisi Nainai Babale	Jeremaia Nagaunavou Babale	Imeri Navuga																		350	100	100	30	0	65
2019-09-30 04:10:42		2		997	Solevu	14		2019-09-25 23:57:00	1				1	1	0	1	1	1	3		3	uuid:80fa28bf-c970-4a0e-9e70-62b81deba0b9/RSR1	Veresi Nayacalevu	Rusila Mila	Sevanaia Koroi																			160	100	100	0	0	0
2019-09-30 04:10:48		2		997	Solevu	14		2019-09-26 04:39:32	1				1	1	0	1	1	1	2		2	uuid:eaf875d7-f6f0-4c03-8597-e91e42d68f28/RSR1	Joeli Masi	Teresia Salabogi	997	997																		150	50	50	60	60	0
2019-09-30 04:10:53		2		997	Solevu	14		2019-09-26 06:06:45	1				1	0	0	1	1	1	4		4	uuid:8f47900d-def1-4a78-9aa5-6a12250d312a/RSR1	Rusila Nayacalevu	Lanieta Suka	Sereseinia Nasoratu	Alesi Ravouvou Vitiarai																		200	30	30	0	45	45
2019-09-30 04:10:59		2		997	Yaro	14		2019-09-26 21:56:14	1				1	1	0	1	1	1	8		8	uuid:dc047368-1e72-45fe-9767-b3d68dc26a2c/RSR1	Tuinamoli Maloadali	Velaia Nailolo	Mereoni Naitekuru	Fulori Sayabo	Tokasa Vula	Masilina Vakananumi	Netani Saulo	Alesi Adikama														70	0	0	0	0	0
2019-09-30 04:11:04		2		997	Yaro	14		2019-09-26 22:48:24	1				1	0	0	0	0	1	4		4	uuid:0e93dfb0-ccbf-40d2-9288-6ea69f4deaf7/RSR1	Jone Soronavatu	Nanise Soronavatu	Jone Raridi	Josua Sovau																		100	0	0	10	10	0
2019-09-30 04:11:08		2		997	Yaro	14		2019-09-27 00:01:38	1				1	1	0	1	1	1	9		9	uuid:698a32bd-f579-4798-9f2c-648ef7b82019/RSR1	Vilimoni Naitau	Milika Likubuli	Nacanieli Qase	Adi Kuila Emele	Iliesa Vata	Ponipate Ratu	Mereani Tabusoro	Ilisapeci Nasau	Udreilagi													550	150	150	260	260	0
2019-09-30 04:11:15		997	Nadroga	997	Nakorokula	14		2019-09-27 21:18:04	1				1	1	0	0	0	1	5		5	uuid:acaa344b-8b1c-4cc1-80a8-4ab83d125ab1/RSR1	Apisai Bativou	Joana Namoce	Josua Naiyala	Virisine Ratabua	Veveni Raikube																	100	5	5	0	0	0
2019-09-30 09:51:41		1		3		10		2019-09-25 22:47:58	1				0	0	0	1	1	0	3		3	uuid:db3ee63c-4950-44f9-bf6e-2b2210fac094/RSR1	Iliesa Vara	Kelera	Sairusi																			50	0	15	24	0	0
2019-09-30 09:51:46		1		3		10		2019-09-25 23:30:41	1				1	0	0	1	0	0	2		2	uuid:2fc287f7-cc6d-434d-b905-770532780791/RSR1	Dick Soma	Sitiveni																				60	0	30	30	0	0
2019-09-30 09:51:51		1		3		10		2019-09-25 23:54:53	1				0	0	0	0	1	0	2		2	uuid:b8c700e9-6e42-4f22-b45f-906143fbb3a3/RSR1	Repeka Lomawai	Faranisese Dada																				30	0	15	20	0	0
2019-09-30 09:51:56		1		3		10		2019-09-26 00:42:06	1				0	0	0	1	0	0	6		6	uuid:1b3d4455-9525-4915-b35c-1005fddd707c/RSR1	Rupeni Tama	Apenisa	Sereana Cama	Elenarosa Babanitubu Vorai	Ruci Mose	Alivereti Orosea																200	50	10	0	0	30
2019-09-30 09:52:01		1		3		10		2019-09-26 01:06:43	1				1	0	0	1	0	0	5		5	uuid:1fbd2cf0-4a09-463a-a558-9484be4f578b/RSR1	Apisai Navuru	Tulia Nawela	Vive Mulevoro	Jesse	Senivini Navolau																	70	0	0	15	0	0
2019-09-30 09:52:07		1		0		10		2019-09-26 22:47:27	1				1	1	0	1	0	0	3		3	uuid:765adaa0-ae0d-4e42-8a46-08a452c3dcf9/RSR1	Ioane	Anarieta	Ruci																			100	15	0	38	8	0
2019-09-30 10:08:52		1		2		4		2019-09-24 22:15:59	1				1	1	0	1	0	1	6		6	uuid:284f9909-f44b-49ac-99e9-8461dc921363/RSR1	Seremaia	Seraseni	Samsoni Ralulu	Laisenia Caucau	Seremaia Ravula	Benimaka																160	15	8	0	50	60
2019-09-30 10:08:57		1		2		4		2019-09-24 23:59:50	1				0	0	0	1	0	1	5		5	uuid:68519d55-69fa-40e0-8ce3-a5b65ef81daa/RSR1	Semi Navatu	Litiana Navatu	Albate Harilevu	Viliame Nasavuilagi	Nepote Natoia																	100	20	0	50	0	0
2019-09-30 10:09:01		1		2		4		2019-09-25 01:09:26	1				1	1	0	1	0	1	5		5	uuid:494ffc45-6ff7-43d5-af00-f2768153f48c/RSR1	Amenio nadadru	Serah Wats	Junior Tauseresere	Josaia Sose	Mererai																	200	10	0	30	0	0
2019-09-30 10:09:06		1		2		4		2019-09-25 02:54:50	1				1	1	0	1	0	1	5		5	uuid:f3238e9a-a2cf-45bc-9f8e-2fe3a3c44b2e/RSR1	Vonivake Navue	Anareta Seruvate	Verenaisi Vimoto	Natanieli Leke	Evamere Andy Lutunaura																	120	20	10	60	10	0
2019-09-30 10:12:53		1		997	Nakorokula	10		2019-09-29 22:30:34	1				0	1	0	1	0	0	8		8	uuid:4f6a53bc-516d-420b-8702-f192e36defe7/RSR1	Mesulame Ratubola	Vilisi Ravuka	Sefanaia	Mereula Tuicakau	Arieta	Sairusi Kina	Vilisi Vilevu	Carriane Georgia														150	0	50	0	0	0
2019-09-30 10:36:39		1		997	Nakorokula	10		2019-09-29 23:25:30	1				1	1	0	1	1	0	5		5	uuid:cf59475f-6f7f-4772-98a7-635e663df6b0/RSR1	Suliasi Nagusa	Elenoa	Ratu Meli	Litea	Jolame																	160	0	0	40	0	0
2019-09-30 11:05:44		1		997	Nakorokula	10		2019-09-29 23:50:24	1				1	0	0	0	0	1	4		4	uuid:23f521d5-ca24-4cc3-a579-761dbc6e490f/RSR1	Ruveni	Eroni	Keresi	Elenoa	997	997																140	25	0	40	0	0
2019-09-30 11:18:30		1		997	Nakorokula	10		2019-09-30 00:07:18	1				1	0	0	1	1	1	5		5	uuid:3bde0047-2e53-45ff-b0e9-0c3690df08b8/RSR1	Jolame Narutu	Joana Takua	Anaseini Masilewa	Ovetaia Kiliama	Tevita																	128	20	0	25	0	0
2019-09-30 20:29:19		1		997	Nakorokula	1		2019-09-27 23:51:40	1				0	1	0	1	0	1	5		5	uuid:40003f81-9cac-4786-866b-3c0181afb72f/RSR1	Navutalai Naoro	Vasiti lewanivetau	Paulina Musudroka	Moave Ravela	Cilia raseru																	200	40	0	50	0	0
2019-09-30 20:29:26		1		997	Nakorokula	1		2019-09-29 23:00:29	1				0	1	0	0	1	1	5		5	uuid:e688bc1d-665a-48f7-a57a-e7f320a59da3/RSR1	Aisake Dukuno	Iliseva Naitau	Suliasi Nagusa	Ratu Meli Duwai	Rigieta Makita																	80	0	0	0	0	0
2019-09-30 20:29:31		1		997	Nakorokula	1		2019-09-29 23:24:32	1				1	1	0	1	0	1	6		6	uuid:da607a3b-116b-4102-916e-4b29b3335708/RSR1	Rupeni vevewa	Tevita Tabua	Paulina Lewanikoro	Kolinio Nawala	Rupeni Naquto	Tevita tabua jnr																100	10	0	20	0	0
2019-09-30 20:29:37		1		997	Nakorokula	1		2019-09-30 00:04:58	1				1	1	0	1	1	0	6		6	uuid:ec156226-ed45-41d5-a732-d83a3dea258b/RSR1	Tevita Nakulanikoro	Raibani Searau	Vilitati Tavukilevu	Varanisese ciriwai	Meredani sesenabaravi	Senimelia leno																400	40	0	50	0	0
2019-10-01 03:33:00		997	Nadroga	4		14		2019-10-01 00:30:23	1				1	1	0	0	1	1	4		4	uuid:487c93bc-d0eb-4053-bcaa-cb9c903a8535/RSR1	Joave Derederenalagi	Laisani Naivucu	Kelerayani Qiliho	Amenisitai Naceru																		150	10	10	0	0	0
2019-10-01 03:33:36		997	Nadroga	997	Nakorokula	14		2019-09-29 23:28:49	1				1	1	0	1	0	1	6		6	uuid:5bcd8496-c987-4974-ba6d-8cea68a090a2/RSR1	Iliki Nasalo	Mereilisoni Vere	Varanisese Vakula	Ruveni Nagusa	Suliana Navu	Panapasa Motosiri																120	12	12	25	25	0
2019-10-01 03:34:36		997	Nadroga	997	Nakorokula	14		2019-09-30 00:31:22	1				1	1	0	0	0	1	8		8	uuid:e8df23c9-f440-4c00-91d8-30b0060ef192/RSR1	Pauliasi Kina	Vika Sera	Vasemaca Tuvou	Milinia Degei	Vilitati Tavukilevu	Ilaitia Raseru	Tomasi Sokoilakeba	Meredani Bua														160	20	20	0	0	0
2019-10-01 03:34:41		997	Nadroga	997	Nakorokula	14		2019-09-30 02:09:57	1				0	1	0	1	0	0	7		7	uuid:9293d7bb-7829-4861-bbc1-c839d72ccc50/RSR1	Ilaitia Raseru	Ateca Tuvou	Wame Gavidi	Salote Naevo	Reapi Liva	Merelesita Likuri	Salome Tibai															200	20	20	55	55	40
2019-10-01 03:34:46		997	Nadroga	997	Momi	14		2019-09-30 22:27:37	1				1	1	0	1	0	1	9		9	uuid:34ce03d1-087f-42dd-8f6e-76af4c6378f8/RSR1	Kavekini Naroga	Meleadralolo	Aisea Qalomai	Selita Ratu	Semesa Doidoi	Kavekini Naroga Jnr	Jokatama Batikota	Ema Lewamata	Jiuta Navukula													380	100	100	0	0	20
2019-10-01 03:35:17		997	Nadroga	997	Momi	14		2019-09-30 23:17:58	1				1	1	0	1	0	0	4		4	uuid:d2b21191-20fa-4b9b-995d-c203eac1d2e1/RSR1	Eminoni Tanivula	Akisi Naivalu	Eminoni Tanivula Jnr	Miliana																		220	100	100	300	300	100
2019-10-01 03:35:22		997	Nadroga	4		14		2019-10-01 00:04:45	1				0	0	0	0	0	0	5		5	uuid:c90d96b5-6c52-4c74-8317-541846eedd9d/RSR1	Kaliti Sukabula	Anaseini Volivanua	Sulia Tagilala	Mereoni Lewawiri	Tevita Galu																	200	50	50	50	50	20
2019-10-01 18:57:44		1		3		4		2019-09-25 22:36:32	1				1	0	0	1	0	1	3		3	uuid:b62349aa-0530-465a-bfd7-d2f18b6d87c7/RSR1	Sanaila Vatunikutuma	Rigieta Tuinatea	Elenoa																			200	20	0	20	0	25
2019-10-01 18:57:49		1		3		4		2019-09-25 23:29:37	1				1	1	0	0	0	1	4		4	uuid:a8acdb86-1779-4b67-9adb-29d9219a82e1/RSR1	Kenny Toawalewa	Mereisi Natavo	Kenny Junior	Litea Nambure																		50	20	10	15	15	20
2019-10-01 18:57:54		1		3		4		2019-09-26 00:30:27	1				1	1	0	1	1	0	2		2	uuid:a135950a-9350-44d3-9f50-5aa358d7ecc3/RSR1	Steri	Miliana																				50	10	10	13	0	20
2019-10-01 18:57:58		1		3		4		2019-09-26 01:24:59	1				1	0	0	0	0	1	7		7	uuid:fdc44900-4404-4db5-9223-c84e7f659fe8/RSR1	Iliesa Varana	Mereise Siva	Kini Labalaba	Selosi Manrai	Marelita Vikini	Taniela Nakimo	Vikavadomo															50	15	0	0	0	28
2019-10-01 19:58:31		1		4		10		2019-09-30 22:13:15	1				1	1	0	1	1	0	6		6	uuid:aa193e9b-6108-45d7-991d-2a90de9df981/RSR1	Ilisavani Vevenu	Joana	Anaseini Voli	Jolame Kubu	Eddie	Mereseini Mata																140	15	0	40	0	0
2019-10-01 20:13:56		1		997	Nakorokula	13		2019-09-29 22:14:23	1				1	1	0	1	1	0	5		5	uuid:509afd4e-c804-4e6f-aee4-33a512ee98d1/RSR1	Mereoni	Sakiusa	Silipa	Taniela	Remivani																	150	20	0	0	0	0
2019-10-01 20:14:02		1		997	Nakorokula	13		2019-09-29 23:04:37	1				1	0	0	0	1	1	7		7	uuid:c1035e8a-63e6-4003-b43a-c81c7a595ca1/RSR1	Luse	Esala	Sanaila	Teresa	Jolame	Salote	Aisea															60	10	0	0	0	0
2019-10-01 20:14:10		1		997	Nakorokula	13		2019-09-29 23:51:44	1				1	1	0	1	0	0	6		6	uuid:ba02e104-623d-4a21-82bd-13e5a317ecae/RSR1	Milinia	Nemia	Semi	Peni	Kiti	Junior																150	20	0	0	0	0
2019-10-01 20:14:17		1		997	Nakorokula	13		2019-09-30 01:13:56	1				0	0	0	1	1	0	6		6	uuid:7c8bef51-3dfa-4779-998b-dc5ea39c215d/RSR1	Salote	Joseva	Vasemaca	Limolote	Seveci	Joseva																50	0	0	0	0	0
2019-10-01 20:14:21		1		4		13		2019-09-30 22:13:06	1				1	1	0	1	0	1	4		4	uuid:cc4d4fe1-98b3-4feb-89d1-ca8f6e8c706c/RSR1	Vaulina	Apete	Vilisi	Dambo																		60	20	0	0	0	0
2019-10-01 20:14:28		1		4		13		2019-09-30 22:52:35	1				0	1	0	1	0	1	6		6	uuid:96bdb21b-199f-4614-b77b-cce145b69dcd/RSR1	Mereratu	Peni	Sailasa	Lorima	Peniasi	Isikeli																160	10	0	0	0	0
2019-10-01 20:14:34		1		4		13		2019-09-30 23:25:53	1				1	0	0	1	1	1	7		7	uuid:2bf17cd2-76c9-4f9c-8ccc-b14bd1f2be02/RSR1	Siteri	Jone	Merelita	Losena	Kitione	Sitiveni	Siliva															200	15	0	0	0	0
2019-10-01 20:14:41		1		4		13		2019-10-01 00:02:48	1				1	0	0	1	1	1	5		5	uuid:2a93dc7f-1efd-4d7e-8737-af532451cc3b/RSR1	Arieta	Kini	Laisa	Viliame	Vero																	50	30	0	0	0	0
2019-10-01 20:30:12		1		997	Nakorokula	9		2019-09-29 22:27:36	1				1	0	0	1	0	1	4		4	uuid:f99d2997-504a-48a6-9787-365391fb6449/RSR1	Ilaitia Raseru	Senirosi Tubunawasa	Jolame Waqanivalu	Aquila Tavukilevu																		200	40	0	100	0	0
2019-10-01 20:30:16		1		997	Nakorokula	9		2019-09-29 23:07:26	1				1	1	0	1	0	1	6		6	uuid:2e7a2255-3dec-471d-8e38-a107ece3603c/RSR1	Epi Tuikawakawa	Vika Marama	Ranadi Tarusila	Nadani Nuilevu	Seruaia Tuvou	Natimoci Nawalowalo																200	30	0	60	0	0
2019-10-01 20:30:22		1		997	Nakorokula	9		2019-09-29 23:59:01	1				1	0	0	1	0	0	8		8	uuid:557befd0-c028-4c93-b199-bee15e6b3b49/RSR1	Asala Korosicia	Rusila Liku	Naipolioni Waqanivalu	Raijeli Naimila	Ratu Meli	Episaki Naimila	Laitia Raseru	Naipolioni Waqanivalu Junior														220	40	0	40	0	0
2019-10-01 20:30:27		1		997	Nakulakoro	9		2019-09-30 02:10:37	1				1	0	0	0	0	1	6		6	uuid:cc64c385-6176-4955-9244-184b63d264c8/RSR1	Aisea Dokunu	Merewai Baubau	Samesa Qera	Kalesi Nadreke	Kini Rio	Jone Boto																300	0	0	80	0	0
2019-10-01 20:30:32		1		4		9		2019-09-30 22:29:57	1				0	0	0	0	1	0	2		2	uuid:fcf0ce8d-9b58-43af-baee-1ea52f8781a4/RSR1	Akanise Leba	Johnathan David Roseman																				140	20	0	40	0	0
2019-10-01 20:30:37		1		4		9		2019-09-30 23:16:18	1				0	0	0	1	0	0	6		6	uuid:eeeebdf2-33ba-4dc1-9f39-7a641c41ff33/RSR1	Mariama Kula	Apisai Ratu	Rigieta Qalo	Melini Qalomai	Tomasi Tuka	Amilia Balenaika																140	40	0	60	0	0
2019-10-01 20:30:41		1		4		9		2019-09-30 23:47:36	1				1	0	0	1	0	0	6		6	uuid:58bee0b4-6491-49d2-91be-d45c0ba4b636/RSR1	Kinisalote Naco	Vataia Naboti	Joeli Vakatawa	Tevita Kolikata	Merissa Batilu	Semi Mocetuba																180	40	0	100	0	0
2019-10-01 20:30:45		1		4		9		2019-10-01 00:28:27	1				1	0	0	1	0	0	7		7	uuid:e26ebb2c-00c1-49b0-bb58-7fa3f9e9f184/RSR1	Ratuserai	Venina	Buloumei	Joshua	Loata navuga	Alanieta	Natavou															160	40	0	30	0	0
2019-10-01 20:30:49		1		4		9		2019-10-01 00:59:57	1				0	0	0	1	0	0	5		5	uuid:76602080-f90a-4c5a-802a-d499059c9b40/RSR1	Isei Tokatua	Atelini	Makelesi	Solomoni	Loata																	140	20	0	20	0	0
2019-10-01 20:31:35		1		0		4		2019-09-26 22:23:47	1				1	1	0	0	0	1	4		4	uuid:d5e870a3-d622-4840-9f2d-6ee147906a8b/RSR1	Tomodi	Salome	Navitalae	Salome mara																		80	10	10	10	0	0
2019-10-01 20:31:39		1		3		4		2019-09-27 03:09:54	1				0	0	0	0	0	0	3		3	uuid:c3e5de40-683f-44e9-84f5-ad7b41409047/RSR1	Verenaisi	Vika	Joeli																			125	50	50	25	25	14
2019-10-01 20:45:15		1		0		2		2019-09-27 14:27:00	1				1	1	0	1	0	1	5		5	uuid:0c79b8c5-ab38-4e96-a0de-f5208eef710c/RSR1	Iliesa	Adi	Salanieta	Eto	Semi																	300	50	0	15	0	40
2019-10-01 20:45:20		1		0		2		2019-09-27 15:18:31	1				0	1	0	1	0	1	7		7	uuid:4110efa8-2aac-4a2d-bcd1-74529fa882f4/RSR1	Aporosa	Mereani	Jiuta	Sereima	Sitiveni	Pita	Asaeli															160	20	0	0	0	30
2019-10-01 20:45:26		1		3		2		2019-09-27 18:55:06	1				1	1	0	1	1	0	7		7	uuid:872d86db-418e-4124-b25f-084bea0a5c44/RSR1	Sokonaia rojuse	Remivanileano	Necanieli rogose	Mele covu	Simone	Siteri	Soko															300	20	0	50	0	40
2019-10-01 23:57:27		2		997	Tavua	997	Heng Zhu	2019-10-01 22:08:07	1				1	1	0	1	0	1	6		6	uuid:ba7157ad-dd4a-4c76-b5f7-b62f40130fdf/RSR1	Viliame	Silo	Kalesi	Inoke	Jefferey	Wise																20	10	0	28	0	0
2019-10-01 23:58:25		2		997	yanuya	997	heng zhu	2019-09-30 03:24:02	1				1	1	0	1	0	1	8		8	uuid:8053fc73-4a15-4a44-aedf-d84aa21dc229/RSR1	Josevate block	Retieli liku	Kaseti Cakacaka	Samwela ramasei	Vatu	Lavenier	Amani	997														160	15	0	17	0	0
2019-10-02 05:26:03		1		4		10		2019-09-30 23:58:05	1				0	0	0	1	0	0	5		5	uuid:25c33fbd-9a6c-4508-aaa4-a52bbbb7804f/RSR1	Tevita Kolikata	Mere Vaka	Siteri	Netani	Milini																	120	15	0	20	0	0
2019-10-02 05:26:07		1		7		10		2019-10-01 22:28:20	1				1	0	0	1	0	1	5		5	uuid:1cab41a8-e63f-425b-bc3f-cd0b2b6967d5/RSR1	Alena Vema	Diana	Ravin Datt Verma	Sainiana	Anthony Ethan Joe Verma																	240	10	10	30	0	0
2019-10-02 05:26:12		1		7		10		2019-10-01 23:28:38	1				0	0	0	1	0	1	5		5	uuid:bee74cd8-999f-43e6-b19a-b336f8612e59/RSR1	Verenaisi	Mesake Jale	Timoci	Jewel	Jale																	200	0	25	40	0	0
2019-10-02 05:26:16		1		7		10		2019-10-02 00:13:09	1				0	1	0	1	0	0	6		6	uuid:5707388d-7fb3-47a8-bb82-60dda8f403ae/RSR1	Eleni Mocelutu	Naomi	Viliame	Saivora	Eleni	Viliame																250	25	0	50	0	0
2019-10-02 05:26:20		1		7		10		2019-10-02 01:22:22	1				0	1	0	1	1	0	4		4	uuid:b49cd61d-4fd3-4c0f-9b2d-45daae0d8d9d/RSR1	Akanisi Marama	Mereula Gavoka	Asivorosi Matau	Vilimoni Rarama																		200	0	10	25	0	0
2019-10-02 05:26:37		1		4		10		2019-09-30 23:04:07	1				1	0	0	1	0	1	6		6	uuid:42ee64b6-482c-455b-8ccb-2fbdd7b866cd/RSR1	Esava Madara	Saini Taivaru	Akuila Qalomai	Meleia	Vilikesa Tabuavua	Maleli	997	997														150	20	0	30	0	0
2019-10-02 05:26:43		1		4		10		2019-09-30 23:32:47	1				1	0	0	1	0	0	5		5	uuid:80a29869-f108-4ec7-87b1-6488bf13319d/RSR1	Vitori Nacuru	Kaveni Kurulevu Vuqa	Kitalena Nayaca	Vateva Tuisavale	Vitori Navuru Tokana																	100	10	0	20	0	0
2019-10-02 06:14:54		1		4		1		2019-09-30 22:13:47	1				1	1	0	1	0	1	8		8	uuid:e5f8fd9d-a174-4729-9e51-ff1fb2484ee9/RSR1	Sitiveni Neio	Yulia Nawela	Maika Nasali	Sanaila Nalase	Wame Taqiri	Sereima Ronikai	Lanieta kelebara	Aisake Nadolo														140	0	0	50	0	0
2019-10-02 06:15:48		1		4		1		2019-09-30 22:54:53	1				1	1	0	1	0	1	4		4	uuid:816496c1-693e-4d2f-9ec3-0506657fc84a/RSR1	Atukini Takali	Vani Ranadi	Joseva kubu	Ulamila Buadromo																		160	30	0	50	0	20
2019-10-02 06:15:51		1		4		1		2019-09-30 23:16:28	1				1	1	0	1	0	1	8		8	uuid:7fd47309-3331-4787-8be6-1d661b31fbfd/RSR1	Amenio Nagadru	Maria vosayaco	Samuel Ratunivatulele	Mereani naivaluwawa	Verenaisi Nai	Adi losalini	Amenio Nagadro	Siteri leqeleqe														400	50	0	50	0	0
2019-10-02 06:15:58		1		4		1		2019-10-01 00:05:36	1				1	1	0	1	0	0	3		3	uuid:df93aa0c-1316-4a95-89ca-7c9017345d78/RSR1	Alivereti Raheru	Sanaila nalase	Avete Naivaluwaqa																			150	50	0	30	0	0
2019-10-02 07:14:51		1		997	Nakorokula	12		2019-09-29 22:08:49	1				1	1	0	0	0	0	3		3	uuid:144fee8d-ce29-46d9-bae7-60ec19f154e3/RSR1	Aquila Tavukilevu	Nadewe Waranasau	Sakiusa Waqanivalu																			10	20	20	0	0	0
2019-10-02 07:15:03		1		997	Nakorokula village	12		2019-09-29 23:03:53	1				1	1	0	0	1	0	3		3	uuid:790d49f6-8ee3-465b-a8fa-4a88517bb991/RSR1	Melaia Nasau	Kitione Wainiqolo	Sakenasa Diligolevu																			40	20	20	0	0	0
2019-10-02 07:15:09		1		997	Nakorokula village	12		2019-09-29 23:38:33	1				1	1	0	0	0	1	3		3	uuid:da03f042-31ae-4564-b850-f5d915cb1c18/RSR1	Apisalome Senivono	Joana Bereua	Apisalome Cawaitakali																			50	10	0	0	0	0
2019-10-02 07:15:13		1		997	Nakorokula village	12		2019-09-30 00:18:09	1				1	0	0	0	0	0	1		1	uuid:c2d32cd6-6988-472e-a75e-f73f34be42f3/RSR1	Nasalo Vuraiviti																					30	0	0	0	0	10
2019-10-02 07:15:16		1		4		12		2019-09-30 22:09:35	1				1	1	0	0	1	0	5		5	uuid:d8c1a253-879c-4368-aac1-6b0a5f1ec9ad/RSR1	Josiwa Druma	Kelera Gukiwai	Josiwa Druma Jnr	Waisea Butuvoro	Atelini Bulou																	50	20	0	22	0	15
2019-10-02 07:15:19		1		4		12		2019-09-30 23:02:14	1				1	1	0	1	0	0	7		7	uuid:6ba39e36-5191-437b-974c-6a72357460c1/RSR1	Sitiveni Vurai	Makelesi Salele	Teti Boss Tuilakeba	Keasi Qainasa	Ratu Sireli Caucau	Makelesi Vurai Sobosobo	Mosese Nageli															50	6	6	0	0	15
2019-10-02 07:15:23		1		4		12		2019-09-30 23:51:49	1				1	1	0	1	0	0	3		3	uuid:c5884b29-71b4-4b53-a146-8b55729dc7e6/RSR1	Neveni Kedraika	Bulou Naomi	Alumita Nai																			100	20	20	30	0	20
2019-10-02 07:15:26		1		4		12		2019-10-01 00:23:03	1				1	1	0	1	1	0	3		3	uuid:b5fcf9e5-53f9-4915-a49e-35af404867e4/RSR1	Sereana Natoga	Miriama Judy	Iliesa Natoga																			50	10	0	30	0	10
2019-10-02 07:15:30		1		7		12		2019-10-01 22:25:48	1				1	0	0	0	0	1	9		9	uuid:51ebb193-7972-4d3a-876b-6633d1cae198/RSR1	Nemani Mocelutu	Sarah Nabalarua	Felisha Mocelutu	Aritena Mocelutu	Sili Mocelutu	Sikeli Mocelutu	Tomasi Mocelutu	Brianna Mocelutu	Apimeleki Mocelutu													150	10	0	15	0	0
2019-10-02 07:15:33		997	Nadroga Province	7		12		2019-10-01 23:07:26	1				1	1	0	1	0	1	9		9	uuid:b451ae52-919f-4bf3-b151-e97b9c90bedd/RSR1	Nemia Builoma	Vasemaca Likuceva	Alumita Tuvou	Jone Cerei	Iliesa Ratuva	Isireli Naborisi	Maraia Naitoki	Oscar Naitoki	Laisani Gudru													200	20	20	30	0	0
2019-10-02 07:15:37		997	Madrigal province	7		12		2019-10-02 00:03:21	1				0	1	0	1	1	1	4		4	uuid:6d51b20a-f639-40ed-a2a1-6a3d5ada78b8/RSR1	Silo Vaterabo	Rigieta Makita	Eperama Mudunavosa	Iliesa Wesimude																		120	10	0	30	0	20
2019-10-02 07:15:40		997	Nadroga Province	7		12		2019-10-02 00:29:21	1				1	1	0	1	0	0	7		7	uuid:32812feb-2e69-4a3d-a65e-4dc10b91036b/RSR1	Finiasi Matavuso	Ateca Navuga	Poasa Qiri	Sioli Sukabale	Amete Ranadi	Finiasi Daniel	Vika Elia															120	20	0	40	0	30
2019-10-02 07:15:43		997	Nadroga province	7		12		2019-10-02 01:07:13	1				1	1	0	1	1	0	6		6	uuid:343ebb4f-bb34-4cf2-9b68-7df807cf1137/RSR1	Savenaca Boseyawa	Karalaini Bosewa	Jojo Beqa	Nanise Delana	James Delana	Seini Delana																80	10	10	0	0	20
2019-10-02 07:19:18		1		997	Nakorokula	4		2019-09-29 22:26:39	1				1	0	0	1	0	0	3		3	uuid:67b71de0-ebb5-4cca-bef6-b8901792e23b/RSR1	Enocke	Steri Senrara	Andikaraleini Cema	997	997																	100	10	0	20	0	10
2019-10-02 07:19:22		1		997	Nakorokula	4		2019-09-29 23:12:59	1				1	0	0	0	1	1	4		4	uuid:4e10bc71-524b-49cc-ac3e-1e82583ca03c/RSR1	Jeremiah Nuvuniwai	Ulamila Nuku	Sainia Nakato	Nasalo Vuraiviti																		60	10	0	20	0	0
2019-10-02 07:19:26		1		997	Nakorokula	4		2019-09-30 00:30:40	1				1	1	0	0	0	1	4		4	uuid:9f1f91b3-308e-4687-9eed-dd74a82ef9b4/RSR1	Waisalei Tuinasaw	Iliseva	Waisale Tuinasaw	Simelibua																		80	20	0	10	0	0
2019-10-02 07:19:30		1		997	Nakorokula	4		2019-09-30 01:13:47	1				1	0	0	0	1	1	3		3	uuid:48a0944d-6c4a-4568-a598-09f88465d380/RSR1	Lemborio Bose	Luisa Kioi	Semesakera																			100	50	0	0	0	0
2019-10-02 07:50:57		1		7		9		2019-10-01 22:45:11	1				1	0	0	1	1	0	7		7	uuid:212e8fec-76aa-47dd-83c6-e7c561e24e50/RSR1	Viliame Gonewai	Sainimili	Karalaini Buli	Aliote Wati	Viliame Gonewai	Eminoni Gonewai	Alipate Gonewai															400	40	0	50	0	40
2019-10-02 07:51:04		1		7		9		2019-10-01 23:46:08	1				0	0	0	0	0	1	4		4	uuid:135e53c4-024a-467f-8a8c-0f5c698753ab/RSR1	Mosese Navaci	Vaseva Ratunidau	Aisake Lotu Gonewai	Josefa Naqota																		120	30	0	50	0	0
2019-10-02 07:51:09		1		7		9		2019-10-02 00:34:58	1				1	0	0	1	0	0	4		4	uuid:47dc7cc1-5e36-4f95-a9f5-64629be177cc/RSR1	Jekesoni Nakuruvakarua	Mereisi	Aca	Milika																		300	40	0	100	0	0
2019-10-02 07:51:13		1		7		9		2019-10-02 01:15:13	1				1	0	0	1	0	0	3		3	uuid:84949f9c-01f3-440b-a147-b5e841863531/RSR1	Enarmi Mocelutu	Elenoa Rauvo Mocelutu	Mereseini Naihoro																			200	20	0	40	0	0
2019-10-02 07:51:17		1		7		9		2019-10-02 02:02:33	1				0	0	0	1	0	0	4		4	uuid:7dab0a2d-345d-4779-8fe2-f5e8fdafb531/RSR1	Anasatawake	Milika Kawake	Asesela John Lua	Pamela koi																		200	10	0	40	0	0
2019-10-02 08:00:08		1		4		6		2019-09-30 14:12:37	1				1	1	0	1	0	1	6		6	uuid:ddb3f720-eba9-466d-9ee3-0c4062b1a347/RSR1	Kalesi Nadreke	Makelesi Ivinalgai	Marika Nasorowale	Kitione Bulivono	Viliame Kurisovo	Kalesi Nadreke																200	80	0	40	0	0
2019-10-02 08:00:14		1		4		6		2019-09-30 15:02:13	1				0	0	0	1	0	0	5		5	uuid:5970c572-9cd0-40b4-818a-a58ba8f8b512/RSR1	Sailosi Nagone	Aliva Drau	Kinisemere Tavewai	Makereta Bia	Maika Lawalawa																	150	100	0	20	0	0
2019-10-02 08:00:19		1		4		6		2019-09-30 15:25:05	1				1	1	0	1	1	1	5		5	uuid:7acd50d7-2ad6-492f-ae88-09577328246f/RSR1	Peni Butucama	Duri Wati	Ratu Saula Maiyaya	Sereima Dawai	Peniyasi Qadriu																	140	10	0	0	0	0
2019-10-02 08:00:24		1		4		6		2019-09-30 16:14:05	1				1	0	0	1	0	0	4		4	uuid:23e3337e-1b89-4ef7-891c-4213a3727ed9/RSR1	Isaia Naluva	Irinieta Naqolo	Taniela Cumu	Vasenai Liwanikoro																		200	50	0	50	0	30
2019-10-02 08:03:29		1		997	NAKOROKULA	6		2019-09-29 14:29:48	1				1	0	0	1	0	0	4		4	uuid:650ce845-10ac-443e-90fa-19b2323cd9fa/RSR1	Vilitati Vaqonaqona	Joy Sumner	Vaulina Neivua	Akuila Tavukilevu																		90	10	0	20	0	0
2019-10-02 08:03:33		1		997	Nakorokula	6		2019-09-29 15:21:57	1				1	1	0	0	0	1	4		4	uuid:7459edc3-854d-4857-bc25-6a2cf5a8d596/RSR1	Josaia Navuniwai	Ivamere Cavavuna	Josaia Makutu	Esevia Naviania																		90	0	0	0	0	0
2019-10-02 08:03:37		1		997	Nakorokula	6		2019-09-29 16:05:18	1				0	0	0	0	0	0	2		2	uuid:58b89bd4-34c3-4c6c-8720-60002b7eaed4/RSR1	Rusiate Loilagi	Kalesi Vesavesa Loigali																				100	100	100	0	20	0
2019-10-02 08:03:42		1		997	Nakorokula	6		2019-09-29 18:05:37	1				1	1	0	1	1	1	8		8	uuid:983b5f38-7055-44d3-9d8a-0f6a7e09ca50/RSR1	Luisa Kunavula	Jolame Narutu	Karalaini Ranadi	Semi Kunasau	Sairusi Kina	Kasanita Liku	Sainimilika Marama	Esira Seru Junior														80	20	0	0	0	30
2019-10-02 08:09:46		2		997	Solevu	6		2019-09-24 19:12:52	1				0	0	0	1	1	0	5		5	uuid:21df675f-eef2-4d2d-aab5-c44895aa93f5/RSR1	Aliti Ratu	Ilai Marama	Selai Koroi	Lote Koroi	Leanne Daphen Ratu																	200	50	50	50	0	0
2019-10-02 08:09:52		2		997	Solevu	6		2019-09-24 20:00:50	1				0	0	0	1	1	1	6		6	uuid:c4b42e2b-32a1-424b-b789-5c45a26b8261/RSR1	Kasanita Bevu	Lanieta Navuga	Inia Rasala	Diwaqa Muavesi	Salanieta Muavesi	Arieta Rasala																50	50	0	20	0	0
2019-10-02 08:09:58		2		997	Solevu	6		2019-09-24 23:10:32	1				0	0	0	0	1	0	4		4	uuid:ddd46331-7e42-4171-81f8-ce044b0e8af2/RSR1	Nanise Lete	Kelerayani Wai	Taniela Tuivunilagi	Vaseva Kidi																		20	15	15	0	0	0
2019-10-02 08:10:00		2		997	Solevu	6		2019-09-25 22:04:32	1				1	0	0	1	0	1	3		3	uuid:4caa01e4-5a82-45f5-8bda-7e8c3c654d35/RSR1	Sereseini Naso	Tevita Nasauturaga	Loata Naio																			80	20	0	0	0	0
2019-10-02 08:12:43		2		997	Solevu	6		2019-09-25 13:12:20	1				1	0	0	1	0	1	3		3	uuid:5dac408f-2465-4f2a-b4df-5026bb7e879e/RSR1	Semi Moceituba	Tarusila Sici	Evisaki Vata	997																		45	5	0	0	0	0
2019-10-02 08:12:50		2		997	Solevu	6		2019-09-25 13:45:44	1				1	1	0	0	0	1	4		4	uuid:897d0f4c-9d4c-4e65-9c08-d1879ce4bfb7/RSR1	Maciu Cama	Kitiana Buco	Samuels Digitakitoa	Maciu Cama																		100	30	0	0	0	0
2019-10-02 08:12:56		2		997	Solevu	6		2019-09-25 14:21:24	1				1	0	0	1	0	0	9		9	uuid:8d3b0da6-b790-45ce-8a0f-626e0498bacf/RSR1	Samuela Namuatabu Nasilasila	Taina Katonione	Semi Moceituba	Sera Korolala	SEREIMA DABALA	Sevanaia Nabilinaisau	Taina Katarione	Samuela Joel Nasilasila	Adi Emali Lewaitoko													120	0	20	0	20	0
2019-10-02 08:13:00		2		997	Solevu	6		2019-09-25 15:07:59	1				1	1	0	1	0	1	5		5	uuid:045a5a20-a009-429e-b72d-08b38d84b72d/RSR1	Ratu Nemani Lalabalavu	Iliseva Nasau	Alane Nasara	Adi Kalesi Cagibulanilawa	Merewai Naivoli																	250	0	0	70	0	0
2019-10-02 08:16:13		2		997	Solevu	6		2019-09-25 19:21:26	1				1	1	0	1	0	1	10		10	uuid:04fb0e6b-8d02-4e29-870a-d68da0e24f55/RSR1	Kinisemere Nai	Samuela Bulivonovono	Evisaki Naitoko	Sikeli Daveta	Meresisi Sokoveti	Kinisemere Nai	Inia Bulivonovono	Netani Qai	Alena Tikolevu	Alanieta Rasala												100	0	50	50	0	0
2019-10-02 08:16:18		2		997	Solevu	6		2019-09-25 20:56:36	1				1	0	0	1	0	1	7		7	uuid:1a64e8a5-4699-4c73-b9be-d82d0628af5c/RSR1	Simeli Gonewai	Rusila Marama	Delainukuwale Gaunavou	Arieta Latu	Sikeli Gonewai Junior	Joeli Tikolevu	Aliti Bale															300	50	0	0	0	0
2019-10-02 08:16:21		1		7		6		2019-10-01 14:29:43	1				1	0	0	1	0	1	4		4	uuid:d7446340-e939-41e9-a7c9-5c6c8fcd1643/RSR1	Atunaisa Vucago	Elenoa Vucago	John Tokotasi	Avenai Vucago																		85	6	0	0	0	35
2019-10-02 08:16:25		1		7		6		2019-10-01 15:15:17	1				1	0	0	1	0	0	4		4	uuid:f6b90b78-0d44-41fb-acb2-083c1ac321ff/RSR1	Tavaita Tanoa	Timoci Nakukaimasa	Peniyasi Naituqe	Lesi Naivalu																		200	50	0	50	0	50
2019-10-02 08:23:01		1		4		2		2019-10-01 14:12:35	1				1	1	0	0	0	1	7		7	uuid:f4ab351b-af06-43c4-afe1-0fa679fa118b/RSR1	Mereseini Mata	Laisiasa	Keleni	Miliseini	Laisa	Samuela	997															120	20	0	15	0	10
2019-10-02 08:23:08		1		4		2		2019-10-01 14:47:51	1				1	1	0	1	1	1	5		5	uuid:e48aabc7-736e-4a7f-8922-055416716e27/RSR1	Jolame kubu	Repeka kunaleca	Viniasi	Iliesa	Alani Nasara																	200	20	0	50	0	0
2019-10-02 08:23:14		1		4		2		2019-10-01 15:27:03	1				1	0	0	1	0	1	4		4	uuid:0d9a124c-669f-4d3b-a25f-5c5a5a1488cf/RSR1	Savanaca Sovalevu	Emily Tuvaturogo	Luisa Bese	Loata																		80	20	0	16	0	30
2019-10-02 08:23:19		1		4		2		2019-10-01 15:57:09	1				1	1	0	0	0	0	4		4	uuid:e6192afd-cea1-4b08-a8a2-22c66c8bf44a/RSR1	Isikeli	Mervaka	Taniela	Kaciciwawa																		100	20	0	20	0	15
2019-10-02 08:23:47		2		997	Yaro	6		2019-09-26 13:57:36	1				1	1	0	1	0	1	3		3	uuid:4c7d8ad0-82bf-428d-82ee-111d5aaed203/RSR1	Vilikesa Ramaqa	Mitieli Rokoua	Samuela Masi																			0	0	0	0	0	0
2019-10-02 08:23:52		2		997	YARO	6		2019-09-26 15:04:01	1				1	0	0	1	1	1	8		8	uuid:698e4e4d-92e5-42f1-858e-a95aa197ab6b/RSR1	Tarusila Mata	Inia Nabou	Angela Nabou	Vika Batiluva	Naomi Tabua	Lasarusa Buli	Viliame Bilo	Hadasa Nabou														250	200	50	50	0	50
2019-10-02 08:24:00		2		997	Yaro	6		2019-09-26 15:56:52	1				1	1	0	1	1	1	3		3	uuid:9fbafc0c-9370-425a-b74b-d81e68c13e8d/RSR1	Vilikesa Ramaqa	Ragone Rara	Varanisese Qoro																			100	0	0	0	0	0
2019-10-02 08:24:06		2		997	Yaro	6		2019-09-26 16:38:43	1				1	1	0	0	0	1	5		5	uuid:b5a69cff-59af-408a-b6cd-472ea38be814/RSR1	Samuela Nailesu	Radini Vatawa	Wiliame Nailesu	Samuela Nailesu	Maikeli Nailesu																	100	100	0	0	0	0
2019-10-02 08:24:12		1		7		6		2019-10-01 15:41:32	1				1	0	0	0	1	0	2		2	uuid:d025c155-fb1f-4975-a946-d3aa4738c6fb/RSR1	Sainiana Tabualevu	Napolioni Adoni Rabailiku																				80	20	0	20	0	20
2019-10-02 08:24:17		1		7		6		2019-10-01 16:12:39	1				1	0	0	1	0	0	6		6	uuid:20ba34e5-cf8b-400e-a77a-5549287d0434/RSR1	Savenaca Vakaloloma	Litiana Raquita	Usaia Buluabu	Mereoni Weliweli	Savenaca Baleiwai	Ilaisa Tubuna Russell																100	10	0	20	0	20
2019-10-02 08:25:03		1		7		2		2019-10-02 14:23:26	1				1	1	0	1	1	1	8		8	uuid:adf63395-ca76-46bd-a2d9-970c714e4ffc/RSR1	Maika Tumanaika	Setaita	Losalini	Semisi	Vaolina	Livai	Josefa	Litia Gracen														300	20	0	20	0	0
2019-10-02 08:25:09		1		7		2		2019-10-02 15:16:12	1				1	0	0	1	0	0	3		3	uuid:d1a8e21c-b59c-4ca6-bbd1-5f862f7c5a83/RSR1	Kefu	Elina	Naisi																			200	20	0	20	20	20
2019-10-02 08:25:14		1		7		2		2019-10-02 15:37:45	1				1	1	0	1	0	0	2		2	uuid:130d4c2d-83b1-42c8-a647-3cf2e1f8440d/RSR1	Eapi	Mere																				100	20	0	20	0	20
2019-10-02 08:25:18		1		7		2		2019-10-02 16:01:32	1				1	1	0	1	0	1	6		6	uuid:9361ae67-3042-49c8-ab3b-0fe9de6afb5b/RSR1	Filimone Matewai	Ulamila	Amalaini	Esala	Usa	Jone																300	50	0	0	0	20
2019-10-02 08:25:22		1		7		2		2019-10-02 16:36:41	1				1	1	0	0	0	0	1		1	uuid:e068ac8e-967a-4da3-aac9-1f61d2b3c9e4/RSR1	Neivoti																					150	20	0	20	0	20
2019-10-02 08:39:33		1		2		3		2019-09-24 20:44:56	1				0	1	0	1	1	0	7		7	uuid:e2c99ea0-30b0-45e1-9573-2ffaf12efbb4/RSR1	Luisa Nailoaloa	Litiana Rakula	Jovesa Natadra	Lotaini Lewarara	Meriama Causala	Kaliova Caucau	Anamaria Tukana															400	100	50	100	0	0
2019-10-02 09:04:48		1		4		4		2019-09-30 22:12:19	1				1	0	0	0	0	1	4		4	uuid:759d07a8-936d-4c7a-b68d-2b36f351c628/RSR1	Semi	Makelesi toki	Emosi	Aisea																		100	30	0	20	0	0
2019-10-02 09:04:54		1		4		4		2019-09-30 23:28:19	1				1	0	0	0	0	1	6		6	uuid:fadad76c-9be6-44b5-819c-9021cc5d5f0f/RSR1	Emosi	Butani	Asinate	Kitione	Vaolina	997																200	50	0	35	0	0
2019-10-02 09:04:58		1		4		4		2019-10-01 00:21:44	1				1	1	0	1	0	1	6		6	uuid:595b3769-b1b1-42cd-a969-fbb212d7d0a9/RSR1	Kidione Mokini	Senmeliana Nadroi	Litiana lowa lewanimoni	Waisake Raka	Rachel	997																100	20	0	40	0	0
2019-10-02 09:05:03		1		4		4		2019-10-01 01:08:41	1				1	0	0	0	0	1	3		3	uuid:1ff77ec7-354f-4f29-8a4d-205c2a1ec704/RSR1	Edwade Barakuta	Timairaia	Josaia Nadika																			50	10	0	15	0	15
2019-10-02 09:05:43		1		0		15		2019-09-26 22:50:17	1				1	0	0	1	1	1	3		3	uuid:0556d49e-4a4a-40a1-8310-01de09e95a74/RSR1	Esili Cavulaca	Solomoni Cokotuiqele	Timaima Seniyaqona																			100	0	0	0	0	0
2019-10-02 09:05:49		1		3		15		2019-09-27 02:51:25	1				1	1	0	1	1	0	4		4	uuid:72b467cf-41f9-4a00-ad56-bc258f1d449f/RSR1	Seremaia Nakoula	Makereta Kaukirewa	Tevita Navosadina	Viliame Tiritiri																		120	10	0	24	0	0
2019-10-02 09:05:55		1		997	Nakorokuka	15		2019-09-29 22:26:25	1				1	0	0	0	1	1	4		4	uuid:449493d0-7edc-4417-b9ec-35db9121237d/RSR1	Jone Natava	Taraivini Manusasa	Sainimere Ladiku	Ratu Meli Nagusa																		80	20	0	20	0	0
2019-10-02 09:06:02		1		13		15		2019-09-29 23:26:07	1				0	0	0	0	0	1	8		8	uuid:5c48b718-f031-4bcc-97a6-6169e48cf650/RSR1	Resina Lotawa	Reavi Liva	Waisele Kafu Raitavuwai	Vive Tokalau	Merewai Tagitagivula	Esavia Taruvola Nabia	Unaisi Resina Ralagi	Seraseini Marama														80	50	0	50	0	0
2019-10-02 09:06:08		1		997	Nakorokula	15		2019-09-30 00:32:35	1				1	1	0	0	0	1	4		4	uuid:1c6b03a3-21d4-4d55-93d9-7c63997fc872/RSR1	Simeli Bua Naholo	Meredani Sesenabaravi	Ivamere Naholo	Maleli Talesetuva																		40	10	0	20	0	0
2019-10-02 09:06:11		1		997	Nakorolevu	15		2019-09-30 02:09:41	1				1	0	0	1	1	1	8		8	uuid:6ac39174-c9b0-47b1-b1c8-6e05fd671e6f/RSR1	Ilaitia Raseru	Seinimilia Raseru	Josaia Nakora	Taniela Tuirabe	Unaisi Navue	Seta Caginivanu	Sereima Qumqum	Seremaia Solotabua	997	997												80	40	0	20	0	0
2019-10-02 09:06:18		1		4		15		2019-09-30 22:18:13	1				1	1	0	1	0	0	6		6	uuid:2fed1e98-769c-494e-85b0-f0307fb3e591/RSR1	Marika Nasorowale	Katalina Sine	Mereavu Namulo	Anaseini Bolakoro	Rupeni Nisere	Timaleti Gale																80	4040	0	40	40	0
2019-10-02 09:06:23		1		4		15		2019-09-30 23:11:18	1				1	0	0	1	0	0	6		6	uuid:57c492dd-4eba-4bfa-8786-828bdee758c0/RSR1	Maika Sivo	Maleti Luitase	Josefa Banuve	Arieta Loa	Mataiasi Rabulo	Osea Tuleba																80	40	0	40	0	10
2019-10-02 09:06:26		1		4		15		2019-09-30 23:55:04	1				1	0	0	1	1	0	4		4	uuid:92b3639b-3217-41f8-90cb-5659205b4b99/RSR1	Alitia Tenia	Joni Tikovolimainamibia Kulavere	Litea Ledua	Joni Blessed Kulavere																		50	50	0	50	0	20
2019-10-02 09:06:32		1		4		15		2019-10-01 00:43:20	1				1	0	0	0	1	1	5		5	uuid:42269d14-9c64-49aa-8f90-a1dc8f5fd294/RSR1	Ratu Saula Maiyale	Alumita Dimaiviti	Akisi Naivalu	Alena Mata	Nemani Moro																	40	2	0	10	0	0
2019-10-02 09:06:37		1		997	Yadua	15		2019-10-01 22:44:33	1				1	1	0	1	0	1	10		10	uuid:b8609621-094a-4f0a-9f7a-3eb6e2f876e7/RSR1	Sakiusa Gavidi	Ulamila Gavidi	Tevita Nakaukilagi	Nanise Sadreu	Sakiusa Gavidi	Sakiusa Nakaukilagi	Kitione Wainiqolo	Varanisese Nameha	Marika Kuriyalavou	Ana Galo												100	20	20	50	0	0
2019-10-02 09:06:41		1		997	Yadua	15		2019-10-01 23:51:43	1				1	1	0	1	1	1	6		6	uuid:eb94f81e-bf1f-4cd1-9ec1-802767d00d61/RSR1	Paula Biautubu	Vilikesa Kalou	Kereni Fugasinu	Litia Naivucu	Miriama Camailakeba	Vili Biautubu																120	40	0	50	0	0
2019-10-02 09:06:47		1		997	Yadua	15		2019-10-02 00:44:56	1				1	1	0	1	1	1	3		3	uuid:9a85cdfa-11da-4a83-bfdb-e3c13f87c2d0/RSR1	Ratu Semi Davui	Mereani Lewaniqaqa	Simione Tui																			80	40	0	0	0	0
2019-10-02 09:06:53		1		997	Yadua	15		2019-10-02 01:17:19	1				1	1	0	1	0	1	6		6	uuid:c29abae4-6658-4f0c-bdb6-9990fd2603ad/RSR1	Ratu Meki Qainiuci	Adi Vosa Qaniuci	Kereni Vugasei	Mesulame Ratubola	Salanieta Naqera	Lice Ranuve																120	0	0	20	0	0
2019-10-02 09:26:55		997	Lautoka	7		4		2019-10-01 22:28:23	1				1	1	0	1	1	0	6		6	uuid:788f2fd5-1292-40aa-97a5-b95f71062a41/RSR1	Eroni matewai	Amalaini Kelea	Devida	Saivoro Donove	Didilia	Kedione wagavonovono																300	20	10	26	0	40
2019-10-02 09:27:00		997	Lautoka	7		4		2019-10-01 23:23:27	1				1	1	0	1	0	1	5		5	uuid:90ea05c1-4527-46cd-9de4-9129bbf4a497/RSR1	Poasa kovelai	Rigiete	Jone Ravuvu	Sinieli	Silovati																	150	0	0	60	0	40
2019-10-02 09:27:04		997	Lautoka	7		4		2019-10-02 00:05:26	1				1	1	0	0	0	1	6		6	uuid:6188f39a-88cd-49c1-a905-2601142ca287/RSR1	Kini wiliame	Reapi lasea	Watelini	Erami	Akanesi	Fhil																200	0	0	50	0	5
2019-10-02 09:27:14		997	Lautoka	7		4		2019-10-02 00:51:20	1				1	1	0	1	1	1	5		5	uuid:c9a026da-2c57-43ff-b996-b33daef7a8d9/RSR1	Jek Volavola	Luisa	Jazza Viramalua	Vani volavola	997																	300	50	0	67	0	50
2019-10-02 19:54:55		2		997	Cubi	7		2019-09-26 08:50:00	1				0	0	0	1	0	1	6		6	uuid:cacaf5d8-3c89-4ad5-9fcf-e722d7616a53/RSR1	Luvu	Katarina	Reijieli	Tuifine	Epeli	Meredaini																65	10	10	20	20	20
2019-10-02 19:55:02		2		997	Cubi	7		2019-09-26 09:36:45	1				1	0	0	1	1	1	7		7	uuid:509b8a81-f649-4b04-9ac9-4d9582cc6c11/RSR1	Vima	Sekove	Folau	Merewalesi	Jina	Vema	Seini															240	10	10	20	0	0
2019-10-02 19:55:09		2		997	Solevu	7		2019-09-26 12:48:55	1				1	0	0	0	1	1	4		4	uuid:d5ca5dac-52c5-4de2-b53f-58916462db6a/RSR1	Josefa	Bulou	Laisani	997																		240	10	10	20	20	20
2019-10-02 19:55:16		2		997	Solevu	7		2019-09-26 14:30:09	1				1	1	0	1	1	0	8		8	uuid:d5a2adb0-4437-4600-9ebd-cf73092c74d2/RSR1	Samuela	Paulini	Senijiki	Wiliam	Lice	Asenaca	997	997														200	20	20	20	20	20
2019-10-02 19:55:22		2		997	Solevu	7		2019-09-26 15:58:27	1				1	1	0	1	0	0	3		3	uuid:1264515d-51cb-4006-b4c3-86900ee81e48/RSR1	Sikeli	Elenoa	997																			100	10	10	0	0	10
2019-10-02 19:55:26		2		997	Solevu	7		2019-09-26 16:21:47	1				1	0	0	1	0	0	7		7	uuid:2db95625-373f-4ddd-a33d-eadf3a2c63f7/RSR1	Josefa	Kasanita	997	Samu	Anet	Anaseini	997															240	20	20	20	20	0
2019-10-02 19:55:32		2		997	Solevu	7		2019-09-26 16:53:38	1				1	0	0	1	0	1	5		5	uuid:1d54b236-399e-4924-8171-164feab0bc51/RSR1	Cakacaka	Jimaima	Peni	Aqela	Malakai																	80	10	10	15	15	15
2019-10-02 19:55:39		2		997	Yaro	7		2019-09-27 07:53:49	1				1	1	0	1	0	1	6		6	uuid:ae8bf7a8-de39-4e42-8594-37b3de165d96/RSR1	Ravuama	Salote	Nanise	Miriama	Ravuama	Makelesi																200	20	20	10	10	0
2019-10-02 19:55:44		2		997	Yaro	7		2019-09-27 08:27:59	1				1	1	0	1	0	0	7		7	uuid:a382abb7-d2fb-4f4b-acae-231ffb5ff501/RSR1	Netani	Marica	Karalaini	997	Luisa	Laisiasa	Vika															240	20	20	20	20	20
2019-10-02 19:55:48		2		997	Yaro	7		2019-09-27 08:44:13	1				1	1	0	1	1	0	4		4	uuid:26494848-248b-407a-87d7-b6c3488fb6aa/RSR1	Josefa	Nanise	Jonetani	Paulina																		100	10	10	10	18	0
2019-10-02 19:56:22		997	Malolo	997	Solevu	7		2019-09-25 13:07:40	1				1	0	0	1	1	1	2		2	uuid:d19f0b1e-92b0-4121-ad42-b86ca9bae016/RSR1	Paulini	Laitia																				150	20	0	15	0	0
2019-10-02 19:56:26		997	Malolo	997	Solevu	7		2019-09-25 13:47:32	1				1	1	0	1	0	1	4		4	uuid:c0cd8cb3-6fb6-44b4-9eac-05b2004bff91/RSR1	Maleli	Silo	Sailasa	Kara																		300	50	50	20	0	0
2019-10-02 19:56:30		2		997	Yaro	7		2019-09-27 09:21:18	1				1	0	0	1	0	0	4		4	uuid:00eca949-95c1-4fde-8e40-39e2c66a5c58/RSR1	Navi	Amele	Sovaia	997																		308	10	10	20	0	0
2019-10-02 19:56:33		2		997	Yaro	7		2019-09-27 09:59:53	1				1	1	0	1	0	0	5		5	uuid:1892ecaf-1c7f-4628-b930-7fa401289fb0/RSR1	Akisi	Iliesa	Merean	997	Serupepeli																	208	10	10	10	10	0
2019-10-02 19:56:37		1		997	Nakorokula	7		2019-09-30 08:09:37	1				1	1	0	1	0	0	5		5	uuid:d09a5cec-3e9f-459f-9dc6-98bae7195670/RSR1	Mereon	Vasiti	Waisea	Tevita	Mesake																	80	10	10	15	10	0
2019-10-02 19:56:41		1		997	Nakorokula	7		2019-09-30 08:57:19	1				1	1	0	1	0	0	5		5	uuid:1b9569b2-0f3a-4542-91a1-8fdec62ea869/RSR1	Tevita	Vinaisi	Salote	Emosi	Jeremaia																	50	10	10	10	18	0
2019-10-02 19:56:46		1		997	Nakorokula	7		2019-09-30 09:34:35	1				1	0	0	1	0	0	6		6	uuid:c845fb4a-ed20-4bed-a63d-391382404236/RSR1	Filipe Kubuyawa	Kali	Miriama	Arieta	Ratu Wame	997																208	20	20	15	0	10
2019-10-02 19:56:50		1		997	Nakorokula	7		2019-09-30 10:27:29	1				1	1	0	0	0	0	4		4	uuid:03f89616-3334-42ca-949a-0cc0c6338eef/RSR1	Navitalai	Amele	Varanisese	Sereima																		50	10	10	10	10	0
2019-10-02 19:56:54		1		4		7		2019-10-01 08:10:21	1				1	0	0	1	0	0	5		5	uuid:f51c7940-5bec-446f-a29a-fd8f47db8288/RSR1	Emosi	Arieta	Kalekini	Joana Momo yalewa	Meleako																	50	5	5	10	10	12
2019-10-02 19:56:58		1		4		7		2019-10-01 08:54:16	1				1	1	0	0	1	0	5		5	uuid:ad35ef9b-a86a-4ed1-b089-4ed8ac61bca3/RSR1	Sairusi	Salome	Mere	Asinate	Iliesa																	80	10	10	15	15	30
2019-10-02 19:57:01		1		4		7		2019-10-01 09:26:39	1				1	0	0	1	0	0	10		10	uuid:e80cf316-696b-4bb1-b333-192a41f2f2cd/RSR1	Jesoni	Wanise	Makelesi	Salome	Isaia	Elizabeth	Amelia	Makelesi	Savenaca	Salome												65	10	10	0	0	0
2019-10-02 19:57:06		1		4		7		2019-10-01 09:56:08	1				1	1	0	1	1	0	8		8	uuid:bdd517e3-ab8e-4dc4-a7d5-c98a0a14e979/RSR1	Peni	Sulueti	Aliti	Eroni	Elikimi	Suliana	Peni	Josefa														160	10	10	15	15	20
2019-10-02 19:57:28		997	Malolo	997	Solevu	7		2019-09-25 14:45:16	1				1	0	0	1	0	0	5		5	uuid:996d2149-ae68-4915-b30a-708b2a72f06b/RSR1	Josua	Mereoni	Vilimaina	Jone	Sevanaia																	150	0	0	50	0	20
2019-10-02 19:57:32		2		997	Solevu	7		2019-09-25 15:11:26	1				1	0	0	1	1	0	4		4	uuid:d2e01a60-dd17-4600-bce5-815b5cb937d4/RSR1	Ilami	Siteri	Sereima	Ilami																		350	0	0	0	0	30
2019-10-02 19:57:35		2		997	Solevu	7		2019-09-25 16:06:42	1				0	0	0	1	0	0	1		1	uuid:c71f721b-5b79-4a69-a2f4-eb6f207edfe8/RSR1	Manasa																					70	0	0	10	0	0
2019-10-02 19:57:39		2		997	Cubi	7		2019-09-26 07:32:50	1				1	0	0	1	0	0	4		4	uuid:4d552c27-5bd3-493b-a1b3-699ba4f76cbe/RSR1	Pita	Mereadani	Teupola	Tukana																		100	20	0	20	0	0
2019-10-02 19:57:43		2		997	Cubi	7		2019-09-26 07:59:21	1				0	0	0	1	1	1	3		3	uuid:ed0982b7-d862-40cf-b563-0cefa40d3402/RSR1	Jone	Naomi	Mereia																			230	10	10	20	20	20
2019-10-02 20:02:40		1		7		7		2019-10-02 08:49:22	1				1	0	0	0	1	0	7		7	uuid:4dd93cf3-13b1-4c5c-9381-ecd7ac13e6fe/RSR1	Ratu kini	Vaulina vaude	Adi mere	Ratu vula	Alumita tupou	Samuela	Petaua															100	10	10	15	15	15
2019-10-02 20:02:45		1		7		7		2019-10-02 09:12:06	1				1	1	0	1	1	0	7		7	uuid:d6e45395-cc59-4321-848a-d5ee5cfb86c8/RSR1	Ratu vula	Biri	Maca	Ratu kini	Rparama	Meredan	Josua															150	10	10	10	10	15
2019-10-02 20:02:51		1		7		7		2019-10-02 09:37:17	1				1	1	0	1	0	0	2		2	uuid:8603bef1-9373-4ab6-ba6c-f616fb76eb60/RSR1	Mosese	Salote																				120	10	10	10	15	15
2019-10-02 20:02:56		1		7		7		2019-10-02 10:11:39	1				1	0	0	1	0	0	2		2	uuid:37b1caff-7c3f-4843-a9ad-9d3eb9fe0165/RSR1	Melaia	Iliana																				50	10	10	0	0	0
2019-10-02 20:03:00		1		7		7		2019-10-02 10:57:21	1				1	1	0	1	0	0	5		5	uuid:6e1ff40e-e14f-4506-8e28-e7d2ddbd02d5/RSR1	Apiaalome	Setaita	Viniana	Lesly jane	Apisalome																	100	0	0	10	10	0
2019-10-03 01:00:29		2		997	Yanuya	8		2019-09-29 23:23:44	1				1	0	0	1	0	1	5		5	uuid:b6c89a32-e02f-4acb-98e5-56d86e28b2f2/RSR1	Eneriko	Vani	Ave	Nopolioni	997																	140	15	0	20	0	0
2019-10-03 01:01:14		2		997	Yanuya	8		2019-09-30 00:24:04	1				1	1	0	1	0	1	8		8	uuid:582e89dc-bc5e-4812-b046-edc78296e0da/RSR1	Jone Rabalolo	Paulina Tiviri	Atama Tora	Elesi	Tomasi	Vaulina Tiviri	Atama	Joseva														100	0	0	15	0	0
2019-10-03 01:01:53		2		997	Yanuya	8		2019-09-30 03:18:30	1				1	1	0	1	1	1	8		8	uuid:9810350b-54f4-4ded-874f-4c1f40362bef/RSR1	Epeli Ravouvou	Laota Lenao	Josefa Serelomi	Karalani Neinoka	Kasanita	Jiesi Saukuru	Epeli Ravuvu	Tevita Tora														200	40	0	0	0	0
2019-10-03 01:02:01		2		997	Yanuya	8		2019-09-30 04:30:46	1				1	1	0	1	1	1	5		5	uuid:fb9fc125-8d08-45ec-9b47-f049c729a45c/RSR1	Kalivero Sotava	Jokaveti	Laisiasa	Mere	Malakai																	100	50	0	12	0	0
2019-10-03 01:02:20		2		997	Yanuya	8		2019-09-30 21:08:56	1				1	0	0	1	1	1	5		5	uuid:808c459d-d2db-4e3e-9f54-1a5e6ffc297d/RSR1	Teimiri	Kiti	Lesu	Sekove	Sala																	100	20	0	30	0	0
2019-10-03 01:02:27		2		997	Yanuya	8		2019-09-30 22:31:32	1				1	1	0	1	0	1	7		7	uuid:1890199f-058c-40af-8c23-0d3f9417b2ad/RSR1	Epeli Ravouvou Driu	Merelita	Vilikesa	Aporosa	Epeli	997	997															50	20	0	30	0	0
2019-10-03 01:02:32		2		997	Yanuya	8		2019-10-01 02:30:41	1				1	1	0	1	1	1	5		5	uuid:e8e97b68-1304-4a7a-b584-34d2932181a4/RSR1	Veniasi	Lewaniqaqa Nai	Litia Lewatu	Asinate	Lanieta																	130	25	0	0	30	0
2019-10-03 01:02:42		2		997	Yanuya	8		2019-10-01 03:49:36	1				1	0	0	1	0	1	5		5	uuid:ecc1bcd0-b154-4cb0-a864-50cff1c2619d/RSR1	Samuela Jeke	Sera Adi	Serewaiya Lolo	Avisake Vakaloloma	997																	200	50	0	20	0	0
2019-10-03 01:03:48		2		997	Tavua	8		2019-10-01 21:58:34	1				1	1	0	1	0	1	5		5	uuid:e9f13bb9-a6d6-4eed-a0c3-f3c0af5325e1/RSR1	Peni Sonewa	Karalaini Lutuleca	Peni Junior	Tubutubu	Easter Faith	997																120	10	0	0	0	0
2019-10-03 01:04:16		2		997	Tavua	8		2019-10-01 23:06:47	1				1	0	0	1	0	1	3		3	uuid:eaad53fa-b990-4f2c-a1a8-c5bf623b1239/RSR1	Ulaiasi Rasolosolo	Teresia	Raiapi																			100	20	0	15	0	0
2019-10-03 01:04:45		2		997	Tavua	8		2019-10-02 02:37:20	1				1	1	0	1	0	1	4		4	uuid:de42163d-bb5f-412d-9407-3cd76e914974/RSR1	Koliniosi Siganisucu	Raiapi Mata	Asenati Uamai	Lavenia Adi																		150	40	0	15	0	0
2019-10-03 01:05:12		2		997	Tavua	8		2019-10-02 20:19:27	1				1	1	0	1	0	1	8		8	uuid:e39da8fb-57f1-4e72-a17a-c9ccdc437cfc/RSR1	Viliame Tuivunilagi	Raiapi Lolo	Moriti Nairambo	Manoa	Viliame Jale	Amele	Voulini Lewasea	Milika Galo														150	100	0	0	80	0
2019-10-03 01:05:29		2		997	Tavua	8		2019-10-02 22:15:27	1				1	1	0	1	1	0	4		4	uuid:b429da78-8810-4793-9837-b6316c4125da/RSR1	Tevita Ravuso	Seruwaiya Vatulawa	Vikaili	Lusiana																		150	20	0	0	0	0
2019-10-03 03:12:44		1		997	Lomawai	9		2019-10-02 22:11:01	1				0	0	0	0	0	1	3		3	uuid:33cf5c40-4ed8-4040-868b-d4f8b5996f8c/RSR1	Neumi Tongivi	Torika Udoudo Tongivi	Kasanita Rowau																			100	20	0	20	0	0
2019-10-03 03:12:48		1		997	Lomawai	9		2019-10-02 23:25:01	1				0	0	0	0	1	0	3		3	uuid:d9fb6125-6a29-4721-8bbb-1c2dfb7b1cec/RSR1	Sereana Naivolasiga	Mereani Raiyacarogo	Ifiraimi Vinau																			120	20	0	20	0	0
2019-10-03 03:12:54		1		997	Lomawai	9		2019-10-03 00:01:49	1				1	0	0	1	0	1	3		3	uuid:7c029980-dd91-4aa3-84ea-c08aedaff6dd/RSR1	Waisale	Salote	Alumita	997																		160	20	0	40	0	0
2019-10-03 03:12:59		1		997	Lomawai	9		2019-10-03 00:30:46	1				0	0	0	1	0	0	4		4	uuid:dd20a2ef-e9a2-4826-9726-59af743f27ec/RSR1	Inia Maraw	Raijeli Marama	Merewalesi	Inia Konhuto																		250	20	0	100	0	0
2019-10-03 03:29:06		1		2		3		2019-09-25 01:39:48	1				0	1	0	1	1	1	4		4	uuid:47e2aed1-8216-4607-b9a1-7c9e97103685/RSR1	Arieta Naninai	Sereima Senivono	Tukana Napolioni	Asenata Liku																		200	20	0	50	0	0
2019-10-03 04:15:16		1		2		3		2019-09-25 02:41:58	1				1	1	0	1	1	1	5		5	uuid:1070ffb1-b981-47b3-97da-486595433daa/RSR1	Ifereimi Namanulava	Taraivina Liku	Milika Suka Ravuelaca	Alumeci Delaibatiki	Jacob Lomani																	150	10	0	30	0	0
2019-10-03 05:57:11		1		997	Lomawai Village	10		2019-10-02 21:54:23	1				1	0	0	0	1	1	5		5	uuid:12bb8087-5a67-4987-a5e9-9057ada8ad4a/RSR1	Sairusi	Vaulina	Salote	Senimelia	Meli																	120	0	10	10	0	0
2019-10-03 05:57:17		1		997	Lomawai	10		2019-10-02 23:35:10	1				1	1	0	1	0	0	5		5	uuid:bba19a8e-85ca-4dfc-8d69-5814ce9e6c86/RSR1	Tevita	Aliti Valatava	Tarosila Natalawa	Arieta Vaka	Aisake Wame Korovou																	100	0	0	25	0	0
2019-10-03 12:48:24		1		3		3		2019-09-25 22:46:09	1				1	1	0	1	0	0	2		2	uuid:6ce91e11-8f0f-4644-b2a2-95dc17aceb58/RSR1	Apisai Navuoro	Makarita Maria																				100	30	0	25	0	15
2019-10-03 12:48:31		1		3		3		2019-09-25 23:26:36	1				1	1	0	0	0	0	4		4	uuid:ad90928f-a6a2-4560-93dd-7abc43de3bd5/RSR1	Vasenai Lewanikoro	Jonatani Tamaliso	Inise Lopes	Emosi Ratuguva																		200	15	0	20	0	0
2019-10-03 12:48:37		1		3		3		2019-09-26 00:31:16	1				1	1	0	1	0	0	6		6	uuid:a8b75c91-619a-4f54-8189-c0e79ab4e88e/RSR1	Atunaisa Matanisiga	Daiana Tabua	Apenisa Lomawai	Noa Tuvuniwai	Senimili Navolau	Apenisa Lomawai																300	70	0	30	0	0
2019-10-03 23:58:22		2		997	yarolevu	997	heng	2019-10-03 22:21:40	1				1	0	0	1	0	1	6		6	uuid:ec1f3670-e76b-4bc7-9b03-c3d303264de9/RSR1	Jone sau	Laisa Bale	Luisa	Makelesi	Emosi	997																400	25	0	25	0	0
2019-10-04 03:00:57		1		997	Lomawai	7		2019-10-03 08:40:52	1				1	0	0	1	1	1	4		4	uuid:ebe0d66e-9c65-430d-99fc-fbc3d25234f2/RSR1	Eroni	Daiana	Kinisimere	Poate																		100	0	0	10	0	0
2019-10-04 03:01:03		1		997	Lomawai	7		2019-10-03 09:09:52	1				0	1	0	0	0	0	6		6	uuid:0a8f9b20-ac26-4765-aaa0-517ae62dc169/RSR1	Semisi	Elena Nakoava	Sikeli	Seru	Mirama	Serupepeli 2																200	0	0	15	15	15
2019-10-04 03:01:06		1		997	Lomawai	7		2019-10-03 09:22:22	1				1	1	0	1	0	0	4		4	uuid:2f956af2-ecce-4d6a-a4b2-d544b2806412/RSR1	Suliasi Vatoga	Iliseva	Saivora	Luisa Taufa																		150	0	0	15	15	15
2019-10-04 03:01:11		1		997	Lomawai	7		2019-10-03 09:38:39	1				1	1	0	0	1	0	4		4	uuid:6282c34e-83f3-4b27-8cca-1d17e537417b/RSR1	Inosi	Seleima	Samuela	Asinate																		20	0	0	0	0	0
2019-10-04 03:01:15		1		997	Bavu	7		2019-10-04 08:39:59	1				1	0	0	1	0	0	6		6	uuid:21078217-d565-4c42-9124-53cfc20ca5a9/RSR1	Rahila	Litea	Veranaisi	Apimelek	Ana	Talica																90	5	5	15	15	15
2019-10-04 03:01:20		1		997	Bavu	7		2019-10-04 09:07:04	1				1	0	0	0	0	0	2		2	uuid:b65cf72e-642d-46ee-b363-6700c01c8ec4/RSR1	Vuniani	Apisai																				30	0	0	0	10	0
2019-10-04 03:01:25		1		997	Bavu	7		2019-10-04 09:22:41	1				1	0	0	1	0	0	5		5	uuid:e1a5e5a0-c298-4f7d-b512-3d0f0cb3ed22/RSR1	Alipate	Tavenisa Gale	Elenoa	Apisai Naboro	Junior																	100	5	5	15	15	10
2019-10-04 03:01:27		1		997	Bavu	7		2019-10-04 09:41:16	1				1	1	0	1	0	0	3		3	uuid:9678fbe7-1a86-4e23-8dcc-582e5fd4dcc1/RSR1	Atama	Senimelia	Mele																			75	0	0	15	15	15
2019-10-04 04:01:20		1		997	Bavu	9		2019-10-03 22:45:26	1				0	0	0	0	0	0	4		4	uuid:e21ff95f-6247-422f-954d-c414531f81b9/RSR1	Salote	Evamere	Sunia	Viliame																		60	20	0	10	0	0
2019-10-04 04:01:24		1		997	Bavu	9		2019-10-03 23:18:15	1				1	0	0	1	1	0	8		8	uuid:0cf006c7-089b-46d0-9f10-f0b1364cd5bf/RSR1	Rusiate	Laisa	Aisake	Timaima	Josevini	Natakora	Aliti	Makelesi														120	40	0	40	0	30
2019-10-04 04:01:27		1		997	Bavu	9		2019-10-03 23:52:26	1				1	0	0	0	0	0	7		7	uuid:4491d2b5-a71f-4433-bdf9-f1ef5820275b/RSR1	Manoa	Nikeri	Sikeli	Amini	Ivamere	Simeli	Vilimaina															120	0	0	40	0	20
2019-10-04 04:01:33		1		997	Bavu	9		2019-10-04 00:35:28	1				0	0	0	0	1	0	2		2	uuid:08b5b706-1482-4769-a355-c745d109c4bb/RSR1	Jone Matatolu	Mereisi Voli Matatolu																				100	20	0	40	0	20
2019-10-04 04:05:47		1		997	Lomawai	1		2019-10-02 23:03:43	1				1	1	0	0	0	0	4		4	uuid:8f3777d1-c009-4dd9-886b-3a36352c4464/RSR1	Viliame Nabulivou	Sainiana Katonitabua	Amenio Nasalo	Ilikena Masi																		100	0	0	0	0	60
2019-10-04 04:05:53		1		997	Lomawai	1		2019-10-02 23:35:55	1				1	1	0	1	0	0	2		2	uuid:51664594-f92b-474a-b38e-bd3f57b2015a/RSR1	Serupepeli Tabualevu	Luisa Rasoki																				100	0	0	50	50	30
2019-10-04 04:05:58		1		997	Lomawai	1		2019-10-03 00:03:05	1				1	1	0	1	0	1	3		3	uuid:6917a7b5-726c-4917-9643-588465118f10/RSR1	Akuila vagalau	Sesenieli dritu	Grace Salusalu																			300	50	0	50	0	0
2019-10-04 04:06:04		1		997	Lomawai	1		2019-10-03 00:36:26	1				0	0	0	1	0	1	5		5	uuid:8f138642-1862-4575-b300-6cd1b99e8a47/RSR1	Kurilagi	Sereana tuimala	Losalini gibson	Makereta kurilagi	Tania aliti																	200	20	0	0	0	0
2019-10-04 04:06:08		1		997	Bavu	1		2019-10-03 22:40:49	1				1	1	0	1	0	0	4		4	uuid:6800a56d-5f39-4953-8523-49b73e199879/RSR1	Simeli degei	Susana matasiga	Elenoa vuki	Vaulina saint John																		200	50	50	50	0	80
2019-10-04 04:06:13		1		997	Bavu	1		2019-10-03 23:04:27	1				1	1	0	1	0	0	2		2	uuid:5082a6dc-24f1-4901-913f-a23659e3c746/RSR1	Sailosi dawai	Asinate Marama																				140	20	0	26	0	0
2019-10-04 04:06:18		1		997	Bavu	1		2019-10-03 23:24:06	1				1	1	0	1	0	1	6		6	uuid:28592d54-ab58-46d2-bb9b-06fe5d2d4553/RSR1	Joseva dumuivalu	Apete Naisa	Mosese maone	Merelita seniuci	Salote tabua	Jokaveti naqera																140	20	0	50	0	0
2019-10-04 04:06:22		1		997	Bavu	1		2019-10-04 00:22:36	1				1	1	0	1	0	1	6		6	uuid:46790c6a-6efa-4144-a450-f1c8cb9d811a/RSR1	Joseva duguivalu	Sainiana lewavola	Sailosi dawai	Avete Naisi	Karalaini Nabure	Atelaite Ralagitabua																180	0	0	0	0	30
2019-10-04 19:13:41		1		3		3		2019-09-26 02:19:50	1				1	1	0	1	0	1	5		5	uuid:e9398cf4-1418-42a5-b7b8-8bcce6ade77f/RSR1	Isikeli Nahongo Veinau	Rachely Veinau	Semi Tuivonovono Lasei	Marika Veinau Lasei	Amalaini Kulani																	180	0	10	60	0	40
2019-10-04 19:13:48		1		0		3		2019-09-26 22:36:16	1				1	0	0	1	1	1	8		8	uuid:5eeaf351-937d-4d33-ab39-63fa5dc74e8f/RSR1	Josiah Navica	Makosoi Biu	Ana Talia	Abele Navecena	Josiah Lutuibaravi	Rasina Marama	Viliame Erenavula	Lorima Paula														160	5	0	30	0	0
2019-10-04 19:24:30		1		3		3		2019-09-27 02:59:01	1				1	1	0	1	0	0	7		7	uuid:9a80e3c7-a675-4334-bcd2-0652d70be6f6/RSR1	Atunaisai Anakula	Milika Vuni	Sivaniolo Naqesa	Tima Ratuyalewa	Asaeli Saravanua	Atunaisa Ralia	Eroni Vuli															200	0	0	150	0	0
2019-10-04 19:39:01		2		997	Yanuya island	3		2019-09-29 03:03:20	1				1	0	0	0	1	0	2		2	uuid:e88fe7b8-886b-413e-90f2-9694b6d1612f/RSR1	Mitieli Veidreyaki	Josephine Venice Sayabo																				20	70	0	12	0	0
2019-10-05 00:27:12		1		997	Yadua	13		2019-10-01 22:38:54	1				1	0	0	1	0	1	10		10	uuid:3aaea43e-da34-4b9d-81f7-79eabf7361cc/RSR1	Verenaisi	Aesake	Make	Naibuka	Semisoni	Nimilote	Aepi	Senimere	Ratuva	Wati												997	997	0	0	0	0
2019-10-05 00:27:18		1		7		13		2019-10-01 23:39:27	1				1	1	0	1	1	1	10		10	uuid:8a5cbee2-87e5-4dc0-8b27-e294eccd25bc/RSR1	Livai	Ilisoni	Adi	Tomasi	Agi	Iliasa	Api	Isikeli	Iliasa	Wame												100	30	0	0	0	0
2019-10-05 00:27:23		1		7		13		2019-10-02 00:15:47	1				0	0	0	1	0	1	3		3	uuid:94611a63-214a-4ed1-9f93-9d4e17fd35dc/RSR1	Kulae ra iyawa	Marica	Tomasi																			250	20	0	0	0	0
2019-10-05 00:27:26		1		7		13		2019-10-02 01:07:19	1				1	0	0	1	0	0	6		6	uuid:061207ad-19f4-4fbe-8227-7e6a59fd3739/RSR1	Silin	Sera	Sanaila	Vani	Ratu	Mereani																200	70	0	0	0	0
2019-10-05 00:27:28		1		997	Lomawai	13		2019-10-02 22:07:55	1				1	0	0	1	1	1	8		8	uuid:c01b712b-e801-4e2a-a293-da4e02a5f47b/RSR1	Sereima	Isoa	Tarosila	Silovateniwasa	Aviisake	Anareta	Navi	Veta														70	10	0	0	0	0
2019-10-05 00:27:33		1		997	Lomawai	13		2019-10-02 23:43:27	1				1	0	0	1	1	1	3		3	uuid:a7b73760-0c5a-4b39-be4a-8dcf4f884b5d/RSR1	Tarusila	Poate	Remivani																			100	20	0	0	0	0
2019-10-05 00:27:36		1		997	Bavu	13		2019-10-03 22:06:21	1				1	1	0	1	0	0	7		7	uuid:9250b353-6119-440d-9412-6932c92d0a83/RSR1	Losana	Maika	Vasiti	Tomasi	Alumita	Senimelia	Vani															100	20	0	20	0	20
2019-10-05 00:27:40		1		997	Bavu	13		2019-10-03 23:11:27	1				1	1	0	0	0	0	6		6	uuid:81396193-5b2d-4633-97f0-7cb2ed9323ad/RSR1	Monica	Jolame	Semi	Akanisi	Melaia	Mili																100	0	0	0	0	20
2019-10-05 00:27:43		1		997	Bavu	13		2019-10-03 23:42:42	1				1	0	0	1	0	0	5		5	uuid:c9d9ee63-7b5b-4372-89c4-b0b6ec31957b/RSR1	Aisake	Atelini	Tima	Siki	Laisa																	150	50	0	20	0	30
2019-10-05 00:27:47		1		997	Bavu	13		2019-10-04 00:35:48	1				1	1	0	1	0	0	4		4	uuid:701ab9da-7326-4505-9889-8ad99e7b0811/RSR1	Rusiate	Siterii	Taniela	Liviana																		120	0	0	0	0	0
2019-10-05 00:34:25		2		997	Yanuya island	3		2019-09-30 00:11:56	1				1	0	0	1	0	1	5		5	uuid:f60c23ee-7cc2-4965-a1e9-d343ca82f859/RSR1	Sevanaia Varani	Lavinia Adi	Kulae Adi	Mere Taiti	Lavinia Nasogiri																	120	20	0	30	0	0
2019-10-05 00:43:42		1		997	Bavu Village	10		2019-10-03 22:18:02	1				1	1	0	1	0	0	7		7	uuid:7f40eec7-c447-40e8-b8b7-0060eb6b2ad8/RSR1	Sakenasa	Atelini Navatu	Etuate Nakalevu	Sairusi	Epeli	Tevita	Seru															250	10	0	40	0	0
2019-10-05 00:43:47		1		997	Bavu Village	10		2019-10-03 23:33:45	1				1	0	0	1	0	0	3		3	uuid:8b439d9a-105c-4a61-85f5-c73651d00947/RSR1	Jone	Mereoni	Salote																			50	0	0	15	0	0
2019-10-05 00:43:52		1		997	Bavu Village	10		2019-10-03 23:40:00	1				0	1	0	1	0	0	3		3	uuid:e6b50220-4484-4e04-b303-e8040395980f/RSR1	Rupeni	Joana	Siteri																			70	15	0	25	0	0
2019-10-05 00:51:19		2		997	Yanuya island	3		2019-09-30 01:08:50	1				1	1	0	0	0	1	5		5	uuid:87c14e00-6b13-4aef-8192-0044b46f1b5d/RSR1	Laisiasa Vuniivi	Luisa Tiki	Ralagi Tanaqio	Vilisi Likusaisai	Talica Bawaqa																	250	100	0	150	0	0
2019-10-05 01:50:59		2		997	Yanuya island	3		2019-09-30 04:14:37	1				1	1	0	1	0	1	10		10	uuid:85f8a0b4-c77e-4eaa-900d-5e151d38a20d/RSR1	Tevita Tora	Selai Ucece	Epeli Ravouvou	Maika Ratu	Jone Rabalolo	Ulamila Naveli	Samuela Ratubuli	Amele Nabuci	Amele Uto	Tevita Tora												50	0	0	40	0	0
2019-10-05 02:52:18		2		997	Tavua	8		2019-10-01 23:55:12	1				1	1	0	1	1	1	3		3	uuid:fdb09e9d-8917-43f8-84e2-b21878e326e2/RSR1	Jone Suwa	Litiana	Repeka																			250	100	0	0	0	0
2019-10-05 02:52:25		2		997	Tavua	8		2019-10-03 01:59:57	1				1	1	0	1	1	1	9		9	uuid:d9891074-684e-48bd-8656-2796d962acb4/RSR1	Keni Ratulevu	Vuisa Sigavinaka	Tavaita Sorowaqa	Mosese Navaci	Alacia Ravouvou	Malelili Neinoka	Lavenia Galo	Keni Ratulevu Jnr	Tavaita Sorowaqa													300	50	0	30	0	0
2019-10-05 02:52:29		2		997	Yaro Levu	8		2019-10-03 20:51:53	1				1	1	0	1	1	1	8		8	uuid:95f6be7a-a2d1-4d9f-9222-6dc890b9ff46/RSR1	Sefania	Siteri	Frances	Malelily	Vase	Sefania	Sam	Ruth														200	50	0	0	0	0
2019-10-05 02:52:34		2		997	Yaro Levu	8		2019-10-03 21:53:29	1				1	1	0	1	1	1	2		2	uuid:b73627eb-4aa9-499b-9181-8f2cc04f5ee4/RSR1	Netani	Mere Tuitubou																				150	15	5	20	0	0
2019-10-05 02:52:41		2		997	Yaro Levu	8		2019-10-03 23:02:45	1				0	0	0	1	1	1	5		5	uuid:5a3dc34e-c0da-4578-819e-c00ce5e4c1ec/RSR1	Samuela	Adi	Sairusi Waqaniika	Lawata Baleiono	Apisalome																	120	20	0	0	20	0
2019-10-05 03:26:53		2		997	Yanuya	5		2019-09-30 09:20:20	1				1	1	0	0	1	1	5		5	uuid:d88b565f-f467-4cc5-876d-54670a646490/RSR1	Joeli Vadada	Raluve Nikotimo	Amele Uto	Salaneita Ratu	Aisake Tewa																	200	40	40	100	0	50
2019-10-05 03:26:58		2		997	Yanuya	5		2019-09-30 11:18:29	1				1	1	0	1	1	1	7		7	uuid:27ddf75c-72a1-4091-a320-0aee81e3db56/RSR1	Napolioni	Iva	Moris	Bola	Sala	Nate	Una															140	60	0	60	0	60
2019-10-05 03:27:03		2		997	Yanuya	5		2019-09-30 13:18:49	1				1	0	0	0	1	0	4		4	uuid:159ff682-65ad-4afa-a1f2-0a1e40c06845/RSR1	Timoci	Raina Tuvou	Luisa	Jiesi																		120	80	0	100	0	0
2019-10-05 03:27:08		2		997	Yanuya	5		2019-09-30 14:07:23	1				1	1	0	0	0	1	9		9	uuid:39d67897-9456-44d0-b876-01c704be0820/RSR1	Rusiate Ratukana	Kelera	Asenaca	Asena	Merewalesi	Vesi	Rusiate	Ulai	Asinate													100	60	0	60	0	0
2019-10-05 03:27:14		2		997	Yanuya	5		2019-10-01 07:12:26	1				1	0	0	1	0	1	5		5	uuid:1b5069af-cf97-431c-ad0f-f7bc27cd2850/RSR1	Necani	Josaia	Kinisimere	Elena	Akuila																	240	140	0	100	100	0
2019-10-05 03:27:18		2		997	Yanuya	5		2019-10-01 08:15:05	1				1	0	0	0	1	1	3		3	uuid:dde5e2c9-b85d-4e07-b192-bdfcb2aa31fd/RSR1	Akuila	Kinisimere	Jokapeci																			300	50	0	200	0	0
2019-10-05 03:27:22		2		997	Yanuya	5		2019-10-01 12:32:07	1				1	0	0	1	0	0	3		3	uuid:83501757-9043-4350-b774-6edcd0160578/RSR1	Nemani	Sera	Samuela																			240	90	0	20	0	40
2019-10-05 03:27:26		2		997	Yanuya	5		2019-10-01 13:23:51	1				1	0	0	1	0	0	3		3	uuid:e645e905-c7e4-4433-ba84-283a74791894/RSR1	Mereoni	Misinami	Valati																			140	80	0	60	0	40
2019-10-05 03:27:30		2		997	Tavua	5		2019-10-02 07:59:28	1				1	1	0	1	1	1	5		5	uuid:8c64327d-654f-4575-b574-1f35a53b592d/RSR1	Vueti	Seru	Vueti (Junior)	Muatini	Tilaite																	200	50	0	0	0	0
2019-10-05 03:27:35		2		997	Tavua	5		2019-10-02 09:21:53	1				1	0	0	1	1	1	3		3	uuid:19c69b52-dd56-4b31-823e-4e6cf6e4bede/RSR1	Makareta	Jone	Naomi																			70	10	0	18	18	0
2019-10-05 03:27:41		2		997	Tavua	5		2019-10-02 12:41:28	1				1	1	0	1	1	1	8		8	uuid:210f52e2-32c5-42c1-ac53-1b03932f6cb0/RSR1	Saimone	Seruia	Josefa	Eliasa	Bilo	Saimone	Seru	Cakau														200	10	0	20	20	0
2019-10-05 03:27:46		2		997	Tavua	5		2019-10-03 06:36:45	1				1	1	0	0	1	1	2		2	uuid:3f25e2c6-1569-4d63-870c-ef122286554d/RSR1	Jonetani Muatini	Sereima																				100	50	0	0	0	0
2019-10-05 03:27:51		2		997	Tavua	5		2019-10-03 09:01:48	1				1	1	0	1	1	1	6		6	uuid:fd0457cc-6970-4795-a2e5-ccf2b1a1a7fd/RSR1	Eroni	Mereoni	Mereani	Adi Mere	Josivini	Litia																200	100	0	100	40	0
2019-10-05 03:27:55		2		997	Tavua	5		2019-10-03 12:28:43	1				1	0	0	1	0	1	6		6	uuid:80561ff0-855d-4a6b-a5ba-3f37252c65c2/RSR1	Josateki	Mesake	Naomi	Kesaia	Makareta	Koli																200	100	0	50	0	0
2019-10-05 03:28:00		2		997	Mana island	5		2019-10-04 06:55:43	1				0	0	0	1	1	1	5		5	uuid:08af3652-363e-4f60-bca9-fe5453d9f9a6/RSR1	Qiulevu	Lusiana	Atama	Lilian	Adi kuila																	150	20	0	10	0	0
2019-10-05 03:28:03		2		997	Mana Island	5		2019-10-04 07:28:25	1				1	0	0	1	0	1	7		7	uuid:e6940b6f-9a3d-42f0-84a1-6c95c5cd7071/RSR1	Ratu Serumaia	Kelera	Setaita	Mereani	Inoke	Sakarai	Osea															200	50	0	15	0	0
2019-10-05 03:28:07		2		997	Mana Island	5		2019-10-04 08:11:30	1				1	0	0	1	0	1	4		4	uuid:61c5903b-02db-4974-9435-2696de629045/RSR1	Timoci	Isei	Siti	Vika																		200	100	0	40	0	0
2019-10-05 03:38:44		1		997	Lomawai	4		2019-10-02 22:07:19	1				1	0	0	0	0	1	5		5	uuid:e87c242e-af45-47ac-a27e-e625dd51f7e3/RSR1	Semi Vasaelagi	Seruia Tuvou	Eseivo	Diana Vusailangi	Sikeli																	150	10	0	20	0	10
2019-10-05 03:38:48		1		997	Lomawai	4		2019-10-02 23:26:47	1				1	1	0	1	0	1	5		5	uuid:ef7b3bee-d50f-4f63-9fa7-4fc508c281c1/RSR1	Vatini	Meredani	Noah	Loisa	Tima																	120	100	50	0	0	20
2019-10-05 03:41:35		1		997	Bavu	4		2019-10-03 22:06:04	1				1	0	0	1	1	0	4		4	uuid:b95a15d2-0377-49b0-8ec4-3a227092f52f/RSR1	Jeseph	Kelera	Sternamoci	997																		30	10	0	20	0	10
2019-10-05 03:41:38		1		997	Bavu	4		2019-10-03 23:34:52	1				1	1	0	0	0	1	3		3	uuid:6cdab3c6-7519-41e4-be07-23bc0c859737/RSR1	Malakai	Karalain	Iseia																			100	10	0	20	0	10
2019-10-05 03:41:42		1		997	Bavu	4		2019-10-04 00:04:56	1				1	1	0	1	1	0	8		8	uuid:ec4d2498-b37f-48eb-9c7d-f73ad116b4c3/RSR1	Isimeli	Atera	Emasilwai	Elenoa	Meliana	997	997	997														150	10	0	60	0	20
2019-10-05 03:41:47		1		997	Bavu	4		2019-10-04 00:45:32	1				1	0	0	1	1	0	2		2	uuid:4db7e9b8-0a19-441f-be2a-579f3831e376/RSR1	Evi	Dorika																				50	10	0	10	0	10
2019-10-05 04:13:58		1		997	Bavu Village	10		2019-10-03 23:17:08	1				0	1	0	1	0	0	7		7	uuid:bcbd7e4b-870d-4f6f-a04f-21107625e3ab/RSR1	Atelini	Peceli Suasua	Melaia	Sainimere	Asena	Torika	Manasa Tovo															200	35	0	40	0	0
2019-10-05 04:20:05		2		997	Yanuya island	3		2019-09-30 21:11:56	1				1	1	0	1	0	0	7		7	uuid:c1b16d74-4fc7-422b-aee5-6fd86ee5fa90/RSR1	Navia Firitariki	Sainiana Kativuka	Macabeta Wainitibula	Firitariki	Ulamila Galo	Kalesi Sulala	997															200	0	0	170	0	0
2019-10-05 04:44:59		2		997	Yanuya	3		2019-09-30 22:00:54	1				1	1	0	0	1	1	4		4	uuid:d0a91389-a706-43db-a561-68abda28acff/RSR1	Lepani Vadada	Rejieli Likutamata	Sitiveni Drigi	Akuila Bulu																		200	15	0	20	0	0
2019-10-05 05:06:34		2		997	Yanuya island	3		2019-09-30 22:49:58	1				1	0	0	1	0	1	8		8	uuid:94b75d18-c2d1-46c7-94f1-b599baf4fda9/RSR1	Nacanieli Bolandra	Salanieta Ledua	Inoke Nabou	Lavenia Wati	Josevata Lewavaki	Erom Rugua	Josivini Naburenimaraum	Vamina Kurucake														150	0	40	50	0	0
2019-10-05 05:22:32		2		997	Yanuya island	3		2019-09-30 23:33:48	1				1	0	0	1	0	1	6		6	uuid:912c3ff2-2967-4f05-be9e-24844a7ca98d/RSR1	Apisai Bavadra	Kelera Kabu	Qase Vakatini	Etuwate Tavai	Tuicaka Meciusela	Adi Rauvala																80	0	0	7	0	0
2019-10-05 05:38:20		2		997	Tavua	3		2019-10-01 21:52:28	1				1	1	0	1	1	0	5		5	uuid:0e12d55d-dc5b-4077-8773-c9f28e070df8/RSR1	Sikeli Doko	Litiana Doko	Oniliva Rakuro	Poleasi Nakuro	Sikelo Doko																	150	50	0	80	0	0
2019-10-05 05:54:48		2		997	Tavua island	3		2019-10-01 23:04:57	1				1	1	0	1	1	1	8		8	uuid:ad62fdef-a438-4738-91f9-2597b4bbf41c/RSR1	Tevita Ravusou	Meredani Lewanacagu	Vaulina Keresi	Samsoni Nadruku	Meredani Lewanacagi	Merewai Nainoka	Ana Tawa	Mereani Nai														100	10	0	80	0	0
2019-10-05 06:11:49		2		997	Tavua island	3		2019-10-02 02:41:23	1				1	1	0	1	0	1	4		4	uuid:8314bc17-4af7-41da-b81b-f77c2968e3a7/RSR1	Waisale Sautu	Kelera Kabu	Jeremiah Seru	Saniana Tuikava																		85	30	0	0	40	0
2019-10-05 06:37:39		1		2		3		2019-09-24 23:30:43	1				1	1	0	1	1	1	6		6	uuid:f46b0a63-f647-42c4-86b2-34996ba43138/RSR1	Joseva Nadolo	Anaseini Watituikubulau	Solomon Nahula	Solomoni Naqicatabua	Merewairita Naivoha	Esala Nabuli																200	16	0	30	0	0
2019-10-05 07:04:13		1		997	Bavu	6		2019-10-03 14:00:50	1				1	0	0	1	0	0	2		2	uuid:ba95be26-61c9-4785-adab-5c6c2acd5cc2/RSR1	Nikotimo Nasilala	Lagi Tacigo																				40	10	0	10	0	10
2019-10-05 07:04:16		1		997	Bavu	6		2019-10-03 14:56:10	1				1	0	0	1	0	0	4		4	uuid:8bcf3762-d889-489d-be7c-46e2aee46969/RSR1	Apisai Navoro	Merelesita Navuru	Siteri Lutulea	Makereta Tuvou																		100	50	0	50	0	50
2019-10-05 07:04:18		1		997	Bavu	6		2019-10-03 15:15:17	1				1	0	0	1	0	0	9		9	uuid:ba3f5135-3b77-40fc-9d6f-bfc98c24575d/RSR1	Alipate Tomu	Amelia Rabuka	Saula Bete	Tima Bete	Viliame Molera	Aministai Ratucoka	Liviana Bakabaka	Mereoni Bete	Bito Bete													140	40	0	40	0	50
2019-10-05 07:04:23		1		997	Bavu	6		2019-10-03 15:43:45	1				0	0	0	1	1	0	3		3	uuid:9b15aa09-3b63-4272-8c35-03a8ec32fc6d/RSR1	Vetaia Navula	Makelesi Bai	Renivani Varau																			50	10	0	10	0	15
2019-10-05 07:04:36		1		997	Lomawai	6		2019-10-02 14:57:58	1				1	1	0	1	0	1	3		3	uuid:c95f3293-fbec-416a-a081-c3087b43cfad/RSR1	Ratu Tevita Makutu	Vane Matayawa	Mereoni Vosailagi																			200	60	0	50	0	20
2019-10-05 07:04:41		1		997	Lomawai	6		2019-10-02 15:23:29	1				1	1	0	1	0	0	5		5	uuid:d4560b5c-f66c-48da-80b7-811de1ac7911/RSR1	Ratu Peni Boseyawa	Ana Ranadi	Paulini Nagata	Aseali Susu	Mere Veikoso																	40	20	0	20	0	15
2019-10-05 07:04:45		1		997	Lomawai	6		2019-10-02 15:48:19	1				1	0	0	1	1	1	4		4	uuid:049752a1-c66b-4d66-ae7d-d5a2cc671f63/RSR1	Joape Maika Nidevio	Mereoni Butani	Semisi Nakokoravu	Tuiome Nasamila																		180	50	0	50	0	25
2019-10-05 07:04:49		1		997	Lomawai	6		2019-10-02 16:18:38	1				1	0	0	1	0	0	2		2	uuid:6b8fd249-f14f-4557-8940-93bd88ac731a/RSR1	Naomi Marama	Ratu Peni Boseiyawa																				250	50	0	50	0	25
2019-10-05 07:04:53		1		997	Lomawai	6		2019-10-02 16:41:44	1				1	1	0	1	1	0	4		4	uuid:61df78b1-cb94-453e-abc6-8c00dfa0ed97/RSR1	Marika Naivula Uluimoala	Makereta Basi Uluimoala	Marika Kunavula Uluimoala	Sainimere Lorraine Uluimoala																		250	50	0	50	0	25
2019-10-05 07:04:58		1		997	Lomawai	6		2019-10-02 17:09:53	1				1	1	0	0	0	1	4		4	uuid:2a8befd7-6f10-4f89-8aac-36269edd3872/RSR1	Vatini Rowau	Salome Tibai	Viliame Sarisari	Aliti Valatama																		50	10	0	10	0	10
2019-10-05 07:31:33		2		997	Tavua island	3		2019-10-02 18:18:33	1				1	1	0	1	1	1	4		4	uuid:f8ba2090-7191-4bac-a369-e7cb0708aa03/RSR1	Tububu Nailovolovo	Joana Saqara	Milika Ranadi	Tubutubu																		200	20	0	0	0	0
2019-10-05 07:59:30		2		997	Tavua island	3		2019-10-02 20:40:51	1				1	0	0	1	0	0	4		4	uuid:426ddd77-5ca4-4fba-9a05-df32276efa95/RSR1	Josevata Saketa	Alena Kaka	Kalesi Neinoka	Alfred Rokocoko																		300	20	0	40	0	0
2019-10-05 08:07:05		2		997	Tavua Island	3		2019-10-02 21:46:37	1				1	1	0	1	0	1	4		4	uuid:735e55ef-35da-4d2e-9b15-81a2c9be6026/RSR1	Saimoni Ratu	Elina Ratu	Adivasiti Veveka	Reveka Ratu																		180	180	0	0	0	0
2019-10-05 08:10:26		2		997	Iarolevu village, Mana Island	3		2019-10-03 20:48:28	1				1	0	0	1	1	0	4		4	uuid:9be30997-877c-401e-8925-c763eb17df7a/RSR1	Melea Waqanibau Sainasa	Jojiana Tuivrotuidrola Salisa	Kasanita Navolaca	Banabasa Vakasoqo Sailasa																		150	20	0	39	0	0
2019-10-05 08:12:00		2		997	Mana island	3		2019-10-03 21:42:25	1				1	0	0	1	0	1	5		5	uuid:480074e9-4fec-4f8e-aada-fb604210784b/RSR1	Ratu Savenaca	Meresiana Vata	Siteri Vata	Rubeni Boko	Vasemata Ratu	997																50	20	0	50	0	0
2019-10-05 08:14:26		2		997	Mana island	3		2019-10-03 22:16:15	1				1	1	0	1	0	1	6		6	uuid:fe656803-a22e-4d91-9814-edaefb1ba152/RSR1	Sevanaia Valasiri Ratu	Salote Cavakilagi	Viliame Bilo Ratu	Rosi Demo Talei	Pita Ratugone	Taina Buli																150	30	0	30	0	0
2019-10-05 08:21:36		2		997	Mana island	3		2019-10-03 22:49:00	1				1	0	0	1	0	1	6		6	uuid:fad8fc9a-2986-4489-bc9e-01f9e2651d01/RSR1	Josefa Nakatalevu	Varanisese Dada	Kilione Narogo	Lemeki Sukanabola	Blou Ebisakai Neitoko Senikau	Isai Vuki																200	30	0	50	0	0
2019-10-05 08:40:05		1		3		11		2019-09-25 22:12:14	1				0	0	0	1	0	0	5		5	uuid:e04f5852-2c45-41b7-ae83-21b6851773af/RSR1	Tevita	Imeri	Kitione	Repeka	Tevita																	200	50	0	10	0	20
2019-10-05 08:40:09		1		3		11		2019-09-25 22:14:00	1				1	1	0	0	0	1	4		4	uuid:6df5875c-1781-416c-8246-9653c93068da/RSR1	Luke	Mere	Apakuki	Ulamila																		100	10	0	0	0	0
2019-10-05 08:40:15		1		3		11		2019-09-25 22:17:13	1				1	0	0	0	1	0	5		5	uuid:4570f341-482a-4f3a-aeff-bd492c2566b7/RSR1	Sakiusa	Virisila	Paulina	Iliana	Lusiana																	150	10	10	20	10	0
2019-10-05 08:40:19		1		3		11		2019-09-25 22:18:02	1				1	1	0	1	0	0	4		4	uuid:cca26feb-1168-4e19-a498-c1da30f3ab8e/RSR1	Samuela	Ema	Atunaisa	Laisa																		200	50	0	10	10	20
2019-10-05 08:40:22		1		0		11		2019-09-26 21:53:36	1				1	0	0	1	0	1	3		3	uuid:b5c96266-e27d-4e6e-b38c-3835fb2d1d9d/RSR1	Seremaia	Litia	Emalaini																			50	10	0	10	0	20
2019-10-05 08:40:27		1		0		11		2019-09-26 21:54:34	1				1	1	0	0	0	0	8		8	uuid:654226c8-9c5c-47da-b50b-d238fc786190/RSR1	Samuela	Ruci	Asivorosi	Timoci	Jone	Solomoni	Apisai	Ema														100	10	5	20	10	7
2019-10-05 08:40:32		1		0		11		2019-09-26 21:55:14	1				1	1	0	0	0	1	5		5	uuid:f7ecf712-8e3a-458a-9320-959ed4fbd784/RSR1	Josese	Ana	Vasiti	Josese	Vani																	200	60	0	50	0	0
2019-10-05 08:40:37		1		3		11		2019-09-26 21:56:07	1				1	1	0	1	0	0	8		8	uuid:44f3fcc6-a1e1-42e3-93b0-5e90192a3555/RSR1	Aisea	Liku	Suliasi	Marica	Meli	Sarafina	Adriu	Nimilote														150	10	5	25	0	20
2019-10-05 08:40:41		1		3		11		2019-09-27 03:39:51	1				1	0	0	1	0	0	5		5	uuid:f9286d48-3f79-4e9c-8f05-0fb6e40ffc91/RSR1	Jone	Miliana	Save	Samu	Vere																	150	25	25	25	0	25
2019-10-05 08:41:02		2		997	Yanuya	11		2019-09-29 23:25:38	1				1	1	0	0	0	0	4		4	uuid:457d0c4f-b902-4f50-826f-fd4444aafb8a/RSR1	Vilikesa	Vilikesa	Berenadeta	Manueli																		600	10	10	50	0	0
2019-10-05 08:41:05		2		997	Yanuya	11		2019-09-30 00:09:59	1				1	1	0	1	0	1	10		10	uuid:fffbb491-21fe-4b7d-8edd-c6ebd53b04aa/RSR1	Naelesoni	Lavenia	Tarusila	Kalivati	Sabeta	Maciu	Naelesoni	Kolora	Kalivati	Lavenia												150	20	0	28	20	0
2019-10-05 08:41:10		2		997	Yanuya	11		2019-09-30 01:53:04	1				1	1	0	1	0	1	6		6	uuid:61c7b39f-ca95-453e-bd90-2ebc56ebc3bd/RSR1	Talala	Laite	Merewai	Ulai	Peni	Semi																100	90	0	20	0	0
2019-10-05 08:41:13		2		997	Yanuya	11		2019-09-30 02:52:44	1				1	1	0	0	0	1	5		5	uuid:e52ee3f8-522c-4217-88b0-bc2a420305ab/RSR1	Seva	Luisa	Epeli	Joka	Sai																	300	50	0	20	20	0
2019-10-05 08:41:17		2		997	Yanuya	11		2019-09-30 02:54:18	1				1	1	0	0	0	1	6		6	uuid:f68c1041-910c-4981-98a6-0411b3e2d574/RSR1	Timoci	Tiko Veiqaravi	Ruci	Makereta	Raijieli	Kekera																200	20	0	0	0	0
2019-10-05 08:41:20		2		997	Yanuya	11		2019-09-30 02:58:15	1				1	1	0	1	1	1	4		4	uuid:825fa06b-7331-4b3e-8ab9-18e53d050041/RSR1	Apisalome	Vilisi	Levani	Taga																		150	20	0	20	0	0
2019-10-05 08:41:24		2		997	Yanuya	11		2019-09-30 22:50:46	1				1	1	0	0	0	1	5		5	uuid:8f62562e-aaba-4b96-b72b-6249390da038/RSR1	Kalesi	Eroni	Joka	Unaisi	Vani																	300	50	10	10	0	0
2019-10-05 08:41:28		2		997	Yanuya	11		2019-10-01 03:33:03	1				1	1	0	0	0	1	5		5	uuid:2de15185-5d78-4572-a789-18239ca9509c/RSR1	Aminiasi	Saranieta	Maika	Ian	Raluve																	250	50	0	30	0	0
2019-10-05 08:41:44		1		997	Lomawai village	12		2019-10-02 20:56:44	1				1	0	0	1	0	1	7		7	uuid:bf1dffd5-4d27-4159-97b3-176d09533179/RSR1	Lilisala Vakacegu	Sera Vakacegu	Viema Lewagalu	Isei Tawakevou	Tawake Kotoinatewa	Olita Rosi Ledua	Manoa Bociva															70	20	20	0	0	0
2019-10-05 08:41:49		1		997	Lomawai village	12		2019-10-02 23:37:49	1				1	1	0	0	1	0	2		2	uuid:e861ccc7-52c8-455d-85cf-0c8934e350f8/RSR1	Aporosa Rairibi	Matila Naivua																				50	10	10	0	0	0
2019-10-05 08:41:54		1		997	Lomawai Village	12		2019-10-03 00:29:37	1				1	0	0	0	0	0	2		2	uuid:e0b5c7c2-ad90-4753-a24e-74c2331c072e/RSR1	Isoa Taukei	Loame Taukei																				30	10	0	10	0	10
2019-10-05 08:41:58		1		997	Lomawai village	12		2019-10-03 00:54:36	1				1	1	0	1	1	1	5		5	uuid:daf49452-3def-4e58-959c-f6f0b936404d/RSR1	Manoa Nariri	Adi Ana Nariri	Sera Botei	Sereana Kele	Soko Dravu																	50	0	0	0	0	0
2019-10-05 08:42:01		2		997	Tavua	11		2019-10-01 22:08:58	1				1	0	0	1	0	1	6		6	uuid:5704ad1a-6bdd-411d-8f36-2782f6e83a94/RSR1	Paula Tuvola	Donnasiana	Netani	Iosefo	Sereima	Maleli																200	50	0	10	0	0
2019-10-05 08:42:03		1		997	Bavu Village	12		2019-10-03 22:12:16	1				1	1	0	0	0	0	2		2	uuid:a1b0f49e-8f0e-4119-82e7-cfc243952618/RSR1	Sitiveni Nacoko	Sainiana Lewavola																				50	10	10	0	0	0
2019-10-05 08:42:05		2		997	Tavua	11		2019-10-01 23:45:56	1				1	1	0	1	0	1	5		5	uuid:6d7e3597-3daf-43fd-a240-6afed06a9978/RSR1	Apimeleki	Naomi	Seru	Naomi	Api	997																140	5	0	10	0	0
2019-10-05 08:42:08		1		997	Bavo Village	12		2019-10-03 23:05:14	1				1	1	0	1	0	0	3		3	uuid:4d4db2fc-7bfd-4c49-8a1b-fa20e68246e3/RSR1	Watisoni Voli	Livi Namoli	Joave Druga																			100	30	0	50	0	15
2019-10-05 08:42:10		2		997	Tavua	11		2019-10-02 02:41:10	1				1	0	0	1	0	1	3		3	uuid:7f55db8b-a855-4eea-81fb-71bb5daab961/RSR1	Sainiana	Ananaiasa	Aalanieta																			50	30	0	20	10	0
2019-10-05 08:42:11		1		997	Baby Village	12		2019-10-03 23:31:26	1				1	1	0	1	0	0	6		6	uuid:da56b358-0a3e-4171-9954-3e2946adc0cf/RSR1	Kitione Natuwawa	Alumita Seliku	Sailosi Duguivalu	Joana Naqoli	Talica Bariri	Kelevi Satavu																120	0	0	0	0	20
2019-10-05 08:42:15		2		997	Tavua	11		2019-10-02 03:19:31	1				1	1	0	0	1	0	1		1	uuid:24327a7d-3c4c-41c9-93a7-280ea6fd8c00/RSR1	Karalaini																					100	20	0	0	0	5
2019-10-05 08:42:16		1		997	Bavu village	12		2019-10-04 00:12:38	1				1	1	0	1	0	0	5		5	uuid:e15aceda-bdac-45d6-9d4e-52cd3928dfc2/RSR1	Iliave Vonowale	Evisaki Vatunicoko	Jone Nalabe	Rupeni Bawaqa	Isaia Vunivuga																	150	10	0	10	0	12
2019-10-05 08:42:19		2		997	Tavua	11		2019-10-02 21:47:45	1				1	0	0	1	0	1	3		3	uuid:2ceb6b9a-30dd-4d60-97e0-de527beefa4a/RSR1	Saimoni Ratu	Bulou	Avisai																			200	10	0	20	10	5
2019-10-05 08:42:22		2		997	Tavua	11		2019-10-03 03:37:24	1				1	1	0	1	0	1	7		7	uuid:1ed464e2-fe6c-4566-a963-d83a7c061d5d/RSR1	Nemia Ratu	AdiOni	Jerry	Gina	Asena	Semi	Nemia															55	0	0	10	40	0
2019-10-05 08:42:28		2		997	Yarolevu	11		2019-10-03 20:56:42	1				1	0	0	1	0	1	6		6	uuid:4f49a49d-89f1-4e5b-95a6-61f4d1406812/RSR1	Luke Taiti	Vani	Ruci	Mele	Waisea	Sekove																450	40	10	20	0	0
2019-10-05 08:42:32		2		997	Yarolevu	11		2019-10-03 21:31:38	1				1	0	0	1	1	1	3		3	uuid:b67ccfa6-89d6-4cbd-8bbd-52f7ad225a1e/RSR1	Ponipate	Torika	Sereana																			200	250	100	50	50	20
2019-10-05 08:42:35		2		997	Yarolevu	11		2019-10-03 22:39:13	1				1	1	0	1	0	1	5		5	uuid:a33aaa1a-fec8-47db-8f9d-bc722bd643ef/RSR1	Jone	Vaseva	Laveta	Sereana	Jone																	100	20	0	10	10	20
2019-10-05 08:44:21		1		997	Lomawai	2		2019-10-03 14:07:45	1				1	1	0	1	1	1	9		9	uuid:f8c12e7c-94a1-4b7a-aa91-ee6e6a398d54/RSR1	Vetaia kilisama	Taravina Badolo	Iliami lotawa	Akuri fifita	Jelena Vunitawa	Lavenia Laqane	Luisa toroise	Lanieta	Ruci Draunitawa													300	20	0	50	0	0
2019-10-05 08:44:26		1		997	Lomowai	2		2019-10-03 15:42:17	1				0	1	0	1	0	0	5		5	uuid:011fb267-94b6-4243-8610-756155de8c5c/RSR1	Vatili	Buli	Mosese	Sia	Seru																	40	5	0	10	0	0
2019-10-05 08:44:28		1		997	Lomowai	2		2019-10-03 16:03:48	1				1	1	0	1	0	1	5		5	uuid:855cc70a-63da-4820-a5a7-3c20d40fb571/RSR1	Asesela	Narido	Mikeli	Inoke	Kalaveti																	200	20	0	20	0	0
2019-10-05 08:44:34		1		997	Lomowai	2		2019-10-03 16:22:51	1				1	1	0	1	0	1	5		5	uuid:22783710-4c88-48fd-90f1-2532da9c7beb/RSR1	Semiti Duri	Seini Duri	Samisoni	Luisaini	Semiti																	160	20	3	0	0	0
2019-10-05 08:44:40		1		997	Bavu	2		2019-10-04 14:07:04	1				1	1	0	1	0	0	5		5	uuid:f68833bd-d544-4044-936a-6fad76d8e6a1/RSR1	Seteriki Nasotu	Adimila	Tomasi qio	Lanieta Siqadrodro	Iliseva lauwai																	100	20	0	30	0	15
2019-10-05 08:44:44		1		997	Bavu	2		2019-10-04 15:02:14	1				1	1	0	0	0	0	3		3	uuid:3c9e5676-e5f1-4d3d-a567-c5550b78eb84/RSR1	Kini Marawa	Luisa Kio	Simeli Make																			200	20	0	28	0	40
2019-10-05 08:44:48		1		997	Bavu	2		2019-10-04 15:27:43	1				1	0	0	1	0	0	3		3	uuid:195e42aa-3657-4a7f-8a72-add9e26409c4/RSR1	Rupeni	Laniana	Wainikiti																			100	20	0	17	0	20
2019-10-05 08:45:42		1		997	Bavu	2		2019-10-04 15:46:05	1				1	1	0	1	0	0	5		5	uuid:89401db2-e2d0-4e44-9a00-35bdf217be7e/RSR1	Jone	Lice	Ema	Luke	Eta																	150	20	0	20	0	10
2019-10-06 20:51:00		997	Nadroga	7		14		2019-10-01 22:40:02	1				1	1	0	1	0	1	8		8	uuid:7102d626-330a-4ad3-8458-36f6a4494946/RSR1	Tuinayavu Baleivabea	Miriama Mocelutu	Seini Bolakibure	Apimeleki Tui	Mere Rakuru	Mateo Komaimua	Apimeleki Lailai	Rinieta														420	70	70	0	0	0
2019-10-06 20:51:05		997	Nadroga	7		14		2019-10-01 23:43:39	1				0	0	0	1	0	0	9		9	uuid:a2c7947f-1d3a-41cf-9aa6-fa5b23b9d287/RSR1	Karalaini Tavuto	Inoke Naqasima	Matevutu Solevu	Dawai Rarawa	Nemia Builoma	Laijipa Tuipolotu	Rusiate Nawasaitoga	Karalaini Tavuki Jnr	Inoke Naqasima Jnr													650	70	70	100	100	100
2019-10-06 20:51:10		997	Nadroga	7		14		2019-10-02 00:54:32	1				0	0	0	0	0	1	1		1	uuid:b4313ba4-10fa-4992-8d24-b07f6f3acaf0/RSR1	Cema Nainoka																					60	0	0	0	0	0
2019-10-06 20:51:14		997	Nadroga	7		14		2019-10-02 01:21:03	1				1	1	0	1	0	1	3		3	uuid:20b0be7b-b8f3-4a6a-a426-4e898f82bd66/RSR1	Setareki Baleirara	Verenaisi Tuvou	Timoci Lutu																			70	15	15	20	20	0
2019-10-06 20:51:18		997	Nadroga	997	Lomawai	14		2019-10-02 22:43:51	1				1	0	0	1	1	1	6		6	uuid:e5584836-7a82-41ea-9034-2eb1db4864aa/RSR1	Evisaki Vosailagi	Isoa Vosailagi	Sereima Wati	Anareta Vosailagi	Tarusila Vosailagi	Silovate Guiwasa																120	15	15	40	40	50
2019-10-06 20:51:21		997	Nadroga	997	Lomawai	14		2019-10-02 23:34:55	1				1	1	0	0	0	1	2		2	uuid:e7c6d311-7a0d-48cb-8995-da4d57bf27e5/RSR1	Nemani Veikoso	Vinaina Veikoso																				150	0	0	15	15	50
2019-10-06 20:51:26		997	Nadroga	997	Bavu	14		2019-10-03 22:20:39	1				1	1	0	1	0	1	4		4	uuid:11e2a2bd-aae9-4e49-b539-1747025f5455/RSR1	Elenoa Nakanavoki	Semedegei Bolatagane	Ponipate Rugu	Tokasa Rabo	997																	200	30	30	110	110	50
2019-10-06 20:51:30		997	Nadroga	997	Bavu	14		2019-10-03 23:19:18	1				1	0	0	0	0	0	5		5	uuid:cbcd8b6e-9e63-43ce-a18b-a5ac50421b5a/RSR1	Paula Labalaba	Wainikiti Toganivalu	Ben Robeto	Taitusi Nasilasila	Iliseva																	300	20	20	15	15	0
2019-10-06 20:51:35		997	Nadroga	997	Bavu	14		2019-10-03 23:56:14	1				1	1	0	1	0	0	6		6	uuid:5be761d8-933d-43bf-889a-a407d427acc8/RSR1	Ponipate Rugu	Repeka Rarere	Vikaili Qili	Iliesa Tuku	Asena Vala	Meredi																80	0	0	0	0	50
2019-10-06 20:51:39		997	Nadroga	997	Bavu	14		2019-10-04 00:38:09	1				1	0	0	1	0	0	4		4	uuid:657c349a-e907-40e8-b765-34a0b63f290b/RSR1	Atama Taiovoli	Iva Mere Taiovoli	Sanaila Natoucu	Mere																		120	20	20	25	25	30
[truncated: 351 more columns]
