# Supplementary material for: Economic impact of nature-based tourism
Source: PLoS One. 2023 Apr 12;18(4):e0282912. doi: 10.1371/journal.pone.0282912 (PMC10096494; doi:10.1371/journal.pone.0282912)
Supplement: S1 File — (ZIP) [file pone.0282912.s002.zip › Data, Survey, Codes, Model Statements/Model Statements and Data Files/Fiji/WB_household_fiji_survey.xlsx]

## Sheet: survey
RowID	type	name	label::English	hint::English	constraint	constraint_message	relevant	calculation	choice_filter	repeat_count	appearance	default	required	read_only	media::image
ROW000
ROW001
ROW002	note	FPN1	2019 World Bank CBD project survey
ROW003	select_one survey_region	FP002b	[Enumerator] Name of survey region	Note: "Other" generally should not be chosen, as we have selected our survey sites.									1
ROW004	text	FP002b1	[Enumerator] You selected "Other" for the name of the survey region. Which survey region are you currently in?				${FP002b}=997						1
ROW005	select_one village	FP002d	[Enumerator] Name of Village										1
ROW006	text	FP002e	[Enumerator] Please enter the name of the Village				${FP002d}=997						1
ROW007	select_one enum_list	FP003	[Enumerator] Interviewer Name										1
ROW008	text	FP003a	[Enumerator] What is the name of the interviewer?				${FP003}=997						1
ROW009	start	start
ROW010
ROW011	select_one consent	QN1	Consent form Hello. My name is _____________ and I am working on a research project by the World Bank to conduct a survey about your household situation and assess the economic impact of tourism in this region. The information you provide will be extremely helpful in letting us understand issues concerning the potential effects of tourism. Your answers in this survey will be used to understand th…										1
ROW012
ROW013	note	RSN1	Thank you for agreeing to this interview! Your help is very much appreciated.				${QN1}=1
ROW014	note	STOPPER	[Enumerator] The Household has expressed that they are not willing to participate. Do NOT continue with the survey. Thank the respondent for their time and please move on to the next household.				${QN1}=0
ROW015	note	FILTER	[Filters] We will start by collecting basic information on activities your household may participate in.	Enumerators: Filter questions will completely turn off certain sections of the survey. If you need to turn certain sections of the survey on/off completely, use these questions.
ROW016	select_one yn	FILTER1	Have you or anyone in your household grown ANY crops, vegetables, fruits or cash crops (either for sale or own consumption) in the [last 12 months]?										1
ROW017	select_one yn	FILTER2	Have you or anyone in your household raised any LIVESTOCK in the [last 12 months]?	DO NOT include individuals who worked as employees at a livestock/aquaculture farm. They should be recorded as people who worked for a wage.									1
ROW018	select_one yn	FILTER3	Have you or anyone in your household cultivated any fish in a pond/river/lake (AQUACULTURE) in the [last 12 months]?	DO NOT include fisherman who catch fish in open areas.
ROW019	select_one yn	FILTER4	Did anyone in this household work for a wage in the [past 12 months]?	Please also include members who worked odd jobs, or temporary/season labor.									1
ROW020	select_one yn	FILTER5	Does anyone in this household OWN a business, or HAD OWNED a business in the [past 12 months]?	DO NOT include household members who worked at someone else's business as an employee. We are asking if the household owns their own business.									1
ROW021	select_one yn	FILTER6	Have you or anyone in your household done any fishing activities (either for sale or own consumption) in the [past 12 months]? Note: DO NOT include aquaculture.	Here we do NOT include aquaculture.									1
ROW022
ROW023	integer	RS000	How many household members are currently living in this household?	For this question, ONLY consider members of the household who spent AT LEAST 6 month out of the last 12 months residing under the same roof and eating together. We are defining a household as a separate economic decision making unit.	.>0								1
ROW024	begin group	G1	Household General Information
ROW025	note	RSN1a	[Household Roster] We will collect some information on each household member. Let's start by FIRST collecting information on the HOUSEHOLD HEAD.
ROW026	begin_repeat	RSR1	HOUSEHOLD ROSTER & EDUCATION							${RS000}
ROW027	text	RS001	What is his/her name?	IMPORTANT: Start the survey with the head of household, if he/she is currently unavailable, have another household member answer questions regarding the head of household on their behalf. If you need to shut down a roster for 1 person, enter 997 here.									1
ROW028	select_one sex	RS002	What is ${RS001}'s gender?				${RS001}!="997"						1
ROW029	select_one relation	RS003	What is ${RS001}'s relationship to the household head?	Choose the relationship of this person to the household head. Collect information on the Household Head FIRST.	if(position(..)=1,.=1,.!=1)	Head of household is the first to be interviewed and can not be interviewed twice	${RS001}!="997"						1
ROW030	text	PHONE	Could we please have your phone number in case we need to recontacting you in the future? (Optional)	This question is optional, if the respondent does not want to answer it, it is ok to skip.			${RS001}!="997" and ${RS003}=1				numbers
ROW031	integer	RS004	What is ${RS001}'s age (in years)?	Record in YEARS, treat anyone under 1 year of age as 1 years old. If the respondent does not know, ask him or her for a best guess.	(.>=1 and .<=110) or .=997	The age range is 1 to 110 years	${RS001}!="997"						1
ROW032	select_one marital	RS005	What is ${RS001}'s marital status?				${RS001}!="997" and ${RS004}>=15						1
ROW033	select_one ynd	RS006	Is ${RS001} currently enrolled in school or has ${RS001} been enrolled in school in the [past 12 months]? (DO NOT count nursury school/kindergarten)				${RS001}!="997" and ${RS004}>4						1
ROW034	integer	RS008	How many years of education has he/she completed in total? Start counting from primary school (do not include years in nursery school)	Count total years of education starting with primary school. For example if someone completed the second year of high school, they have 8+2=10 years of education.	.>=0 and .<30	Years of schooling range is 0 to 30 years	${RS001}!="997" and ${RS004}>4						1
ROW035	decimal	RS009	How much was spent on school fees, uniforms and materials for ${RS001}'s education in the [last 12 months] in {Fijian dollars}?	Response should be in {Fijian dollars}.			${RS001}!="997" and ${RS004}>4 and ${RS006}=1						1
ROW036	select_one local_fiji	MP0	Where was the school which school fees were paid to?	For [island] we define the local economy as Nadroga/Navosa or Ba Province (including Nadi and Mananuca).			${RS001}!="997" and ${RS004}>4 and ${RS006}=1 and ${RS009}>0						1
ROW037	select_one ynd	RS010	Was ${RS001} born HERE? NOTE: HERE refers to Nadroga/Navosa or Ba Province if the survey is there, or Nadi town if the survey is in Nadi town.				${RS001}!="997"						1
ROW038	integer	RS011	If not, in which year did ${RS001} HERE? NOTE: HERE refers to Nadroga/Navosa or Ba Province if the survey is there, or Nadi town if the survey is in Nadi town.		.>1850 and .<2020		${RS001}!="997" and ${RS010}=0						1
ROW039
ROW040	note	HLN1	[Health Section] Now we will talk about health issues that might have affected ${RS001} during [the last 30 days].				${RS001}!="997"
ROW041	select_one yn	HL001	During the [last 30 days], did ${RS001} suffer from any illness or injury?				${RS001}!="997"						1
ROW042	integer	HL002	For how many {days} did ${RS001} have to stop doing usual activities due to illness or injury during the [last 30 days]?	Usual activities include schooling/class. Ask for the best guess of the length of time the person interrupted his/her activities. If there was no interruption, enter 0. If the interruption was only for few hours, enter 1.	.<=30		${RS001}!="997" and ${HL001}=1 and ${RS004}>4						1
ROW043	select_one yn	HL003	Was anyone consulted (e.g. a doctor, nurse, pharmacist or traditional healer) for the major illness/injury during the [last 30 days]?				${RS001}!="997" and ${HL001}=1						1
ROW044	select_one places_hl	HL005	Who was consulted?				${RS001}!="997" and ${HL003}=1						1
ROW045	select_one local_fiji	MP1	Where was the person/business that provided treatment located?	For [island] we define the local economy as Nadroga/Navosa or Ba Province (including Nadi and Mananuca).			${RS001}!="997" and ${HL003}=1						1
ROW046	decimal	HL007	What was the cost of the treatment in {Fijian dollars}?	Ask for the total cost of treating the illness or injury. If no cost, or the cost has yet to be paid, write 0.	.>=0		${RS001}!="997" and ${HL003}=1						1
ROW047
ROW048	note	TSN1	[Time use questions] Now let me ask you some questions about the activities ${RS001} normally perform.				${RS001}!="997" and ${RS004}>=12
ROW049	decimal	TS005	How many [hours] in a [typical week] does ${RS001} spend in livestock herding, preparing fodder or other livestock activities for the household?	Note: here the time frame is a typical week. Transform other units, such as minutes, to hours. For example, thirty minutes would be recorded as "0.5". If none, enter 0. If don't know, enter 997.	(.>=0 and .<=168) or .=997		${RS001}!="997" and ${RS004}>=12 and ${FILTER2}=1						1
ROW050	decimal	TS006	How many [hours] in a [typical week] does ${RS001} spend in performing Aquaculture activities for the household?				${RS001}!="997" and ${RS004}>=12 and ${FILTER3}=1
ROW051	select_one yn	TS007	During the [last 12 months] did ${RS001} spend at least one day doing agricultural activities on household grown crops? DO NOT include wage work on another household's farm.	In Fiji, the usual cropping season is [timeframe]			${RS001}!="997" and ${RS004}>=12 and ${FILTER1}=1						1
ROW052	integer	TS008	How many [days] in the [last 12 months] did ${RS001} spend in <span style="color:red">land preparation or planting of crops (Planting Season)</span> grown by the household?	We are asking for labor in the planting season, which starts when the householde decides to prepare the land and ends when seeds are planted. Get a figure for the number of days. If less than 1, enter 1. Transform other units, such as months, to days. For example, one month would be recorded as "30" days. If none, enter 0. If don't know, enter 997	(.>=0 and .<=200) or .=997		${RS001}!="997" and ${RS004}>=12 and ${TS007}=1 and ${FILTER1}=1						1
ROW053	integer	TS009	How many [days] in the [last 12 months] did ${RS001} spend on <span style="color:red">weeding, fertilizing, and other non-harvest work (Growing Season)</span> for crops grown by this household?	We are asking for labor in the growing season, which starts when seeds are planted and ends at harvest. Get a figure for the number of days. If less than 1, enter 1. Transform other units, such as months, to days. For example, one month would be recorded as "30" days. If none, enter 0. If don't know, enter 998	(.>=0 and .<=200) or .=997		${RS001}!="997" and ${RS004}>=12 and ${TS007}=1 and ${FILTER1}=1						1
ROW054	integer	TS010	How many [days] in the [last 12 months] did ${RS001} spend in <span style="color:red">harvesting</span> crops grown by this household?	We are asking for labor in the harvest season. Get a figure for the number of days. If less than 1, enter 1. Transform other units, such as months, to days. For example, one month would be recorded as "30" days. If none, enter 0. If don't know, enter 999	(.>=0 and .<=200) or .=997		${RS001}!="997" and ${RS004}>=12 and ${TS007}=1 and ${FILTER1}=1						1
ROW055
ROW056
ROW057	note	WGN1	[Employment Section] Let me ask you now about the type of jobs ${RS001} might have or had in the [last 12 months]. We will ask about two jobs in the [past 12 months], if there is more than 2 jobs, please answer for the two jobs which gave you the most income.	We will ask a maximum of two jobs per individual. If someone works more than 1 job, start with the one which earned the most income in the past year, followed by the job which earned the second most income			${RS004}>=18 and ${FILTER4}=1 and ${RS001}!="997"
ROW058	select_one ynd	WG001	Did ${RS001} work for a wage in the [last 12 months]?	This refers to jobs other than household-run businesses like household farm and livestock activities, household enterprises, etc.			${RS004}>=18 and ${FILTER4}=1 and ${RS001}!="997"						1
ROW059	select_one econ_act	WG002	What kind of business employed ${RS001} over the [last 12 months]? NOTE: Please exclude employment as a fisherman/deckhand as that is now in the fishing section.	First Job. Read all the options and choose the closest one.			${RS004}>=18 and ${WG001}=1 and ${RS001}!="997"						1
ROW060	integer	WG003	In the [last 12 months], how many {months} did ${RS001} work at this job?	First Job. Only ask for number of months, we will ask weeks and days worked on next question.	.>0 and .<=12		${RS004}>=18 and ${WG001}=1 and ${RS001}!="997"						1
ROW061	integer	WG004	How many {weeks} in a [typical month] did ${RS001} work at this job?	First Job. Ask for the typical/average month. If they were hired for the whole month, write down 4 weeks.	.>0 and .<=4	The range for weeks worked is from 0 to 4	${RS004}>=18 and ${WG001}=1 and ${RS001}!="997"						1
ROW062	integer	WG005	How many {days} in a [typical week] did ${RS001} work at this job?	First Job. Ask for the typical/average week.	.>0 and .<=7		${RS004}>=18 and ${WG001}=1 and ${RS001}!="997"						1
ROW063	select_one period_w	WG007	[How often] was ${RS001} paid his/her wages? Exclude tips/allowances/incentives and bonuses.	First Job. If they do not get paid on a regular basis, ask for the one that is closest.			${RS004}>=18 and ${WG001}=1 and ${RS001}!="997"						1
ROW064	integer	WG007a	You answered "Other" to the previous question. Could you tell me {how many times} IN TOTAL you have been paid for this job in the [last 12 months]?	First Job.			${RS004}>=18 and ${WG001}=1 and ${WG007}=997 and ${RS001}!="997"						1
ROW065	decimal	WG006	How much did ${RS001}'s receive <span style="color:red">EACH TIME</span> they received their wages in {Fijian dollars}? Exclude tips/allowances/incentives and bonuses.	First Job. We are asking for the amount of wages they received, each time they were paid			${RS004}>=18 and ${WG001}=1 and ${WG007}!=8 and ${RS001}!="997"						1
ROW066	select_one period_w	WG008a	In addition to wage work, [how often] would ${RS001} receive tips/allowance/incentives?	First Job.			${RS004}>=18 and ${WG001}=1 and ${RS001}!="997"						1
ROW067	integer	WG008b	You answered "Other" to the previous question. Could you tell me {how many times} IN TOTAL you have received tips/allowance/incentives for this job in the [last 12 months]?	First Job.			${RS004}>=18 and ${WG001}=1 and ${WG008a}=997 and ${RS001}!="997"						1
ROW068	decimal	WG008	How much did ${RS001} receive in tips/allowance/incentives <span style="color:red">EACH TIME</span> in {Fijian dollars}?	First Job. We are asking for the amount each time they receive a tip/allowance			${RS004}>=18 and ${WG001}=1 and ${WG008a}!=8 and ${RS001}!="997"						1
ROW069	select_one period_w	WG009	In addition to wage work, {how often} would ${RS001} receive a bonus?	First Job.			${RS004}>=18 and ${WG001}=1 and ${RS001}!="997"						1
ROW070	integer	WG009b	You answered "Other" to the previous question. Could you tell me {how many times} IN TOTAL you have received a bonus for this job in the [last 12 months]?	First Job.			${RS004}>=18 and ${WG001}=1 and ${WG009}=997 and ${RS001}!="997"						1
ROW071	decimal	WG009a	How much did ${RS001} receive in bonuses <span style="color:red">EACH TIME</span> in {Fijian dollars}?	First Job. We are asking for the amount each time they receive a bonus			${RS004}>=18 and ${WG001}=1 and ${WG009}!=8 and ${RS001}!="997"						1
ROW072	select_one local_fiji	MP2	Where was ${RS001}'s first job located in?	First Job. We are asking where the employer is located at.			${RS004}>=18 and ${WG001}=1 and ${RS001}!="997"						1
ROW073	select_one ynd	WG010	Did ${RS001} work a second job in the [last 12 months]?	First Job. Record the second highest earning job in the past 12 months			${RS004}>=18 and ${WG001}=1 and ${RS001}!="997"						1
ROW074	select_one econ_act	WG011	What kind of business employed ${RS001} over the [last 12 months] for their second job? NOTE: Please exclude employment as a fisherman/deckhand as that is now in the fishing section.	For the second job.			${RS004}>=18 and ${WG010}=1 and ${RS001}!="997"						1
ROW075	integer	WG012	In the [last 12 months], how many {months} did ${RS001} work at their second job?	Second Job. Only ask for number of months, we will ask weeks and days worked on next question. For the second job.	.>0 and .<=12		${RS004}>=18 and ${WG010}=1 and ${RS001}!="997"						1
ROW076	integer	WG013	How many {weeks} in a [typical month] did ${RS001} work at their second job?	Second Job. Ask for the typical/average month. If they were hired for the whole month, write down 4 weeks. For the second job.	.>0 and .<=4	The range for weeks worked is from 0 to 4	${RS004}>=18 and ${WG010}=1 and ${RS001}!="997"						1
ROW077	integer	WG014	How many {days} in a [typical week] did ${RS001} work at their second job?	Second Job. Ask for the typical/average week. For the second job.	.>0 and .<=7		${RS004}>=18 and ${WG010}=1 and ${RS001}!="997"						1
ROW078	select_one period_w	WG016	{How often} was ${RS001} paid at their second job? Exclude tips/allowances/incentives and bonuses.	Second Job. If they do not get paid on a regular basis, ask for the one that is closest. For the second job.			${RS004}>=18 and ${WG010}=1 and ${RS001}!="997"						1
ROW079	integer	WG016a	You answered "Other" to the previous question. Could you tell me {how many times} IN TOTAL you have been paid for this second job in the [last 12 months]?	Second Job.			${RS004}>=18 and ${WG010}=1 and ${WG016}=997 and ${RS001}!="997"						1
ROW080	decimal	WG015	How much did ${RS001}'s receive <span style="color:red">EACH TIME</span> they received payment in {Fijian dollars} for their second job?	Second Job.			${RS004}>=18 and ${WG010}=1 and ${WG016}!=8 and ${RS001}!="997"						1
ROW081	select_one period_w	WG017	In addition to wage work, {how often} would ${RS001} receive tips/allowance/incentives for their second job?	Second Job.			${RS004}>=18 and ${WG010}=1 and ${RS001}!="997"						1
ROW082	integer	WG017b	You answered "Other" to the previous question. Could you tell me {how many times} IN TOTAL you have received tips/allowance/incentives for this second job in the [last 12 months]?	Second Job.			${RS004}>=18 and ${WG010}=1 and ${WG017}=997 and ${RS001}!="997"						1
ROW083	decimal	WG017a	How much did ${RS001} receive in tips/allowance/incentives <span style="color:red">EACH TIME</span> for their second job in {Fijian dollars}?	Second Job.			${RS004}>=18 and ${WG010}=1 and ${WG017}!=8 and ${RS001}!="997"						1
ROW084	select_one period_w	WG018	In addition to wage work, [how often] would ${RS001} receive a bonus for their second job?	Second Job.			${RS004}>=18 and ${WG010}=1 and ${RS001}!="997"						1
ROW085	integer	WG018b	You answered "Other" to the previous question. Could you tell me {how many times} IN TOTAL you receive a bonus for this second job in the [last 12 months]?	Second Job.			${RS004}>=18 and ${WG010}=1 and ${WG018}=997 and ${RS001}!="997"						1
ROW086	decimal	WG018a	How much did ${RS001} receive in bonuses <span style="color:red">EACH TIME</span> for their second job in {Fijian dollars}?	Second Job.			${RS004}>=18 and ${WG010}=1 and ${WG018}!=8 and ${RS001}!="997"						1
ROW087	select_one local_fiji	MP3	Where was ${RS001}'s second job located at?	Second Job. We are asking where the employer is located.			${RS004}>=18 and ${WG010}=1 and ${RS001}!="997"						1
ROW088	end_repeat
ROW089	end group
ROW090	calculate	mem_name1						indexed-repeat(${RS001},${RSR1},1)
ROW091	calculate	mem_name2						indexed-repeat(${RS001},${RSR1},2)
ROW092	calculate	mem_name3						indexed-repeat(${RS001},${RSR1},3)
ROW093	calculate	mem_name4						indexed-repeat(${RS001},${RSR1},4)
ROW094	calculate	mem_name5						indexed-repeat(${RS001},${RSR1},5)
ROW095	calculate	mem_name6						indexed-repeat(${RS001},${RSR1},6)
ROW096	calculate	mem_name7						indexed-repeat(${RS001},${RSR1},7)
ROW097	calculate	mem_name8						indexed-repeat(${RS001},${RSR1},8)
ROW098	calculate	mem_name9						indexed-repeat(${RS001},${RSR1},9)
ROW099	calculate	mem_name10						indexed-repeat(${RS001},${RSR1},10)
ROW100	calculate	mem_name11						indexed-repeat(${RS001},${RSR1},11)
ROW101	calculate	mem_name12						indexed-repeat(${RS001},${RSR1},12)
ROW102	calculate	mem_name13						indexed-repeat(${RS001},${RSR1},13)
ROW103	calculate	mem_name14						indexed-repeat(${RS001},${RSR1},14)
ROW104	calculate	mem_name15						indexed-repeat(${RS001},${RSR1},15)
ROW105	calculate	mem_name16						indexed-repeat(${RS001},${RSR1},16)
ROW106	calculate	mem_name17						indexed-repeat(${RS001},${RSR1},17)
ROW107	calculate	mem_name18						indexed-repeat(${RS001},${RSR1},18)
ROW108	calculate	mem_name19						indexed-repeat(${RS001},${RSR1},19)
ROW109	calculate	mem_name20						indexed-repeat(${RS001},${RSR1},20)
ROW110
ROW111	begin group	G2	Household Expenditures	Note: In this section we are ONLY asking about cash expenditures. Please do not include any in-kind value for any of the items in this section.
ROW112	begin group	G2A	Last 2 Weeks
ROW113	note	EXPN	[EXPENDITURES Last 2 weeks]Now I want to ask you about the money your household spends INSIDE Nadroga/Navosa or Ba Province (including Nadi town and Mananuca) in the last 2 weeks. Remember, we are asking WHERE we are buying, NOT what did you buy. We are interested in where money goes for the LEWIE model. All questions after this point are for the entire HOUSEHOLD.
ROW114	integer	EXP000	In the [last 2 weeks] how much did your household spend in {Fijian dollars} on purchases in Grocery/corner shops/Supermarket INSIDE Nadroga/Navosa or Ba Province (including Nadi town and Mananuca)? Note: Retail	We are asking for household expenditures in grocery/corner shops/Kantembas. We are not asking about what they purchased, but rather how much money the spent at a type of store/business. This is expenditure for the household as a whole.									1
ROW115	integer	EXP001	In the [last 2 weeks] how much did your household spend in {Fijian dollars} on Fruits or vegetables from vendors / traders INSIDE Nadroga/Navosa or Ba Province (including Nadi town and Mananuca)? Note: Retail	Vendors and Traders refer to specialized sellers. E.g., A fruit vendor specializes in selling fruit, either at a market or the roadside. We are not asking about what they purchased, but rather how much money the spent at a type of store/business. This is expenditure for the household as a whole.									1
ROW116	integer	EXP002	In the [last 2 weeks] how much did your household spend in {Fijian dollars} on Fruits or vegetables from friends/neighbours/other households who reside INSIDE Nadroga/Navosa or Ba Province (including Nadi town and Mananuca)?	We are not asking about what they purchased, but rather how much money the spent at a type of store/business. This is expenditure for the household as a whole.									1
ROW117	integer	EXP003	In the [last 2 weeks] how much did your household spend in {Fijian dollars} on Meat from butchers INSIDE Nadroga/Navosa or Ba Province (including Nadi town and Mananuca)?	We are not asking about what they purchased, but rather how much money the spent at a type of store/business. This is expenditure for the household as a whole.									1
ROW118	integer	EXP004	In the [last 2 weeks] how much did your household spend in {Fijian dollars} on Meat from friends/neighbours/other households who reside INSIDE Nadroga/Navosa or Ba Province (including Nadi town and Mananuca)?	We are not asking about what they purchased, but rather how much money the spent at a type of store/business. This is expenditure for the household as a whole.									1
ROW119	integer	EXP007	In the [last 2 weeks] how much did your household spend in {Fijian dollars} on Fish from vendors / traders INSIDE Nadroga/Navosa or Ba Province (including Nadi town and Mananuca)?	Vendors and Traders refer to specialized sellers. E.g., A fish vendor specializes in selling fish, either at a market or the roadside. We are not asking about what they purchased, but rather how much money the spent at a type of store/business. This is expenditure for the household as a whole.									1
ROW120	integer	EXP008	In the [last 2 weeks] how much did your household spend in {Fijian dollars} on Fish from fishermen households INSIDE Nadroga/Navosa or Ba Province (including Nadi town and Mananuca)?	We are not asking about what they purchased, but rather how much money the spent at a type of store/business. This is expenditure for the household as a whole.									1
ROW121	integer	EXP009	In the [last 2 weeks] how much did your household spend in {Fijian dollars} on Bread (e.g., cake, buns) from a baker INSIDE Nadroga/Navosa or Ba Province (including Nadi town and Mananuca)?	Bakers include smaller bread sellers such as individuals who move around selling in buckets. We are not asking about what they purchased, but rather how much money the spent at a type of store/business. This is expenditure for the household as a whole.									1
ROW122	integer	EXP010	In the [last 2 weeks] how much did your household spend in {Fijian dollars} on Bread (e.g., cake, buns) from friends/neighbours/other households who reside INSIDE Nadroga/Navosa or Ba Province (including Nadi town and Mananuca)?	We are not asking about what they purchased, but rather how much money the spent at a type of store/business. This is expenditure for the household as a whole.									1
ROW123	integer	EXP011	In the [last 2 weeks] how much did your household spend in {Fijian dollars} on Sitdown restaurants INSIDE Nadroga/Navosa or Ba Province (including Nadi town and Mananuca)?	These are restaurants with a building, seats and chairs. Roadside vendors is in the next question. We are not asking about what they purchased, but rather how much money the spent at a type of store/business. This is expenditure for the household as a whole.									1
ROW124	integer	EXP012	In the [last 2 weeks] how much did your household spend in {Fijian dollars} on Roadside take-away food from vendors/businesses INSIDE Nadroga/Navosa or Ba Province (including Nadi town and Mananuca)?	These are street hawkers (Barbeque) and take away food sellers. They usually do not have seats/tables. We are not asking about what they purchased, but rather how much money the spent at a type of store/business. This is expenditure for the household as a whole.									1
ROW125	integer	EXP013	In the [last 2 weeks] how much did your household spend in {Fijian dollars} on Local beverages (Kava and others) from vendors / traders INSIDE Nadroga/Navosa or Ba Province (including Nadi town and Mananuca)?	Vendors and Traders refer to specialized sellers. E.g., A fruit vendor specializes in selling fruit, either at a market or the roadside. We are not asking about what they purchased, but rather how much money the spent at a type of store/business. This is expenditure for the household as a whole.									1
ROW126	integer	EXP014	In the [last 2 weeks] how much did your household spend in {Fijian dollars} on Bars/Nightclubs INSIDE Nadroga/Navosa or Ba Province (including Nadi town and Mananuca)?	We are not asking about what they purchased, but rather how much money the spent at a type of store/business. This is expenditure for the household as a whole.									1
ROW127	integer	EXP015	In the [last 2 weeks] how much did your household spend in {Fijian dollars} on liquor shops and INSIDE Nadroga/Navosa or Ba Province (including Nadi town and Mananuca) (excluding bars)?	Wine / Spirits stores refer to stores that sell ONLY alchohol. We are not asking about what they purchased, but rather how much money the spent at a type of store/business. This is expenditure for the household as a whole.									1
ROW128	integer	EXP017	In the [last 2 weeks] how much did your household spend in {Fijian dollars} on mobile money kiosks/stands INSIDE Nadroga/Navosa or Ba Province (including Nadi town and Mananuca)?	We are asking for purchases from recharge vendors (in the colored booths). We are not asking about what they purchased, but rather how much money the spent at a type of store/business. This is expenditure for the household as a whole.									1
ROW129	integer	EXP018	In the [last 2 weeks] how much did your household spend in {Fijian dollars} on Clothing / shoe stores INSIDE Nadroga/Navosa or Ba Province (including Nadi town and Mananuca)?	We are not asking about what they purchased, but rather how much money the spent at a type of store/business. This is expenditure for the household as a whole.									1
ROW130	integer	EXP019	In the [last 2 weeks] how much did your household spend in {Fijian dollars} on Traditional medicine / Herbalist INSIDE Nadroga/Navosa or Ba Province (including Nadi town and Mananuca)?	We are not asking about what they purchased, but rather how much money the spent at a type of store/business. This is expenditure for the household as a whole.									1
ROW131	integer	EXP020	In the [last 2 weeks] how much did your household spend in {Fijian dollars} at repair shops (Electronics / household appliance / phone) INSIDE Nadroga/Navosa or Ba Province (including Nadi town and Mananuca)?	We are asking for repair costs, do NOT include the cost of buying new or used electronics. We are not asking about what they purchased, but rather how much money the spent at a type of store/business. This is expenditure for the household as a whole.									1
ROW132	integer	EXP021	In the [last 2 weeks] how much did your household spend in {Fijian dollars} at a Seamstress / tailor/ clothes and shoe repair INSIDE Nadroga/Navosa or Ba Province (including Nadi town and Mananuca)?	We are not asking about what they purchased, but rather how much money the spent at a type of store/business. This is expenditure for the household as a whole.									1
ROW133	integer	EXP022	In the [last 2 weeks] how much did your household spend in {Fijian dollars} at Hairdressers / Barbers / Salons INSIDE Nadroga/Navosa or Ba Province (including Nadi town and Mananuca)?	We are not asking about what they purchased, but rather how much money the spent at a type of store/business. This is expenditure for the household as a whole.									1
ROW134	integer	EXP023	In the [last 2 weeks] how much did your household spend in {Fijian dollars} on Crafts (baskets, mats, brooms, etc.) INSIDE Nadroga/Navosa or Ba Province (including Nadi town and Mananuca)?	We are not asking about what they purchased, but rather how much money the spent at a type of store/business. This is expenditure for the household as a whole.									1
ROW135	integer	EXP024	In the [last 2 weeks] how much did your household spend in {Fijian dollars} at Laundry Services INSIDE Nadroga/Navosa or Ba Province (including Nadi town and Mananuca)?	We are not asking about what they purchased, but rather how much money the spent at a type of store/business. This is expenditure for the household as a whole.									1
ROW136	integer	EXP025	In the [last 2 weeks] how much did your household spend in {Fijian dollars} for Local Transportation (taxis, boats/watertaxis, carriers, buses, minibuses, Uber, etc.) INSIDE Nadroga/Navosa or Ba Province (including Nadi town and Mananuca)?	We are not asking about what they purchased, but rather how much money the spent at a type of store/business. This is expenditure for the household as a whole.									1
ROW137	integer	EXP026	In the [last 2 weeks] how much did your household spend in {Fijian dollars} at Local video halls/Cinemas INSIDE Nadroga/Navosa or Ba Province (including Nadi town and Mananuca)?	We are not asking about what they purchased, but rather how much money the spent at a type of store/business. This is expenditure for the household as a whole.									1
ROW138	end group
ROW139	begin group	G2B	Last Month
ROW140	note	EXPN2	[EXPENDITURES Last month] Now we will ask your household regarding some of your household's spending in Nadroga/Navosa or Ba Province (including Nadi town and Mananuca) over THE last month.	Enumerator: We are now switching recall time frames from 2 weeks to the last month. This is expenditure for the household as a whole.
ROW141	integer	EXP029	In the [last month] how much did your household spend in {Fijian dollars} on Electricity INSIDE Nadroga/Navosa or Ba Province (including Nadi town and Mananuca)?	By "INSIDE" we are referring to the location of the house that uses this electricity. We are not asking about what they purchased, but rather how much money the spent at a type of store/business. This is expenditure for the household as a whole.									1
ROW142	integer	EXP030	In the [last month] how much did your household spend in {Fijian dollars} on Water (non-bottled) INSIDE Nadroga/Navosa or Ba Province (including Nadi town and Mananuca)? Note: If water bills are paid quarterly, take the quarterly payment amount and divide by 3 to convert to monthly.	By "INSIDE" we are referring to the location of the house that uses this water. We are not asking about what they purchased, but rather how much money the spent at a type of store/business. This is expenditure for the household as a whole.									1
ROW143	integer	EXP031	In the [last month] how much did your household spend in {Fijian dollars} on Kerosene / cooking gas INSIDE Nadroga/Navosa or Ba Province (including Nadi town and Mananuca)?	We are not asking about what they purchased, but rather how much money the spent at a type of store/business. This is expenditure for the household as a whole.									1
ROW144	integer	EXP031a	In the [last month] how much did your household spend in {Fijian dollars} on internet / television INSIDE Nadroga/Navosa or Ba Province (including Nadi town and Mananuca)?	We are not asking about what they purchased, but rather how much money the spent at a type of store/business. This is expenditure for the household as a whole.									1
ROW145	integer	EXP032	In the [last month] how much did your household spend in {Fijian dollars} for Rent (for housing, excluding rent of buildings for business)?	We are not asking about what they purchased, but rather how much money the spent at a type of store/business. This is expenditure for the household as a whole.									1
ROW146	select_one local_fiji	EXP033	Where is the person your household pays rent to living in?	local economy question.			${EXP032}>0						1
ROW147	integer	EXP035	In the [last month] how much did your household spend in {Fijian dollars} for Other services (Domestic help, Agricultural Technical Consultations, Vetenarians, grass cutting, plumber, electrician for repairs) INSIDE Nadroga/Navosa or Ba Province (including Nadi town and Mananuca)?	We are not asking about what they purchased, but rather how much money the spent at a type of store/business. This is expenditure for the household as a whole.									1
ROW148	integer	EXP036	In the [last month] how much did your household donate in {Fijian dollars} at Church tithes/offerings/donations INSIDE Nadroga/Navosa or Ba Province (including Nadi town and Mananuca)?	Here we are referring to the amount of money you usually put in the hat/bowl passed around at churches during Sunday mass. This is expenditure for the household as a whole.									1
ROW149	integer	EXP052	In the [last month] how much did your household spend in {Fijian dollars} for Gasoline (Fuel / Petrol / Diesel) INSIDE Nadroga/Navosa or Ba Province (including Nadi town and Mananuca)? Note: please also include gas/fuel purchased from ships at docks in addition to gas stations.	We are referring to purchases at local gas stations. This is expenditure for the household as a whole.									1
ROW150	integer	EXP052b	In the [last month] how much did your household spend in {Fijian dollars} for Gasoline (Fuel / Petrol / Diesel) OUTSIDE Nadroga/Navosa or Ba Province (including Nadi town and Mananuca)? Note: please also include gas/fuel purchased from ships at docks in addition to gas stations.	We are referring to purchases at outside gas stations. NOTE: This question asks for gas purchased from OUTSIDE the district. This is expenditure for the household as a whole.									1
ROW151	end group
ROW152	begin group	G2C	Last Year
ROW153	note	EXPN3	[EXPENDITURES Last year] Now we will ask your household regarding some of your household's spending INSIDE/OUTSIDE Nadroga/Navosa or Ba Province (including Nadi town and Mananuca) over THE LAST YEAR. We will start first with expenses your household spent INSIDE Nadroga/Navosa or Ba Province (including Nadi town and Mananuca) in the last year.	Enumerator: We are now switching recall time frames from one month to one year. This is expenditure for the household as a whole.
ROW154	integer	EXP037	In the [past year] how much did your household spend in {Fijian dollars} in Hotels INSIDE Nadroga/Navosa or Ba Province (including Nadi town and Mananuca) (lodging, food, swimming)?	We are not asking about what they purchased, but rather how much money the spent at a type of store/business. This is expenditure for the household as a whole.									1
ROW155	integer	EXP038	In the [past year] how much did your household spend in {Fijian dollars} in Guest house / Homestays / Bed and Breakfasts INSIDE Nadroga/Navosa or Ba Province (including Nadi town and Mananuca) (lodging, food, swimming)?	We are not asking about what they purchased, but rather how much money the spent at a type of store/business. This is expenditure for the household as a whole.									1
ROW156	integer	EXP038a	In the [past year] how much did your household spend in {Fijian dollars} in Purchasing Kitchenware and other Household Durables from Hardware Stores INSIDE Nadroga/Navosa or Ba Province (including Nadi town and Mananuca)?										1
ROW157	integer	EXP039	In the [past year] how much did your household spend in {Fijian dollars} for Construction materials (e.g., Straw Thatch for roofs, bricks, concrete, pipes) INSIDE Nadroga/Navosa or Ba Province (including Nadi town and Mananuca)?	If they paid for a construction project that bundled materials and other costs, please ask for a best guess for the cost of ONLY materials for the project.									1
ROW158	integer	EXP041	In the [past year] how much did your household spend in {Fijian dollars} for Construction services (home improvement, maintenance, labor, etc.) INSIDE Nadroga/Navosa or Ba Province (including Nadi town and Mananuca)?	If they paid for a construction project that bundled materials and other costs, please ask for a best guess for the cost of everything excluding materials.									1
ROW159	integer	EXP042	In addition to the health expenditures reported earlier, in the [past year] how much in {Fijian dollars} did your household spend on any other health-related expenditures that were made INSIDE Nadroga/Navosa or Ba Province (including Nadi town and Mananuca)? (Usually, this involves purchasing long-term medication from local clinics, e.g., insulin, antiretrovirals)	We are not asking about what they purchased, but rather how much money the spent at a type of store/business. This is expenditure for the household as a whole.									1
ROW160	integer	EXP043	In addition to the education expenditures reported earlier, in the [past year] how much did your household have any other education-related expenditures that were made INSIDE Nadroga/Navosa or Ba Province (including Nadi town and Mananuca)? (e.g., tutors, additional classes outside of school, textbooks not required by schools)	We are not asking about what they purchased, but rather how much money the spent at a type of store/business. This is expenditure for the household as a whole.									1
ROW161	integer	EXP044	In the [past year] how much did your household spend in {Fijian dollars} for Festivals, weddings, celebrations, and funeral services INSIDE Nadroga/Navosa or Ba Province (including Nadi town and Mananuca)? (try asking each activity separately and add them together)	We are not asking about what they purchased, but rather how much money the spent at a type of store/business. This is expenditure for the household as a whole.									1
ROW162	integer	EXP046	In the [past year] how much did your household spend in {Fijian dollars} on Mechanic / tire repair/ any machine repair (e.g. cars/motorcycles/bicycles/boats/generators) INSIDE Nadroga/Navosa or Ba Province (including Nadi town and Mananuca)?	We are not asking about what they purchased, but rather how much money the spent at a type of store/business. This is expenditure for the household as a whole.									1
ROW163	integer	EXP047	In the [past year] how much did your household spend in {Fijian dollars} for Other major expenses INSIDE Nadroga/Navosa or Ba Province (including Nadi town and Mananuca)? (For example, asset purchases. E.g., radio, a second hand car from a local seller)	Ask them if they had any other major expenses they can think of. This is expenditure for the household as a whole.									1
ROW164	note	EXPN4	Now we will ask for expenses your household spent OUTSIDE Nadroga/Navosa or Ba Province (including Nadi town and Mananuca) in the [last 12 months].
ROW165	integer	EXP038b	In the [past year] how much did your household spend in {Fijian dollars} in Purchasing Kitchenware and other Household Durables from Hardware Stores OUTSIDE Nadroga/Navosa or Ba Province (including Nadi town and Mananuca)?										1
ROW166	integer	EXP048	In the [past year] how much did your household spend in {Fijian dollars} on Construction materials (e.g., Grass thatch for roof, wood, bricks, concrete, pipes) OUTSIDE Nadroga/Navosa or Ba Province (including Nadi town and Mananuca)?	We are not asking about what they purchased, but rather how much money the spent at a type of store/business. This is expenditure for the household as a whole.									1
ROW167	integer	EXP049	In the [past year] how much did your household spend in {Fijian dollars} on Mechanic / tire repair/ any machine repair (Cars / motorcycles / bicycles) OUTSIDE Nadroga/Navosa or Ba Province (including Nadi town and Mananuca)?	We are not asking about what they purchased, but rather how much money the spent at a type of store/business. This is expenditure for the household as a whole.									1
ROW168	integer	EXP050	In addition to the health expenditures reported earlier, in the [past year] how much did your household have any other health-related expenditures that were made OUTSIDE Nadroga/Navosa or Ba Province (including Nadi town and Mananuca)? (Usually, this involves purchasing long-term medication from clinics outside the district, e.g., insulin, antiretrovirals)	We are not asking about what they purchased, but rather how much money the spent at a type of store/business. This is expenditure for the household as a whole.									1
ROW169	integer	EXP054	In addition to the education expenditures reported earlier, in the [past year] how much did your household spend in {Fijian dollars} on School fees, housing/accomodations, and pocket money for students/pupils OUTSIDE Nadroga/Navosa or Ba Province (including Nadi town and Mananuca)?	We are asking school fees again, as students that live at school would not be captured in the demographics roster. This is expenditure for the household as a whole.									1
ROW170	integer	EXP055	In the [past year] how much did your household spend in {Fijian dollars} on Holiday / leisure trips and vacations OUTSIDE Nadroga/Navosa or Ba Province (including Nadi town and Mananuca)?	This is expenditure for the household as a whole.									1
ROW171	integer	EXP056	In the [past year] how much did your household spend in {Fijian dollars} for Festivals, weddings, and celebrations, and funeral services OUTSIDE Nadroga/Navosa or Ba Province (including Nadi town and Mananuca)?	Enumerator: Please ask the household to EXCLUDE contributions from other households toward these expenditures. This is expenditure for the household as a whole.									1
ROW172	integer	EXP058	In the [past year] how much did your household spend in {Fijian dollars} on Any other Major Expenses OUTSIDE Nadroga/Navosa or Ba Province (including Nadi town and Mananuca)?	Ask them if they had any other major expenses they can think of. For example, the purchase of a solar panel, radio etc. This is expenditure for the household as a whole.									1
ROW173	end group
ROW174	end group
ROW175
ROW176	begin group	G3	Assets
ROW177	note	ASN1	[Assets] Now we will talk about all the items that you may have at your home.
ROW178	select_multiple ASSET	AS000	Which of the following assets does the household own?	Read all the options and choose the correct one									1
ROW179	end group
ROW180
ROW181	begin group	G4	Dwelling
ROW182	note	HSN1	[Dwelling] Now we will talk about the characteristics of the house in which you live.
ROW183	select_one ownership	HS001	What is your ownership status for this house?										1
ROW184	integer	HS002	{How many} separate sleeping rooms do members of your household occupy?	Do not count bathrooms, toilets, storerooms, or garage. Only could separate sleeping rooms that are separated by a hard wall (NOT a curtain).									1
ROW185	select_one source_water	HS003	What is the main source of drinking water?	If more than 1, ask for the MAIN DRINKING source.									1
ROW186	select_one toilet	HS004	What type of toilet is mainly used in your household?	If more than 1, ask for the one used MOST OFTEN.									1
ROW187	select_one stove	HS005	What is the main cooking fuel used in your household?	If more than 1, ask for the one used MOST OFTEN.									1
ROW188	select_one material1	HS006	The roof of the main dwelling is predominantly made of what material?	Enumerator: You can fill in this question by looking at the characteristics of the roof. If there are multiple materials, choose the one that is visible on the outisde of the roof.									1
ROW189	end group
ROW190
ROW191	begin group	G5	Land
ROW192	note	LNN1	[Land] Now I want to ask you some questions related to plots of land that your household might either own or use.
ROW193	select_one yn	LN001	Did your household own or cultivate any plots of land in the last growing season? This includes kitchen / garden plots, fallow, owned, shared-out, shared-in, rented-in, rented-out, sharecropped-in, sharecropped-out, and communal lands in the last growing season?										1
ROW194	integer	LN002	[How many] separate plots of land did you own or cultivate in the last growing season?	A plot is defined as a continuous piece of land.	.>=0 and .<=5	Plots are defined as one continuous piece of land.	${LN001}=1						1
ROW195	begin_repeat	LNR1	Detailed questions about owned or cultivated plots				${LN001}=1			${LN002}
ROW196	text	LNNAME	What do you call this piece of land?	Each piece must have unique name. If the farmer does not have a name for the plot, please ask the farmer what crop is grown on this plot and make note of this information future later use. If farmer grows the same crop for all the plot, you can number the plot, so the first plot is "Plot1" and the second plot is "Plot2" and so on.			${LN001}=1						1
ROW197	decimal	LN003	What is the [area] of ${LNNAME}?	Notes to enumerator: You will enter units on the next question. If you accidently opened this roster for ${LNNAME}, put "997" here to stop this roster.			${LN001}=1 and ${LNNAME}!="997"						1
ROW198	select_one plotunit	LN003a	Enumerator: what is the unit of measurement for the amount provided in the previous question?				${LN001}=1 and ${LNNAME}!="997"						1
ROW199	select_one tenure	LN003b	What is your tenure type on ${LNNAME}?	If there is more than one type, please select the primary one.			${LN001}=1 and ${LNNAME}!="997"						1
ROW200	integer	LN003c	In [which year] did you obtain ownership/rent-in/sharecrop-in ${LNNAME}?	We are asking when did the household first obtain ACCESS to the land, regardless of their tenure status. You can also ask in which year the household first started using ${LNNAME} to cultivate crops. If access was obtained before 1900, enter 1900.	(.>1899 and .<2020) or .=997		${LN001}=1 and ${LNNAME}!="997"						1
ROW201	select_one proportion	LN003d	You mentioned that ${LNNAME} was sharecropped, what proportion of the harvest does your household get to keep?				${LN001}=1 and ${LNNAME}!="997" and ${LN003b}=5						1
ROW202	decimal	LN004a	What is the ANNUAL rent on ${LNNAME} in {Fijian dollars}?	Use calculator to divide by 12 if the household only knows ANNUAL rent.			${LN001}=1 and (${LN003b}=2 or ${LN003b}=3) and ${LNNAME}!="997"						1
ROW203	select_one local_fiji	LN004aa	Where does the person you pay rent to live in?	For [island] we define the local economy as Nadroga/Navosa or Ba Province (including Nadi and Mananuca).			${LN001}=1 and (${LN003b}=2 or ${LN003b}=3) and ${LN004a}>0 and ${LNNAME}!="997"						1
ROW204	end_repeat
ROW205	calculate	p1						indexed-repeat(${LNNAME},${LNR1},1)
ROW206	calculate	p2					${LN002}>1	indexed-repeat(${LNNAME},${LNR1},2)
ROW207	calculate	p3					${LN002}>2	indexed-repeat(${LNNAME},${LNR1},3)
ROW208	calculate	p4					${LN002}>3	indexed-repeat(${LNNAME},${LNR1},4)
ROW209	calculate	p5					${LN002}>4	indexed-repeat(${LNNAME},${LNR1},5)
ROW210	calculate	p6					${LN002}>5	indexed-repeat(${LNNAME},${LNR1},6)
ROW211	calculate	p7					${LN002}>6	indexed-repeat(${LNNAME},${LNR1},7)
ROW212	calculate	p8					${LN002}>7	indexed-repeat(${LNNAME},${LNR1},8)
ROW213	calculate	p9					${LN002}>8	indexed-repeat(${LNNAME},${LNR1},9)
ROW214	calculate	p10					${LN002}>9	indexed-repeat(${LNNAME},${LNR1},10)
ROW215	end group
ROW216
ROW217	begin group	G6	Crops
ROW218	note	CRN1	[Crops] Now let's talk about crops you produce. You can turn this section off with the filter question at the beginning of the survey. You can also turn off the crop section by selecting "ABORT" in the unit question.
ROW219	select_multiple CROP	CR002	During the [last 12 months], which of the following crops did you plant? (record a maximum of 3 crops, if a household has more than 3 crops in the last growing season, record the top 3 by value in the last growing season)	If the household grew more than 3 types of crops in the last 12 months, only record the 3 crops that are the most important to the livelihood of the household.	count-selected(.)<=3		${FILTER1}=1						1
ROW220	begin_repeat	CRR1	Detailed questions about planted crops				${FILTER1}=1			count-selected(${CR002})
ROW221	calculate	CRC1					${FILTER1}=1	jr:choice-name(selected-at(${CR002}, position(..)-1), '${CR002}')
ROW222	text	CR002_2	Crop ID ${CRC1}	Swipe to next question.			${FILTER1}=1	selected-at(${CR002},position(..)-1)						1
ROW223	select_one yn_plot	CROPN	[FOR ENUMERATOR] Is this crop countable in grams/Kilograms/Tons/Liters? Ask the respondent if they are able to answer in standardized units.	IMPORTANT: Make sure you have recorded the NUMBER OF PLOTS in the previous section (Land) before recording the crop section. Otherwise we will not be able to ask which plots grow this crop.			${FILTER1}=1						1
ROW224	text	CR002oth	You mentioned that the crop type was "other". What type of crop was this?				${FILTER1}=1 and ${CR002_2}=35 and ${CROPN}!=997						1
ROW225	select_multiple plotlist1	CR003_1	Which plot did you use to grow this crop?	Enumerator: If you named the plots earlier, please refer to the information you collected.			${FILTER1}=1 and ${LN002}=1 and ${CROPN}!=997 and ${CR002}!=997						1
ROW226	select_multiple plotlist2	CR003_2	Which plot did you use to grow this crop?	Enumerator: If you named the plots earlier, please refer to the information you collected.			${FILTER1}=1 and ${LN002}=2 and ${CROPN}!=997 and ${CR002}!=997						1
ROW227	select_multiple plotlist3	CR003_3	Which plot did you use to grow this crop?	Enumerator: If you named the plots earlier, please refer to the information you collected.			${FILTER1}=1 and ${LN002}=3 and ${CROPN}!=997 and ${CR002}!=997						1
ROW228	select_multiple plotlist4	CR003_4	Which plot did you use to grow this crop?	Enumerator: If you named the plots earlier, please refer to the information you collected.			${FILTER1}=1 and ${LN002}=4 and ${CROPN}!=997 and ${CR002}!=997						1
ROW229	select_multiple plotlist5	CR003_5	Which plot did you use to grow this crop?	Enumerator: If you named the plots earlier, please refer to the information you collected.			${FILTER1}=1 and ${LN002}=5 and ${CROPN}!=997 and ${CR002}!=997						1
ROW230	select_multiple plotlist6	CR003_6	Which plot did you use to grow this crop?	Enumerator: If you named the plots earlier, please refer to the information you collected.			${FILTER1}=1 and ${LN002}=6 and ${CROPN}!=997 and ${CR002}!=997						1
ROW231	select_multiple plotlist7	CR003_7	Which plot did you use to grow this crop?	Enumerator: If you named the plots earlier, please refer to the information you collected.			${FILTER1}=1 and ${LN002}=7 and ${CROPN}!=997 and ${CR002}!=997						1
ROW232	select_multiple plotlist8	CR003_8	Which plot did you use to grow this crop?	Enumerator: If you named the plots earlier, please refer to the information you collected.			${FILTER1}=1 and ${LN002}=8 and ${CROPN}!=997 and ${CR002}!=997						1
ROW233	select_multiple plotlist9	CR003_9	Which plot did you use to grow this crop?	Enumerator: If you named the plots earlier, please refer to the information you collected.			${FILTER1}=1 and ${LN002}=9 and ${CROPN}!=997 and ${CR002}!=997						1
ROW234	select_multiple plotlist10	CR003_10	Which plot did you use to grow this crop?	Enumerator: If you named the plots earlier, please refer to the information you collected.			${FILTER1}=1 and ${LN002}=10 and ${CROPN}!=997 and ${CR002}!=997						1
ROW235	decimal	CR004	What was the total {area} cultivated of ${CRC1} during the [last 12 months]? Note: If the household grows ${CRC1} on 2 plots, add the area together. (units on next page Acres/Hectares/Square Meters)	NOTE: If the household grew ${CRC1} on more than one plot, add the area grown together to find the total area grown.	.>0	If the household grew crops, they need at least some area.	${FILTER1}=1 and ${CR002}!=997 and ${CROPN}!=997						1
ROW236	select_one plotunit	CR004b	Enumerator: what is the unit of measurement for the amount provided in the previous question?				${FILTER1}=1 and ${CR002}!=997 and ${CROPN}!=997						1
ROW237	decimal	CR005	How much ${CRC1} did you HARVEST during the [last 12 months]? (Units on next page, Kg/Tons)	Units in next question, KILOGRAMS OR TONS.	.>=0		${CR004}>0 and ${FILTER1}=1 and ${CROPN}=1 and ${CR002}!=997 and ${CROPN}!=997						1
ROW238	select_one weights	CR006	Choose measurement unit				${CR004}>0 and ${FILTER1}=1 and ${CROPN}=1 and ${CR005}>0 and ${CR002}!=997 and ${CROPN}!=997						1
ROW239	note	CSN01	Now I will ask you some questions regarding the use you give to the harvest. <span style="color:red">Remember that [last 12 months] refers to the period from September 2018 to August 2019.</span>				${CR004}>0 and ${FILTER1}=1 and ${CR002}!=997 and ${CROPN}!=997							1
ROW240	decimal	CR006a	How much ${CRC1} did your household SELL during the [last 12 months]? (Units on next page, Kg/Tons)	Units in next question, KILOGRAMS OR TONS.	.>=0		${CR004}>0 and ${FILTER1}=1 and ${CROPN}=1 and ${CR002}!=997 and ${CROPN}!=997						1
ROW241	select_one weights	CR006b	Choose measurement unit				${CR004}>0 and ${FILTER1}=1 and ${CROPN}=1 and ${CR006a}>0 and ${CR002}!=997 and ${CROPN}!=997						1
ROW242	decimal	CR007	How much {Fijian dollars} did your household receive from selling ${CRC1} harvested from [last 12 months]?	fijian dollar	.>=0	Error: Amount entered is larger than value of actual harvest.	${CR004}>0 and ${FILTER1}=1 and ${CR002}!=997 and ${CROPN}!=997						1
ROW243	decimal	CR008	Of the ${CR007} {Fijian dollars} sold, how much was sold locally INSIDE Nadroga/Navosa or Ba Province (including Nadi town and Mananuca)?	fijian dollar. We define the local economy as Nadroga/Navosa or Ba Province (including Nadi and Mananuca).	.<=${CR007}	Error: Amount entered is larger than value sold	${CR004}>0 and ${FILTER1}=1 and ${CR002}!=997 and ${CROPN}!=997 and ${CR007}>0						1
ROW244	select_one ynd	CR008_lodge	Was the amount (${CR008} fijian dollar) you sold locally primarily sold to a lodge or hotel?				${CR004}>0 and ${FILTER1}=1 and ${CR002}!=997 and ${CROPN}!=997 and ${CR007}>0 and ${CR008}>0						1
ROW245	decimal	CR009	How much {Fijian dollars} did your household pay in marketing costs (including vendor fees, transportation costs) to sell this harvest?				${CR004}>0 and ${FILTER1}=1 and ${CR002}!=997 and ${CROPN}!=997 and ${CR007}>0						1
ROW246	decimal	CR010	How much {Fijian dollars} worth of ${CRC1} was CONSUMED by your household from [last 12 months] harvest? Here we asking respondents to estimate the value.	fijian dollar			${CR004}>0 and ${FILTER1}=1 and ${CR002}!=997 and ${CROPN}!=997						1
ROW247	decimal	CR011	How much {Fijian dollars} worth of ${CRC1} was lost due to spoilage? Here we asking respondents to estimate the value.	fijian dollar			${CR004}>0 and ${FILTER1}=1 and ${CR002}!=997 and ${CROPN}!=997						1
ROW248	decimal	CR012	How much {Fijian dollars} worth of ${CRC1} was used as animal feed from [last 12 months] harvest? Here we asking respondents to estimate the value.	fijian dollar			${CR004}>0 and ${FILTER1}=1 and ${CR002}!=997 and ${CROPN}!=997						1
ROW249	decimal	CR013	How much {Fijian dollars} worth of ${CRC1} was given away as gifts from [last 12 months] harvest? Here we asking respondents to estimate the value.	fijian dollar			${CR004}>0 and ${FILTER1}=1 and ${CR002}!=997 and ${CROPN}!=997						1
ROW253	calculate	CR_valcheckcalc					${CR004}>0 and ${FILTER1}=1 and ${CR002}!=997 and ${CROPN}!=997	if(${CR010}=997,0,${CR010})+if(${CR011}=997,0,${CR011})+if(${CR012}=997,0,${CR012})+if(${CR013}=997,0,${CR013})+if(${CR007}=997,0,${CR007})
ROW251	decimal	CR_value_true	How much in {Fijian dollars} of ${CRC1} did you manage to harvest in the [last 12 months]? NOTE: we are asking for the total value of harvest that the household DID ACTUALLY harvest.	We are asking for the TOTAL VALUE OF HARVEST, that the household actually harvested	.>=0		${CR004}>0 and ${FILTER1}=1 and ${CR002}!=997 and ${CROPN}!=997					${CR_valcheckcalc}	1
ROW252	decimal	CR_value_guess	If there had been no drought/floods/theft/pests etc. and you managed to harvest everything planted, how many {Fijian dollars} of ${CRC1} would you have been able to harvest from the [last 12 months]? NOTE: Here we are asking a HYPOTHETICAL question.	Here we are asking the household to imagine if the drought did not happen, and no animals ate their crops, how much {Fijian dollars} would they have been able to sell their planted ${CRC1} at?	.>=${CR_value_true}		${CR004}>0 and ${FILTER1}=1 and ${CR002}!=997 and ${CROPN}!=997						1
ROW254	note	CR_valcheck	Enumerator: The values entered in the previous four questions sums to a total of ${CR_valcheckcalc} {Fijian dollars}, which is larger than the total value of the actual harvest, ${CR_value_true} {Fijian dollars}, reported earlier. Please recheck each of these amounts (including total value of the harvest) with the respondent.				${CR_valcheckcalc}>${CR_value_true}							1
ROW255	decimal	CR014	of the ${CR013} {Fijian dollars} worth of ${CRC1} given away as gifts, how many {Fijian dollars} was given to someone who lives in Nadroga/Navosa or Ba Province (including Nadi town and Mananuca)?	fijian dollar. For [island] we define the local economy as Nadroga/Navosa or Ba Province (including Nadi and Mananuca).	.<=${CR013}	Check the previous question	${CR004}>0 and ${FILTER1}=1 and ${CR002}!=997 and ${CROPN}!=997 and ${CR013}>0						1
ROW256	decimal	CR015	How much {Fijian dollars} worth of ${CRC1} do you still have stored from [last 12 months] harvest? Here we asking respondents to estimate the value.	fijian dollar			${CR004}>0 and ${FILTER1}=1 and ${CR002}!=997 and ${CROPN}!=997						1
ROW257
ROW258	note	IAN1	We will now ask a few questions on inputs you or your household used for ${CRC1} in the [last 12 months]	We want this section to be promted for the crops that were prompted in the previous section			${FILTER1}=1 and ${CR004}>0 and ${CR002}!=997 and ${CROPN}!=997							1
ROW259	decimal	IA001	In the [last 12 months], what was the estimated value of seeds used to grow ${CRC1} in {Fijian dollars}?	fijian dollar.Here we are asking for the amount in {Fijian dollars}, if the item was from loans or gifts, ask the farmer to estimate the cost it would have taken to purchase the amount given.	.>=0		${FILTER1}=1 and ${CR004}>0 and ${CR002}!=997 and ${CROPN}!=997						1
ROW260	decimal	MP17	Of the ${IA001} {Fijian dollars} of seeds purchased, how much (in {Fijian dollars}) was purchased from some store/business/individual INSIDE Nadroga/Navosa or Ba Province (including Nadi town and Mananuca)?	fijian dollar	.<=${IA001}	Check the previous question	${FILTER1}=1 and ${CR004}>0 and ${IA001}>0 and ${CR002}!=997 and ${CROPN}!=997						1
ROW261	decimal	IA002	In the [last 12 months], what was the {total value in fijian dollar} of pesticides used to grow ${CRC1} in {Fijian dollars}?	fijian dollar.Here we are asking for the amount in {Fijian dollars}, if the item was from loans or gifts, ask the farmer to estimate the cost it would have taken to purchase the amount given.	.>=0		${FILTER1}=1 and ${CR004}>0 and ${CR002}!=997 and ${CROPN}!=997						1
ROW262	decimal	MP18	Of the ${IA002} {Fijian dollars} of pesticides purchased, how much (in {Fijian dollars}) was purchased from some store/business/individual INSIDE Nadroga/Navosa or Ba Province (including Nadi town and Mananuca)?	fijian dollar	.<=${IA002}	Check the previous question	${FILTER1}=1 and ${CR004}>0 and ${IA002}>0 and ${CR002}!=997 and ${CROPN}!=997						1
ROW263	decimal	IA003	In the [last 12 months], what was the {total value in fijian dollar} of fertilizer (chemical/manure) used to grow ${CRC1}?	fijian dollar.Here we are asking for the amount in {Fijian dollars}, if the item was from loans or gifts, ask the farmer to estimate the cost it would have taken to purchase the amount given.	.>=0		${FILTER1}=1 and ${CR004}>0 and ${CR002}!=997 and ${CROPN}!=997						1
ROW264	decimal	MP19	Of the ${IA003} {Fijian dollars} of fertilizer (chemical/manure) purchased, how much (in {Fijian dollars}) was purchased from some store/business/individual INSIDE Nadroga/Navosa or Ba Province (including Nadi town and Mananuca)?	fijian dollar	.<=${IA003}		${FILTER1}=1 and ${CR004}>0 and ${IA003}>0 and ${CR002}!=997 and ${CROPN}!=997						1
ROW265	integer	IA04	In the [last 12 months], how many {days} did you use machinery (rented or owned) in growing ${CRC1}?	If machinery was used but it was for less than 1 day, put 1.	.>=0		${FILTER1}=1 and ${CR004}>0 and ${CR002}!=997 and ${CROPN}!=997						1
ROW266	decimal	IA05	In the [last 12 months], how much did you spend in {Fijian dollars} on renting machinery in growing ${CRC1}?	Here we are asking for the amount in {Fijian dollars}, if the machinery was owned by the household, enter 0.	.>=0		${FILTER1}=1 and ${CR004}>0 and ${CR002}!=997 and ${CROPN}!=997 and ${IA04}>0						1
ROW267	decimal	IA06	Of the ${IA05} {Fijian dollars} spent on renting machinery in the [last 12 months], how much of that went to a local machine operator located INSIDE Nadroga/Navosa or Ba Province (including Nadi town and Mananuca)?		.<=${IA05}	Check the previous question	${FILTER1}=1 and ${CR004}>0 and ${CR002}!=997 and ${CROPN}!=997 and ${IA04}>0 and ${IA05}>0						1
ROW268	integer	IA07	In the [last 12 months], how many {days} did you use an Ox/Cow (rented or owned) in growing ${CRC1}?	If machinery was used but it was for less than 1 day, put 1.	.>=0		${FILTER1}=1 and ${CR004}>0 and ${CR002}!=997 and ${CROPN}!=997						1
ROW269	decimal	IA08	In the [last 12 months], how much did you spend in {Fijian dollars} on renting Ox/Cow in growing ${CRC1}?	Here we are asking for the amount in {Fijian dollars}, if the machinery was owned by the household, enter 0.	.>=0		${FILTER1}=1 and ${CR004}>0 and ${CR002}!=997 and ${CROPN}!=997 and ${IA07}>0						1
ROW270	decimal	IA09	Of the ${IA08} {Fijian dollars} spent on renting Ox/Cow in the [last 12 months], how much of that went to a local livestock owner INSIDE Nadroga/Navosa or Ba Province (including Nadi town and Mananuca)?		.<=${IA08}	Check the previous question	${FILTER1}=1 and ${CR004}>0 and ${CR002}!=997 and ${CROPN}!=997 and ${IA07}>0 and ${IA08}>0						1
ROW271	end_repeat
ROW272	end group
ROW273
ROW274	begin group	G7	Large Livestock
ROW275	note	LVN1	[Large Livestock] Now, let me ask you about the animals and livestock that your household may have in the [last 12 months].	Note to enumerator: These questions only pertain to large livestock such as cattles, pigs, goats, etc. Remember that small livestock include rabbits, chickens, doves, ducks, quail, and turkey.			${FILTER2}=1
ROW276	select_one yn	LV001	During the [last 12 months], have you or any member of your household raised or owned TWO OR MORE livestock animals (e.g., cattle, pigs, goats, etc.)?	Note to enumerator: recall these questions only apply to large animals.			${FILTER2}=1						1
ROW277	select_multiple LIVESTOCK	LV002	During the [last 12 months], which of the following animals have you or any member of your household raised or owned?	Maximum is 3 different types of livestock/animals. If the household has more than 3, record the three most valuable (in TOTAL VALUE)	count-selected(.)<=3		${LV001}=1 and ${FILTER2}=1						1
ROW278	begin_repeat	LVR1	Detailed questions about household owned animals				${LV001}=1 and ${FILTER2}=1			count-selected(${LV002})
ROW279	calculate	LVC1					${LV001}=1 and ${FILTER2}=1	jr:choice-name(selected-at(${LV002}, position(..)-1), '${LV002}')
ROW280	text	LV002_2	Animal ID ${LVC1}	Swipe to next question			${LV001}=1 and ${FILTER2}=1	selected-at(${LV002},position(..)-1)						1	1
ROW281	integer	LV003	[How many] ${LVC1} are owned by your household [currently] either at your farm or away?	If you accidently opened a roster for ${LVC1}, put "997" here to stop this roster.	.>=0		${LV002}!=997 and ${FILTER2}=1						1
ROW282	decimal	LV003_tval	Imagine someone wants to buy ALL of your ${LVC1}. How much {Fijian dollars} do you estimate your ${LVC1} to be worth [currently]?				${LV002}!=997 and ${FILTER2}=1 and ${LV003}>0 and ${LV003}!=997						1
ROW283	integer	LV004	[How many] ${LVC1} were owned by your household [one year ago]?				${LV002}!=997 and ${LV003}!=997 and ${FILTER2}=1						1
ROW284	integer	LV005	During the [last 12 months], [how many] ${LVC1} did your household consume from the animals you own?	Do not count OUTSIDE purchases. For example, eating cow/chicken at a restaurant does NOT count. If the household slaughters an animal and eats a small part, selling most of the animal should be recorded as a "sale" and not consumption.			${LV002}!=997 and ${LV003}!=997 and ${FILTER2}=1						1
ROW285	integer	LV013	During the [last 12 months], [how many] ${LVC1} did your household sell?				${LV002}!=997 and ${LV003}!=997 and ${FILTER2}=1						1
ROW286	integer	LV014	How much did you receive in {Fijian dollars} in total for the sales of ${LVC1} over the [last 12 months]?	Here we are asking for the TOTAL amount, NOT the unit price.			${LV013}>=1 and ${LV002}!=997 and ${LV003}!=997 and ${FILTER2}=1						1
ROW287	decimal	LV015	Of the ${LV014} {Fijian dollars} of ${LVC1} sold, how much of that was sold INSIDE Nadroga/Navosa or Ba Province (including Nadi town and Mananuca) (in {Fijian dollars})?		.<=${LV014}		${LV013}>=1 and ${LV002}!=997 and ${LV003}!=997 and ${FILTER2}=1 and ${LV014}>0						1
ROW288	select_one ynd	LV015_lodge	Was the amount (${LV015} fijian dollar) you sold locally primarily sold to a lodge or hotel?				${LV013}>=1 and ${LV002}!=997 and ${LV003}!=997 and ${FILTER2}=1 and ${LV014}>0 and ${LV015}>0						1
ROW289	integer	LV006	During the [last 12 months], [how many] ${LVC1} did your household buy to raise?				${LV002}!=997 and ${LV003}!=997 and ${FILTER2}=1						1
ROW290	integer	LV007	How much did you spend in {Fijian dollars} in total over the [last 12 months] in purchases of ${LVC1} to raise?	Do not count animals purchased to be eaten.			${LV006}>=1 and ${LV002}!=997 and ${LV003}!=997 and ${FILTER2}=1						1
ROW291	decimal	LV008	of the ${LV007} fijian dollar of ${LVC1} purchased to raise, how much of that was purchased INSIDE Nadroga/Navosa or Ba Province (including Nadi town and Mananuca) (in {Fijian dollars})?				${LV006}>=1 and ${LV003}!=997 and ${FILTER2}=1 and ${LV002}!=997 and ${LV007}>0						1
ROW292	integer	LV010	If you had to buy one living, matured ${LVC1} for raising today, how much would you have to pay in {Fijian dollars}? Note: We are asking for a MATURED animal	If they do not know, ask for a best guess. Please assist them in finding the best approximation you can.			${LV002}!=997 and ${LV003}!=997 and ${FILTER2}=1						1
ROW293	integer	LV011	How many ${LVC1} were born over the [last 12 months]?				${LV002}!=997 and ${LV003}!=997 and ${FILTER2}=1						1
ROW294	integer	LV012	[How many] ${LVC1} unexpectedly died or were stolen over the [last 3 months]?	We are including death due to other animals.			${LV002}!=997 and ${LV003}!=997 and ${FILTER2}=1						1
ROW295	integer	LV016	During the [last 12 months], [how many] ${LVC1} did your household give away?				${LV002}!=997 and ${LV003}!=997 and ${FILTER2}=1						1
ROW296	decimal	LV017	How much land is reserved for ${SLVC1} in the form of pens and cages in the [last 3 months]?	Units in next question			${LV002}!=997 and ${LV003}!=997 and ${FILTER2}=1						1
ROW297	select_one plotunit	LV017_units	Choose measurement units				${LV002}!=997 and ${LV003}!=997 and ${FILTER2}=1 and ${LV017}>0						1
ROW298	decimal	LV018	How much did you spend in {Fijian dollars} on building or maintaining any structure used for grazing/rearing ${LVC1} in the [last 12 months]?	If nothing was spent, record 0. DO NOT count free roaming land. We are simply asking for the amount of money used to construct the pen or barn.			${LV002}!=997 and ${LV003}!=997 and ${FILTER2}=1						1
ROW299	decimal	LV019	During the [last 12 months] how much did you spend in {Fijian dollars} in vet services and medicines for ${LVC1}?	If they have trouble answering, ask for the cost in a typical month, then multiply by 12.			${LV002}!=997 and ${LV003}!=997 and ${FILTER2}=1						1
ROW300	select_one local_fiji	MP27	Where is the main source of vet services and medicines for ${LVC1} located at?	For [island] we define the local economy as Nadroga/Navosa or Ba Province (including Nadi and Mananuca).			${LV019}>0 and ${LV002}!=997 and ${LV003}!=997 and ${FILTER2}=1						1
ROW301	decimal	LV021	During the [last 12 months], how much did you spend in {Fijian dollars} in fodder and feeds for ${LVC1}?				${LV002}!=997 and ${LV003}!=997 and ${FILTER2}=1						1
ROW302	select_one local_fiji	MP28	Where is the main source of fodder and feeds for ${LVC1} located at?	For [island] we define the local economy as Nadroga/Navosa or Ba Province (including Nadi and Mananuca).			${LV021}>0 and ${LV002}!=997 and ${LV003}!=997 and ${FILTER2}=1						1
ROW303	end_repeat
ROW304	end group
ROW305
ROW306	begin group	G8	Small Livestock
ROW307	note	SLVN1	[Small Livestock] Now, let me ask you about the chicken/duck/rabbits/turkey/quail/doves you may have raised in the [last 3 months].				${FILTER2}=1
ROW308	select_one yn	SLV001	During the [last 3 months], have you or any member of your household raised or owned TWO OR MORE chicken/duck/rabbits/turkey/quail/doves?				${FILTER2}=1						1
ROW309	select_multiple LIVESTOCK_S	SLV002	During the [last 3 months], have you or any member of your household raised or owned any of the following animals?	Select a maximum of three small livestock types. If the household owns more than three types of livestock from the list, record the three most valuable in TOTAL VALUE.	count-selected(.)<=3		${SLV001}=1 and ${FILTER2}=1						1
ROW310	begin_repeat	SLVR1	Detailed questions about household owned animals				${SLV001}=1 and ${FILTER2}=1			count-selected(${SLV002})
ROW311	calculate	SLVC1					${SLV001}=1 and ${FILTER2}=1	jr:choice-name(selected-at(${SLV002}, position(..)-1), '${SLV002}')
ROW312	text	SLV002_2	Animal ID ${SLVC1}				${SLV001}=1 and ${FILTER2}=1	selected-at(${SLV002},position(..)-1)						1
ROW313	integer	SLV003	[How many] ${SLVC1} are owned by your household [currently] (present at your farm or away)?		.>=0		${SLV002}!=997 and ${FILTER2}=1						1
ROW314	decimal	SLV003_tval	Imagine someone wants to buy ALL of your ${SLVC1}. How much {Fijian dollars} do you estimate your ${SLVC1} to be worth [currently]?				${SLV002}!=997 and ${FILTER2}=1 and ${SLV003}>0 and ${SLV003}!=997						1
ROW315	integer	SLV004	[How many] ${SLVC1} were owned by your household [three months ago] (present at your farm or away)?				${SLV002}!=997 and ${SLV003}!=997 and ${FILTER2}=1						1
ROW316	integer	SLV005	During the [last 3 months], how many ${SLVC1} did your household consume from the animals you own?	Do not count OUTSIDE purchases. For example, eating cow/chicken at a restaurant does NOT count. If the household slaughters an animal and eats a small part, selling most of the animal should be recorded as a "sale" and not consumption.			${SLV002}!=997 and ${SLV003}!=997 and ${FILTER2}=1						1
ROW317	integer	SLV013	During the [last 3 months], how many ${SLVC1} did your household sell?				${SLV002}!=997 and ${SLV003}!=997 and ${FILTER2}=1						1
ROW318	integer	SLV014	How much did you receive in {Fijian dollars} for the sales of ${SLVC1} over the [last 3 months]?				${SLV013}>=1 and ${SLV002}!=997 and ${SLV003}!=997 and ${FILTER2}=1						1
ROW319	decimal	SLV015	of the ${SLV014} fijian dollar of ${SLVC1} sold, how much of that was sold INSIDE Nadroga/Navosa or Ba Province (including Nadi town and Mananuca) (in {Fijian dollars})?		.<=${SLV014}		${SLV013}>=1 and ${SLV002}!=997 and ${SLV003}!=997 and ${FILTER2}=1 and ${SLV014}>0						1
ROW320	select_one ynd	SLV015_lodge	Was the amount (${SLV015} fijian dollar) you sold locally primarily sold to a lodge or hotel?				${SLV013}>=1 and ${SLV002}!=997 and ${SLV003}!=997 and ${FILTER2}=1 and ${SLV014}>0 and ${SLV015}>0						1
ROW321	integer	SLV006	During the [last 3 months], how many ${SLVC1} did your household buy to raise?				${SLV002}!=997 and ${SLV003}!=997 and ${FILTER2}=1						1
ROW322	integer	SLV007	How much did you spend in {Fijian dollars} over the [last 3 months] in purchasing ${SLVC1} to raise?	Here we are asking for the TOTAL amount, NOT the unit price.			${SLV006}>=1 and ${SLV002}!=997 and ${SLV003}!=997 and ${FILTER2}=1						1
ROW323	decimal	SLV008	Of the ${SLV007} fijian dollar of ${SLVC1} purchased to raise, how much of that was purchased INSIDE Nadroga/Navosa or Ba Province (including Nadi town and Mananuca) (in {Fijian dollars})?		.<=${SLV007}		${SLV006}>=1 and ${SLV002}!=997 and ${SLV003}!=997 and ${FILTER2}=1 and ${SLV007}>0						1
ROW324	integer	SLV010	If you had to buy one living, mature ${SLVC1} for raising today, how much would you have to pay in {Fijian dollars}?	Here we are asking for the price of one mature animal, bought for the purpose of raising.			${SLV002}!=997 and ${SLV003}!=997 and ${FILTER2}=1						1
ROW325	integer	SLV011	[How many] ${SLVC1} were there born over the [last 3 months]?				${SLV002}!=997 and ${SLV003}!=997 and ${FILTER2}=1						1
ROW326	integer	SLV012	[How many] ${SLVC1} unexpectedly died or were stolen over the [last 3 months]?	We are including death due to other animals.			${SLV002}!=997 and ${SLV003}!=997 and ${FILTER2}=1						1
ROW327	integer	SLV016	During the [last 3 months], how many ${SLVC1} did your household give away?				${SLV002}!=997 and ${SLV003}!=997 and ${FILTER2}=1						1
ROW328	decimal	SLV017	How much land is reserved for ${SLVC1} in the form of pens and cages in the [last 3 months]?	Units in next question			${SLV002}!=997 and ${SLV003}!=997 and ${FILTER2}=1						1
ROW329	select_one plotunit	SLV017_units	Choose measurement units				${SLV002}!=997 and ${SLV003}!=997 and ${FILTER2}=1 and ${SLV017}>0						1
ROW330	decimal	SLV018	How much in {Fijian dollars} did you spend on building or maintaining any structures used for grazing/rearing ${SLVC1} in the [last 3 months]?	If nothing was spent, record 0. DO NOT count free roaming land. We are simply asking for the amount of money used to construct the pen or barn.			${SLV002}!=997 and ${SLV003}!=997 and ${FILTER2}=1						1
ROW331	decimal	SLV019	During the [last 3 months] how much {Fijian dollars} did you spend on vet services and medicines for ${SLVC1}?	If they have trouble answering, ask for the cost in a typical month, then multiply by 12.			${SLV002}!=997 and ${SLV003}!=997 and ${FILTER2}=1						1
ROW332	select_one local_fiji	SMP27	Where is the main source of vet services and medicines for ${SLVC1} located at?	For [island] we define the local economy as Nadroga/Navosa or Ba Province (including Nadi and Mananuca).			${SLV019}>0 and ${SLV002}!=997 and ${SLV003}!=997 and ${FILTER2}=1						1
ROW333	decimal	SLV021	During the [last 3 months] how much in {Fijian dollars} did you spend in fodder and feeds for ${SLVC1}?				${SLV002}!=997 and ${SLV003}!=997 and ${FILTER2}=1						1
ROW334	select_one local_fiji	SMP28	Where is the main source of fodder and feeds for ${SLVC1} located at?	For [island] we define the local economy as Nadroga/Navosa or Ba Province (including Nadi and Mananuca).			${SLV021}>0 and ${SLV002}!=997 and ${SLV003}!=997 and ${FILTER2}=1						1
ROW335	end_repeat
ROW336	end group
ROW337
ROW338	begin group	FISHING	[Fishing activity of the household]
ROW339	note	BN	We will discuss boats owned or used by the household.
ROW340	select_one ynd	B001	Did any members of your household own or operate any boat in the last year (September 2018-August 2019)?	Could be used for fishing, transportation, shipping, etc..			${FILTER6}=1						1
ROW341	integer	B002	How many boats did the household own or operate in the last year?	'Share' means you share ownership of the boat. 'Borrow' means used boat without payment.			${B001}=1						1
ROW342	note	B1	We are going to collect information about each of the boats owned or operated by the household in the last year. Start with the largest boat.	We will only discuss the 4 largest boats if the household owns more than 4 boats.			${B002}>0 and ${B002}!=997							1
ROW343	begin repeat	Binfo	Boat Information				${B001}=1			if(${B002}>4,4,${B002})
ROW344	decimal	B003	What is the length of the boat in {meters}?	In meters. If respondent does not know, please enter '997'.									1
ROW345	select_one boat_ownership	B004	Did the household own, share, rent or borrow this boat?										1
ROW346	integer	B204a	What percentage of the revenue or profit generated from use of this boat was received by your household?	Enter a number between 0 and 100.	.<=100 or .=997		${B004}=2						1
ROW347	select_one yn	B404	Did the household lease or lend the boat to another individual or business in the [last 12 months]?	Boat was lent to **another** household or individual			${B004}=1 or ${B004}=2						1
ROW348	select_multiple who_hh	B504	Who did the household lease or lend the boat to during the [last 12 months]?				${B404}=1						1
ROW349	decimal	B604	What was the value of payment received in {Fijian dollars} for use of the boat during the [last 12 months]?				${B404}=1						1
ROW350	select_one who_fish	B804	Who did the household rent or borrow the boat from during the [last 12 months]?				${B004}=3 or ${B004}=4						1
ROW351	decimal	B904	What was the approximate value of payment in {Fijian dollars} for use of the boat during the [last 12 months]?	Response should be in {Fijian dollars}.			${B004}=3 or ${B004}=4						1
ROW352	integer	B007	How many years does a new boat, similar to this boat, last?	In years.									1
ROW353	decimal	B008	If you had to buy this boat, not the engine, new today, how much would it cost in {Fijian dollars}?	Response should be in {Fijian dollars}.									1
ROW354	integer	B009	How many engines are on the boat?										1
ROW355	integer	BE001	What size is the main engine?	In Watts or Horsepower. If the boat has multiple engines, please answer for the main engine.			${B009}>0						1
ROW356	select_one wattorhp	BE002	Specify Units	What are the units for the answer given in the previous question?			${BE001}>0 and ${BE001}!=997						1
ROW357	integer	BE004	How many {years} does an engine, similar to the main engine, last?	In years.			${B009}>0						1
ROW358	decimal	BE017	If you had to buy the main engine new today, how much would it cost in {Fijian dollars}?	Response should be in {Fijian dollars}.			${B009}>0						1
ROW359	decimal	B010	How much in {Fijian dollars} did the household spend on maintenance for this boat (and engine) in a [typical month in the last 12 months]?	Response should be in {Fijian dollars}.									1
ROW360	integer	B011	How many {hours} did the household spend on maintenance for this boat (and including engine if there is one) in a [typical month in the last 12 months]?	In hours. If 30 minutes a day, enter '15'. If 1 hour a day, enter '30'. If 2 hours a WEEK, enter '8'.									1
ROW361	select_multiple activities_boat	B012	Which of the following activities does the household use this boat for?										1
ROW362	integer	B013	How far away from your village do you keep your boat in {Kilometers}?	In kilometers									1
ROW363	select_one NSEW	B014	What direction (main direction) is the boat kept (relative to your village)?										1
ROW364	decimal	B015	How long does it take you to get to your boat (from your village) in {hours}?	In Hours.									1
ROW365	end repeat
ROW366	calculate	boat_length1						indexed-repeat(${B003}, ${Binfo},1)
ROW367	calculate	boat_engine1						indexed-repeat(${B009}, ${Binfo},1)
ROW368	calculate	boat_length2						indexed-repeat(${B003}, ${Binfo},2)
ROW369	calculate	boat_engine2						indexed-repeat(${B009}, ${Binfo},2)
ROW370	calculate	boat_length3						indexed-repeat(${B003}, ${Binfo},3)
ROW371	calculate	boat_engine3						indexed-repeat(${B009}, ${Binfo},3)
ROW372	calculate	boat_length4						indexed-repeat(${B003}, ${Binfo},4)
ROW373	calculate	boat_engine4						indexed-repeat(${B009}, ${Binfo},4)
ROW374	note	FGN	Now we are going to talk about fishing gear owned or used by the household.											1
ROW375	select_one ynd	FG001	Did the household own, rent or borrow any gear used for fishing during the last?										1
ROW376	select_multiple fish_gear	FG002	In the last year, what fishing gear does your household own, rent or borrow?	select all that apply.			${FG001}=1						1
ROW377	text	FG003a	If 'other' was selected, please specify.				${FG002}=0						1
ROW378	begin repeat	Fgear	Gear				${FG001}!=997 and ${FG001}=1			count-selected(${FG002})
ROW379	calculate	gear_selection						selected-at(${FG002}, position(..)-1)
ROW380	calculate	gear_selection_label						jr:choice-name(${gear_selection}, '${FG002}')
ROW381	integer	FG003	How many **${gear_selection_label}** did the household own one year ago?	Please enter 997 if you need to ABORT for this type of gear.									1
ROW382	decimal	FG004	How much would it cost in {Fijian dollars} to replace the **${FG003}** **${gear_selection_label}** owned by the household one year ago?	Estimate total value. Response should be in {Fijian dollars}.			${FG003}>0 and ${FG003}!=997						1
ROW383	select_one yn	FG005	Did the household acquire new **${gear_selection_label}** during the [last 12 months]?				${FG003}!=997						1
ROW384	select_one yn	FG105	Did the household make or create new **${gear_selection_label}**? NOTE: Select 'no' if the household PURCHASED or RECEIVED, items.	If 'no', the household purchased, or received, items.			${FG005}=1 and ${FG003}!=997						1
ROW385	select_one who_fish	FG205	Who did the household purchase or receive **${gear_selection_label}** from?				${FG105}=0 and ${FG003}!=997						1
ROW386	decimal	FG305	How much in {Fijian dollars} did the household spend on new **${gear_selection_label}** during the [last 12 months]?	If household made or created gear, please estimate the value of gear made. Response should be in {Fijian dollars}.			${FG005}=1 and ${FG003}!=997						1
ROW387	select_one yn	FG006	Did the household sell **${gear_selection_label}** during the [last 12 months]?				${FG003}!=997						1
ROW388	select_one who_fish	FG106	Who did the household sell **${gear_selection_label}** to during the [last 12 months]?				${FG006}=1 and ${FG003}!=997						1
ROW389	integer	FG206	How much did the household receive in {Fijian dollars} for **${gear_selection_label}** sold during the [last 12 months]?	Response should be in {Fijian dollars}.			${FG006}=1 and ${FG003}!=997						1
ROW390	decimal	FG007	How many {years} does new **${gear_selection_label}** last before it needs to be replaced?	In years. **Hints ** If **1 WEEK**, enter '0.02'. If **2 WEEKs**, enter '0.04'. If **1 MONTH**, enter '0.08'. If **2 MONTHs**, enter '0.16'. If ** 3 MONTHs**, enter '0.24'. If ** 8 MONTHs**, enter '0.67'. If **10 MONTHs**, enter '0.83'.			${FG003}!=997						1
ROW391	end repeat
ROW392	select_one yn	FG008	Did the household spend money renting fishing gear during the [last 12 months]?	Gear rented from **another** household, trader, boat owner, or business.			${FG001}=1						1
ROW393	decimal	FG009	How much did the household spend renting fishing gear during the [last 12 months]?	Response should be in {Fijian dollars}.			${FG008}=1						1
ROW394	select_one who_fish	FG010	Who did the household rent fishing gear from?				${FG008}=1						1
ROW395	select_one yn	FG011	Did the household earn money renting OUT fishing gear during the [last 12 months]?	Gear rented to **another** household, trader, boat owner, or business.			${FG001}=1 and ${FG001}!=997						1
ROW396	decimal	FG012	How much did the household earn renting OUT fishing gear during the [last 12 months]?	Response should be in {Fijian dollars}.			${FG011}=1						1
ROW397	select_one who_fish	FG013	Who did the household rent OUT fishing gear to during the [last 12 months]?				${FG011}=1						1
ROW398	decimal	FG015	How much money did the household spend on maintenance of all fishing gear during a [typical month in the last 12 months]?	Response should be in {Fijian dollars}.			${FG001}=1						1
ROW399	integer	FG017	How much time did the household spend on maintenance of all fishing gear in a [typical month in the last 12 months]?	In Hours. If 30 minutes a day, enter '15'. If 1 hour a day, enter '30'. If 2 hours a WEEK, enter '8'.			${FG001}=1						1
ROW400	note	FLN	Now we are going to talk about household members that fish.											1
ROW401	select_one yn	FL003	In the [past 12 months], did anyone in the household do PAID work fishing for ANOTHER household or business?
ROW402	select_multiple hh_members	FL004	Which household members did PAID work fishing for ANOTHER household or business?	Fished as a co-fishermen or hired laborer for **another** household or business. **Please ONLY record information for people who go on 10 or more fishing trips in a season.**			${FL003}=1		filter<=${RS000}				1
ROW403	begin repeat	Flabor	Fishing with ANOTHER household or business				${FL003}=1			count-selected(${FL004})
ROW404	calculate	Flabor_selection						selected-at(${FL004}, position(..)-1)
ROW405	calculate	Flabor_selection_label						jr:choice-name(${Flabor_selection}, '${FL004}')
ROW406	integer	FL005	How many {months} in the [past year] did ${Flabor_selection_label} spend working in fishing activities managed by another household or business?										1
ROW407	select_one who_fish	FL007	Who did ${Flabor_selection_label} work for during the [last 12 months]?				${FL005}!=0						1
ROW408	select_one comp_type_fish	FL008	How did ${Flabor_selection_label} get compensated for work during the [last 12 months]?	Please choose the main form of compensation.			${FL005}!=0						1
ROW409	integer	FL009	What percentage of the revenue or profit was received by ${Flabor_selection_label}?	Enter a number between 0 and 100.	.<=100 or .=997		(${FL008}=1 or ${FL008}=2) and ${FL005}!=0 and ${FL008}!=997						1
ROW410	decimal	FL010	What was the approximate {Fijian dollar} value of payment ${Flabor_selection_label} received for a [typical month of fishing during the last 12 months]?	If the individual was compensated in multiple ways, please enter the total for ALL means of compensation.			${FL005}!=0 and ${FL008}!=997						1
ROW411	end repeat
ROW412	select_one ynd	FT1_filter	Did the household manage or operate any fishing activities during [past 12 months]?	These activities could be for household consumption or sale of any harvest. If the household owned or operated or managed fishing activities, they must be able to answer question regarding harvest size and type, sale of fish, and gear use and purchases. **Answer yes if household goes on 24 or more fishing trips in a year (at least twice a month) **									1
ROW413	begin group	F1	First type of Fishing trip				${FT1_filter}=1
ROW414	note	FTN1	We would now like to discuss your most recent fishing trip.
ROW415	select_multiple habitats	FT1_hab	On your most recent fishing trip, which habitats did you visit?	Select all that apply.									1
ROW416	select_multiple fish_harvest	FT1_fish	On this most recent trip, which types of fish did you catch?	Select all that apply.									1
ROW417	select_multiple boat_id	FT1_boat	Which boats did you use during this most recent trip?	Select all that apply.					filter<=if(${B002}>0,${B002}, 0)				1
ROW418	select_multiple fish_gear	FT1_gear	Which gear did you use during this most recent trip?	Select all that apply.									1
ROW419	integer	FT1_gear1	During a typical trip like this one, how many Pole and Lines or Hook and Lines would you use?				selected(${FT1_gear},'1')						1
ROW420	integer	FT1_gear2	During a typical trip like this one, how many Long Lines would you use?				selected(${FT1_gear},'2')						1
ROW421	integer	FT1_gear3	During a typical trip like this one, how many Nets would you use?				selected(${FT1_gear},'3')						1
ROW422	integer	FT1_gear4	During a typical trip like this one, how many Traps would you use?				selected(${FT1_gear},'4')						1
ROW423	integer	FT1_gear5	During a typical trip like this one, how many Fishing Spears would you use?				selected(${FT1_gear},'5')						1
ROW424	integer	FT1_gear6	During a typical trip like this one, how many Spear Guns would you use?				selected(${FT1_gear},'6')						1
ROW425	integer	FT1_gear7	During a typical trip like this one, how many Other Gear would you use?				selected(${FT1_gear},'7')						1
ROW426	integer	FT1_moyr	In the [past 12 months], how many months did you make this kind of trip?	We want the respondent to think about this most recent trip as a kind, or type, of trip.	.<13								1
ROW427	integer	FT1_permo	In a typical month in the [past 12 months], how many times did you make this kind of trip?	Here, typical means average, or usual, or normal.	.<30								1
ROW428	integer	FT1_01	When you take this kind of trip, how far away from your boat is the main fishing grounds?	In kilometers. We are asking about the typical, or usual, version of the kind of trip described previously.			${FT1_boat}!=997						1
ROW429	select_one NSEW	FT1_02	What direction (main direction) is the main fishing grounds (relative to your boat)?	We are asking about the typical, or usual, version of the kind of trip described previously.			${FT1_boat}!=997						1
ROW430	decimal	FT1_03	How long does it take you to get to the main fishing grounds (from where you launch your boat)?	In Hours. We are asking about the typical, or usual, version of the kind of trip described previously.			${FT1_boat}!=997						1
ROW431	decimal	FT1_04	What is the cost of fuel used for this type of fishing trip?	Response should be in {Fijian dollars}. We asking about costs for a typical trip of this type			${FT1_boat}!=997						1
ROW432	select_one who_fish	FT1_04_who	Who do you purchase this fuel from?				${FT1_04}>0 and ${FT1_boat}!=997						1
ROW433	decimal	FT1_05	What is the cost of ice used for this type of fishing trip?	Response should be in {Fijian dollars}. We asking about costs for a typical trip of this type									1
ROW434	select_one who_fish_hh	FT1_05_who	Who do you purchase ice from?				${FT1_05}>0						1
ROW435	decimal	FT1_06	What is the cost of bait used for this type of fishing trip?	If no bait is used, enter '0'. If the household collects bait itself, estimate the value. Response should be in {Fijian dollars}. We are asking about costs for a typical trip like this.									1
ROW436	select_one who_fish_hh	FT1_06_who	Who do you purchase bait from?				${FT1_06}>0						1
ROW437	decimal	FT1_10	How much time do you spend traveling to fishing locations and returning to shore?	In hours. Please enter a decimal for responses in minutes			${FT1_boat}!=997						1
ROW438	integer	FT1_11	How many household members typically participate on this type of fishing trip with you ?		.<=${RS000}								1
ROW439	integer	FT1_12	How many CO-FISHERMEN or NON-HOUSEHOLD FISHERMEN typically participate on this type of fishing trip with you?										1
ROW440	select_one comp_type_fish	FT1_13	How were the CO-FISHERMEN or NON-HOUSEHOLD FISHERMEN typically compensated for their work on this type of trip?	Please choose the main form of compensation.			${FT1_12}>0						1
ROW441	integer	FT1_14	What percentage of the revenue or profit did YOU (or other members of your household) take after this type of trip?	Enter a number between 0 and 100. If no co-fishermen or non-household members participated, enter 100.	.<=100 or .=997								1
ROW442	select_one survey_region	FT1_15	Where did all (or most) of the CO-FISHERMEN or NON-HOUSEHOLD FISHERMEN live?				${FT1_12}>0						1
ROW443	integer	FT1_16	What is the average total catch (in Kg) for this type of trip?										1
ROW444	select_multiple fish_harvest	FT1_17	Which types of fish did you usually catch in this type of fishing trip?	Select all that apply.									1
ROW445	calculate	countfish1						count-selected(${FT1_17})
ROW446	decimal	FT1_fish1	How much of the ${FT1_16} Kg harvest from this trip is Pelagic Finfish (ex. Tuna, Mahi Mahi)?	In Kg.			${FT1_16}>0 and selected(${FT1_17},'1') and ${countfish1}>1						1
ROW447	decimal	FT1_fish2	How much of the ${FT1_16} Kg harvest from this trip is Inshore Finfish (ex. jacks/mackeral/snapper)?	In Kg.			${FT1_16}>0 and selected(${FT1_17},'2') and ${countfish1}>1						1
ROW448	decimal	FT1_fish3	How much of the ${FT1_16} Kg harvest from this trip is Coral Reef or Sea Grass Fish (grouper, parrot fish, emperors, triggerfish)?	In Kg.			${FT1_16}>0 and selected(${FT1_17},'3') and ${countfish1}>1						1
ROW449	decimal	FT1_fish4	How much of the ${FT1_16} Kg harvest from this trip is Crabs/Lobster/Clams/Shelled Animals?	In Kg.			${FT1_16}>0 and selected(${FT1_17},'4') and ${countfish1}>1						1
ROW450	decimal	FT1_fish5	How much of the ${FT1_16} Kg harvest from this trip is Squid/Octopus?	In Kg.			${FT1_16}>0 and selected(${FT1_17},'5') and ${countfish1}>1						1
ROW451	decimal	FT1_fish7	How much of the ${FT1_16} Kg harvest from this trip is Other?	In Kg.			${FT1_16}>0 and selected(${FT1_17},'7') and ${countfish1}>1						1
ROW452	calculate	FT_kgcheckcalc1					${countfish1}>1	if(${FT1_fish1}=997 or ${FT1_fish1}="",0,${FT1_fish1})+if(${FT1_fish2}=997 or ${FT1_fish2}="",0,${FT1_fish2})+if(${FT1_fish3}=997 or ${FT1_fish3}="",0,${FT1_fish3})+if(${FT1_fish4}=997 or ${FT1_fish4}="",0,${FT1_fish4})+if(${FT1_fish5}=997 or ${FT1_fish5}="",0,${FT1_fish5})+if(${FT1_fish7}=997 or ${FT1_fish7}="",0,${FT1_fish7})
ROW453	note	FT_kgcheck1	Enumerator: The values entered in the previous ${countfish1} questions sum to a total of ${FT_kgcheckcalc1} kg, which is larger than the total kg of the actual harvest, ${FT1_16} kg, reported earlier. Please recheck each of these amounts (including total kg of the harvest) with the respondent.				${FT_kgcheckcalc1}>${FT1_16}							1
ROW454	end group
ROW455	select_one ynd	FT2_filter	Thank you for talking about your most recent fishing trip. Did you make any other kind of fishing trip in the [past 12 months]? If more than one, let's start with your most important.	[Enumerator] If the respondent is not clear what "type of fishing trips" means, start with review of habitat types, and then types of fish targeted, and then gear types employed.			${FT1_filter}=1						1
ROW456	begin group	F2	Second type of Fishing trip				${FT2_filter}=1
ROW457	note	FTN1	We would now like to discuss a second type of fishing trip that you make.
ROW458	select_multiple habitats	FT2_hab	On your most recent fishing trip, which habitats did you visit?	Select all that apply.									1
ROW459	select_multiple fish_harvest	FT2_fish	On this most recent trip, which types of fish did you catch?	Select all that apply.									1
ROW460	select_multiple boat_id	FT2_boat	Which boats did you use during this most recent trip?	Select all that apply.					filter<=if(${B002}>0,${B002}, 0)				1
ROW461	select_multiple fish_gear	FT2_gear	Which gear did you use during this most recent trip?	Select all that apply.									1
ROW462	integer	FT2_gear1	During a typical trip like this one like this one, how many Pole and Lines or Hook and Lines would you use?				selected(${FT2_gear},'1')						1
ROW463	integer	FT2_gear2	During a typical trip like this one, how many Long Lines would you use?				selected(${FT2_gear},'2')						1
ROW464	integer	FT2_gear3	During a typical trip like this one, how many Nets would you use?				selected(${FT2_gear},'3')						1
ROW465	integer	FT2_gear4	During a typical trip like this one, how many Traps would you use?				selected(${FT2_gear},'4')						1
ROW466	integer	FT2_gear5	During a typical trip like this one, how many Fishing Spears would you use?				selected(${FT2_gear},'5')						1
ROW467	integer	FT2_gear6	During a typical trip like this one, how many Spear Guns would you use?				selected(${FT2_gear},'6')						1
ROW468	integer	FT2_gear7	During a typical trip like this one, how many Other Gear would you use?				selected(${FT2_gear},'7')						1
ROW469	integer	FT2_moyr	In the [past 12 months], how many months did you make this kind of trip?	We want the respondent to think about this most recent trip as a kind, or type, of trip.	.<13								1
ROW470	integer	FT2_permo	In a typical month in the [past 12 months], how many times did you make this kind of trip?	Here, typical means average, or usual, or normal.	.<30								1
ROW471	integer	FT2_01	When you take this kind of trip, how far away from your boat is the main fishing grounds?	In kilometers. We are asking about the typical, or usual, version of the kind of trip described previously.			${FT2_boat}!=997						1
ROW472	select_one NSEW	FT2_02	What direction (main direction) is the main fishing grounds (relative to your boat)?	We are asking about the typical, or usual, version of the kind of trip described previously.			${FT2_boat}!=997						1
ROW473	decimal	FT2_03	How long does it take you to get to the main fishing grounds (from where you launch your boat)?	In Hours. We are asking about the typical, or usual, version of the kind of trip described previously.			${FT2_boat}!=997						1
ROW474	decimal	FT2_04	What is the cost of fuel used for this type of fishing trip?	Response should be in {Fijian dollars}. We asking about costs for a typical trip of this type			${FT2_boat}!=997						1
ROW475	select_one who_fish	FT2_04_who	Who do you purchase this fuel from?				${FT2_04}>0 and ${FT2_boat}!=997						1
ROW476	decimal	FT2_05	What is the cost of ice used for this type of fishing trip?	Response should be in {Fijian dollars}. We asking about costs for a typical trip of this type									1
ROW477	select_one who_fish_hh	FT2_05_who	Who do you purchase ice from?				${FT2_05}>0						1
ROW478	decimal	FT2_06	What is the cost of bait used for this type of fishing trip?	If no bait is used, enter '0'. If the household collects bait itself, estimate the value. Response should be in {Fijian dollars}. We are asking about costs for a typical trip like this.									1
ROW479	select_one who_fish_hh	FT2_06_who	Who do you purchase bait from?				${FT2_06}>0						1
ROW480	decimal	FT2_10	How much time do you spend traveling to fishing locations and returning to shore?	In hours. Please enter a decimal for responses in minutes			${FT2_boat}!=997						1
ROW481	integer	FT2_11	How many household members typically participate on this type of fishing trip with you ?		.<=${RS000}								1
ROW482	integer	FT2_12	How many CO-FISHERMEN or NON-HOUSEHOLD FISHERMEN typically participate on this type of fishing trip with you?										1
ROW483	select_one comp_type_fish	FT2_13	How were the CO-FISHERMEN or NON-HOUSEHOLD FISHERMEN typically compensated for their work on this type of trip?	Please choose the main form of compensation.			${FT2_12}>0						1
ROW484	integer	FT2_14	What percentage of the revenue or profit did YOU (or other members of your household) take after this type of trip?	Enter a number between 0 and 100. If no co-fishermen or non-household members participated, enter 100.	.<=100 or .=997								1
ROW485	select_one survey_region	FT2_15	Where did all (or most) of the CO-FISHERMEN or NON-HOUSEHOLD FISHERMEN live?				${FT2_12}>0						1
ROW486	integer	FT2_16	What is the average total catch (in Kg) for this type of trip?										1
ROW487	select_multiple fish_harvest	FT2_17	Which types of fish did you usually catch in this type of fishing trip?	Select all that apply.									1
ROW488	calculate	countfishFT2						count-selected(${FT2_17})
ROW489	decimal	FT2_fish1	How much of the ${FT2_16} Kg harvest from this trip is Pelagic Finfish (ex. Tuna, Mahi Mahi)?	In Kg.			${FT2_16}>0 and selected(${FT2_17},'1') and ${countfishFT2}>1						1
ROW490	decimal	FT2_fish2	How much of the ${FT2_16} Kg harvest from this trip is Inshore Finfish (ex. jacks/mackeral/snapper)?	In Kg.			${FT2_16}>0 and selected(${FT2_17},'2') and ${countfishFT2}>1						1
ROW491	decimal	FT2_fish3	How much of the ${FT2_16} Kg harvest from this trip is Coral Reef or Sea Grass Fish (grouper, parrot fish, emperors, triggerfish)?	In Kg.			${FT2_16}>0 and selected(${FT2_17},'3') and ${countfishFT2}>1						1
ROW492	decimal	FT2_fish4	How much of the ${FT2_16} Kg harvest from this trip is Crabs/Lobster/Clams/Shelled Animals?	In Kg.			${FT2_16}>0 and selected(${FT2_17},'4') and ${countfishFT2}>1						1
ROW493	decimal	FT2_fish5	How much of the ${FT2_16} Kg harvest from this trip is Squid/Octopus?	In Kg.			${FT2_16}>0 and selected(${FT2_17},'5') and ${countfishFT2}>1						1
ROW494	decimal	FT2_fish7	How much of the ${FT2_16} Kg harvest from this trip is Other?	In Kg.			${FT2_16}>0 and selected(${FT2_17},'7') and ${countfishFT2}>1						1
ROW495	calculate	FT_kgcheckcalcFT2					${countfish1}>1	if(${FT2_fish1}=997 or ${FT2_fish1}="",0,${FT2_fish1})+if(${FT2_fish2}=997 or ${FT2_fish2}="",0,${FT2_fish2})+if(${FT2_fish3}=997 or ${FT2_fish3}="",0,${FT2_fish3})+if(${FT2_fish4}=997 or ${FT2_fish4}="",0,${FT2_fish4})+if(${FT2_fish5}=997 or ${FT2_fish5}="",0,${FT2_fish5})+if(${FT2_fish7}=997 or ${FT2_fish7}="",0,${FT2_fish7})
ROW496	note	FT_kgcheckFT2	Enumerator: The values entered in the previous ${countfishFT2} questions sum to a total of ${FT_kgcheckcalcFT2} kg, which is larger than the total kg of the actual harvest, ${FT2_16} kg, reported earlier. Please recheck each of these amounts (including total kg of the harvest) with the respondent.				${FT_kgcheckcalcFT2}>${FT2_16}							1
ROW497	end group
ROW498	select_one ynd	FT3_filter	Thank you for talking about your most second type of fishing trip. Did you make any other kind of fishing trip in the [past 12 months]?	[Enumerator] If the respondent is not clear what "type of fishing trips" means, start with review of habitat types, and then types of fish targeted, and then gear types employed.			${FT1_filter}=1						1
ROW499	begin group	F3	Third type of Fishing trip				${FT3_filter}=1
ROW500	note	FTN1	We would now like to discuss a third type of fishing trip that you make.
ROW501	select_multiple habitats	FT3_hab	On your most recent fishing trip, which habitats did you visit?	Select all that apply.									1
ROW502	select_multiple fish_harvest	FT3_fish	On this most recent trip, which types of fish did you catch?	Select all that apply.									1
ROW503	select_multiple boat_id	FT3_boat	Which boats did you use during this most recent trip?	Select all that apply.					filter<=if(${B002}>0,${B002}, 0)				1
ROW504	select_multiple fish_gear	FT3_gear	Which gear did you use during this most recent trip?	Select all that apply.									1
ROW505	integer	FT3_gear1	During a typical trip like this one, how many Pole and Lines or Hook and Lines would you use?				selected(${FT3_gear},'1')						1
ROW506	integer	FT3_gear2	During a typical trip like this one, how many Long Lines would you use?				selected(${FT3_gear},'2')						1
ROW507	integer	FT3_gear3	During a typical trip like this one, how many Nets would you use?				selected(${FT3_gear},'3')						1
ROW508	integer	FT3_gear4	During a typical trip like this one, how many Traps would you use?				selected(${FT3_gear},'4')						1
ROW509	integer	FT3_gear5	During a typical trip like this one, how many Fishing Spears would you use?				selected(${FT3_gear},'5')						1
ROW510	integer	FT3_gear6	During a typical trip like this one, how many Spear Guns would you use?				selected(${FT3_gear},'6')						1
ROW511	integer	FT3_gear7	During a typical trip like this one, how many Other Gear would you use?				selected(${FT3_gear},'7')						1
ROW512	integer	FT3_moyr	In the [past 12 months], how many months did you make this kind of trip?	We want the respondent to think about this most recent trip as a kind, or type, of trip.	.<13								1
ROW513	integer	FT3_permo	In a typical month in the [past 12 months], how many times did you make this kind of trip?	Here, typical means average, or usual, or normal.	.<30								1
ROW514	integer	FT3_01	When you take this kind of trip, how far away from your boat is the main fishing grounds?	In kilometers. We are asking about the typical, or usual, version of the kind of trip described previously.			${FT3_boat}!=997						1
ROW515	select_one NSEW	FT3_02	What direction (main direction) is the main fishing grounds (relative to your boat)?	We are asking about the typical, or usual, version of the kind of trip described previously.			${FT3_boat}!=997						1
ROW516	decimal	FT3_03	How long does it take you to get to the main fishing grounds (from where you launch your boat)?	In Hours. We are asking about the typical, or usual, version of the kind of trip described previously.			${FT3_boat}!=997						1
ROW517	decimal	FT3_04	What is the cost of fuel used for this type of fishing trip?	Response should be in {Fijian dollars}. We asking about costs for a typical trip of this type			${FT3_boat}!=997						1
ROW518	select_one who_fish	FT3_04_who	Who do you purchase this fuel from?				${FT3_04}>0 and ${FT3_boat}!=997						1
ROW519	decimal	FT3_05	What is the cost of ice used for this type of fishing trip?	Response should be in {Fijian dollars}. We asking about costs for a typical trip of this type									1
ROW520	select_one who_fish_hh	FT3_05_who	Who do you purchase ice from?				${FT3_05}>0						1
ROW521	decimal	FT3_06	What is the cost of bait used for this type of fishing trip?	If no bait is used, enter '0'. If the household collects bait itself, estimate the value. Response should be in {Fijian dollars}. We are asking about costs for a typical trip like this.									1
ROW522	select_one who_fish_hh	FT3_06_who	Who do you purchase bait from?				${FT3_06}>0						1
ROW523	decimal	FT3_10	How much time do you spend traveling to fishing locations and returning to shore?	In hours. Please enter a decimal for responses in minutes			${FT3_boat}!=997						1
ROW524	integer	FT3_11	How many household members typically participate on this type of fishing trip with you ?		.<=${RS000}								1
ROW525	integer	FT3_12	How many CO-FISHERMEN or NON-HOUSEHOLD FISHERMEN typically participate on this type of fishing trip with you?										1
ROW526	select_one comp_type_fish	FT3_13	How were the CO-FISHERMEN or NON-HOUSEHOLD FISHERMEN typically compensated for their work on this type of trip?	Please choose the main form of compensation.			${FT3_12}>0						1
ROW527	integer	FT3_14	What percentage of the revenue or profit did YOU (or other members of your household) take after this type of trip?	Enter a number between 0 and 100. If no co-fishermen or non-household members participated, enter 100.	.<=100 or .=997								1
ROW528	select_one survey_region	FT3_15	Where did all (or most) of the CO-FISHERMEN or NON-HOUSEHOLD FISHERMEN live?				${FT3_12}>0						1
ROW529	integer	FT3_16	What is the average total catch (in Kg) for this type of trip?										1
ROW530	select_multiple fish_harvest	FT3_17	Which types of fish did you usually catch in this type of fishing trip?	Select all that apply.									1
ROW531	calculate	countfishFT3						count-selected(${FT3_17})
ROW532	decimal	FT3_fish1	How much of the ${FT3_16} Kg harvest from this trip is Pelagic Finfish (ex. Tuna, Mahi Mahi)?	In Kg.			${FT3_16}>0 and selected(${FT3_17},'1') and ${countfishFT3}>1						1
ROW533	decimal	FT3_fish2	How much of the ${FT3_16} Kg harvest from this trip is Inshore Finfish (ex. jacks/mackeral/snapper)?	In Kg.			${FT3_16}>0 and selected(${FT3_17},'2') and ${countfishFT3}>1						1
ROW534	decimal	FT3_fish3	How much of the ${FT3_16} Kg harvest from this trip is Coral Reef or Sea Grass Fish (grouper, parrot fish, emperors, triggerfish)?	In Kg.			${FT3_16}>0 and selected(${FT3_17},'3') and ${countfishFT3}>1						1
ROW535	decimal	FT3_fish4	How much of the ${FT3_16} Kg harvest from this trip is Crabs/Lobster/Clams/Shelled Animals?	In Kg.			${FT3_16}>0 and selected(${FT3_17},'4') and ${countfishFT3}>1						1
ROW536	decimal	FT3_fish5	How much of the ${FT3_16} Kg harvest from this trip is Squid/Octopus?	In Kg.			${FT3_16}>0 and selected(${FT3_17},'5') and ${countfishFT3}>1						1
ROW537	decimal	FT3_fish7	How much of the ${FT3_16} Kg harvest from this trip is Other?	In Kg.			${FT3_16}>0 and selected(${FT3_17},'7') and ${countfishFT3}>1						1
ROW538	calculate	FT_kgcheckcalcFT3					${countfish1}>1	if(${FT3_fish1}=997 or ${FT3_fish1}="",0,${FT3_fish1})+if(${FT3_fish2}=997 or ${FT3_fish2}="",0,${FT3_fish2})+if(${FT3_fish3}=997 or ${FT3_fish3}="",0,${FT3_fish3})+if(${FT3_fish4}=997 or ${FT3_fish4}="",0,${FT3_fish4})+if(${FT3_fish5}=997 or ${FT3_fish5}="",0,${FT3_fish5})+if(${FT3_fish7}=997 or ${FT3_fish7}="",0,${FT3_fish7})
ROW539	note	FT_kgcheckFT3	Enumerator: The values entered in the previous ${countfishFT3} questions sum to a total of ${FT_kgcheckcalcFT3} kg, which is larger than the total kg of the actual harvest, ${FT3_16} kg, reported earlier. Please recheck each of these amounts (including total kg of the harvest) with the respondent.				${FT_kgcheckcalcFT3}>${FT3_16}							1
ROW540	end group
ROW541	select_one ynd	FT4_filter	Thank you for talking about your third type of fishing trip. Did you make any other kind of fishing trip in the [past 12 months]?	[Enumerator] If the respondent is not clear what "type of fishing trips" means, start with review of habitat types, and then types of fish targeted, and then gear types employed.			${FT1_filter}=1						1
ROW542	begin group	F4	Fourth type of Fishing trip				${FT4_filter}=1
ROW543	note	FTN1	We would now like to discuss your fourth type of fishing trip. This is the last type of fishing trip that we will discuss.
ROW544	select_multiple habitats	FT4_hab	On your most recent fishing trip, which habitats did you visit?	Select all that apply.									1
ROW545	select_multiple fish_harvest	FT4_fish	On this most recent trip, which types of fish did you catch?	Select all that apply.									1
ROW546	select_multiple boat_id	FT4_boat	Which boats did you use during this most recent trip?	Select all that apply.					filter<=if(${B002}>0,${B002}, 0)				1
ROW547	select_multiple fish_gear	FT4_gear	Which gear did you use during this most recent trip?	Select all that apply.									1
ROW548	integer	FT4_gear1	During a typical trip like this one, how many Pole and Lines or Hook and Lines would you use?				selected(${FT4_gear},'1')						1
ROW549	integer	FT4_gear2	During a typical trip like this one, how many Long Lines would you use?				selected(${FT4_gear},'2')						1
ROW550	integer	FT4_gear3	During a typical trip like this one, how many Nets would you use?				selected(${FT4_gear},'3')						1
ROW551	integer	FT4_gear4	During a typical trip like this one, how many Traps would you use?				selected(${FT4_gear},'4')						1
ROW552	integer	FT4_gear5	During a typical trip like this one, how many Fishing Spears would you use?				selected(${FT4_gear},'5')						1
ROW553	integer	FT4_gear6	During a typical trip like this one, how many Spear Guns would you use?				selected(${FT4_gear},'6')						1
ROW554	integer	FT4_gear7	During a typical trip like this one, how many Other Gear would you use?				selected(${FT4_gear},'7')						1
ROW555	integer	FT4_moyr	In the [past 12 months], how many months did you make this kind of trip?	We want the respondent to think about this most recent trip as a kind, or type, of trip.	.<13								1
ROW556	integer	FT4_permo	In a typical month in the [past 12 months], how many times did you make this kind of trip?	Here, typical means average, or usual, or normal.	.<30								1
ROW557	integer	FT4_01	When you take this kind of trip, how far away from your boat is the main fishing grounds?	In kilometers. We are asking about the typical, or usual, version of the kind of trip described previously.			${FT4_boat}!=997						1
ROW558	select_one NSEW	FT4_02	What direction (main direction) is the main fishing grounds (relative to your boat)?	We are asking about the typical, or usual, version of the kind of trip described previously.			${FT4_boat}!=997						1
ROW559	decimal	FT4_03	How long does it take you to get to the main fishing grounds (from where you launch your boat)?	In Hours. We are asking about the typical, or usual, version of the kind of trip described previously.			${FT4_boat}!=997						1
ROW560	decimal	FT4_04	What is the cost of fuel used for this type of fishing trip?	Response should be in {Fijian dollars}. We asking about costs for a typical trip of this type			${FT4_boat}!=997						1
ROW561	select_one who_fish	FT4_04_who	Who do you purchase this fuel from?				${FT4_04}>0 and ${FT4_boat}!=997						1
ROW562	decimal	FT4_05	What is the cost of ice used for this type of fishing trip?	Response should be in {Fijian dollars}. We asking about costs for a typical trip of this type									1
ROW563	select_one who_fish_hh	FT4_05_who	Who do you purchase ice from?				${FT4_05}>0						1
ROW564	decimal	FT4_06	What is the cost of bait used for this type of fishing trip?	If no bait is used, enter '0'. If the household collects bait itself, estimate the value. Response should be in {Fijian dollars}. We are asking about costs for a typical trip like this.									1
ROW565	select_one who_fish_hh	FT4_06_who	Who do you purchase bait from?				${FT4_06}>0						1
ROW566	decimal	FT4_10	How much time do you spend traveling to fishing locations and returning to shore?	In hours. Please enter a decimal for responses in minutes			${FT4_boat}!=997						1
ROW567	integer	FT4_11	How many household members typically participate on this type of fishing trip with you ?		.<=${RS000}								1
ROW568	integer	FT4_12	How many CO-FISHERMEN or NON-HOUSEHOLD FISHERMEN typically participate on this type of fishing trip with you?										1
ROW569	select_one comp_type_fish	FT4_13	How were the CO-FISHERMEN or NON-HOUSEHOLD FISHERMEN typically compensated for their work on this type of trip?	Please choose the main form of compensation.			${FT4_12}>0						1
ROW570	integer	FT4_14	What percentage of the revenue or profit did YOU (or other members of your household) take after this type of trip?	Enter a number between 0 and 100. If no co-fishermen or non-household members participated, enter 100.	.<=100 or .=997								1
ROW571	select_one survey_region	FT4_15	Where did all (or most) of the CO-FISHERMEN or NON-HOUSEHOLD FISHERMEN live?				${FT4_12}>0						1
ROW572	integer	FT4_16	What is the average total catch (in Kg) for this type of trip?										1
ROW573	select_multiple fish_harvest	FT4_17	Which types of fish did you usually catch in this type of fishing trip?	Select all that apply.									1
ROW574	calculate	countfishFT4						count-selected(${FT4_17})
ROW575	decimal	FT4_fish1	How much of the ${FT4_16} Kg harvest from this trip is Pelagic Finfish (ex. Tuna, Mahi Mahi)?	In Kg.			${FT4_16}>0 and selected(${FT4_17},'1') and ${countfishFT4}>1						1
ROW576	decimal	FT4_fish2	How much of the ${FT4_16} Kg harvest from this trip is Inshore Finfish (ex. jacks/mackeral/snapper)?	In Kg.			${FT4_16}>0 and selected(${FT4_17},'2') and ${countfishFT4}>1						1
ROW577	decimal	FT4_fish3	How much of the ${FT4_16} Kg harvest from this trip is Coral Reef or Sea Grass Fish (grouper, parrot fish, emperors, triggerfish)?	In Kg.			${FT4_16}>0 and selected(${FT4_17},'3') and ${countfishFT4}>1						1
ROW578	decimal	FT4_fish4	How much of the ${FT4_16} Kg harvest from this trip is Crabs/Lobster/Clams/Shelled Animals?	In Kg.			${FT4_16}>0 and selected(${FT4_17},'4') and ${countfishFT4}>1						1
ROW579	decimal	FT4_fish5	How much of the ${FT4_16} Kg harvest from this trip is Squid/Octopus?	In Kg.			${FT4_16}>0 and selected(${FT4_17},'5') and ${countfishFT4}>1						1
ROW580	decimal	FT4_fish7	How much of the ${FT4_16} Kg harvest from this trip is Other?	In Kg.			${FT4_16}>0 and selected(${FT4_17},'7') and ${countfishFT4}>1						1
ROW581	calculate	FT_kgcheckcalcFT4					${countfish1}>1	if(${FT4_fish1}=997 or ${FT4_fish1}="",0,${FT4_fish1})+if(${FT4_fish2}=997 or ${FT4_fish2}="",0,${FT4_fish2})+if(${FT4_fish3}=997 or ${FT4_fish3}="",0,${FT4_fish3})+if(${FT4_fish4}=997 or ${FT4_fish4}="",0,${FT4_fish4})+if(${FT4_fish5}=997 or ${FT4_fish5}="",0,${FT4_fish5})+if(${FT4_fish7}=997 or ${FT4_fish7}="",0,${FT4_fish7})
ROW582	note	FT_kgcheckFT4	Enumerator: The values entered in the previous ${countfishFT4} questions sum to a total of ${FT_kgcheckcalcFT4} kg, which is larger than the total kg of the actual harvest, ${FT4_16} kg, reported earlier. Please recheck each of these amounts (including total kg of the harvest) with the respondent.				${FT_kgcheckcalcFT4}>${FT4_16}							1
ROW583	end group
ROW584	integer	FT_addtrips	[Enumerator] We want to record here the number of any additional types of trips that someone in the household has taken in the [past 12 months].	[Enumerator] If the respondent is not clear what "type of fishing trips" means, start with review of habitat types, and then types of fish targeted, and then gear types employed.	.>0		${FT4_filter}=1						1
ROW585	note	FHN	Thank you for discussing the types of fishing trips that you make. We will now discuss what the household does with fish harvested.				${FT1_filter}=1
ROW586	select_multiple fish_harvest	FH001	Which of the following fish types did you harvest during the last year?	Select all that apply.			${FT1_filter}=1						1
ROW587	begin repeat	FH								count-selected(${FH001})
ROW588	calculate	FH_selection						selected-at(${FH001}, position(..)-1)
ROW589	calculate	FH_selection_label						jr:choice-name(${FH_selection}, '${FH001}')
ROW590	integer	FH002	What percentage of ${FH_selection_label} caught did you sell?	Enter a number between 0 and 100.	.<=100 or .=997								1
ROW591	decimal	FH003	What was the typical price per KG of ${FH_selection_label} sold during the last year?				${FH002}>0						1
ROW592	select_one who_fish	FH004	Who did you typically sell ${FH_selection_label} to?				${FH002}>0						1
ROW593	integer	FH007	What percentage of ${FH_selection_label} caught did you keep for household consumption or use for bait in fishing activities?	Enter a number between 0 and 100.	.<=100 or .=997								1
ROW594	end repeat
ROW595	note	FCN	Now we will discuss fish the household consumes in the past WEEK.
ROW596	select_multiple fish_harvest	FC001	Which of the following fish types you consume in the past WEEK?	Select all that apply.									1
ROW597	begin repeat	FC					${FC001}!=997			count-selected(${FC001})
ROW598	calculate	FC_selection						selected-at(${FC001}, position(..)-1)
ROW599	calculate	FC_selection_label						jr:choice-name(${FC_selection}, '${FC001}')
ROW600	decimal	FC002	How much ${FC_selection_label} did members of your household consume in the past WEEK?	In Kg									1
ROW601	decimal	FC003	How much of the ${FC_selection_label} consumed in the past WEEK did members of your household purchase?	In Kg	.<=${FC002}		${FC002}>0						1
ROW602	decimal	FC005	What was the price per KG of ${FC_selection_label} ?	Average price, Response should be in {Fijian dollars}.			${FC003}>0						1
ROW603	select_one who_fish	FC006	Who did you typically purchase ${FC_selection_label} from?				${FC003}>0						1
ROW604	decimal	FC007	How much ${FC_selection_label} did the household harvest/produce itself?	In Kg	.<=${FC002}		${FC002}>0						1
ROW605	end repeat
ROW606	end group
ROW607	begin group	G_fish	Aquaculture				${FILTER3}=1
ROW608	note	f_note	Now we will ask a few question regarding your aquaculture practices. NOTE: Here we are referring to HOUSEHOLD aquaculture				${FILTER3}=1							1
ROW609	select_multiple aqua_types	AQ001	What types of fish/crustaceans/shellfish/seaweeds do you grow?				${FILTER3}=1						1
ROW610	begin repeat	AQR								count-selected(${AQ001})
ROW611	calculate	AQ_selection						selected-at(${AQ001}, position(..)-1)
ROW612	calculate	AQ_selection_label						jr:choice-name(${AQ_selection}, '${AQ001}')
ROW613	select_one inlandpen	AQ002	Where do you raise/grow ${AQ_selection_label}?				${FILTER3}=1						1
ROW614	integer	AQ003	How many {months} does it take for purchased ${AQ_selection_label} fingerlings (larvae, seaweed pods etc.) to reach maturity for sales?		.<=12		${AQ002}!=997 and ${FILTER3}=1						1
ROW615	decimal	AQ004	How many cycles of ${AQ_selection_label} do you TYPICALLY raise/grow in [12 months]?	We are asking how many times the household raises/grows ${AQ_selection_label} in a [typical year]			${AQ002}!=997 and ${FILTER3}=1						1
ROW616	decimal	AQ005	How much in {Fijian dollars} do you typically spend in purchasing fingerlings/larvae/seaweed pods for the purpose of Aquaculture? ENTER 0 if the household gets them for free and cannot estimate the value.	NOTE: here we are asking for the TOTAL VALUE.	.>=0		${AQ002}!=997 and ${FILTER3}=1						1
ROW617	integer	AQ005a	HOW MANY ${AQ_selection_label} fingerlings/larvae/pods do you typically purchase at the beginning of raising/growing ${AQ_selection_label}?				${AQ002}!=997 and ${FILTER3}=1 and ${AQ005}=0						1
ROW618	decimal	AQ006	What is the cost of one fingerling/larvae/seaweed pod in {Fijian dollars}?	NOTE: here we are asking for the UNIT PRICE	.>0		${AQ002}!=997 and ${FILTER3}=1 and ${AQ005}!=0						1
ROW619	decimal	AQ007	At the end of ${AQ003} months how much ${AQ_selection_label} did you last harvest in {Fijian dollars}? NOTE: Here we are asking for the TOTAL VALUE OF HARVEST, which is the amount of money they would have received had they SOLD EVERYTHING.	NOTE: here we are asking for the TOTAL VALUE			${AQ002}!=997 and ${FILTER3}=1						1
ROW620	decimal	AQ008	If no cyclones/animal damage/desease or other negative events impacted your ${AQ_selection_label}, how much ${AQ_selection_label} do you think you could have harvested in {Fijian dollars}? NOTE: this is a hypothetical question.	NOTE: here we are asking for the TOTAL VALUE	.>=${AQ007}	The hypothetical amount has to be at least as high as the real amount	${AQ002}!=997 and ${FILTER3}=1						1
ROW621	decimal	AQ008a	Of the ${AQ007} {Fijian dollars} of ${AQ_selection_label} you did harvest, how much did you or members of your household consume in {Fijian dollars}?	NOTE: here we are asking for the TOTAL VALUE	.<=${AQ007}	you cannot consume more than you harvest	${AQ002}!=997 and ${FILTER3}=1 and ${AQ007}>0						1
ROW622	decimal	AQ009	Of the ${AQ007} {Fijian dollars} of ${AQ_selection_label} you did harvest, how much was sold in {Fijian dollars}?	NOTE: here we are asking for the TOTAL VALUE	.<=${AQ007}	you cannot sell more than you harvest	${AQ002}!=997 and ${FILTER3}=1 and ${AQ007}>0						1
ROW623	decimal	AQ010	Of the ${AQ009} {Fijian dollars} of ${AQ_selection_label} sold, how much (in {Fijian dollars}) was sold to some store/business/individual INSIDE Nadroga/Navosa or Ba Province (including Nadi town and Mananuca)?		.<=${AQ009}	The amount sold locally cannot be more than the amount sold	${AQ002}!=997 and ${FILTER3}=1 and ${AQ009}>0 and ${AQ007}>0						1
ROW624	decimal	AQ011	Over the course of ${AQ003} months, how much in {Fijian dollars} was spent in purchasing feed/food stuffs/fertilizer for ${AQ_selection_label}?				${AQ002}!=997 and ${FILTER3}=1						1
ROW625	decimal	AQ011a	Of the ${AQ011} {Fijian dollars} of feed/food stuffs/fertilizer purchased, how much (in {Fijian dollars}) was purchased from some store/business/individual INSIDE Nadroga/Navosa or Ba Province (including Nadi town and Mananuca)?		.<=${AQ011}	The amount spent locally cannot be more than the amount sold	${AQ002}!=997 and ${FILTER3}=1 and ${AQ011}>0						1
ROW626	decimal	AQ012	Over the course of ${AQ003} months, how much in {Fijian dollars} was spent in purchasing medication/antibiotics/steroids for ${AQ_selection_label}?				${AQ002}!=997 and ${FILTER3}=1						1
ROW627	decimal	AQ012a	Of the ${AQ012} {Fijian dollars} of medication/antibiotics/steroids purchased, how much (in {Fijian dollars}) was purchased from some store/business/individual INSIDE Nadroga/Navosa or Ba Province (including Nadi town and Mananuca)?		.<=${AQ012}	The amount spent locally cannot be more than the amount sold	${AQ002}!=997 and ${FILTER3}=1 and ${AQ012}>0						1
ROW628	decimal	AQ013	EACH TIME you raise/grow ${AQ_selection_label}, how much in {Fijian dollars} do you need to spend on preparation costs? NOTE: preparation costs refer to costs of draining water/cleaning pond or pen/adding lime etc.				${AQ002}!=997 and ${FILTER3}=1						1
ROW629	decimal	AQ013a	Of the ${AQ013} {Fijian dollars} spent on draining water/cleaning pond or pen/adding lime etc, how much (in {Fijian dollars}) was spent in some store/business/individual INSIDE Nadroga/Navosa or Ba Province (including Nadi town and Mananuca)?		.<=${AQ013}	The amount spent locally cannot be more than the amount sold	${AQ002}!=997 and ${FILTER3}=1 and ${AQ013}>0						1
ROW630	decimal	AQ014a	How many {Square meters} is the surface area of the structure used to contain ${AQ_selection_label}?				${AQ002}!=997 and ${FILTER3}=1
ROW631	decimal	AQ014	How much in {Fijian dollars} did you spend on JUST BUILDING the structures (pond/pen/cage) used for raising ${AQ_selection_label}?	NOTE: costs may have been incurred a long time ago.			${AQ002}!=997 and ${FILTER3}=1						1
ROW632	decimal	AQ015	Over the course of ${AQ003} months, how much in {Fijian dollars} did you spend on MAINTAINING the structures (pond/pen/cage) used for raising ${AQ_selection_label}?				${AQ002}!=997 and ${FILTER3}=1						1
ROW633	decimal	AQ016	How much in {Fijian dollars} did you spend on purchasing OTHER EQUIPMENT (oxygen pumps/water circulation systems) used for raising ${AQ_selection_label}?				${AQ002}!=997 and ${FILTER3}=1						1
ROW634	select_one local_fiji	AQ016a	Where was OTHER EQUIPMENT primarily purchased?				${AQ002}!=997 and ${FILTER3}=1 and ${AQ016}>0						1
ROW635	select_multiple boat_id_aq	AQ017	Which boats did you use for this activity?	Select all that apply.			${AQ002}!=997 and ${FILTER3}=1 and ${AQ002}=2		filter<=if(${B002}>0,${B002}, 0)				1
ROW636	end repeat
ROW637	end group
ROW638
ROW639	begin group	G9	Hired Labor
ROW640	note	AL000	Now we will ask some questions regarding your labor hiring practices in the following categories include hiring for: 1.) Livestock rearing 2.) Land preparation for Crops 3.) Growing season for Crops 4.) Harvesting of Crops 5.) Aquaculture farms
ROW641	decimal	AL001	In the [last 12 months], How may PERSON DAYS in total did this household hire for ALL of the five activities in total? Enter "0" here if the household did not hire any labor.	The five activities are 1.) Livestock activities, 2.) Land preparation, 3.) Growing season crop activities, 4.) Harvest activities, 5.) Hiring of labor for Aquaculture, 6.) Hiring of labor for fishing. To calculate person-days, add the total number of days each person worked. For example, if 2 people were hired, one for 3 days and another for 5, the total number of person days is 3+5=8. Enter 997…			(${FILTER1}=1 or ${FILTER2}=1 or ${FILTER6}=1)						1
ROW642	decimal	AL002	How much {Fijian dollars} IN TOTAL did your household pay for the ${AL001} PERSON-DAYS of hired labor in TOTAL?	Try asking for each activity/labor type and taking the sum of costs			(${FILTER1}=1 or ${FILTER2}=1 or ${FILTER6}=1) and ${AL001}>0 and ${AL001}!=997						1
ROW643	decimal	AL003	In the [last 12 months], How may PERSON DAYS in total did this household hire for Livestock Rearing?				${FILTER2}=1 and ${AL001}!=997 and ${AL001}>0						1
ROW644	decimal	AL004	How much {Fijian dollars} did your household pay for the ${AL003} PERSON-DAYS of Livestock Rearing?				${FILTER2}=1 and ${AL003}>0 and ${AL001}!=997 and ${AL001}>0						1
ROW645	decimal	AL005	In the [last 12 months], How may PERSON DAYS in total did this household hire for Land preparation?				${FILTER1}=1 and ${AL001}!=997 and ${AL001}>0						1
ROW646	decimal	AL006	How much {Fijian dollars} did your household pay for the ${AL005} PERSON-DAYS of Land preparation?				${FILTER1}=1 and ${AL005}>0 and ${AL001}!=997 and ${AL001}>0						1
ROW647	decimal	AL007	In the [last 12 months], How may PERSON DAYS in total did this household hire for Tending to Crops (Growing Season)?				${FILTER1}=1 and ${AL001}!=997 and ${AL001}>0						1
ROW648	decimal	AL008	How much {Fijian dollars} did your household pay for the ${AL007} PERSON-DAYS of Tending to Crops (Growing Season)?				${FILTER1}=1 and ${AL007}>0 and ${AL001}!=997 and ${AL001}>0						1
ROW649	decimal	AL009	In the [last 12 months], How may PERSON DAYS in total did this household hire for Harvesting of Crops?				${FILTER1}=1 and ${AL001}!=997 and ${AL001}>0						1
ROW650	decimal	AL010	How much {Fijian dollars} did your household pay for the ${AL009} PERSON-DAYS of Harvesting of Crops?				${FILTER1}=1 and ${AL009}>0 and ${AL001}!=997 and ${AL001}>0						1
ROW651	decimal	AL013	In the [last 12 months], How may PERSON DAYS in total did this household hire for Aquaculture activities?				${FILTER3}=1 and ${AL001}!=997 and ${AL001}>0
ROW652	decimal	AL014	How much {Fijian dollars} did your household pay for the ${AL013} PERSON-DAYS of Aquaculture activities?	In the case of Revenue/Fish sharing, please estimate the value of fish shared with hired labor on household operated fishing boats.			${FILTER3}=1 and ${AL013}>0 and ${AL001}!=997 and ${AL001}>0
ROW653	end group
ROW654
ROW655	begin group	G10	Business
ROW656	note	ENN1	[Business] Now let's talk about other businesses in which the members of your household might participate. If you said "NO" to the filter question at the beginning of the survey, this section is closed and we will skip to the next. You can go back to the beginning of the survey and change your answer to "YES" if the household states they have a business.
ROW657	select_one ynd	EN001	Since September of 2018 ([last 12 months]), has anyone in your household operated any income-generating enterprise which produces goods or services, or has anyone in your household owned a shop or operated a trading business? Please exclude agriculture or livestock related activities as they have been asked previously. Enterprises might include, but are not limited to corner shops, grains stores,…				${FILTER5}=1						1
ROW658	select_multiple BUSINESS	EN002	What income-generating enterprises did individuals in your household operate over the past 12 months?	We want to choose up to three alternatives from the list. Then, prompt each question for each BUSINESS chosen.	count-selected(.)<=3		${EN001}=1 and ${FILTER5}=1						1
ROW659	begin_repeat	ENR1	Detailed questions about the reported income generating activities				${EN001}=1 and ${FILTER5}=1			count-selected(${EN002})
ROW660	calculate	ENC1					${EN001}=1 and ${FILTER5}=1	jr:choice-name(selected-at(${EN002}, position(..)-1), '${EN002}')
ROW661	text	EN002_2	Activity ID ${ENC1}				${EN001}=1 and ${FILTER5}=1	selected-at(${EN002},position(..)-1)						1
ROW662	integer	EN003	[How many months] since September of 2018 [last 12 months] did ${ENC1} operate?	Enter 997 here for abort code	(.>=1 and .<=12) or .=997		${EN001}=1 and ${FILTER5}=1						1
ROW663	integer	EN003a	In a [typical month] of operation, [how many weeks] does the business operate?		.<=5		${EN001}=1 and ${FILTER5}=1 and ${EN003}!=997						1
ROW664	integer	EN003b	In a [typical week] of operation, [how many days] does the business operate?		.<=7		${EN001}=1 and ${FILTER5}=1 and ${EN003}!=997						1
ROW665	select_one local_fiji	EN004	Where is the business located primarily in Nadroga/Navosa or Ba Province (including Nadi town and Mananuca)?	Primary location refers to where the storefront is. For [island] we define the local economy as Nadroga/Navosa or Ba Province (including Nadi and Mananuca).			${EN001}=1 and ${FILTER5}=1 and ${EN003}!=997						1
ROW666	integer	EN005	What year did the business first start?		.>=1900 and .<=2019	The values are between 1900 and 2019	${EN001}=1 and ${FILTER5}=1 and ${EN003}!=997						1
ROW667	integer	EN008	Since September of 2018 ([last 12 months]), [how many] individuals <span style="color:red">WHO ARE NOT FAMILY MEMBERS</span> of the owner were hired per week (in a typical week) to work at ${ENC1}?	Here are asking how many different individuals where hired in the last 12 months.			${EN001}=1 and ${FILTER5}=1 and ${EN002}!=997 and ${EN003}!=997						1
ROW668	decimal	EN009	In a [typical week] of operation, [how many days per week] in TOTAL do hired worker spend working for ${ENC1}?		.<=7		${EN001}=1 and ${FILTER5}=1 and ${EN008}>0 and ${EN003}!=997						1
ROW669	decimal	EN010	In a [typical week] of operation, how much TOTAL wages in {Fijian dollars} do you pay hired workers each week?				${EN001}=1 and ${FILTER5}=1 and ${EN008}>0 and ${EN003}!=997						1
ROW670	integer	EN012	Since September of 2018 ([last 12 months]), how many <span style="color:red">FAMILY MEMBERS</span> worked in a [typical week of operation] in ${ENC1}?				${EN001}=1 and ${FILTER5}=1 and ${EN003}!=997						1
ROW671	decimal	EN013	In a [typical week] of operation, [how many days per week] in TOTAL do household members work at ${ENC1}?		.<=7		${EN001}=1 and ${FILTER5}=1 and ${EN012}>0 and ${EN003}!=997						1
ROW672	decimal	EN013a	In a [typical week] of operation, how much TOTAL wages in {Fijian dollars} does the business pay household members to work at ${ENC1}? Record 0, if the household member was not paid.				${EN001}=1 and ${FILTER5}=1 and ${EN012}>0 and ${EN003}!=997						1
ROW673	decimal	EN016	If you had to sell all the assets in ${ENC1} right now, how much would you ask for them in {Fijian dollars}? Please, exclude the price of the land where it operates in case you own the land.				${EN001}=1 and ${FILTER5}=1 and ${EN003}!=997						1
ROW674	decimal	EN017	In a [typical month], how much did ${ENC1} pay in {Fijian dollars} for the rent of the building where this business operates?				${EN001}=1 and ${FILTER5}=1 and ${EN003}!=997						1
ROW675	select_one local_fiji	MP36	Where does the person to whom the rent is paid live ?	For [island] we define the local economy as Nadroga/Navosa or Ba Province (including Nadi and Mananuca).			${EN001}=1 and ${FILTER5}=1 and ${EN017}>0 and ${EN003}!=997						1
ROW676	decimal	EN019	In a [typical month], how much does ${ENC1} pay in {Fijian dollars} for transportation of items and products used in the business, like goods, water, merchandise to sell, or other inputs.				${EN001}=1 and ${FILTER5}=1 and ${EN003}!=997						1
ROW677	select_one local_fiji	MP37	Where does the person to whom you pay transportation live?	For [island] we define the local economy as Nadroga/Navosa or Ba Province (including Nadi and Mananuca).			${EN001}=1 and ${FILTER5}=1 and ${EN019}>0 and ${EN003}!=997						1
ROW678	decimal	EN022	In a [typical month], how much does ${ENC1} spend in {Fijian dollars} on grains and other crops purchased from ANOTHER HOUSEHOLD INSIDE Nadroga/Navosa or Ba Province (including Nadi town and Mananuca) (for example, fresh fruits or vegatables)?				${EN001}=1 and ${FILTER5}=1 and ${EN003}!=997						1
ROW679	decimal	EN022_1	In a [typical month], how much does ${ENC1} spend in {Fijian dollars} on grains and other crops purchased from OTHER BUSINESSES AND TRADERS INSIDE Nadroga/Navosa or Ba Province (including Nadi town and Mananuca) (for example, fresh fruits or vegatables)?				${EN001}=1 and ${FILTER5}=1 and ${EN003}!=997						1
ROW680	decimal	EN022a	In a [typical month], how much does ${ENC1} spend in {Fijian dollars} on grains and other crops that were purchased OUTSIDE Nadroga/Navosa or Ba Province (including Nadi town and Mananuca) (for example, fresh fruits or vegatables)?				${EN001}=1 and ${FILTER5}=1 and ${EN003}!=997						1
ROW681	decimal	EN025	In a [typical month], how much does ${ENC1} spend in {Fijian dollars} on livestock or animal products from FROM ANOTHER HOUSEHOLD INSIDE Nadroga/Navosa or Ba Province (including Nadi town and Mananuca) (for example, locally produced milk, cheese, or other livestock products)?				${EN001}=1 and ${FILTER5}=1 and ${EN003}!=997						1
ROW682	decimal	EN025_1	In a [typical month], how much does ${ENC1} spend in {Fijian dollars} on livestock or animal products from FROM A BUSINESS OR TRADER INSIDE Nadroga/Navosa or Ba Province (including Nadi town and Mananuca) (for example, locally produced milk, cheese, or other livestock products)?				${EN001}=1 and ${FILTER5}=1 and ${EN003}!=997						1
ROW683	decimal	EN025a	In a [typical month], how much does ${ENC1} spend in {Fijian dollars} on livestock or animal products that were purchased OUTSIDE Nadroga/Navosa or Ba Province (including Nadi town and Mananuca) (for example, locally produced milk, cheese, or other livestock products)?				${EN001}=1 and ${FILTER5}=1 and ${EN003}!=997						1
ROW684	decimal	EN026	In a [typical month], how much does ${ENC1} spend in {Fijian dollars} on fish or fish products from FROM ANOTHER HOUSEHOLD INSIDE Nadroga/Navosa or Ba Province (including Nadi town and Mananuca)?				${EN001}=1 and ${FILTER5}=1 and ${EN003}!=997						1
ROW685	decimal	EN026_1	In a [typical month], how much does ${ENC1} spend in {Fijian dollars} on fish or fish products from FROM A BUSINESS OR TRADER INSIDE Nadroga/Navosa or Ba Province (including Nadi town and Mananuca)?				${EN001}=1 and ${FILTER5}=1 and ${EN003}!=997						1
ROW686	decimal	EN026a	In a [typical month], how much does ${ENC1} spend in {Fijian dollars} on fish or fish products that were purchased OUTSIDE Nadroga/Navosa or Ba Province (including Nadi town and Mananuca)?				${EN001}=1 and ${FILTER5}=1 and ${EN003}!=997						1
ROW687	decimal	EN027	In a [typical month], how much does ${ENC1} spend in {Fijian dollars} on SERVICES PROVIDED from FROM ANOTHER HOUSEHOLD INSIDE Nadroga/Navosa or Ba Province (including Nadi town and Mananuca) (cleaning, construction, repair, accounting/tax preparation)?				${EN001}=1 and ${FILTER5}=1 and ${EN003}!=997						1
ROW688	decimal	EN027_1	In a [typical month], how much does ${ENC1} spend in {Fijian dollars} on SERVICES PROVIDED from FROM A BUSINESS OR TRADER INSIDE Nadroga/Navosa or Ba Province (including Nadi town and Mananuca) (cleaning, construction, repair, accounting/tax preparation)?				${EN001}=1 and ${FILTER5}=1 and ${EN003}!=997						1
ROW689	decimal	EN027a	In a [typical month], how much does ${ENC1} spend in {Fijian dollars} on SERVICES PROVIDED that were purchased OUTSIDE Nadroga/Navosa or Ba Province (including Nadi town and Mananuca) (cleaning, construction, repair, accounting/tax preparation)?				${EN001}=1 and ${FILTER5}=1 and ${EN003}!=997						1
ROW690	decimal	EN028	In a [typical month], how much does ${ENC1} spend in {Fijian dollars} on OTHER INPUTS from FROM ANOTHER HOUSEHOLD INSIDE Nadroga/Navosa or Ba Province (including Nadi town and Mananuca) (for example, locally made foods, but this could include other items not captured in the previous categories)?				${EN001}=1 and ${FILTER5}=1 and ${EN003}!=997						1
ROW691	decimal	EN028_1	In a [typical month], how much does ${ENC1} spend in {Fijian dollars} on OTHER INPUTS from FROM A BUSINESS OR TRADER INSIDE Nadroga/Navosa or Ba Province (including Nadi town and Mananuca) (for example, locally made foods, but this could include other items not captured in the previous categories)?				${EN001}=1 and ${FILTER5}=1 and ${EN003}!=997						1
ROW692	decimal	EN028a	In a [typical month], how much does ${ENC1} spend in {Fijian dollars} on OTHER INPUTS that were purchased OUTSIDE Nadroga/Navosa or Ba Province (including Nadi town and Mananuca) (for example, locally made foods, but this could include other items not captured in the previous categories)?				${EN001}=1 and ${FILTER5}=1 and ${EN003}!=997						1
ROW693	decimal	EN037	What is the total value of sales in ${ENC1} in {Fijian dollars} in a typical month?				${EN001}=1 and ${FILTER5}=1 and ${EN003}!=997						1
ROW694	decimal	EN038	After all the expenses in inputs, wages and other costs, what was the net take-home PROFIT (for the owner) from the operation of ${ENC1} in {Fijian dollars} during last month?				${EN001}=1 and ${FILTER5}=1 and ${EN003}!=997						1
ROW695	select_multiple boat_id_en	EN_boat1	Which boats did you use for this activity?	Select all that apply.			${EN001}=1 and ${FILTER5}=1 and ${EN003}!=997 and ${EN002_2}=13		filter<=if(${B002}>0,${B002}, 0)				1
ROW696	decimal	EN_boat2	How far away from your village do you launch your boat, or start your marine-based activities?	In kilometers			${EN001}=1 and ${FILTER5}=1 and ${EN003}!=997 and ${EN002_2}=13
ROW697	select_one NSEW	EN_boat3	What direction (main direction) is boat launch, or start of your marine-based activity (relative to your village)?				${EN001}=1 and ${FILTER5}=1 and ${EN003}!=997 and ${EN002_2}=13
ROW698	decimal	EN_boat4	How long does it take you to get to the boat launch, of start of your marine-based activity (from your village)?	In Hours.			${EN001}=1 and ${FILTER5}=1 and ${EN003}!=997 and ${EN002_2}=13
ROW699	decimal	EN_boat5	How far away from the boat launch is the marine area or destination where the business activity takes place?	For transportation or tour businesses, please ask for the distance in km for a one-way trip,			${EN001}=1 and ${FILTER5}=1 and ${EN003}!=997 and ${EN002_2}=13
ROW700	select_one NSEW	EN_boat6	What direction (main direction) is marine area, or destination (relative to the boat launch)?				${EN001}=1 and ${FILTER5}=1 and ${EN003}!=997 and ${EN002_2}=13
ROW701	decimal	EN_boat7	How long does it take you to get to the marine area, or destination (relative to your boat launch)?	For transportation or tour businesses, please ask for the amount of time it takes for a one-way trip.			${EN001}=1 and ${FILTER5}=1 and ${EN003}!=997 and ${EN002_2}=13
ROW702	select_multiple marine_habitats	EN_boat8	What type of habitat do you require for this activity?	Select all that apply			${EN001}=1 and ${FILTER5}=1 and ${EN003}!=997 and ${EN002_2}=13
ROW703
ROW704	end_repeat
ROW705	end group
ROW706
ROW707	begin group	G11	Remittances
ROW708	note	TRN1	[Remittances] Now let me ask you some questions about other sources of income you may have received/sent in a typical month.											1
ROW709
ROW710	decimal	TR001	In a [typical month], how much cash in total in {Fijian dollars} do you receive from anyone residing INSIDE Nadroga/Navosa or Ba Province (including Nadi town and Mananuca)?	Please convert in-kind transfers to fijian dollar									1
ROW711	decimal	TR002	In a [typical month], how much cash in total in {Fijian dollars} do you receive from anyone living OUTSIDE Nadroga/Navosa or Ba Province (including Nadi town and Mananuca) (including other parts of Fiji and other countries)?	Please convert in-kind transfers to fijian dollar									1
ROW712	decimal	TR004	In a [typical month], how much cash in {Fijian dollars} in total did you send to family members/friends/relatives living INSIDE of Nadroga/Navosa or Ba Province (including Nadi town and Mananuca)?	Please convert in-kind transfers to fijian dollar									1
ROW713	decimal	TR005	In a [typical month], how much cash in {Fijian dollars} in total did you send to family members/friends/relatives living OUTSIDE of Nadroga/Navosa or Ba Province (including Nadi town and Mananuca) (including other parts of Fiji and abroad)?	Please convert in-kind transfers to fijian dollar									1
ROW714
ROW715	decimal	TR013	In the [last 12 months], how much did your household receive in total on Income from rentals of buildings, animals, vehicles and machinery in {Fijian dollars}?	We want to ask the following questions for each [OTHER SOURCE]. If the answer is 0, move to next [OTHER SOURCE].									1
ROW716	select_one local_fiji	MP42	Where is the person who pays you rent located at?	For [island] we define the local economy as Nadroga/Navosa or Ba Province (including Nadi and Mananuca).			${TR013}>0						1
ROW717	decimal	TR014	In the [last 12 months], how much did your household receive in total on Income from selling assets (fore example, a refrigerator, vehicles, or land) in {Fijian dollars}?										1
ROW718	select_one local_fiji	MP43	Where is the person whom you sell assets to located?	For [island] we define the local economy as Nadroga/Navosa or Ba Province (including Nadi and Mananuca).			${TR014}>0						1
ROW719	decimal	TR015	In the [last 12 months], how much did your household receive in total from government/NGOs/other organizations outside Nadroga/Navosa or Ba Province (including Nadi town and Mananuca)?	Ask for net amount if an initial deposit is required.									1
ROW720	decimal	TR016	In the [last 12 months], how much did your household receive in total from Scholarships in {Fijian dollars}?										1
ROW721	select_one local_fiji	MP45	Where is the school that receives the scholarship located?	Is the school which the student receiving the scholarship goes to inside the local economy?			${TR016}>0						1
ROW722	decimal	TR017	In the [last 12 months], how much did your household receive in total from Religious Organizations or other local organizations in {Fijian dollars}?										1
ROW723	select_one local_fiji	MP46	Where is the church or religious organization located?	For [island] we define the local economy as Nadroga/Navosa or Ba Province (including Nadi and Mananuca).			${TR017}>0						1
ROW724
ROW725	note	SAVEN	We have a few questions regarding savings activities of the household.											1
ROW726	select_one savings_m	SAVE01	What is the primary savings method in this household?										1
ROW727	integer	SAVE02	Typically, if you make 100 fijian dollars in income, how much would you save?		.<=100		${SAVE01}<6						1
ROW728	end group
ROW729
ROW730	begin group	G12	Shocks
ROW731	note	SHN1	[Shocks] This is the last section of the survey. I really appreciate your time. Let me ask you about the way unexpected events have negatively affect the welfare of your household and the way you cope with them.
ROW732	integer	SH001	How many shocks negatively affected your household during the last 2 years?	Shocks are negative events, if the household expresses they have experience no shocks, enter 0.	.>=0 and .<=3								1
ROW733	select_one SHOCK	SH002	First shock				${SH001}>=1						1
ROW734	text	SH002_o	Specify the first shock				${SH001}>=1 and ${SH002}=997						1
ROW735	integer	SH002_1	How many months ago did this shock happen?		.<=24		${SH001}>=1						1
ROW736	select_one SHOCK	SH003	Second shock				${SH001}>=2						1
ROW737	text	SH003_o	Specify the second shock				${SH001}>=2 and ${SH003}=997						1
ROW738	integer	SH003_1	How many months ago did this shock happen?		.<=24		${SH001}>=2						1
ROW739	select_one SHOCK	SH004	Third shock				${SH001}>=3						1
ROW740	text	SH004_o	Specify the third shock				${SH001}>=3 and ${SH004}=997						1
ROW741	integer	SH004_1	How many months ago did this shock happen?		.<=24		${SH001}>=3						1
ROW742	end group
ROW743
ROW744	note	QN2	Enumerator: Please convey the following message and then move to the next screen: "Thank you very much! We really appreciate your time. We hope that this research project helps guide policies to improve the life of you and those in your community. I hope you have a very nice rest of your day!"											1
ROW745	geopoint	LOC	Enumerator: Please respond to any questions from the household while the location is identified.
ROW746	end	end

## Sheet: choices
list_name	name	label	filter
survey_region	2	Nadi
survey_region	3	Mamanuca
survey_region	997	Other (specify)
district	1	district1
district	2	district2
district	3	district3
district	4	district4
district	5	district5
district	6	district6
district	7	district7
district	8	district8
district	9	district9
district	10	district10
district	11	district11
district	997	other
village	0	Malomalo
village	1	Naidiri
village	2	Sanasana
village	3	Tau
village	4	Momi
village	5	Yako
village	6	Nabila
village	7	Yadua
village	8	Navuevu
village	9	Sila
village	10	Tore
village	11	Rukurukulevu
village	12	Hanahana
village	13	village 14
village	14	village 15
village	15	village 16
village	16	village 17
village	17	village 18
village	18	village 19
village	997	Other (Specify)
enum_list	1	Apimeleki Yasawa Nasokitabua
enum_list	2	Reshma Ram
enum_list	3	Tony Tarivonda
enum_list	4	Glen Bule
enum_list	5	Noleen Lata Narayan
enum_list	6	Simione Naivalu
enum_list	7	Solomone Volau
enum_list	8	Leba Tavo Miller
enum_list	9	Arishma Archna Ram
enum_list	10	Shane Rico Henry
enum_list	11	Adi Losana Marama Tabuavuka Bulamaibau
enum_list	12	Ruth Naomi Narawa
enum_list	13	Shilpa Shupriya Lal
enum_list	14	Gabriel Jacob Selema Mara
enum_list	15	Ulamila Tikokece Navuni
enum_list	997	Other (Specify)
yn	1	Yes
yn	0	No
ynd	1	Yes
ynd	0	No
ynd	997	Don't know/decline to comment
sex	1	Female
sex	2	Male
sex	997	other/decline to state
relation	1	Head of Household (Roster 1)
relation	2	Spouse of head
relation	3	Child / adopted Child
relation	4	Grandchild
relation	5	Niece / nephew
relation	6	Father / mother
relation	7	Sister / brother
relation	8	Son in law / daughter in law
relation	9	Brother in law / sister in law
relation	10	Father in law / mother in law
relation	11	Other relative
relation	12	renter / tenant
relation	13	Helper
relation	997	Other
marital	0	Never married
marital	1	Married monogamously
marital	3	Divorced or separated
marital	4	Widow/widower
marital	5	De facto relationship
marital	997	Don't know/Other
places_hl	1	Government / public health center/ public hospital
places_hl	2	Private doctor/ nurse / midwife
places_hl	3	Outreach
places_hl	5	Private hospital / clinic
places_hl	6	Chemist/Pharmacist
places_hl	8	Retail shops
places_hl	9	Religious Institution (Pastors)
places_hl	10	Friend/ relative
places_hl	11	Traditional healer/Herbalist
places_hl	12	Village nurse
places_hl	13	Other
econ_act	0	Domestic Worker
econ_act	1	Employment on a farm/plantation or livestock producer or as a herder
econ_act	2	Employee at Store, market or trader (including agricultural and livestock inputs)
econ_act	3	Employed in Factory or workshop (including handicrafts)
econ_act	4	Employed in Food or beverage processor (e.g. brewer)
econ_act	5	Employed in Construction business
econ_act	6	Employed in clothing manufacturing plant
econ_act	7	Employed in Beauty/Cosmetics
econ_act	8	Employed at a money transfer agency
econ_act	9	Employed in Transportation business
econ_act	10	Employed in Restaurant or hotel
econ_act	11	Other services (including personal and medical services)
econ_act	12	School (as a teacher, headmasters etc.)
econ_act	13	Government employee/administrator
econ_act	14	Religious organization
econ_act	15	Non-governmental organization (e.g. WFP, Save the Children, other aid agency)
econ_act	18	Employed in Fish processing such as carrying, drying, packaging
econ_act	19	Employed in Tour operator company
econ_act	20	Company that provides Media/Entertainment
econ_act	997	Other
period_w	1	Daily
period_w	2	Weekly
period_w	3	Biweekly/Every 2 weeks
period_w	4	Monthly
period_w	5	Quarterly/Every 3 months
period_w	6	Every six months / seasonally
period_w	7	Only once
period_w	8	Never
period_w	9	Revenue Sharing* (for fisherman employees only)
period_w	997	Other
ASSET	1	electric / gas stove
ASSET	2	kerosene / Primus stove
ASSET	3	Firewood stove
ASSET	4	Cooker / oven
ASSET	5	Refrigerator / Freezer
ASSET	6	Solar panels
ASSET	7	Microwave
ASSET	8	Plow
ASSET	9	Agricultural processing machine (any agri. Products)
ASSET	10	Brush cutter / Lawn cutter
ASSET	11	Beds
ASSET	12	Satellite Dish
ASSET	13	Bicycle
ASSET	14	Car
ASSET	15	Truck
ASSET	16	Motorcycle
ASSET	17	Boat
ASSET	18	Television
ASSET	19	Washing Machine
ASSET	20	Cellphone
ASSET	21	Generator / motorized pump
ASSET	22	Tractor
ASSET	23	Water tank
ASSET	24	Chain saw
ASSET	25	Computers/laptops
ASSET	26	Sprayer (pesticides etc)
ASSET	27	Rental Buildings
ASSET	997	None
towhom	1	Other household
towhom	2	Business / store / trader
towhom	3	Institutions (schools, hotels)
towhom	997	Other
ownership	0	Owned -- Freehold
ownership	1	Owned -- Crown land / Leasehold
ownership	2	Owned -- Native
ownership	3	Rented
ownership	4	Employer provides it for free
ownership	5	Caretaker/Not Paying
source_water	1	Private connection to pipeline (tap water)
source_water	2	Public taps
source_water	3	Borehole
source_water	4	Protected spring
source_water	5	Unprotected spring
source_water	6	River stream, pond or lake
source_water	7	Vendor / tanker / Kiosk
source_water	8	Well
source_water	997	Other
toilet	1	Private covered pit latrine
toilet	2	Public Ventilated improved pit latrine
toilet	3	Private ventilated improved pit latrine
toilet	5	Shared covered pit latrine
toilet	6	Uncovered pit latrine
toilet	7	Private flush toilet
toilet	8	Shared flush toilet
toilet	9	Water seal
toilet	10	Bush
toilet	997	Other
stove	1	Electric
stove	2	Gas
stove	3	Kerosene
stove	4	Firewood / sawdust burning
stove	5	Other biomass burning
stove	997	Other
material1	1	Thatched roof
material1	2	Plastic (hard)
material1	3	Concrete
material1	4	Wood
material1	5	Metal Sheeting
material1	6	tent material/tarpaulin (soft)
material1	7	Shingles
material1	997	Other
plotunit	1	acres
plotunit	2	hectares
plotunit	3	square meters
plotunit	4	square feet
tenure	1	Ownership
tenure	2	Lease / Rental
tenure	3	Cooperative / Communal Ownership
tenure	4	Family Ownership
tenure	5	Sharecropping
tenure	6	Other
CROP	1	Cassava
CROP	2	Maize
CROP	3	Wheat
CROP	4	Sorghum
CROP	5	Rice
CROP	6	Beans
CROP	7	Millet
CROP	8	Soy bean
CROP	9	Cowpeas
CROP	10	Peanuts
CROP	11	Tree Nuts (e.g., Betel nut, Walnut)
CROP	12	Potato (Irish, Sweet)
CROP	13	Yam
CROP	14	Taro
CROP	15	Carrots
CROP	16	Pumpkins
CROP	17	Eggplant
CROP	18	Tomatoes
CROP	19	Cucumber
CROP	20	Duruka
CROP	21	Other Green Vegetables
CROP	22	Garlic/Onions
CROP	23	Ginger / Tumeric
CROP	24	Cocoa
CROP	25	Other spices and herbs
CROP	26	Sugar cane
CROP	27	Plaintain
CROP	28	Fruit Bananas
CROP	29	Pineapples
CROP	30	Melons
CROP	31	Other Tree Fruit (orange, mango, avocado, paw paw)
CROP	32	Coconuts
CROP	33	Kava
CROP	34	Sunflower
CROP	35	Coffee
CROP	36	Tobacco
CROP	37	Cotton
CROP	38	Flowers
CROP	39	Trees / Timber
CROP	40	Grass (fodder)
CROP	41	Other
CROP	997	None
weights	1	Grams
weights	2	Kilograms
weights	3	Tons
weights	4	Liters
proportion	0	None
proportion	1	Less than 1/4
proportion	2	1/4
proportion	3	1/2
proportion	4	3/4
proportion	5	More than 3/4 but not all
proportion	6	All of it
proportion_s	0	None
proportion_s	1	Around 1/4
proportion_s	2	Around 1/2
proportion_s	3	Around 3/4
proportion_s	4	All
plotlist10	1	#1:${p1}	1
plotlist10	2	#2:${p2}	2
plotlist10	3	#3:${p3}	3
plotlist10	4	#4:${p4}	4
plotlist10	5	#5:${p5}	5
plotlist10	6	#6:${p6}	6
plotlist10	7	#7:${p7}	7
plotlist10	8	#8:${p8}	8
plotlist10	9	#9:${p9}	9
plotlist10	10	#10:${p10}	10
plotlist9	1	#1:${p1}	1
plotlist9	2	#2:${p2}	2
plotlist9	3	#3:${p3}	3
plotlist9	4	#4:${p4}	4
plotlist9	5	#5:${p5}	5
plotlist9	6	#6:${p6}	6
plotlist9	7	#7:${p7}	7
plotlist9	8	#8:${p8}	8
plotlist9	9	#9:${p9}	9
plotlist8	1	#1:${p1}	1
plotlist8	2	#2:${p2}	2
plotlist8	3	#3:${p3}	3
plotlist8	4	#4:${p4}	4
plotlist8	5	#5:${p5}	5
plotlist8	6	#6:${p6}	6
plotlist8	7	#7:${p7}	7
plotlist8	8	#8:${p8}	8
plotlist7	1	#1:${p1}	1
plotlist7	2	#2:${p2}	2
plotlist7	3	#3:${p3}	3
plotlist7	4	#4:${p4}	4
plotlist7	5	#5:${p5}	5
plotlist7	6	#6:${p6}	6
plotlist7	7	#7:${p7}	7
plotlist6	1	#1:${p1}	1
plotlist6	2	#2:${p2}	2
plotlist6	3	#3:${p3}	3
plotlist6	4	#4:${p4}	4
plotlist6	5	#5:${p5}	5
plotlist6	6	#6:${p6}	6
plotlist5	1	#1:${p1}	1
plotlist5	2	#2:${p2}	2
plotlist5	3	#3:${p3}	3
plotlist5	4	#4:${p4}	4
plotlist5	5	#5:${p5}	5
plotlist4	1	#1:${p1}	1
plotlist4	2	#2:${p2}	2
plotlist4	3	#3:${p3}	3
plotlist4	4	#4:${p4}	4
plotlist3	1	#1:${p1}	1
plotlist3	2	#2:${p2}	2
plotlist3	3	#3:${p3}	3
plotlist2	1	#1:${p1}	1
plotlist2	2	#2:${p2}	2
plotlist1	1	#1:${p1}	1
fsh_hist	1	Yes, for over 3 months
fsh_hist	2	Yes, for 3 months or less
fsh_hist	3	No
fromwhom	1	Other household
fromwhom	2	Business / store / trader
fromwhom	997	Other
LIVESTOCK	1	Pigs
LIVESTOCK	2	Cattle (Cows, Calf, Steer, Bull)
LIVESTOCK	3	Goats
LIVESTOCK	4	Sheep
LIVESTOCK	5	Bee Hives (for Honey)
LIVESTOCK	6	Donkey
LIVESTOCK	7	Horses
LIVESTOCK	8	other large livestock
LIVESTOCK	997	None
LIVESTOCK_S	1	Chickens
LIVESTOCK_S	2	Rabbit
LIVESTOCK_S	3	Ducks
LIVESTOCK_S	4	Quail
LIVESTOCK_S	5	Turkeys
LIVESTOCK_S	6	Doves
LIVESTOCK_S	8	other small livestock
LIVESTOCK_S	997	None
yn_plot	1	Yes
yn_plot	0	No
yn_plot	97	Don't know
yn_plot	997	ABORT
BUSINESS	1	Grocery / corner shop
BUSINESS	2	Vendor / Marketeer
BUSINESS	3	Food processor (baker, local beverages, foods to sell in markets)
BUSINESS	4	Butchery
BUSINESS	5	Making Concrete blocks / bricks
BUSINESS	6	Agricultural inputs store
BUSINESS	7	Mill (e.g., maize mill)
BUSINESS	8	Firewood / charcoal
BUSINESS	9	Mechanic / tire / Bicycle repair
BUSINESS	10	Fish Processing (drying/packing etc)
	11	Fish Wholesale
BUSINESS	12	Carpenter
BUSINESS	13	Boat operator (tours/transportation)
BUSINESS	14	Herbalist / Chemist / Pharmacist
BUSINESS	15	Transportation (Taxi / Lorry / Bicycle -- EXCLUDING boats)
BUSINESS	16	Hotel*
BUSINESS	17	Guest house / Lodge*
BUSINESS	18	Bar / restaurant / take‐away
BUSINESS	19	Electronics / phone repair
BUSINESS	20	Seamstress / tailor/ clothes and shoe repair
BUSINESS	21	Tree nurseries
BUSINESS	22	Aquarium trade
BUSINESS	23	Daycare / Nursery (for humans)
BUSINESS	24	Hairdresser / barber / beautician
BUSINESS	25	Crafts (basket/reedmat/curios making, etc.)
BUSINESS	26	Hardware store / Construction materials store
BUSINESS	27	Equipment rental
BUSINESS	28	Construction services
BUSINESS	29	Landscaping
BUSINESS	30	Clothing / shoe store
BUSINESS	31	Laundry Services
BUSINESS	32	Local cinema hall
BUSINESS	33	Academic institutions (schools)
BUSINESS	34	Money Transfer Operator (MTO)
BUSINESS	35	Entertainer (Freelance/Contractor--NOT an employee)
BUSINESS	36	Moneylenders
BUSINESS	37	Other Services
BUSINESS	38	Other Retail
BUSINESS	997	None
savings_m	1	In the household
savings_m	2	Family Soli
savings_m	3	Bank
savings_m	4	Microfinance
savings_m	5	Mobile Money
savings_m	6	Don't Save
SHOCK	0	Eviction from property
SHOCK	1	Serious illness or injury of a household member
SHOCK	2	Death of a household member
SHOCK	3	Crop loss due to pests / animals
SHOCK	4	Crop loss due to drought
SHOCK	5	Crop loss due to soil erosion
SHOCK	6	Crop loss due to salt intrusion
SHOCK	7	Job loss by member of the household
SHOCK	8	Theft of money / valuables / non-ag assets
SHOCK	9	Unusually high livestock disease and death
SHOCK	10	Price shock on Crops
SHOCK	11	Household experienced floods
SHOCK	12	Household experienced fire
SHOCK	13	Household experienced cyclone
SHOCK	14	Theft of agricultural assets or crop or livestock
SHOCK	997	Other (specify)
extract	0	Fish/clam/crab or other marine animals
extract	1	nuts/berries/vegetables
extract	2	honey/insects/small animals
extract	3	kelp/seaweed or other marine vegetation
extract	4	medicinal ingredients
extract	6	other (Specify)
extract	997	None
share	10	10
share	20	20
share	30	30
share	40	40
share	50	50
share	60	60
share	70	70
share	80	80
share	90	90
share	100	100
local_fiji	1	Within this village
local_fiji	2	Outside this village but INSIDE Nadroga/Navosa or Ba Province (including Mananuca)
local_fiji	3	Nadi Town
local_fiji	4	Sigatoka Town
local_fiji	5	Outside Nadroga/Navosa or Ba Province
local_fiji	997	don't know/won't say
boat_ownership	1	Owned by household
boat_ownership	2	Shared with other household(s)
boat_ownership	3	Rented by household
boat_ownership	4	Borrowed (no payment in cash or goods)
boat_ownership	0	Other
boat_ownership	997	None
NSEW	1	North-West
NSEW	2	North
NSEW	3	North-East
NSEW	4	East
NSEW	5	South-East
NSEW	6	South
NSEW	7	South-West
NSEW	8	West
NSEW	997	Don't know
calender	1	2018-09-01
calender	2	2018-10-01
calender	3	2018-11-01
calender	4	2018-12-01
calender	5	2019-01-01
calender	6	2019-02-01
calender	7	2019-03-01
calender	8	2019-04-01
calender	9	2019-05-01
calender	10	2019-06-01
calender	11	2019-07-01
calender	12	2019-08-01
calender	13	2019-09-01
genesis	1	Purchased from savings
genesis	2	Purchased using a loan from bank
genesis	3	Purchased using assistance (loan or credit) from family or neighbor
genesis	4	Purchased using assistance (loan or credit) from business
genesis	5	Purchased using assistance (loan or credit) from a collector
genesis	6	Inherited from family member
genesis	7	Gift from a family member or neighbor
genesis	8	Purchased/received using assistance from an organization (NGO, government, etc.)
genesis	0	Other
hh_members	1	${mem_name1}	1
hh_members	2	${mem_name2}	2
hh_members	3	${mem_name3}	3
hh_members	4	${mem_name4}	4
hh_members	5	${mem_name5}	5
hh_members	6	${mem_name6}	6
hh_members	7	${mem_name7}	7
hh_members	8	${mem_name8}	8
hh_members	9	${mem_name9}	9
hh_members	10	${mem_name10}	10
hh_members	11	${mem_name11}	11
hh_members	12	${mem_name12}	12
hh_members	13	${mem_name13}	13
hh_members	14	${mem_name14}	14
hh_members	15	${mem_name15}	15
hh_members	16	${mem_name16}	16
hh_members	17	${mem_name17}	17
hh_members	18	${mem_name18}	18
hh_members	19	${mem_name19}	19
hh_members	20	${mem_name20}	20
hh_members	997	No one	0
months	1	January
months	2	February
months	3	March
months	4	April
months	5	May
months	6	June
months	7	July
months	8	August
months	9	September
months	10	October
months	11	November
months	12	December
activities_boat	1	fishing
activities_boat	2	seaweed aquaculture
activities_boat	3	brackish water aquaculture
activities_boat	5	transportation
activities_boat	6	other
activities_boat	997	none
fish_harvest	1	Pelagic Finfish (ex. Tuna, Mahi Mahi)
fish_harvest	2	Inshore Finfish (ex. jacks/mackeral/snapper)
fish_harvest	3	coral reef and sea grass fish (grouper, parrot fish, emperors, triggerfish)
fish_harvest	4	crabs/lobsters/clams/shelled animals
fish_harvest	5	squid/octopus
fish_harvest	7	other
fish_harvest	997	not sure what type of fish
who	1	Another household from a village
who	2	Another household from outside of
who	3	Trader from a village
who	4	Trader from outside of
who	9	Store/supplier from a village
who	10	Store/supplier from outside of
who	11	Organization (e.g. religious organization, NGO, government)
who	12	Other
who	997	No One
who_hh	1	Another household from Nadroga/Navosa or Ba Province (including Nadi town) or Mananuca
who_hh	2	Another household from outside of Nadroga/Navosa or Ba Province (including Nadi town) or Mananuca
who_hh	3	Other
who_hh	997	No One
who_boat	1	Another household from a village INSIDE Nadroga/Navosa or Ba Province (including Nadi and Mananuca)
who_boat	2	Another household from OUTSIDE Nadroga/Navosa or Ba Province (including Nadi and Mananuca)
who_boat	3	Fish collector / middleman from a village INSIDE Nadroga/Navosa or Ba Province (including Nadi and Mananuca)
who_boat	4	Fish collector / middleman from OUTSIDE Nadroga/Navosa or Ba Province (including Nadi and Mananuca)
who_boat	5	Boat- or gear-owner from a village INSIDE Nadroga/Navosa or Ba Province (including Nadi and Mananuca)
who_boat	6	Boat- or gear-owner from OUTSIDE Nadroga/Navosa or Ba Province (including Nadi and Mananuca)
who_boat	11	Organization (e.g. religious organization, NGO, government)
who_boat	12	Other
who_boat	997	No One
who_fish	1	Another household from a village INSIDE Nadroga/Navosa or Ba Province (including Nadi and Mananuca)
who_fish	2	Another household from OUTSIDE Nadroga/Navosa or Ba Province (including Nadi and Mananuca)
who_fish	3	Fish collector / middleman from a village INSIDE Nadroga/Navosa or Ba Province (including Nadi and Mananuca)
who_fish	4	Fish collector / middleman from OUTSIDE of Nadroga/Navosa or Ba Province (including Nadi and Mananuca)
who_fish	5	Boat- or gear-owner from a village INSIDE Nadroga/Navosa or Ba Province (including Nadi and Mananuca)
who_fish	6	Boat- or gear-owner from OUTSIDE Nadroga/Navosa or Ba Province (including Nadi and Mananuca)
who_fish	9	Store/supplier from a village INSIDE Nadroga/Navosa or Ba Province (including Nadi and Mananuca)
who_fish	10	Store/supplier from OUTSIDE Nadroga/Navosa or Ba Province (including Nadi and Mananuca)
who_fish	11	Organization (e.g. religious organization, NGO, government)
who_fish	12	Other
who_fish	997	No One
who_fish_hh	1	Made or collected by the household
who_fish_hh	2	Another household from a village INSDE Nadroga/Navosa or Ba Province (including Nadi and Mananuca)
who_fish_hh	3	Another household from OUTSIDE Nadroga/Navosa or Ba Province (including Nadi and Mananuca)
who_fish_hh	4	Fish collector / middleman from a village INSDE Nadroga/Navosa or Ba Province (including Nadi and Mananuca)
who_fish_hh	5	Fish collector / middleman from OUTSIDE Nadroga/Navosa or Ba Province (including Nadi and Mananuca)
who_fish_hh	6	Boat- or gear-owner from a village INSDE Nadroga/Navosa or Ba Province (including Nadi and Mananuca)
who_fish_hh	7	Boat- or gear-owner from OUTSIDE Nadroga/Navosa or Ba Province (including Nadi and Mananuca)
who_fish_hh	8	Store/supplier from a village INSIDE Nadroga/Navosa or Ba Province (including Nadi and Mananuca)
who_fish_hh	9	Store/supplier from OUTSIDE Nadroga/Navosa or Ba Province (including Nadi and Mananuca)
who_fish_hh	10	Organization (e.g. religious organization, NGO, government)
who_fish_hh	11	Other
who_fish_hh	997	No One
comp_type	1	Share of revenue/harvest
comp_type	2	Share of profit
comp_type	3	Fixed wage/payment (cash)
comp_type	4	In-kind goods or services
comp_type	5	Piece wage/rate
comp_type	0	Other
comp_type	997	None
comp_type_fish	1	Share of harvest
comp_type_fish	2	Share of profit
comp_type_fish	3	Fixed wage/payment (cash)
comp_type_fish	4	In-kind goods or services
comp_type_fish	0	Other
comp_type_fish	997	None
RevProf	1	Share of Revenue
RevProf	2	Share of Profit
RevProf	3	Neither Revenue nor Profit
fish_gear	1	poles and line or hooks and line
fish_gear	2	long lines
fish_gear	3	nets
fish_gear	4	traps
fish_gear	5	spears, for fishing
fish_gear	6	spear guns
fish_gear	7	other
boat_id_aq	1	**${boat_length1}** meters long, and **${boat_engine1}** engines.	1
boat_id_aq	2	**${boat_length2}** meters long, and **${boat_engine2}** engines.	2
boat_id_aq	3	**${boat_length3}** meters long, and **${boat_engine3}** engines.	3
boat_id_aq	4	**${boat_length4}** meters long, and **${boat_engine4}** engines.	4
boat_id_aq	0	Another boat I did not describe	0
boat_id_aq	997	No boats are used for this aquaculture activity.	0
boat_id_en	1	**${boat_length1}** meters long, and **${boat_engine1}** engines.	1
boat_id_en	2	**${boat_length2}** meters long, and **${boat_engine2}** engines.	2
boat_id_en	3	**${boat_length3}** meters long, and **${boat_engine3}** engines.	3
boat_id_en	4	**${boat_length4}** meters long, and **${boat_engine4}** engines.	4
boat_id_en	0	Another boat I did not describe	0
boat_id_en	997	No boats are used for this business.	0
boat_id	1	**${boat_length1}** meters long, and **${boat_engine1}** engines.	1
boat_id	2	**${boat_length2}** meters long, and **${boat_engine2}** engines.	2
boat_id	3	**${boat_length3}** meters long, and **${boat_engine3}** engines.	3
boat_id	4	**${boat_length4}** meters long, and **${boat_engine4}** engines.	4
boat_id	0	Another boat I did not describe	0
boat_id	997	No boats are used for this type of fishing trip.	0
wattorhp	1	Watt
wattorhp	2	Horsepower
wattorhp	997	I don't know
fish_consume	1	tuna
fish_consume	2	jacks/mackeral/snapper
fish_consume	3	coral reef fish (grouper, parrot fish, emperors, triggerfish)
fish_consume	4	crabs/lobsters/clams/shelled animals
fish_consume	5	squid/octopus
fish_consume	6	fish from aquaculture (milkfish, prawn)
fish_consume	7	other
fish_consume	997	not sure what type of fish
marine_habitats	1	coral reef
marine_habitats	2	sea grass
marine_habitats	3	sandy bottom
marine_habitats	4	deep water
marine_habitats	5	transportation waterway
marine_habitats	997	the habitat does not matter
aqua_types	1	Tilapia
aqua_types	2	Milk Fish
aqua_types	3	Grass Carp
aqua_types	4	Prawns/Shrimp
aqua_types	5	Sea Cucumber (sand fish/beach de mer)
aqua_types	6	Crabs
aqua_types	7	Shellfish (edible oysters/mussels/clams etc.)
aqua_types	8	Sea Weeds (all types)
aqua_types	9	Other Fish
aqua_types	10	Other Crustaceans
inlandpen	1	Inland ponds
inlandpen	2	Open Ocean pens
inlandpen	3	Other
inlandpen	997	ABORT
habitats	1	Pelagic
habitats	2	Coral Reef
habitats	3	Seagrass
habitats	4	Mangrove
habitats	5	River
agree	1	Yes, I agree to participate
agree	0	No, I do not consent to participate
consent	1	Yes, I consent to participate in this survey
consent	0	No, I do not consent to participate in this survey

## Sheet: settings
form_title	form_id	default_language
wb_household_fiji_final_v10	wb_household_fiji_final_v10	English
