# Supplementary material for: Economic impact of nature-based tourism
Source: PLoS One. 2023 Apr 12;18(4):e0282912. doi: 10.1371/journal.pone.0282912 (PMC10096494; doi:10.1371/journal.pone.0282912)
Supplement: S1 File — (ZIP) [file pone.0282912.s002.zip › Data, Survey, Codes, Model Statements/Model Statements and Data Files/Nepal/base_inputsheet_wb_Nepal_v16.xlsx]

## Sheet: Index_NP
Type	Name	Range	Dimensions
			rdim	cdim
dset	ac	AllAccounts!B2	1
dset	var	Input_NP!B3	1
dset	h	Input_NP!F2		1
dset	g	Input_NP!C2:C300	1
dset	f	Input_NP!E2:E300	1
par	alldata	Input_NP!B2	4	1

## Sheet: Index_NP_div
Type	Name	Range	Dimensions
			rdim	cdim
dset	ac	AllAccounts!B2	1
dset	var	Input_NP_div!B3	1
dset	h	Input_NP_div!F2		1
dset	g	Input_NP_div!C2:C300	1
dset	f	Input_NP_div!E2:E300	1
par	alldata	Input_NP_div!B2	4	1

## Sheet: AllAccounts
	All accounts
	Land
	Labor
	Capital
	Input
	crop
	live
	retail
	ser
	hotel
	outside
	saupoor
	saurich
	kaspoor
	kasrich
	user
	tourist

## Sheet: Input_NP
	Variable	Commodity	Com2	Factor	HH in Sauraha		HH in Kasara		User Committee	Tourists
					saupoor	saurich	kaspoor	kasrich	user	tourist
Demographics	Hhobs				298	13	217	27	5	77	<-	Sample size (give or take, given missing values)				Visitors(2019, foreign)	Additional	Total	# of household groups
	HHNum				586.373	13441.7	1796.22	14436.2	1	172265	<=	Anubhab made this numbers up				185744	350000	535744	172265
	Hhsize				8.30769	4.76	6.7037	4.94828	1	3.11	<-	Average HH sizes				*Data from Kathmandu Post
	Hhinc																Additional Tourist Exp
	Hhexp				139694	573230	147890	483522	16200000	33666	<-	This is annual exp, per HH, averaged		10.8251	0.321543	10825.1	0.321543				6.17284e-05
Consumption and Expenditure	eshare	crop			0.11945	0.0356612	0.0577566	0.0215414	0	0.0037817						10.8251
	eshare	live			0.0855069	0.0187492	0.051263	0.0316569	0	0.0009894		For now Tourist exp is total per group
	eshare	retail			0.302341	0.634809	0.316872	0.656919	0.379627	0.0799371
	eshare	ser			0.455522	0.273599	0.536927	0.252701	0.175321	0.251941								Round up, that was 8 years ago
	eshare	hotel			0	0	0	0	0	0.443459					Sauraha:	Kasara:		Sauraha	Kasara
	eshare	outside			0.0371812	0.0371812	0.022538	0.022538	0.445051	0.219891		chitwan population 2014			Ratnagar (2011)	Bharatphur (2011)	->	70000	81000
	eshare_se	crop			0.060761	0.0044681	0.0384639	0.0044313		0		579984			69017	80052		# of HH's	# of HH's
	eshare_se	live			0.0527041	0.0041743	0.0245324	0.0049678		0		using 600,000						14028.1	16232.5
	eshare_se	retail			0.0681794	0.0191174	0.0729813	0.0174501		0
	eshare_se	ser			0.0969526	0.017819	0.0797305	0.0164622		0		average HH size	->	# of HHs			Sauraha		Kasara
	eshare_se	hotel			0	0	0	0		0		4.99		120240			P	NP	P	NP
	eshare_se	outside			0	0	0	0		0							586.373	13441.7	1796.22	14436.2
	emin	crop
	emin	live									1.5033e+10	880.071	516050		995.63	0.549532
	emin	retail									496785	931.706	1.67354e+06		578.2	0.319134
	emin	ser									336084				1120.68	0.618553
	emin	hotel									54383.2				780.35	0.43071
	emin	outside										Alternatiev, non-disaggreagated				Alternatiev, non-disaggreagated
	transfoutsh				0.0444563	0.0444563	0.0316506	0.0316506			<-	0.0444563	0.0444563	0.0316506	0.0316506	0.111152	0.0417885	0.0481825	0.0297978
	transfoutsh_se				0	0	0	0				0	0	0	0	0	0	0	0
	transfinsh				0.0035073	0.0035073	0.0020993	0.0020993				0.0035073	0.0035073	0.0020993	0.0020993	0	0.0036476	0	0.0023346
	transfinsh_se				0	0	0	0				0	0	0	0	0	0	0	0
	savsh				0.05	0.05	0.05	0.05			<- Trimmed Median savings rate around 5%
	savsh_se				0	0	0	0
Production	QP	crop			52350	64978.2	24467.2	48507.4	0		,_ 2-98 percentile timmed QPs, obtain in HH crop section, Annual (need to check later)
	idsh	crop	crop
	idsh	crop	live
	idsh	crop	retail
	idsh	crop	ser
	idsh	crop	hotel
	idsh	crop	outside
	fshare	crop		Land	0.635406	0.635406	0.593117	0.593117
	fshare	crop		Labor	0.134777	0.134777	0.192403	0.192403
	fshare	crop		Capital	0.162122	0.162122	0.135037	0.135037
	fshare	crop		Input	0.0676956	0.0676956	0.0794425	0.0794425
	fshare_se	crop		Land	0.0719771	0.0719771	0.0656996	0.0656996
	fshare_se	crop		Labor	0.0524772	0.0524772	0.0739966	0.0739966
	fshare_se	crop		Capital	0.042837	0.042837	0.0920734	0.0920734
	fshare_se	crop		Input	0.036086	0.036086	0.0269551	0.0269551
	pshift	crop			3.07591	3.07591	3.3024	3.3024
	pshift_se	crop			0.388987	0.388987	0.56198	0.56198
	QP	live			29004.6	29004.6	88066.1	88066.1	0		<-I check the untrimmed numbers and they are very close, so I prefer those.
	idsh	live	crop
	idsh	live	live
	idsh	live	retail
	idsh	live	ser
	idsh	live	hotel
	idsh	live	outside
	fshare	live		Land	0.113959	0.113959	0.0748922	0.0748922
	fshare	live		Labor	0.146177	0.146177	0.226182	0.226182
	fshare	live		Capital	0.564451	0.564451	0.59962	0.59962
	fshare	live		Input	0.175413	0.175413	0.0993064	0.0993064
	fshare_se	live		Land	0.0408643	0.0408643	0.0369592	0.0369592
	fshare_se	live		Labor	0.0351452	0.0351452	0.0572488	0.0572488
	fshare_se	live		Capital	0.0729751	0.0729751	0.0931042	0.0931042
	fshare_se	live		Input	0.0367953	0.0367953	0.0370169	0.0370169
	pshift	live			2.9836	2.9836	2.58643	2.58643
	pshift_se	live			0.441455	0.441455	0.491698	0.491698
	QP	retail			236994	236994	236994	236994	0		<-Using individual business numbers
	idsh	retail	crop
	idsh	retail	live
	idsh	retail	retail
	idsh	retail	ser
	idsh	retail	hotel
	idsh	retail	outside		0.27033	0.27033	0.27033	0.27033			<- here are trimmed versions of this #. Trimmed internally, meaning I trimmed separately for retail and services, this seems to resolve a lot of variance issues.		0.106264	0.106264	0.106264	0.106264
	fshare	retail		Labor	0.750377	0.750377	0.750377	0.750377
	fshare	retail		Capital	0.15599	0.15599	0.15599	0.15599
	fshare	retail		Input	0.0936331	0.0936331	0.0936331	0.0936331
	fshare_se	retail		Labor	0.0546688	0.0546688	0.0546688	0.0546688
	fshare_se	retail		Capital	0.0518989	0.0518989	0.0518989	0.0518989
	fshare_se	retail		Input	0.0403521	0.0403521	0.0403521	0.0403521
	pshift	retail			6.65881	6.65881	6.65881	6.65881
	pshift_se	retail			0.536841	0.536841	0.536841	0.536841
	QP	ser			196555	196555	196555	196555	16200000		<-Using individual business numbers	AG: I added UCGs' services production
	idsh	ser	crop
	idsh	ser	live
	idsh	ser	retail
	idsh	ser	ser
	idsh	ser	hotel
	idsh	ser	outside		0.225502	0.225502	0.225502	0.225502	0.225502		<- here are trimmed versions of this #. Trimmed internally, meaning I trimmed separately for retail and services, this seems to resolve a lot of variance issues.		0.0954936	0.0954936	0.0954936	0.0954936	0.0954936
	fshare	ser		labor	0.5316	0.5316	0.5316	0.5316	0.5316
	fshare	ser		capital	0.395877	0.395877	0.395877	0.395877	0.395877
	fshare	ser		input	0.0725227	0.0725227	0.0725227	0.0725227	0.0725227
	fshare_se	ser		labor	0.0853598	0.0853598	0.0853598	0.0853598	0.0853598
	fshare_se	ser		capital	0.079017	0.079017	0.079017	0.079017	0.079017
	fshare_se	ser		input	0.0488616	0.0488616	0.0488616	0.0488616	0.0488616
	pshift	ser			3.81657	3.81657	3.81657	3.81657	3.81657
	pshift_se	ser			0.854461	0.854461	0.854461	0.854461	0.854461
	QP	hotel			3732.37	3732.37	3732.37	3732.37	0			Assuming 1/4 production for each household group, but probably this is wrong
	idsh	hotel	crop		0.02	0	0	0				idsh scalar	0.645881
	idsh	hotel	live		0	0	0	0				idsh	idsh_real
	idsh	hotel	retail		0.400602	0.400602	0.400602	0.400602			rt	0.620241	0.400602
	idsh	hotel	ser		0.076394	0.076394	0.076394	0.076394			serv	0.118279	0.076394
	idsh	hotel	hotel
	idsh	hotel	outside		0.168885	0.168885	0.168885	0.168885			out	0.261481	0.168885
	fshare	hotel		labor	0.80554	0.80554	0.80554	0.80554
	fshare	hotel		capital	0.19446	0.19446	0.19446	0.19446
	fshare_se	hotel		labor	0	0	0	0
	fshare_se	hotel		capital	0	0	0	0
	pshift	hotel			0	0	0	0
	pshift_se	hotel			0	0	0	0
Endowments	endow		land
	endow		labor
	endow		capital
	wrkagepop				0.302241	0.302241	0.343595	0.343595
	ZOIendow		labor
	ROCendow		labor
	ROWendow		labor
Trade	exproZAM
	NONSCtransfers
	remits
	revsh_vil	other
	revsh_zoi	ser
	revsh_row	ser
	revsh_zoi	ser
	revsh_row	ser

## Sheet: Input_NP_div
Scaling factor of income and output =1000	Variable	Commodity	Com2	Factor	HH in Sauraha		HH in Kasara		User Committee	Tourists
1000					saupoor	saurich	kaspoor	kasrich	user	tourist
Demographics	Hhobs				298	13	217	27	5	77	<-	Sample size (give or take, given missing values)
	HHNum				586.373	13441.7	1796.22	14436.2	1	172265	<=	Anubhab made this numbers up				28.7717	38.5266
	Hhsize				8.30769	4.76	6.7037	4.94828	1	3.11	<-	Average HH sizes
	Hhinc				0	0	0	0	0	0
	Hhexp				139.694	573.23	147.89	483.522	16200	33.666	<-	This is annual exp, per HH, averaged
Consumption and Expenditure	eshare	crop			0.11945	0.0356612	0.0577566	0.0215414	0	0.0037817							0.854623	1.14438
	eshare	live			0.0855069	0.0187492	0.051263	0.0316569	0	0.0009894		For now Tourist exp is total per group
	eshare	retail			0.302341	0.634809	0.316872	0.656919	0.379627	0.0799371
	eshare	ser			0.455522	0.273599	0.536927	0.252701	0.175321	0.251941								Round up, that was 8 years ago
	eshare	hotel			0	0	0	0	0	0.443459					Sauraha:	Kasara:		Sauraha	Kasara
	eshare	outside			0.0371812	0.0371812	0.022538	0.022538	0.445051	0.219891		chitwan population 2014			Ratnagar (2011)	Bharatphur (2011)	->	70000	81000
	eshare_se	crop			0.060761	0.0044681	0.0384639	0.0044313	0	0		579984			69017	80052		# of HH's	# of HH's
	eshare_se	live			0.0527041	0.0041743	0.0245324	0.0049678	0	0		using 600,000						14028.1	16232.5
	eshare_se	retail			0.0681794	0.0191174	0.0729813	0.0174501	0	0
	eshare_se	ser			0.0969526	0.017819	0.0797305	0.0164622	0	0		average HH size	->	# of HHs			Sauraha		Kasara
	eshare_se	hotel			0	0	0	0	0	0		4.99		120240			P	NP	P	NP
	eshare_se	outside			0	0	0	0	0	0							586.373	13441.7	1796.22	14436.2
	emin	crop			0	0	0	0	0	0
	emin	live			0	0	0	0	0	0
	emin	retail			0	0	0	0	0	0
	emin	ser			0	0	0	0	0	0
	emin	hotel			0	0	0	0	0	0
	emin	outside			0	0	0	0	0	0		Alternatiev, non-disaggreagated				Alternatiev, non-disaggreagated
	transfoutsh				0.0444563	0.0444563	0.0316506	0.0316506	0	0	<-	0.0444563	0.0444563	0.0316506	0.0316506	0.111152	0.0417885	0.0481825	0.0297978
	transfoutsh_se				0	0	0	0	0	0		0	0	0	0	0	0	0	0
	transfinsh				0.0035073	0.0035073	0.0020993	0.0020993	0	0		0.0035073	0.0035073	0.0020993	0.0020993	0	0.0036476	0	0.0023346
	transfinsh_se				0	0	0	0	0	0		0	0	0	0	0	0	0	0
	savsh				0.05	0.05	0.05	0.05	0	0
	savsh_se				0	0	0	0	0	0
Production	QP	crop			52.35	64.9782	24.4672	48.5074	0	0	,_ 2-98 percentile timmed QPs, obtain in HH crop section, Annual (need to check later)
	idsh	crop	crop		0	0	0	0	0	0
	idsh	crop	live		0	0	0	0	0	0
	idsh	crop	retail		0	0	0	0	0	0
	idsh	crop	ser		0	0	0	0	0	0
	idsh	crop	hotel		0	0	0	0	0	0
	idsh	crop	outside		0	0	0	0	0	0
	fshare	crop		Land	0.635406	0.635406	0.593117	0.593117	0	0
	fshare	crop		Labor	0.134777	0.134777	0.192403	0.192403	0	0
	fshare	crop		Capital	0.162122	0.162122	0.135037	0.135037	0	0
	fshare	crop		Input	0.0676956	0.0676956	0.0794425	0.0794425	0	0
	fshare_se	crop		Land	0.0719771	0.0719771	0.0656996	0.0656996	0	0
	fshare_se	crop		Labor	0.0524772	0.0524772	0.0739966	0.0739966	0	0
	fshare_se	crop		Capital	0.042837	0.042837	0.0920734	0.0920734	0	0
	fshare_se	crop		Input	0.036086	0.036086	0.0269551	0.0269551	0	0
	pshift	crop			3.07591	3.07591	3.3024	3.3024	0	0
	pshift_se	crop			0.388987	0.388987	0.56198	0.56198	0	0
	QP	live			29.0046	29.0046	88.0661	88.0661	0	0	<-	2 98 trimmed (trim done using ln values), pulled from livestock regs dependent variable
	idsh	live	crop		0	0	0	0	0	0		NOTE: difference in values largely due to lower % of cattle at Kasara (and herd size).
	idsh	live	live		0	0	0	0	0	0
	idsh	live	retail		0	0	0	0	0	0
	idsh	live	ser		0	0	0	0	0	0
	idsh	live	hotel		0	0	0	0	0	0
	idsh	live	outside		0	0	0	0	0	0
	fshare	live		Land	0.113959	0.113959	0.0748922	0.0748922	0	0
	fshare	live		Labor	0.146177	0.146177	0.226182	0.226182	0	0
	fshare	live		Capital	0.564451	0.564451	0.59962	0.59962	0	0
	fshare	live		Input	0.175413	0.175413	0.0993064	0.0993064	0	0
	fshare_se	live		Land	0.0408643	0.0408643	0.0369592	0.0369592	0	0
	fshare_se	live		Labor	0.0351452	0.0351452	0.0572488	0.0572488	0	0
	fshare_se	live		Capital	0.0729751	0.0729751	0.0931042	0.0931042	0	0
	fshare_se	live		Input	0.0367953	0.0367953	0.0370169	0.0370169	0	0
	pshift	live			2.9836	2.9836	2.58643	2.58643	0	0
	pshift_se	live			0.441455	0.441455	0.491698	0.491698	0	0
	QP	retail			236.994	236.994	236.994	236.994	0	0
	idsh	retail	crop		0	0	0	0	0	0
	idsh	retail	live		0	0	0	0	0	0
	idsh	retail	retail		0	0	0	0	0	0
	idsh	retail	ser		0	0	0	0	0	0
	idsh	retail	hotel		0	0	0	0	0	0
	idsh	retail	outside		0.27033	0.27033	0.27033	0.27033	0	0
	fshare	retail		Labor	0.750377	0.750377	0.750377	0.750377	0	0
	fshare	retail		Capital	0.15599	0.15599	0.15599	0.15599	0	0
	fshare	retail		Input	0.0936331	0.0936331	0.0936331	0.0936331	0	0
	fshare_se	retail		Labor	0.0546688	0.0546688	0.0546688	0.0546688	0	0
	fshare_se	retail		Capital	0.0518989	0.0518989	0.0518989	0.0518989	0	0
	fshare_se	retail		Input	0.0403521	0.0403521	0.0403521	0.0403521	0	0
	pshift	retail			6.65881	6.65881	6.65881	6.65881	0	0
	pshift_se	retail			0.536841	0.536841	0.536841	0.536841	0	0
	QP	ser			196.555	196.555	196.555	196.555	16200	0
	idsh	ser	crop		0	0	0	0	0	0
	idsh	ser	live		0	0	0	0	0	0
	idsh	ser	retail		0	0	0	0	0	0
	idsh	ser	ser		0	0	0	0	0	0
	idsh	ser	hotel		0	0	0	0	0	0
	idsh	ser	outside		0.225502	0.225502	0.225502	0.225502	0.225502	0
	fshare	ser		labor	0.5316	0.5316	0.5316	0.5316	0.5316	0
	fshare	ser		capital	0.395877	0.395877	0.395877	0.395877	0.395877	0
	fshare	ser		input	0.0725227	0.0725227	0.0725227	0.0725227	0.0725227	0
	fshare_se	ser		labor	0.0853598	0.0853598	0.0853598	0.0853598	0.0853598	0
	fshare_se	ser		capital	0.079017	0.079017	0.079017	0.079017	0.079017	0
	fshare_se	ser		input	0.0488616	0.0488616	0.0488616	0.0488616	0.0488616	0
	pshift	ser			3.81657	3.81657	3.81657	3.81657	3.81657	0
	pshift_se	ser			0.854461	0.854461	0.854461	0.854461	0.854461	0
	QP	hotel			3.73237	3.73237	3.73237	3.73237	0	0		Assuming 1/4 production for each household group, but probably this is wrong
	idsh	hotel	crop		0.02	0	0	0	0	0		idsh scalar	0.645881
	idsh	hotel	live		0	0	0	0	0	0		idsh	idsh_real
	idsh	hotel	retail		0.400602	0.400602	0.400602	0.400602	0	0	rt	0.620241	0.400602
	idsh	hotel	ser		0.076394	0.076394	0.076394	0.076394	0	0	serv	0.118279	0.076394
	idsh	hotel	hotel		0	0	0	0	0	0
	idsh	hotel	outside		0.168885	0.168885	0.168885	0.168885	0	0	out	0.261481	0.168885
	fshare	hotel		labor	0.80554	0.80554	0.80554	0.80554	0	0
	fshare	hotel		capital	0.19446	0.19446	0.19446	0.19446	0	0
	fshare_se	hotel		labor	0	0	0	0	0	0
	fshare_se	hotel		capital	0	0	0	0	0	0
	pshift	hotel			0	0	0	0	0	0
	pshift_se	hotel			0	0	0	0	0	0
Endowments	endow		land		0	0	0	0	0	0
	endow		labor		0	0	0	0	0	0
	endow		capital		0	0	0	0	0	0
	wrkagepop				0.302241	0.302241	0.343595	0.343595	0	0
	ZOIendow		labor		0	0	0	0	0	0
	ROCendow		labor		0	0	0	0	0	0
	ROWendow		labor		0	0	0	0	0	0
Trade	exproZAM				0	0	0	0	0	0
	NONSCtransfers				0	0	0	0	0	0
	remits				0	0	0	0	0	0
	revsh_vil	other			0	0	0	0	0	0
	revsh_zoi	ser			0	0	0	0	0	0
	revsh_row	ser			0	0	0	0	0	0
	revsh_zoi	ser			0	0	0	0	0	0
	revsh_row	ser			0	0	0	0	0	0

## Sheet: Input_NP_div_old
Scaling factor of income and output =1000	Variable	Commodity	Com2	Factor	HH in Sauraha		HH in Kasara		User Committee	Tourists
					saupoor	saurich	kaspoor	kasrich	user	tourist
Demographics	Hhobs				298	13	217	27	5	77	<-	Sample size (give or take, given missing values)
	HHNum				586.373	13441.7	1796.22	14436.2	1	172265	<=	Anubhab made this numbers up
	Hhsize				8.30769	4.76	6.7037	4.94828	1	3.11	<-	Average HH sizes
	Hhinc				0	0	0	0	0	0
	Hhexp				139.694	573.23	147.89	483.522	16200	33.666	<-	This is annual exp, per HH, averaged
Consumption and Expenditure	eshare	crop			0.11945	0.0356612	0.0577566	0.0215414	0	0.0037817
	eshare	live			0.0855069	0.0187492	0.051263	0.0316569	0	0.0009894		For now Tourist exp is total per group
	eshare	retail			0.302341	0.634809	0.316872	0.656919	0.379627	0.0799371
	eshare	ser			0.455522	0.273599	0.536927	0.252701	0.175321	0.251941								Round up, that was 8 years ago
	eshare	hotel			0	0	0	0	0	0.443459					Sauraha:	Kasara:		Sauraha	Kasara
	eshare	outside			0.0371812	0.0371812	0.022538	0.022538	0.445051	0.219891		chitwan population 2014			Ratnagar (2011)	Bharatphur (2011)	->	70000	81000
	eshare_se	crop			0.060761	0.0044681	0.0384639	0.0044313	0	0		579984			69017	80052		# of HH's	# of HH's
	eshare_se	live			0.0527041	0.0041743	0.0245324	0.0049678	0	0		using 600,000						14028.1	16232.5
	eshare_se	retail			0.0681794	0.0191174	0.0729813	0.0174501	0	0
	eshare_se	ser			0.0969526	0.017819	0.0797305	0.0164622	0	0		average HH size	->	# of HHs			Sauraha		Kasara
	eshare_se	hotel			0	0	0	0	0	0		4.99		120240			P	NP	P	NP
	eshare_se	outside			0	0	0	0	0	0							586.373	13441.7	1796.22	14436.2
	emin	crop			0	0	0	0	0	0
	emin	live			0	0	0	0	0	0
	emin	retail			0	0	0	0	0	0
	emin	ser			0	0	0	0	0	0
	emin	hotel			0	0	0	0	0	0
	emin	outside			0	0	0	0	0	0		Alternatiev, non-disaggreagated				Alternatiev, non-disaggreagated
	transfoutsh				0.0444563	0.0444563	0.0316506	0.0316506	0	0	<-	0.0444563	0.0444563	0.0316506	0.0316506	0.111152	0.0417885	0.0481825	0.0297978
	transfoutsh_se				0	0	0	0	0	0		0	0	0	0	0	0	0	0
	transfinsh				0.0035073	0.0035073	0.0020993	0.0020993	0	0		0.0035073	0.0035073	0.0020993	0.0020993	0	0.0036476	0	0.0023346
	transfinsh_se				0	0	0	0	0	0		0	0	0	0	0	0	0	0
	savsh				0.05	0.05	0.05	0.05	0	0
	savsh_se				0	0	0	0	0	0
Production	QP	crop			52.35	64.9782	24.4672	48.5074	0	0	,_ 2-98 percentile timmed QPs, obtain in HH crop section, Annual (need to check later)
	idsh	crop	crop		0	0	0	0	0	0
	idsh	crop	live		0	0	0	0	0	0
	idsh	crop	retail		0	0	0	0	0	0
	idsh	crop	ser		0	0	0	0	0	0
	idsh	crop	hotel		0	0	0	0	0	0
	idsh	crop	outside		0	0	0	0	0	0
	fshare	crop		Land	0.635406	0.635406	0.593117	0.593117	0	0
	fshare	crop		Labor	0.134777	0.134777	0.192403	0.192403	0	0
	fshare	crop		Capital	0.162122	0.162122	0.135037	0.135037	0	0
	fshare	crop		Input	0.0676956	0.0676956	0.0794425	0.0794425	0	0
	fshare_se	crop		Land	0.0719771	0.0719771	0.0656996	0.0656996	0	0
	fshare_se	crop		Labor	0.0524772	0.0524772	0.0739966	0.0739966	0	0
	fshare_se	crop		Capital	0.042837	0.042837	0.0920734	0.0920734	0	0
	fshare_se	crop		Input	0.036086	0.036086	0.0269551	0.0269551	0	0
	pshift	crop			3.07591	3.07591	3.3024	3.3024	0	0
	pshift_se	crop			0.388987	0.388987	0.56198	0.56198	0	0
	QP	live			29.0046	29.0046	88.0661	88.0661	0	0	<-	2 98 trimmed (trim done using ln values), pulled from livestock regs dependent variable
	idsh	live	crop		0	0	0	0	0	0		NOTE: difference in values largely due to lower % of cattle at Kasara (and herd size).
	idsh	live	live		0	0	0	0	0	0
	idsh	live	retail		0	0	0	0	0	0
	idsh	live	ser		0	0	0	0	0	0
	idsh	live	hotel		0	0	0	0	0	0
	idsh	live	outside		0	0	0	0	0	0
	fshare	live		Land	0.113959	0.113959	0.0748922	0.0748922	0	0
	fshare	live		Labor	0.146177	0.146177	0.226182	0.226182	0	0
	fshare	live		Capital	0.564451	0.564451	0.59962	0.59962	0	0
	fshare	live		Input	0.175413	0.175413	0.0993064	0.0993064	0	0
	fshare_se	live		Land	0.0408643	0.0408643	0.0369592	0.0369592	0	0
	fshare_se	live		Labor	0.0351452	0.0351452	0.0572488	0.0572488	0	0
	fshare_se	live		Capital	0.0729751	0.0729751	0.0931042	0.0931042	0	0
	fshare_se	live		Input	0.0367953	0.0367953	0.0370169	0.0370169	0	0
	pshift	live			2.9836	2.9836	2.58643	2.58643	0	0
	pshift_se	live			0.441455	0.441455	0.491698	0.491698	0	0
	QP	retail			236.994	236.994	236.994	236.994	0	0
	idsh	retail	crop		0	0	0	0	0	0
	idsh	retail	live		0	0	0	0	0	0
	idsh	retail	retail		0	0	0	0	0	0
	idsh	retail	ser		0	0	0	0	0	0
	idsh	retail	hotel		0	0	0	0	0	0
	idsh	retail	outside		0.27033	0.27033	0.27033	0.27033	0	0
	fshare	retail		Labor	0.750377	0.750377	0.750377	0.750377	0	0
	fshare	retail		Capital	0.15599	0.15599	0.15599	0.15599	0	0
	fshare	retail		Input	0.0936331	0.0936331	0.0936331	0.0936331	0	0
	fshare_se	retail		Labor	0.0546688	0.0546688	0.0546688	0.0546688	0	0
	fshare_se	retail		Capital	0.0518989	0.0518989	0.0518989	0.0518989	0	0
	fshare_se	retail		Input	0.0403521	0.0403521	0.0403521	0.0403521	0	0
	pshift	retail			6.65881	6.65881	6.65881	6.65881	0	0
	pshift_se	retail			0.536841	0.536841	0.536841	0.536841	0	0
	QP	ser			196.555	196.555	196.555	196.555	16200	0
	idsh	ser	crop		0	0	0	0	0	0
	idsh	ser	live		0	0	0	0	0	0
	idsh	ser	retail		0	0	0	0	0	0
	idsh	ser	ser		0	0	0	0	0	0
	idsh	ser	hotel		0	0	0	0	0	0
	idsh	ser	outside		0.225502	0.225502	0.225502	0.225502	0.225502	0
	fshare	ser		labor	0.5316	0.5316	0.5316	0.5316	0.5316	0
	fshare	ser		capital	0.395877	0.395877	0.395877	0.395877	0.395877	0
	fshare	ser		input	0.0725227	0.0725227	0.0725227	0.0725227	0.0725227	0
	fshare_se	ser		labor	0.0853598	0.0853598	0.0853598	0.0853598	0.0853598	0
	fshare_se	ser		capital	0.079017	0.079017	0.079017	0.079017	0.079017	0
	fshare_se	ser		input	0.0488616	0.0488616	0.0488616	0.0488616	0.0488616	0
	pshift	ser			3.81657	3.81657	3.81657	3.81657	3.81657	0
	pshift_se	ser			0.854461	0.854461	0.854461	0.854461	0.854461	0
	QP	hotel			3.73237	3.73237	3.73237	3.73237	0	0		Assuming 1/4 production for each household group, but probably this is wrong
	idsh	hotel	crop		0.02	0	0	0	0	0		idsh scalar	0.645881
	idsh	hotel	live		0	0	0	0	0	0		idsh	idsh_real
	idsh	hotel	retail		0.400602	0.400602	0.400602	0.400602	0	0	rt	0.620241	0.400602
	idsh	hotel	ser		0.076394	0.076394	0.076394	0.076394	0	0	serv	0.118279	0.076394
	idsh	hotel	hotel		0	0	0	0	0	0
	idsh	hotel	outside		0.168885	0.168885	0.168885	0.168885	0	0	out	0.261481	0.168885
	fshare	hotel		labor	0.80554	0.80554	0.80554	0.80554	0	0
	fshare	hotel		capital	0.19446	0.19446	0.19446	0.19446	0	0
	fshare_se	hotel		labor	0	0	0	0	0	0
	fshare_se	hotel		capital	0	0	0	0	0	0
	pshift	hotel			0	0	0	0	0	0
	pshift_se	hotel			0	0	0	0	0	0
Endowments	endow		land		0	0	0	0	0	0
	endow		labor		0	0	0	0	0	0
	endow		capital		0	0	0	0	0	0
	wrkagepop				0.302241	0.302241	0.343595	0.343595	0	0
	ZOIendow		labor		0	0	0	0	0	0
	ROCendow		labor		0	0	0	0	0	0
	ROWendow		labor		0	0	0	0	0	0
Trade	exproZAM				0	0	0	0	0	0
	NONSCtransfers				0	0	0	0	0	0
	remits				0	0	0	0	0	0
	revsh_vil	other			0	0	0	0	0	0
	revsh_zoi	ser			0	0	0	0	0	0
	revsh_row	ser			0	0	0	0	0	0
	revsh_zoi	ser			0	0	0	0	0	0
	revsh_row	ser			0	0	0	0	0	0
