# Supplementary material for: Economic impact of nature-based tourism
Source: PLoS One. 2023 Apr 12;18(4):e0282912. doi: 10.1371/journal.pone.0282912 (PMC10096494; doi:10.1371/journal.pone.0282912)
Supplement: S1 File — (ZIP) [file pone.0282912.s002.zip › Data, Survey, Codes, Model Statements/Model Statements and Data Files/Nepal/tourist_nepal_data.xlsx]

## Sheet: Sheet1
Survey #	How many days did you spend at Chitwan during this trip?	How many people are in your party? ADULTS	How many people are in your party? CHILDREN.	Was this your first trip to Chitwan? 1=Yes 0=No	*When was your first trip to Chitwan? (if previous question is "No") Note: Enter the year	What was your MAIN reason for coming to Chitwan this trip? 1.To visit Chitwan National Park 2.For the nature around the park 3.For the hotels, restaurants, cafes and bars around the park 4.For cultural sites and activities around the park 5.To visit family or friends 6.For business or a conference 7.Other (please describe)	*Other (describe) NOTE: please type the reason for visit if respondent selected "Other"	If Chitwan National Park were not here, would you still have come? 1=Yes 0=No	What is your nationality? NOTE: please type complete country name	What was your primary method of transport to and from Chitwan? 1. Plane 2. Tour Bus 3. Private Vehicle 4. Taxi/Hired Driver 5. Other (please describe)	*Other (describe) NOTE: please type the primary method of transport if respondent selected "Other"	Where were you just before coming to Chitwan (the night before)? 1. Kathmandu 2. Another part of Nepal 3. I came directly from outside Nepal	Did you visit Chitwan National Park on this trip? 1=Yes 0=No	*If yes, how did you move inside the park? 1=Jeep 2=Elephant 3=On Foot example: If the respondent selected both "1" and "3", enter "1,3" here.	*If yes, How would you rate the quality of Chitwan Park's tourist facilities? 1. Poor 2. Below average 3. Average 4. Above average 5. Excellent	* If yes, How would you rate the quality of nature conservation in the park? 1. Poor 2. Below average 3. Average 4. Above average 5. Excellent	Did you buy an all-inclusive tour package (transport to park, lodging, meals, etc.)? 1. Yes, I had a package I bought abroad (like on-line or from a tour agency in London or Bombay) 2. Yes, I had a package I bought in Kathmandu or somewhere else in Nepal but not at Chitwan 3. I bought a package after I got to Chitwan 4. No, I came to Chitwan and arranged everything myself	* If yes, How many nights did the package include at Chitwan?	* If yes, How many nights did it include in Kathmandu?	* If yes, How many nights at other tourist sites in Nepal?	*If yes, How many nights at sites outside of Nepal?	*What activities in and around Chitwan did your package include? 1. Jeep safari 2. Elephant safari 3. Walking safari 4. Canoe trip 5. Bird watching 6. Tharu dance 7. Other cultural program 8. Temple excursion 9. Other (specify) EXAMPLE: if the respondent selected "1", "2" and "6", enter "1,2,6" here	*If Other, please describe.	What was the total cost of this package?	Monetary Units 1. US$ 2. Euros 3. UK Pound 4. Yuan 5. Nepal Rupees 6. Other (specify)	*Other currency unit. Note: Please type the type of currency.	Did the package include airfare from your home country to Nepal? 1=Yes 0=No	*If Yes, how much of the cost of this package was airfare to Nepal?	What is the name of the lodge or hotel where you stayed at Chitwan (if you stayed in one)?	Currency unit for expenditures. 1. US$ 2. Euros 3. UK Pound 4. Yuan 5. Nepal Rupees 6. Other (specify)	*Other currency unit. Note: Please type the type of currency.	Transportation to Nepal (if you live outside Nepal and it was not included in a tour package)	Transportation inside Nepal to and from Chitwan (if not included in a tour package)	Lodging at Chitwan	Food and drinks at your hotel	Food and drinks in restaurants outside your hotel	Park entry fee	Jeep Safari	Elephant Safari or ride	Jungle Walk	Boat/Canoe Trip	Bird Watching	Culture Program	Tharu Dance	Excursions to elephant breeding center, local villages,crocodile farm, 20,000 Lakes, temple	Horse or ox cart ride	Bicycle rental	Mini taxi ("auto rickshaw")	Payment or tips to tour guides
22	3	1	1	0	2008	1	NA	0	Nepal	2	NA	1	1	1	3	3	3	3	NA	NA	NA	1	NA	NA	5	NA	0	NA	NA	5	NA	NA	1800	9000	5500	1500	300	3000	NA	NA	NA	NA	NA	500	1000	NA	NA	NA	2000
23	5	2	NA	0	2018	1	NA	1	Nepal	2	NA	1	1	1	3	3	3	NA	NA	NA	NA	1,6,7	NA	NA	NA	NA	0	NA	NA	5	NA	NA	1000	10000	4500	1500	300	3000	NA	NA	NA	NA	300	200	NA	NA	NA	300	2000
24	2	3	1	0	2016	1	NA	1	Nepal	2	NA	1	1	1,2	3	3	3	NA	NA	NA	NA	1,2	NA	NA	NA	NA	0	NA	NA	5	NA	NA	2400	6000	5500	1200	300	3000	2000	NA	NA	NA	400	NA	NA	500	NA	NA	1050
25	3	4	NA	1	NA	1	NA	1	Nepal	2	NA	1	1	2	3	3	3	NA	NA	NA	NA	2	NA	NA	5	NA	0	NA	NA	5	NA	NA	2000	12000	8000	2000	400	NA	2500	NA	NA	NA	500	NA	1500	NA	NA	NA	1500
26	4	2	1	0	2009	1	NA	1	Nepal	2	NA	1	1	1	3	3	3	NA	NA	NA	NA	1	NA	NA	5	NA	0	NA	NA	5	NA	NA	2000	10000	7000	2000	300	3000	NA	NA	NA	NA	500	NA	NA	NA	NA	300	NA
27	3	1	0	0	2017	1	NA	1	Nepal	2	NA	1	1	1	3	3	3	NA	NA	NA	NA	1,6,7	NA	NA	5	NA	0	NA	NA	5	NA	NA	1000	3000	4000	1000	200	3000	NA	NA	NA	NA	200	200	NA	NA	NA	200	1200
28	2	2	NA	1	NA	1	NA	1	Nepal	2	NA	1	1	1	3	3	3	2	NA	NA	NA	1	NA	3000	5	NA	0	NA	NA	5	NA	NA	1200	3500	2700	1600	200	3000	NA	NA	NA	NA	NA	NA	1000	NA	NA	300	1000
29	3	1	2	0	2013	1	NA	1	Nepal	2	NA	1	1	1	5	3	3	3	NA	NA	NA	1,5,6	NA	NA	5	NA	0	NA	NA	5	NA	NA	1500	7000	5500	1500	300	3000	NA	NA	NA	2500	300	300	NA	500	NA	NA	1100
30	7	1	2	1	NA	1	NA	1	Nepal	2	NA	1	NA	1	3	3	3	7	NA	NA	NA	1,2,3,4,5,6,7	NA	NA	5	NA	0	NA	NA	5	NA	NA	1800	14000	10000	3000	300	3000	2500	NA	NA	2000	300	300	NA	NA	NA	NA	500
31	2	2	NA	0	2019	1	NA	1	Nepal	3	NA	NA	1	3	5	5	3	3	NA	NA	NA	1,2,7	NA	NA	5	NA	0	NA	NA	5	NA	NA	NA	400	2000	1000	200	3000	1500	NA	NA	NA	200	NA	NA	NA	NA	NA	1150
32	2	3	NA	0	2016	4	NA	1	Nepal	3	NA	1	0	NA	NA	NA	4	NA	NA	NA	NA	NA	NA	NA	5	NA	0	NA	NA	5	NA	NA	NA	6000	5000	3000	300	3000	2500	NA	NA	NA	300	300	NA	NA	NA	NA	NA
33	5	1	NA	0	2011	4,5	NA	1	Nepal	2	NA	1	1	2	3	3	2	3	1	NA	NA	1,2,6,7	NA	NA	5	NA	0	NA	NA	5	NA	NA	1000	5000	3000	1000	200	300	1400	NA	NA	NA	200	100	NA	NA	NA	NA	1000
34	3	1	1	0	2018	1,2	NA	1	Nepal	2	NA	1	1	1,2	4	4	3	3	NA	NA	NA	1,2,7	NA	NA	5	NA	0	NA	NA	5	NA	NA	1200	5000	6000	1000	200	2000	1400	NA	NA	2000	200	200	NA	300	NA	NA	1000
35	4	3	NA	1	NA	4	NA	1	Nepal	2	NA	1	1	2	4	3	2	4	1	NA	NA	1,2,4,5,8	NA	NA	5	NA	0	NA	NA	5	NA	NA	1800	12000	7000	2000	300	3000	1500	NA	NA	2000	NA	NA	1500	NA	NA	NA	1500
36	5	1	2	1	NA	1,2	NA	1	Nepal	2	NA	1	1	2,3	3	3	3	5	NA	NA	NA	2,3,6,7	NA	NA	5	NA	0	NA	NA	5	NA	NA	1800	10000	8000	4500	300	3000	1500	NA	NA	NA	300	300	NA	NA	NA	300	NA
37	2	3	1	0	2017	1,3	NA	1	Nepal	3	NA	1	1	1,2	3	3	3	3	NA	NA	NA	1,2,6,7	NA	NA	5	NA	0	NA	NA	5	NA	NA	NA	6000	5000	1500	400	3000	1500	NA	NA	400	500	NA	NA	NA	NA	NA	1000
38	2	2	1	1	NA	7	Terai Homestay Visit	1	Nepal	2	NA	2	0	NA	3	3	3	2	NA	NA	NA	1,2,5,6	NA	NA	5	NA	0	NA	NA	5	NA	NA	1500	6000	5500	2000	300	3000	NA	NA	NA	2000	300	500	NA	600	NA	NA	550
39	4	2	NA	0	2017	1	NA	1	Nepal	2	NA	1	1	1	3	3	3	4	NA	NA	NA	1,7	NA	NA	5	NA	0	NA	NA	NA	NA	NA	1000	4000	4200	1500	300	3000	NA	NA	NA	NA	300	NA	2000	NA	NA	500	1500
40	5	2	NA	0	2015	1	NA	1	Nepal	2	NA	1	1	1	3	3	3	4	NA	NA	NA	1,2	NA	5000	5	NA	0	NA	NA	NA	NA	NA	1200	5000	7000	1000	300	3500	3000	NA	NA	NA	NA	2000	NA	NA	NA	NA	500
41	2	1	NA	1	NA	1	NA	1	Nepal	2	NA	2	1	1	4	4	2	2	1	NA	NA	1,2,4,6,7	NA	NA	5	NA	0	NA	NA	NA	NA	NA	1200	1000	2000	1000	300	3000	1500	NA	300	NA	200	500	1000	NA	NA	300	NA
42	4	3	1	1	NA	1	NA	1	Nepal	2	NA	1	1	1	3	4	3	4	NA	NA	NA	1,2,3,4,5,6,7	NA	5000	5	NA	0	NA	NA	5	NA	NA	2000	12000	12000	1200	300	3000	1400	NA	NA	NA	1000	500	NA	NA	NA	NA	1000
43	3	2	NA	0	2012	1	NA	0	Nepal	2	NA	2	1	1	3	4	4	NA	NA	NA	NA	NA	NA	NA	NA	NA	NA	NA	Gaida Lodge	5	NA	NA	4000	1000	6000	500	300	3000	NA	NA	NA	NA	200	NA	NA	NA	NA	NA	NA
44	3	4	NA	1	NA	2	NA	1	Nepal	2	NA	1	1	1,2,3	4	4	3	3	NA	NA	NA	1,2,4,6	NA	10000	5	NA	0	NA	NA	5	NA	NA	2000	9000	5400	3500	300	10000	5600	6000	3200	NA	NA	1200	700	2000	2100	NA	1500
45	3	4	NA	0	NA	1	NA	1	Nepal	2	NA	1	1	1,2	3	3	3	NA	NA	NA	NA	1,2,7	NA	NA	NA	NA	0	NA	NA	NA	NA	NA	2000	12000	6500	2200	400	4000	2800	NA	NA	NA	400	NA	NA	NA	NA	NA	2000
46	2	3	1	0	2013	2	NA	1	Nepal	3	NA	1	1	1,2,3	5	5	4	NA	NA	NA	NA	1,2,6,7	NA	NA	NA	NA	0	NA	NA	5	NA	NA	NA	4000	4300	1035	500	200	1400	1500	600	2000	NA	2000	NA	NA	NA	NA	500
47	5	4	1	0	2016	1	NA	1	Nepal	2	NA	1	1	1	3	3	3	5	NA	NA	NA	1,6,7	NA	NA	5	NA	0	NA	NA	5	NA	NA	3000	20000	15000	5000	500	5000	NA	NA	2000	NA	500	500	NA	NA	NA	NA	1500
48	6	3		0		1	NA	1	Nepal	2	NA	1	1	1	3	3	3	NA	NA	NA	NA	1,5,7	NA	NA	5	NA	0	NA	NA	5	NA	NA	1500	19000	8500	2500	300	3000	NA	NA	NA	NA	300	NA	1500	NA	NA	NA	1200
49	3	2		0	2017	1	NA	1	Nepal	2	NA	1	1	1,2	3	3	3	NA	NA	NA	NA	1,2	NA	NA	5	NA	0	NA	NA	5	NA	NA	1200	6000	4000	2000	200	3000	2500	NA	NA	NA	200	NA	1000	NA	NA	200	500
50	3	2	2	0	2014	1	NA	1	Nepal	2	NA	1	1	1	3	3	3	3	NA	NA	NA	1,6	NA	NA	5	NA	0	NA	NA	5	NA	NA	2000	6000	7300	900	400	4000	NA	NA	NA	2000	400	NA	NA	NA	NA	400	1000
51	5	2	1	1	NA	1	NA	1	Nepal	2	NA	1	1	1,2	3	3	3	5	NA	NA	NA	1,2,7	NA	NA	NA	NA	0	NA	NA	5	NA	NA	1800	12000	9000	1200	300	3000	2500	NA	NA	2000		NA	1000	NA	NA	500	1000
52	2	3	1	0	2018	1	NA	1	Nepal	1	NA	1	1	1	NA	NA	2	NA	NA	NA	NA	1,6,7	NA	NA	NA	NA	NA	NA	NA	5	NA	NA	7500	6000	5000	2000	300	3000	NA	NA	NA	NA	300	30	NA	NA	NA	NA	1000
53	3	4	NA	0	2015	1	NA	1	Nepal	2	NA	1	1	1,2	3	3	4	NA	NA	NA	NA	1,2,6,7	NA	NA	5	NA	0	NA	TIGER HOTEL	5	NA	NA	2000	11500	6800	2400	400	4000	3200	NA	NA	NA	NA	400	NA	NA	NA	NA	1600
54	4	2	1	0	2017	4	NA	1	Nepal	2	NA	1	1	1,3	3	3	3	NA	NA	NA	NA	1,7,8	NA	NA	5	NA	0	NA	NA	5	NA	NA	1500	12000	7500	3000	300	3000	NA	2000	NA	2000	300	NA	NA	500	NA	NA	1200
55	3	2	1	0	NA	1	NA	1	Nepal	2	NA	1	1	2	3	3	3	NA	NA	NA	NA	2,7	NA	NA	5	NA	0	NA	NA	5	NA	NA	1500	9000	6200	1600	300	3000	NA	NA	NA	NA	300	NA	1000	NA	NA	350	300
56	3	4	NA	1	NA	1	NA	1	Nepal	2	NA	1	1	1	3	3	3	NA	NA	NA	NA	1	NA	NA	5	NA	0	NA	NA	5	NA	NA	2400	9700	7500	2000	400	4000	NA	NA	NA	2000	400	400	NA	NA	NA	450	2000
57	5	3	NA	0	2009	1	NA	1	Nepal	2	NA	1	1	1	3	3	3	NA	NA	NA	NA	1,6,7	NA	NA	NA	NA	0	NA	NA	5	NA	NA	1500	12000	9300	1500	300	3000	NA	NA	NA	NA	300	300	NA	NA	NA	NA	2000
58	6	2	1	0	NA	1	NA	1	Nepal	2	NA	1	1	1	3	3	3	NA	NA	NA	NA	1	NA	NA	NA	NA	0	NA	NA	5	NA	NA	1750	12000	9000	2200	300	3000	NA	NA	NA	NA	300	NA	NA	500	NA	300	1100
59	4	2	NA	0	2015	1	NA	1	Nepal	2	NA	1	1	1	3	3	3	NA	NA	NA	NA	1,5	NA	NA	5	NA	0	NA	NA	5	NA	NA	1800	8000	4200	600	300	2500	NA	NA	NA	2000	NA	NA	1000	NA	NA	NA	1000
60	2	2	1	0	2013	1	NA	1	Nepal	3	NA	1	1	1	3	3	3	NA	NA	NA	NA	1	NA	NA	NA	NA	0	NA	NA	5	NA	NA	NA	4000	5000	1500	300	3000	NA	NA	NA	NA	300	NA	NA	NA	NA	300	500
61	3	3	1	1	NA	1	NA	1	Nepal	2	NA	1	1	1	3	3	3	NA	NA	NA	NA	1,6	NA	NA	5	NA	0	NA	NA	5	NA	2400	9000	7000	3000	400	4000	NA	NA	NA	NA	NA	NA	400	NA	1000	NA	NA	1200
62	5	5	NA	0	2019	1	NA	1	Nepal	2	NA	1	1	1	3	3	3	NA	NA	NA	NA	1,6	NA	NA	5	NA	0	NA	NA	5	NA	NA	1200	10000	6500	1500	200	3000	NA	NA	NA	NA	NA	200	NA	NA	NA	NA	1000
63	4	6	NA	1	NA	1	NA	1	Nepal	2	NA	1	1	1,2,3	3	3	3	4	NA	NA	NA	1,2,3,4,6	NA	NA	5	NA	0	NA	NA	5	NA	NA	3000	18000	14400	5000	1800	15000	8400	9000	1900	NA	NA	2000	3000	3500	2900	NA	NA
64	5	5	3	1	NA	4	NA	1	Nepal	1	NA	1	1	1,2	3	3	2	5	NA	NA	NA	1,2,6,7,8	NA	30000	5	NA	1	20000	NA	5	NA	NA	20000	25000	12000	800	500	4000	1600	NA	NA	NA	3400	300	2000	NA	NA	NA	2500
65	2	2	NA	1	NA	1	NA	1	Nepal	2	NA	2	1	1	3	4	4	2	3	NA	NA	1	NA	NA	5	NA	0	NA	NA	5	NA	2000	1000	5000	3000	1500	500	2500	NA	NA	NA	NA	200	2000	800	NA	NA	NA	1000
66	2	3	NA	0	2012	1	NA	1	Nepal	2	NA	1	1	1,2	3	3	3	NA	NA	NA	NA	1,2	NA	NA	5	NA	0	NA	NA	5	NA	NA	1500	6000	4000	900	300	3000	2000	NA	NA	NA	NA	NA	NA	NA	NA	NA	1000
67	4	1	1	1	NA	1	NA	1	Nepal	2	NA	1	1	1,2	3	3	3	NA	NA	NA	NA	1,2	NA	NA	5	NA	0	NA	NA	5	NA	NA	1000	8000	5500	600	200	3000	2500	NA	NA	2000	NA	200	NA	NA	NA	300	1300
68	3	3	1	0	2015	1	NA	1	Nepal	3	NA	1	1	1,2,3	5	5	4	NA	NA	NA	NA	1,2,3,4,6	NA	NA	5	NA	0	NA	NA	5	NA	NA	NA	4500	7400	3600	300	7500	2400	4500	2400	NA	NA	900	600	NA	NA	NA	600
69	2	4	NA	0	2013	4	NA	1	Nepal	2	NA	1	1	1,2,3	5	5	3	2	NA	NA	NA	1,2,3,4,6	NA	15000	5	NA	0	NA	NA	5	NA	2000	NA	4000	5000	1500	200	10000	3200	6000	3300	NA	NA	1200	500	300	NA	NA	NA
70	6	2	NA	1	NA	1	NA	1	Nepal	2	NA	1	1	1,2	4	4	4	NA	NA	NA	NA	1,2,4,6	NA	NA	NA	NA	0	NA	NA	5	NA	1000	NA	6000	7200	3000	600	5000	1600	NA	NA	NA	NA	600	4000	NA	1000	NA	1500
71	3	5	1	1	NA	1	NA	1	Nepal	2	NA	1	1	1,2,3	4	5	4	NA	NA	NA	NA	1,2,3,4,6	NA	NA	NA	NA	0	NA	NA	5	NA	8000	NA	8000	1500	1000	200	2500	3200	7500	2500	NA	NA	1500	NA	NA	NA	NA	1500
[truncated: 29 more columns]
