# Supplementary material for: Economic impact of nature-based tourism
Source: PLoS One. 2023 Apr 12;18(4):e0282912. doi: 10.1371/journal.pone.0282912 (PMC10096494; doi:10.1371/journal.pone.0282912)
Supplement: S1 File — (ZIP) [file pone.0282912.s002.zip › Data, Survey, Codes, Model Statements/Model Statements and Data Files/Nepal/wb_business_nepal_kasara_data.xlsx]

## Sheet: wb_business_survey_nepal_kasara
SubmissionDate	FPN1	FP002b	FP002b1	FP002e	FP003	FP003a	FP005	start	QN1	RSN1	STOPPER	STOPPER2	RS001	RS001a	PHONE	ENN1	G10-EN002	G10-EN003	G10-EN003a	G10-EN003b	G10-EN004	G10-EN005	G10-EN008	G10-EN009	G10-EN010	G10-EN012	G10-EN013	G10-EN013a	G10-EN016	G10-EN017	G10-MP36	G10-EN019	G10-MP37	G10-EN022	G10-EN022_1	G10-EN022a	G10-EN025	G10-EN025_1	G10-EN025a	G10-EN026	G10-EN026_1	G10-EN026a	G10-EN027	G10-EN027_1	G10-EN027a	G10-EN028	G10-EN028_1	G10-EN028a	G10-EN037
2019-11-14 14:42:35		2		Narayangadh	2		2019-11-14	2019-11-14 02:06:22	1				Bishamber man pradhan	Kosheli shoe style	56520536		24	12	4	6	2	1968	3	18	9000	2	12	0	997	0		45000	2	0	0	0	0	0	0	0	0	0	0	60000	0	0	50000	0	300000
2019-11-14 14:42:38		2		Narayangadh	2		2019-11-14	2019-11-14 04:15:16	1				Bhawani Shankar baral	Shree veterenary	56570656		30	12	4	6	2	2014	3	18	10833	1	6	7500	12000000	40000	2	400000	4	0	5000	0	0	0	0	0	0	0	0	150000	0	0	165000	0	2500000
2019-11-14 14:42:44		2		Narayangadh	2		2019-11-14	2019-11-14 04:47:49	1				Surdaya byapar sangh Pvt ltd	Hamro kapada pasal	5672001		24	12	4	6	2	1995	4	24	8000	0			997	25000	2	50000	4	0	0	0	0	0	0	0	0	0	0	50000	0	0	320000	0	300000
2019-11-14 14:42:49		2		Bharatpur	2		2019-11-14	2019-11-14 05:56:04	1				Til Bahadur gurung	New page dhido restaurant	56527990		17	12	4	7	2	2019	0			8	56	0	997	60000	2	5000	1	0	60000	0	0	144000	0	0	18000	0	0	0	0	0	12000	0	450000
2019-11-14 14:42:53		2		Bharatpur	2		2019-11-14	2019-11-14 07:13:57	1				Tara poudel	Parbat kirana pasal			1	12	4	6	2	2005	0			2	12	0	1500000	20000	1	2000	2	0	0	0	0	0	0	0	0	0	0	25000	0	0	300000	0	450000
2019-11-15 06:47:18		997	Narayangargh	Main road	3		2019-11-14	2019-11-14 03:20:02	1				Sandeep Achhami	Tailoring Shorting Shooting	56521184		24	9	4	6	2	1975	12	72	36000	1	6	0	150000000	40000	2	0		24000	24000	0	5000	5000	5000	0	0	0	0	0	0	0	0	0	3000000
2019-11-15 06:47:23		997	Narayangargh	Shahid Chowk	3		2019-11-14	2019-11-14 04:18:28	1				Lal Babu shaha	Vetenary	56571502		13	12	4	7	2	1999	3	18	47000	1	7	0	15000000	10000	2	25000	2	0	5000	0	0	0	0	0	0	0	250000	250000	0	0	0	0	5000000
2019-11-15 06:47:29		997	Fish	Syanrgy Chowk	3		2019-11-14	2019-11-14 07:20:33	1				Jayashwor Bhattrai	Madi Machha Pasal	984515620		4	12	4	7	1	2010	1	7	2000	1	7	0	100000	11000	1	6000	1	1500	1500	0	500	500	0	0	0	0	1200	1200	0	0	0	0	180000
2019-11-15 07:17:57		997	Synergy road,	Bharaur	11		2019-11-15	2019-11-15 02:49:03	1				Bikram Poudel	Sixten Mart	985123670		1	2	4	7	1	2019	0			3	7	11500	500000	40000	1	10000	1	0	400000	0	0	25000	20000	0	0	0	0	0	0	0	0	6000	400000
2019-11-15 07:25:59		997	N	Bharatpur 10, dipendra chowk	11		2019-11-15	2019-11-15 03:13:36	1				A	Subedi Kirana Pasal	5		1	12	4	7	1	2008	0			2	14	0	700000	0		8000	1	0	150000	0	0	0	0	0	0	0	1500	0	0	0	40000	20000	150000
2019-11-15 07:34:01		997	Dipendra chowk	Bharatpur 10	11		2019-11-15	2019-11-15 03:36:38	1				A	Drinks Provisional	5		31	4	4	6	1	2019	0			2	14	0	3000000	17000	1	0		0	0	0	0	0	0	0	0	0	0	0	0	0	500000	15000	300000
2019-11-15 07:37:07		997	Kshetrapur 2	Bharatpur	11		2019-11-15	2019-11-15 03:59:32	3				Sita Bhatta	Milan Kirana shop	56530890		1	12	4	7	1	1999	0			3	21	0		20000	1	6000	1	997	997	997	997
2019-11-15 07:42:17		997	Bharatpur	Bharatpur	14		2019-11-15	2019-11-15 02:51:10	1				Aaa	Chitwan bakery cafe	0		3	12	4	6	1	2012	6	36	10000	3	21	20000	2500000	35000	1	0		0	50000	0	12000	0	0	0	0	0	0	0	0	0	15000	0	360000
2019-11-15 07:42:23		997	Bharatpur	Bharatpur	14		2019-11-15	2019-11-15 03:10:58	1				Aman alam	Masu pasal			4	12	4	6	1	2009	3	21	13950	3	21	0	350000	8000	1	10000	1	0	0	0	0	1650000	0	0	0	0	0	0	0	0	0	0	1425000
2019-11-15 07:42:27		997	Bharatpur	Bharatpur	14		2019-11-15	2019-11-15 03:29:12	1				Pawan subedi	Diary			31	12	4	7	1	2013	0			2	14	0	500000	7000	1	3000	1	0	0	0	435000	435000	0	0	0	0	0	0	0	0	0	0	501000
2019-11-15 07:42:31		997	Bharatpur	Bharatpur	14		2019-11-15	2019-11-15 03:39:23	1				Bijay lamichhane	B L motorcycle workshop	984594475		9	12	4	6	1	2016	2	12	5000	1	6	0	600000	14000	5	6000	1	0	0	0	0	0	0	0	0	0	0	0	0	0	150000	50000	230000
2019-11-15 07:42:34		997	Bharatpur	Bharatpur	14		2019-11-15	2019-11-15 04:04:00	1				Buddhi lama	Auto	0		14	12	4	6	1	2016	0			1	6	0	200000	0		0		0	0	0	0	0	0	0	0	0	0	2200	0	0	15000	0	30000
2019-11-15 07:42:40		997	Bharatpur	Bharatpur	14		2019-11-15	2019-11-15 05:46:45	1				Uttam wagle	Print			30	12	4	6	1	2014	7	42	17500	1	6	0	700000	35000	1	0		0	0	0	0	0	0	0	0	0	0	0	0	0	100000	0	1500000
2019-11-15 07:42:43		997	Bharatpur	Bharatpur 10	14		2019-11-15	2019-11-15 06:08:28	1				Ram adar	Shiva sakti kirana pasal			1	12	4	7	1	2009	0			1	7	0	1500000	0		3000	1	0	145000	0	0	0	0	0	0	0	0	4000	0	0	12000	0	300000
2019-11-15 07:42:49		997	Bharatpur	Hakim chowk	14		2019-11-15	2019-11-15 07:36:47	2								1
2019-11-15 07:42:54		997	Bharatpur	Rameshwor chowk	14		2019-11-15	2019-11-15 07:39:17	2								7
2019-11-15 07:42:58		997	Bharatpur	Hakim chowk	14		2019-11-15	2019-11-15 07:40:17	2								20
2019-11-15 07:47:44		997	Bharatpur	Lilachowk	11		2019-11-15	2019-11-15 04:22:27	1				N	Nail plastics	8		30	12	4	6	1	2015	1	6	3000	2	12	0	6000000	10000	1	10000	1	0	0	0	0	0	0	0	0	0	0	0	0	0	120000	0	100000
2019-11-15 07:52:01		997	Mainroad	Bharatpur	11		2019-11-15	2019-11-15 04:35:20	1				Sashank	People's Pharma	985810744		13	12	4	7	1	2017	1	7	2450	3	21	0	800000	6000	1	2000	1	0	0	0	0	0	0	0	0	0	300	0	0	0	200000	0	150000
2019-11-15 07:55:18		997	Bharatpur	Hakim chowk	11		2019-11-15	2019-11-15 05:47:23	2
2019-11-15 07:55:52		997	Bharatpur	Synergy chowk	11		2019-11-15	2019-11-15 05:53:04	2
2019-11-15 08:02:23		997	Bharatpur	Hakim chowk	11		2019-11-15	2019-11-15 05:54:43	1				Bb	New deep opticals	55		30	12	4	6	1	2010	0			2	12	0	500000	23000	1	3000	1	0	0	0	0	0	0	0	0	0	0	0	0	0	70000	25000	100000
2019-11-15 08:05:23		997	Bharatpur 9	Hakim Chowk	11		2019-11-15	2019-11-15 06:05:18	2
2019-11-15 08:06:14		997	Bharatpur 9	Hakim Chowk	11		2019-11-15	2019-11-15 06:08:26	2
2019-11-15 08:18:36		997	Bharatpur 10	Hakim chowk	11		2019-11-15	2019-11-15 06:09:42	1				Ab	New Anamol money Transfer	55		28	12	4	6	1	2015	0			3	18	0	0	20000	1	0		0	0	0	0	0	0	0	0	0	0	0	0	0	2000	0	0
2019-11-16 07:47:30		997	Pulchowk	Narayangarh	4		2019-11-16	2019-11-16 02:45:47	1				Ishwor Kunwar	HomeDecor Furnishing	862389122		31	12	4	6	1	2017	2	6	6000	0			4000000	30000	2	3000	4	0	0	0	0	0	0	0	0	0	3000	0	0	0	7000	0	600000
2019-11-16 07:47:32		997	Pulchowk	Narayangarh	4		2019-11-16	2019-11-16 03:06:32	1				Bishal Shrestha	Nibi Traders	56523587		1	12	4	6	1	1995	1	6	3000	0			500000	0		6000	2	0	30000	0	0	0	0	0	0	0	0	0	0	0	0	0	150000
2019-11-16 07:47:37		997	Pulchowk	Narayangarh	4		2019-11-16	2019-11-16 03:17:59	1				Rajesh Thapa	Thapa Electronics	525343		18	12	4	6	1	2004	0			1	5	0	1500000	8000	1	250	4	0	0	0	0	0	0	0	0	0	0	0	0	0	0	0	200000
2019-11-16 07:47:43		997	Pulchowk	Narayangarh	4		2019-11-16	2019-11-16 03:35:18	1				Sandip Shrestha	Yeshu Emporium	821190450		24	11	4	6	1	1991	1	6	2250	2	14	0	1200000	30000	1	4000	2	0	0	0	0	8000	0	0	0	0	9000	2000	0	0	0	500000	35000
2019-11-16 07:47:48		997	Pulchowk	Narayangarh	4		2019-11-16	2019-11-16 03:55:20	1				Narendra Ram	R N Jewelers	56523412		31	11	4	6	1	2007	4	24	120000	1	6	0	20000000	50000	1	0		0	5000	0	0	0	0	0	0	0	0	0	0	0	0	0	4000000
2019-11-16 07:47:52		997	Pulchowk	Narayangarh	4		2019-11-16	2019-11-16 04:12:53	1				Ram Chandra Thapa	Hotel Manaslu			30	12	4	7	1	2015	0			7	14	27000	6000000	0		2000	1	15000	65000	0	0	50000	0	15000	0	0	0	35000	0	0	0	0	500000
2019-11-16 07:47:56		997	pulchowk	Narayangarh	4		2019-11-16	2019-11-16 04:41:02	1				Surya Roka	Gurash	845212801		24	12	4	6	1	2009	0			3	18	0	500000	8000	1	500	1	0	0	0	0	0	0	0	0	0	0	0	0	0	0	0	35000
2019-11-16 07:48:00		997	pulchowk	narayangarh	4		2019-11-16	2019-11-16 05:07:24	1				Bishnu prasad Kharel	Dadalka cycle	56526995		10	12	4	6	1	2000	3	18	11000	1	6	0	700000	30000	1	5000	4	0	0	0	0	0	0	0	0	0	0	0	0	0	0	0	200000
2019-11-18 00:42:54		997	Pulchowk	Narayanghat	8		2019-11-16	2019-11-16 02:41:06	2				Rabin Pradhan	Robin electronics			18	12	4	6	1	2009	4	24
2019-11-18 00:42:59		997	Pulchowk	Naranghat	8		2019-11-16	2019-11-16 02:48:29	1				Devi prasadh	Spark stores	0		1	11	4	6	1	2017	0			1	0	0	4000000	10000	1	1000	1	0	0	0	0	0	0	0	0	0	0	0	0	0	0	0	300000
2019-11-18 00:43:02		997	Pulchowk	Naranghat	8		2019-11-16	2019-11-16 03:05:03	2
2019-11-18 00:43:07		997	Pulchowk	Narayanghat	8		2019-11-16	2019-11-16 03:07:18	1				Divya Joshi	Joshi furnitures	845045845		31	12	4	6	1	1979	1	6	3750	0			4000000	0		300000	1	0	0	0	0	0	0	0	0	0	0	0	0	0	7000	0	700000
2019-11-18 00:43:12		997	Pulchowk	Naranghat	8		2019-11-16	2019-11-16 03:17:14	2
2019-11-18 00:43:17		997	Pulchowk	Naranghat	8		2019-11-16	2019-11-16 03:17:50	1				Mustak Ahamad	Master collection	984583488		24	12	4	6	1	2018	0			0			3000000	997	2	100	997	0	0	0	0	0	0	0	0	0	0	0	0	0	10000	0	30000
2019-11-18 00:43:22		997	Pulchowk	Naranghat	8		2019-11-16	2019-11-16 03:35:40	1				Jivan Poudel	Unique look fashion wear	0		24	12	4	6	1	2018	3	18	3500	0			2000000	17000	1	50	1	0	0	0	0	0	0	0	0	0	0	0	0	0	9000	0	90000
2019-11-18 00:43:25		997	Pulchowk	Naranghat	8		2019-11-16	2019-11-16 03:50:06	1				Bipin Kumar Jaiswal	Yukesh Suppliers	855077871		1	12	4	6	1	2007	3	18	2500	1	6	0	1000000	25000	1	6000	1	0	10000	10000	0	6000	0	0	0	0	0	0	0	0	0	0	150000
2019-11-18 00:43:28		997	Pulchowk	Naranghat	8		2019-11-16	2019-11-16 04:02:51	1				Suraj Kumal	Infotech computer	855050256		18	10	4	6	1	2004	2	12	3000	1	6	0	50000000	20000	1	3000	997	0	0	0	0	0	0	0	0	0	0	0	0	0	3500	0	800000
2019-11-18 00:43:33		997	Pulchowk	Naranghat	8		2019-11-16	2019-11-16 04:14:14	1				Biswaraj Dhakal	New Looks Tailoring	855058108		24	12	4	6	1	2013	6	36	3750	0			400000	19000	1	15000	1	0	0	0	0	0	0	0	0	0	0	0	0	0	5000	0	500000
2019-11-18 00:43:38		997	Pulchowk	Naranghat	8		2019-11-16	2019-11-16 04:26:50	1				Kalpana Neupane	HN Suite Collection	845706096		24	12	4	6	1	2017	0			2	12	0	1700000	22000	1	16500	4	0	0	0	0	0	0	0	0	0	0	0	0	0	3000	0	60000
2019-11-18 00:43:42		997	Pulchowk	Naranghat	8		2019-11-16	2019-11-16 04:41:52	1				Milan Shrestha	Sushi Suit collection	865003624		24	12	4	6	2	2012	0			2	12	0	900000	22000	1	21000	1	0	0	0	0	0	0	0	0	0	0	0	0	0	3000	0	70000
2019-11-18 00:43:47		997	Pulchowk	Naranghat	8		2019-11-16	2019-11-16 04:56:51	1				Kumar Sunar	Gaidakot Sunchadi pasal	845594800		30	12	4	6	1	2015	1	6	4500	1	2	0	3000000	24000	1	0		0	0	0	0	0	0	0	0	0	0	0	0	0	3400	0	1300000
2019-11-18 00:43:51		997	Pulchowk	Naranghat	8		2019-11-16	2019-11-16 05:11:55	1				Prasadh Poudel	Pokhara Electronics	845197152		18	12	4	6	1	2006	1	6	2500	1	3	0	300000	14000	1	3000	997	0	0	0	0	0	0	0	0	0	0	0	0	0	4000	0	90000
2019-11-18 00:43:56		997	Pulchowk	Naranghat	8		2019-11-16	2019-11-16 05:27:36	1				Tanka Subedi	Subedi Mithai Pasal	845210613		3	11	4	7	1	1999	2	12	3750	4	28	0	0	25000	4	1500	1	0	5000	0	0	1600	0	0	0	0	0	0	0	0	6000	0	200000
2019-11-22 13:11:58		997	Bharatpur	Hakim Chowk	12		2019-11-22	2019-11-22 02:30:49	1				Suresh Kumar Jaiswal	Machinery shop			997	12	3	6	1	2015	0			3	18	0	3000000	14000	1	1200	1	0	0	0	0	0	0	0	0	0	0	33000	0	0	0	0	150000
2019-11-22 13:12:01		997	Bharatpur	Hakimchowk	12		2019-11-22	2019-11-22 03:06:25	1				Krishna Prasad Sharma	Dairy			1	12	4	7	1	2009	0			3	18	0	800000	15000	1	0		0	0	0	0	0	0	0	0	0	0	3000	0	0	15000	0	1000000
2019-11-22 13:12:11		997	Bharatpur	Hakimchowk	12		2019-11-22	2019-11-22 03:13:09	1				Ram mani Adhikari	Stationary	985505075		30	10	4	5	1	2013	0			2	10	0	1500000	16000	1	0		0	0	0	0	0	0	0	0	0	0	0	0	0	0	0	80000
2019-11-22 13:12:18		997	Bharatpur	Hakimchowk	12		2019-11-22	2019-11-22 03:22:50	1				Anju Shrestha	Cosmetics			30	12	3	7	1	2009	0			2	14	0	700000	0		0		0	0	0	0	0	0	0	0	0	0	0	0	0	0	0	360000
2019-11-22 13:12:33		997	Bharatpur	Hakimchowk	12		2019-11-22	2019-11-22 03:29:39	1				Bhojraj Lamichhane	Liquor shop			31	12	4	7	1	2014	0			3	21	0	3000000	30000	1	0		0	0	0	0	0	0	0	0	0	0	20000	0	0	0	0	1500000
2019-11-22 13:12:37		997	Bharatpur	Hakimchowk	12		2019-11-22	2019-11-22 03:36:20	1				Sangita Koirala	Stationary			31	12	4	7	1	2015	0			2	8	0	2000000	20000	1	2000	1	0	0	0	0	0	0	0	0	0	0	0	0	0	0	0	250000
2019-11-22 13:12:44		997	Bharatpur	Hakimchowk	12		2019-11-22	2019-11-22 03:46:14	1				Rajkumar Adhikari	Furnishing			31	12	4	7	1	2004	0			2	10	0	2000000	34000	5	15000	1	0	0	0	0	0	0	0	0	0	0	0	0	0	0	0	500000
2019-11-22 13:12:53		997	Bharatpur	Hakimchowk	12		2019-11-22	2019-11-22 04:00:26	1				Bhupendra Rikham Magar	Cloth store			24	12	3	6	1	2004	2	12	28000	2	12	0	4000000	25000	1	2500	1	0	0	0	0	0	0	0	0	0	0	0	0	0	0	0	450000
2019-11-22 13:12:59		997	Bharatpur	Hukumchowk	12		2019-11-22	2019-11-22 04:38:16	1				Madhav Prasad Sapkota	Grocery			1	12	4	6	1	2006	0			2	8	0	800000	5000	1	2000	1	0	3000	0	0	0	0	0	0	0	0	0	0	0	0	0	120000
2019-11-22 13:13:06		997	Bharatpur	Hukumchowk	12		2019-11-22	2019-11-22 04:49:38	1				Dhankumari Rai	Tea shop			17	12	4	6	1	2012	0			2	12	0	25000	8000	1	500	1	0	1500	0	0	2500	0	0	0	0	0	0	0	0	0	0	7200
2019-11-22 13:13:19		997	Bharatpur	Hukumchowk	12		2019-11-22	2019-11-22 05:29:56	1				Ram Chandra Kc	Suyog tours and travels			14	12	4	7	1	2014	8	280000	3	20	0	0	24000000	0		0		0	0	0	0	0	0	0	0	0	0	2500	0	0	0	0	600000
2019-11-23 05:58:00		997	Bharatpur	Bus park Bharatpur	13		2019-11-22	2019-11-22 02:45:45	1				Guru Prasad	Grocery			1	11	4	7	1	2013	0			1	7	0	500000	7000	1	0		0	0	0	0	0	0	0	0	0	0	0	0	1500	0	0	3000
2019-11-23 05:58:06		997	Bharatpur	Bus park Bharatpur	13		2019-11-22	2019-11-22 02:53:27	1				Samsher Lama	Kavreli staff hotel	985505185		17	11	4	7	1	2002	5	7	40000	1	7	0	2000000	40000	1	5000	1	0	1200	0	3000	0	0	0	0	0	0	0	0	0	0	120000	150000
2019-11-23 05:58:11		997	Bharatpur	Hakim chowk Bharatpur	13		2019-11-22	2019-11-22 03:07:02	1				Parvati Darar	Adhikari fruit pasal			3	12	4	7	1	2017	0			1	7	0	700000	17000	1	0		0	17000	5000	0	0	0	0	0	0	0	0	0	0	0	0	28000
2019-11-23 05:58:17		997	Bharatpur	Hakim Chowk	13		2019-11-22	2019-11-22 03:14:38	1				Prakash Sapkota	Sapkota Clothings	986535968		24	12	4	5	1	2019	0			2	7	0	1200000	6000	1	0		0	0	0	0	0	0	0	0	0	0	0	0	0	0	0	35000
2019-11-23 05:58:21		997	Bharatpur	Hakim chowk	13		2019-11-22	2019-11-22 03:21:10	1				Babu ram gairey	Avisnash clinic	56532805		13	12	4	7	1	1993	3	7	36000	1	7	0	1400000	25000	1	0		0	0	0	0	0	0	0	0	0	0	0	0	0	0	0	300000
2019-11-23 05:58:24		997	Bharatpur	Hakim chowk	14		2019-11-22	2019-11-22 03:25:58	1				Pankaj Adhikari	Misu Enterprises	984509065		30	11	4	6	1	2017	1	7	14000	2	7	0	3500000	10000	1	20000	2	0	0	0	0	0	0	0	0	0	0	0	0	0	0	0	50000
2019-11-23 05:58:28		997	Bharatpur	Hakim chowk	13		2019-11-22	2019-11-22 03:32:55	1				Ram Krishna Dawadi	New Dawadi Plastic centre	985501173		31	11	4	6	1	2009	2	7	20000	2	7	0	5000000	17000	1	8000	4	0	0	0	0	0	0	0	0	0	0	0	0	0	0	0	300000
2019-11-23 05:58:31		997	Bharatpur	Hakim chowk	13		2019-11-22	2019-11-22 03:46:11	1				Sita sapkota	Milan photo studio			30	11	4	6	1	2001	0			4	7	0	800000	20000	1	0		0	0	0	0	0	0	0	0	0	0	0	0	0	0	0	100000
2019-11-23 05:58:36		997	Bharatpur	Hakim chowk	13		2019-11-22	2019-11-22 03:56:17	1				Kabita Bhandari	Next			31	12	4	6	1	2009	2	7	10000	2	7	0	12500000	0		2500	4	0	0	0	0	0	0	0	0	0	0	0	0	0	15000	25000	70000
2019-11-23 05:58:40		997	Bharatpur	Hakim Chowk	13		2019-11-22	2019-11-22 04:04:39	1				Sushila Sapkota	Sapkota kirana			1	12	4	6	1	2003	0			2	7	0	700000	7000	2	300	4	0	0	0	0	0	0	0	0	0	0	0	0	0	0	0	35000
2019-11-23 05:58:42		997	Bharatpur	Hakim chowk	13		2019-11-22	2019-11-22 04:20:19	1				Buddha	Palpali Shoe and Bag centre	984475631		24	12	4	6	1	2016	0			1	6	0	1000000	15000	1	0		0	0	0	0	0	0	0	0	0	0	0	0	0	0	0	100000
[truncated: 4 more columns]
