# Supplementary material for: Economic impact of nature-based tourism
Source: PLoS One. 2023 Apr 12;18(4):e0282912. doi: 10.1371/journal.pone.0282912 (PMC10096494; doi:10.1371/journal.pone.0282912)
Supplement: S1 File — (ZIP) [file pone.0282912.s002.zip › Data, Survey, Codes, Model Statements/Model Statements and Data Files/Nepal/wb_business_nepal_sauraha_data.xlsx]

## Sheet: wb_business_survey_nepal_saurah
SubmissionDate	FPN1	FP002b	FP002b1	FP002e	FP003	FP003a	FP005	start	QN1	RSN1	STOPPER	STOPPER2	RS001	RS001a	PHONE	ENN1	G10-EN002	G10-EN003	G10-EN003a	G10-EN003b	G10-EN004	G10-EN005	G10-EN008	G10-EN009	G10-EN010	G10-EN012	G10-EN013	G10-EN013a	G10-EN016	G10-EN017	G10-MP36	G10-EN019	G10-MP37	G10-EN022	G10-EN022_1	G10-EN022a	G10-EN025	G10-EN025_1	G10-EN025a	G10-EN026	G10-EN026_1	G10-EN026a	G10-EN027	G10-EN027_1	G10-EN027a	G10-EN028	G10-EN028_1	G10-EN028a	G10-EN037
2019-11-22 13:03:39		1		Ratnanagar	9		2019-11-21	2019-11-21 02:46:30	1				Rajendra Adhikari	Brindabasini			24	12	4	6	1	2014	1	6	7000	2	12	0	1500000	20000	1	3000	1	0	0	0	0	0	0	0	0	0	0	0	0	0	0	0	50000
2019-11-22 13:03:43		1		Ratnanagar	9		2019-11-21	2019-11-21 03:15:06	1				Nirmal Shrestha	NK Cycle			10	10	4	6	1	2000	2	12	34000	1	6	0	1500000	0		4000	4	0	0	0	0	0	0	0	0	0	0	0	0	0	0	0	70000
2019-11-22 13:03:44		1		Ratnanagar	9		2019-11-21	2019-11-21 03:23:57	1				Shanta Dhungana	Sharma Bijuli			18	11	4	6	1	2015	1	6	12000	3	18	0	1000000	25000	2	0		0	0	0	0	0	0	0	0	0	0	0	0	0	0	0	62000
2019-11-22 13:03:46		1		Ratnanagar	9		2019-11-21	2019-11-21 03:30:48	1				Harishankar Shah	MS Interprises	56563320		1	11	4	6	1	2009	2	12	19000	3	18	0	7000000	10000	1	17000	1	0	1000000	0	0	0	0	0	0	0	0	0	0	0	0	0	1500000
2019-11-22 13:03:48		1		Ratnanagar	9		2019-11-21	2019-11-21 03:57:35	1				Sekh Intajul Hakh	Madina Hotel	988097396		17	12	4	7	1	2019	0			4	28	0	200000	10500	1	0		0	15000	0	0	63000	0	0	0	0	0	10000	0	0	0	0	50000
2019-11-22 13:03:52		1		Ratnanagar	9		2019-11-21	2019-11-21 04:22:22	1				Gorakh Saha	Gorakh Macha Pasal	980716853		4	12	4	7	1	2010	1	7	8000	1	7	0	400000	18000	1	3000	1	0	0	0	0	0	0	75000	75000	75000	0	3000	0	0	0	0	150000
2019-11-22 16:40:56		1		Tandi	17		2019-11-21	2019-11-21 01:46:21	1				Bod Bahadur Adhikari	Bhupu Khaja Ghar	981026893		17	12	4	7	1	2018	0			3	20	0	800000	15000	1	3000	2	0	16000	0	0	30000	0	0	4000	0	0	1000	0	0	0	0	300000
2019-11-22 16:40:59		1		Tandi	17		2019-11-21	2019-11-21 03:31:04	1				Mahendra Pariyar	Karuna Trailers	984514226		19	11	4	6	1	1994	3	18	25000	2	12	0	1500000	8000	1	0		0	0	0	0	0	0	0	0	0	0	0	0	0	0	0	60000
2019-11-22 16:41:05		1		Tandi	17		2019-11-21	2019-11-21 04:45:47	1				Sunita Shrestha	Gorgeous Collection	981124042		19	11	4	6	1	2015	2	12	15000	2	12	0	2000000	20000	1	4000	3	0	0	0	0	0	0	0	0	0	0	0	0	0	0	0	90000
2019-11-22 16:41:10		1		Tandi	17		2019-11-21	2019-11-21 04:50:17	1				Dirgaman Shrestha	Dipendra Cold Store	984504381		2	12	4	7	1	1989	1	7	15000	4	28	0	5000000	23000	5	15000	3	0	300000	0	0	0	0	0	0	0	0	0	0	0	0	0	500000
2019-11-23 01:17:12		1		Tandi	10		2019-11-20	2019-11-20 02:28:44	1				Janak Bohora	Catering business			15	12	4	7	2	2017	2	10	3800	4	10	0	3500000	0		0		0	0	0	0	0	0	0	0	0	0	0	210000	0	0	0	150000
2019-11-23 01:17:19		1		Tandi	10		2019-11-20	2019-11-20 02:37:43	1				Upendra Kattel	Sports			997	12	4	7	2	2018	0			2	10	0	900000	14000	2	1200	3	0	0	0	0	0	0	0	0	0	0	0	0	0	0	0	150000
2019-11-23 01:17:23		1		Tandi	10		2019-11-20	2019-11-20 02:48:06	1				Ramesh Aryal	Fancy store tandi			19	12	4	6	1	2017	0			1	9	0	1500000	14000	2	1000	2	0	0	0	0	0	0	0	0	0	0	0	0	0	0	0	150000
2019-11-23 01:17:27		1		Tandi	10		2019-11-20	2019-11-20 02:58:50	1				Rahul Suni	Chitwan watch center			997	12	4	6	2	2014	0			1	0	0	500000	5000	2	0		0	0	0	0	0	0	0	0	0	0	0	0	0	0	0	25000
2019-11-23 01:17:34		1		Tandi	10		2019-11-20	2019-11-20 03:05:01	1				Neeru Shah	Neerja			1	12	4	6	2	2015	1	4	4000	3	10	0	1200000	10000	2	1000	3	0	0	0	0	0	0	0	0	0	0	0	0	0	0	0	360000
2019-11-23 01:17:42		1		Tandi	10		2019-11-20	2019-11-20 03:21:14	1				Kamala Shrestha	Tailoring business			19	12	4	6	2	1970	0			2	12	0	800000	0		1000	3	0	0	0	0	0	0	0	0	0	0	0	0	0	0	0	50000
2019-11-23 01:17:49		1		Tandi	10		2019-11-20	2019-11-20 03:32:57	1				Madan Shah	Surya Stores			19	12	4	6	2	2013	0			1	6	0	350000	4000	3	500	2	0	0	0	0	0	0	0	0	0	0	0	0	0	0	0	30000
2019-11-23 09:28:24		1		Tandi	11		2019-11-20	2019-11-20 02:25:11	1				Ojir mansuri	Namaste Curtain Shop	55		30	6	4	6	1	2019	0			3	18	0	350000	8000	1	250	3	0	0	0	0	0	0	0	0	0	0	0	0	0	0	30000	15000
2019-11-23 09:28:28		1		Tandi	11		2019-11-20	2019-11-20 02:33:20	1				A	Bogati Sales Store	5		30	12	4	6	1	2016	0			2	12	0	400000	5000	1	5000	3	0	0	0	0	0	0	0	0	0	0	0	0	0	30000	50000	55000
2019-11-23 09:28:33		1		Tandi	11		2019-11-20	2019-11-20 02:48:24	1				Sansila	Sudeep fruits ans vegetables	8		31	12	4	6	1	2017	0			5	12	0	100000	6000	1	4000	1	35000	30000	0	0	0	0	0	0	0	0	0	0	0	0	0	50000
2019-11-23 09:28:39		1		Tandi	11		2019-11-20	2019-11-20 03:00:05	1				AB	Subhasri Enterprises	99		1	12	4	6	1	2004	1	6	11000	2	12	0	1000000	0		5000	1	0	200000	0	0	10000	0	0	0	0	0	0	0	0	30000	40000	200000
2019-11-23 09:28:42		1		Tandi	11		2019-11-20	2019-11-20 03:14:47	1				AC	Om Khadda Bhandar	55		2	12	4	6	1	2007	1	6	2000	3	12	0	0	10000	1	7000	1	0	300000	0	0	0	0	0	0	0	0	0	0	0	0	0	200000
2019-11-23 09:28:46		1		Tadi	11		2019-11-20	2019-11-20 03:24:29	1				AD	Bikalpa shoes centre	0		31	12	4	6	1	2012	1	6	5000	1	6	0	2000000	120000	1	5000	3	0	0	0	0	0	0	0	0	0	0	0	0	500000	0	0	700000
2019-11-23 09:28:50		1		Tandi	11		2019-11-20	2019-11-20 03:32:45	1				AE	54	8		1	12	4	7	1	1995	0			2	12	0	700000	12000	1	5000	1	15000	60000	0	0	0	0	0	0	0	0	0	0	0	0	40000	50000
[truncated: 4 more columns]
