# Supplementary material for: Economic impact of nature-based tourism
Source: PLoS One. 2023 Apr 12;18(4):e0282912. doi: 10.1371/journal.pone.0282912 (PMC10096494; doi:10.1371/journal.pone.0282912)
Supplement: S1 File — (ZIP) [file pone.0282912.s002.zip › Data, Survey, Codes, Model Statements/Model Statements and Data Files/Nepal/wb_household_nepal_kasara_data.xlsx]

## Sheet: wb_household_survey_nepal_kasar
SubmissionDate	FPN1	FP002b	FP002b1	FP002d	FP003	FP003a	start	QN1	RSN1	STOPPER	STOPPER2	FILTER	FILTER1	FILTER2	FILTER3	FILTER4	FILTER5	FILTER6	RS_total	RS000	RS_ethnicity	RS_ethnicity_oth	RS_inpark	RS_moveout	G1-RSN1a	G1-RSR1_count	SET-OF-G1-RSR1	G2-G2A-EXPN	G2-G2A-EXP000	G2-G2A-EXP001	G2-G2A-EXP002	G2-G2A-EXP003	G2-G2A-EXP004	G2-G2A-EXP005	G2-G2A-EXP006	G2-G2A-EXP007	G2-G2A-EXP008	G2-G2A-EXP009	G2-G2A-EXP010	G2-G2A-EXP011	G2-G2A-EXP012	G2-G2A-EXP013	G2-G2A-EXP014	G2-G2A-EXP015	G2-G2A-EXP016	G2-G2A-EXP017	G2-G2A-EXP018	G2-G2A-EXP019	G2-G2A-EXP022
2019-11-12 10:33:12		2		2	6		2019-11-12 03:22:01	1					1	1	1	1	0	0	10	10	5		0			10	uuid:dafa12ca-a81f-447f-a837-0ba5c404cb7a/RSR1		6000	1200	0	1000	0	0	0	0	0	1400	0	0	0	350	0	0	200	1000	0	800	0
2019-11-12 10:33:58		2		2	6		2019-11-12 05:21:59	1					0	1	0	0	1	0	6	6	7	Kumal	0			6	uuid:3cd9ff93-1577-42b9-b26c-04bb5f99dd9f/RSR1		2000	600	0	2500	0	0	0	0	0	1200	0	0	0	0	0	850	0	1000	10000	0	0
2019-11-12 10:34:36		2		2	6		2019-11-12 06:16:55	1					1	1	0	0	0	0	5	5	7	Magar	0			5	uuid:d0371c08-2f3c-41a9-a866-6ca62d445868/RSR1		4000	2000	0	1500	0	0	0	0	0	400	0	0	0	400	0	0	50	400	0	35	0
2019-11-12 12:51:47		2		2	8		2019-11-12 03:18:59	1					1	1	0	1	1	0	4	4	7	Magar	0			4	uuid:b200d5a8-959f-448b-97fa-f764168e91f7/RSR1		750	200	0	2000	0	630	0	300	0	60	0	0	0	0	0	0	60	500	0	0	0
2019-11-12 12:52:36		2		2	8		2019-11-12 04:49:31	1					1	0	1	0	1	0	4	4	2		997			4	uuid:da0710ff-5eb9-4c4d-bc40-45fdfc7212b6/RSR1		350	800	0	1600	0	0	0	0	0	1000	0	0	0	0	0	1400	60	25	0	0	20
2019-11-12 12:53:09		2		2	8		2019-11-12 06:03:15	1					0	1	0	0	1	0	3	3	7	Bugatti	0			3	uuid:428bc294-9df7-4b12-a0c8-2b79fc9d9fe6/RSR1		8000	1000	1000	2100	0	0	0	0	0	0	0	0	0	0	0	0	0	400	0	0	0
2019-11-12 13:26:48		2		2	12		2019-11-12 03:21:01	1					1	1	0	1	0	0	7	6	2		0			6	uuid:34c536c8-5357-4858-9c97-3440931c4818/RSR1		2000	3000	0	2000	0	700	0	0	0	0	0	0	0	500	0	100	200	500	6000	0	60
2019-11-12 13:38:18		2		2	12		2019-11-12 04:29:23	1					1	1	0	0	0	0	8	8	2		0			8	uuid:c1226d11-74c5-4c6f-84dd-e8c1e744fd6a/RSR1		2000	500	0	1200	0	0	350	0	0	0	0	0	0	0	0	0	0	200	0	0	0
2019-11-12 13:38:34		2		2	12		2019-11-12 05:27:40	1					1	1	0	1	0	0	3	3	7	Kunwar	0			3	uuid:f4597e12-5edd-4b5c-b5de-5fb495cd29cd/RSR1		1000	500	0	3000	0	630	0	0	0	0	0	0	0	0	0	0	0	200	0	0	100
2019-11-12 13:38:49		2		2	12		2019-11-12 06:34:51	1					1	1	0	1	0	0	6	6	7	Chaudhary	0			6	uuid:88c7262f-81a6-4445-bd24-126527c02c87/RSR1		200	2000	0	300	0	0	0	0	0	0	0	0	0	0	0	0	30	50	0	0	0
2019-11-12 14:04:36		2		2	9		2019-11-12 03:19:45	1					1	1	0	1	0	0	6	5	5		0			5	uuid:545b518a-0f7a-4b5c-8135-f1bf95aab638/RSR1		1500	500	0	600	500	0	0	0	0	0	0	0	0	0	0	1100	70	50	0	0	120
2019-11-12 14:05:15		2		2	9		2019-11-12 05:22:18	1					1	0	0	1	0	0	1	1	7	Magar	0			1	uuid:184af2fc-89ce-49ad-ac06-6347ca473a23/RSR1		200	150	0	150	0	0	350	0	0	0	70	0	0	0	0	0	50	0	0	0	0
2019-11-12 14:05:45		2		2	9		2019-11-12 06:11:19	1					1	1	0	1	0	0	6	5	7	Magar	0			5	uuid:203d07fb-5591-4b85-a0ea-64c138c48e64/RSR1		240	150	0	560	250	0	0	0	0	100	0	0	0	200	0	0	0	150	0	0	0
2019-11-12 14:06:48		2		2	15		2019-11-12 03:25:21	1					0	1	0	1	0	1	3	3	7	Sarki	0			3	uuid:73c26495-a767-4d74-b0cd-31fb2db83941/RSR1		2500	350	0	300	0	100	0	0	0	0	0	0	0	0	0	0	0	100	0	0	0
2019-11-12 14:07:02		2		2	15		2019-11-12 04:12:54	1					0	1	0	1	1	0	9	6	7	Dalit	0			6	uuid:6537c92a-3fe3-4414-b791-86e4ac8ea329/RSR1		10000	5000	0	4000	0	500	0	2000	0	500	0	0	0	420	0	0	60	500	6000	0	120
2019-11-12 14:07:04		2		2	15		2019-11-12 06:04:55	1					0	0	0	1	0	0	4	4	7	Sarki	0			4	uuid:722d4b3d-7ee6-4b11-8441-6574b70736db/RSR1		500	300	0	2000	0	0	0	0	0	100	0	0	0	0	0	500	0	100	0	0	0
2019-11-12 14:08:23		2		2	4		2019-11-12 03:29:41	1					1	0	0	0	0	0	8	8	6		0			8	uuid:0d9c2c2f-970d-4a8d-8196-226ccfce2f55/RSR1		3000	1000	0	2000	0	0	0	0	0	0	0	0	0	400	0	0	0	300	0	0	100
2019-11-12 14:09:15		2		2	4		2019-11-12 04:48:47	1					1	0	0	1	0	0	4	4	1		0			4	uuid:7afd28a5-b98d-4e27-b064-e321edbe1562/RSR1		1000	600	0	1000	0	0	0	0	0	100	0	0	0	0	0	0	50	200	1500	0	0
2019-11-12 14:09:40		2		2	4		2019-11-12 05:44:44	1					1	0	1	0	0	1	8	4	1		0			4	uuid:8d5780b4-b7b1-488f-8a89-5db9dd2dde91/RSR1		3000	0	80	1000	0	50	0	0	0	0	0	0	0	200	0	0	40	400	1600	0	0
2019-11-12 14:45:09		2		2	10		2019-11-12 03:45:30	1					1	1	0	1	0	0	5	4	7	Kunwar	0			4	uuid:8607ad2b-cb7d-40c0-9790-88496052f07d/RSR1		2000	0	0	0	0	0	0	0	0	0	0	0	0	0	0	4000	52	50	0	0	0
2019-11-12 14:45:17		2		2	10		2019-11-12 04:35:03	1					1	0	0	0	1	0	4	4	6		0			4	uuid:8d4040bd-fe87-4db2-89b5-9ebb43df8657/RSR1		0	400	0	2200	0	0	0	0	0	0	0	0	0	0	0	1500	80	2000	1500	0	0
2019-11-12 14:45:28		2		2	10		2019-11-12 05:32:56	1					1	1	0	1	0	0	4	4	1		0			4	uuid:b316ae0f-19c5-42d6-8d79-da6f3641be98/RSR1		2000	0	0	1200	0	700	0	0	0	250	0	0	0	0	0	0	60	200	1500	0	60
2019-11-12 14:45:36		2		2	10		2019-11-12 06:23:00	1					1	1	0	1	0	0	5	5	1		0			5	uuid:3f639a3b-d447-45ea-bd03-a308cfc7aefd/RSR1		2500	100	0	1500	0	350	0	0	0	250	0	0	0	0	0	1400	50	150	0	27000	0
2019-11-12 15:25:37		1		2	5		2019-11-12 03:23:16	1					1	1	0	0	0	0	6	6	5		0			6	uuid:d08f7179-737e-4ad4-b2a9-a24c2c33aa8c/RSR1		5000	3000	0	2000	0	1000	0	1000	0	0	0	0	0	300	0	0	0	200	10000	0	0
2019-11-12 15:25:45		1		2	5		2019-11-12 04:29:14	1					1	1	0	1	0	0	4	4	7	Magar	0			4	uuid:2dd5ac80-85f1-4be8-b72c-78251b471e31/RSR1		3000	2000	0	1500	0	500	0	0	0	200	0	0	0	0	0	0	100	500	200	0	0
2019-11-12 15:25:53		1		2	5		2019-11-12 05:21:44	1					0	1	0	1	0	0	4	4	7	Magar	0			4	uuid:02df3570-3f7d-4f3a-8e4a-4716a7961020/RSR1		3000	1500	0	2000	0	0	1000	0	0	500	0	0	0	300	0	0	0	200	0	0	0
2019-11-12 15:25:59		2		2	5		2019-11-12 06:28:35	1					1	1	0	0	0	0	6	6	7	Thapa magar	0			6	uuid:204c3718-1b9e-4a7b-8124-95dd74042b33/RSR1		2000	1000	0	2500	0	0	0	0	400	600	0	0	0	700	0	400	200	500	2700	0	60
2019-11-12 16:50:58		2		2	17		2019-11-12 03:31:22	1					1	1	0	1	0	0	8	8	7	Adhikari	0			8	uuid:ebbe28c9-f4c4-432a-984f-2d760efb71bb/RSR1		2500	1000	0	2000	0	0	840	0	0	300	0	500	0	150	0	0	0	1000	0	0	150
2019-11-12 16:51:10		2		2	17		2019-11-12 05:04:02	1					0	1	0	1	0	0	2	2	7	Magar	0			2	uuid:833c67ec-b901-4a15-840d-000284be20cd/RSR1		2000	1000	0	1400	0	0	2200	0	0	200	0	200	0	0	0	0	0	1000	0	0	100
2019-11-12 16:51:20		2		2	17		2019-11-12 05:57:11	1					1	1	0	0	0	0	7	7	7	Sunar	0			7	uuid:890d0000-a58e-43f7-ab41-6307f42236d0/RSR1		2000	1400	0	200	0	0	0	0	0	0	0	0	0	0	0	0	0	500	0	0	0
2019-11-12 16:51:30		2		2	17		2019-11-12 06:58:07	1					1	1	0	1	0	0	3	3	2		0			3	uuid:a0fa7f14-b385-4186-8138-ee30c1ec449e/RSR1		2000	1000	0	2100	0	0	340	500	0	0	0	0	0	0	0	0	0	2000	0	0	0
2019-11-12 17:56:35		2		2	13		2019-11-12 03:23:02	1					1	0	0	1	0	0	4	4	3		0			4	uuid:e183f658-ba8a-4833-b1a8-708976de57bd/RSR1		2500	2500	0	300	0	0	0	0	0	50	0	0	0	50	0	0	0	0	0	0	0
2019-11-12 17:57:18		2		2	13		2019-11-12 04:14:29	1					1	1	0	1	0	0	9	5	3		0			5	uuid:79b6cabd-1c82-4264-9546-c5fe1f34cf52/RSR1		2000	800	800	1300	1300	0	0	0	0	1960	0	500	500	100	3800	3000	0	700	2300	0	0
2019-11-12 17:58:05		2		2	13		2019-11-12 05:36:41	1					0	1	0	0	0	0	7	7	7	Chettri	0			7	uuid:76ebff09-5394-4cd4-9f0c-384f024932b5/RSR1		5000	800	0	1000	0	0	0	0	0	700	8	1000	0	250	0	0	200	0	0	0	150
2019-11-13 02:00:52		2		2	14		2019-11-12 03:16:41	1					0	0	0	1	0	0	3	3	1		0			3	uuid:a2121482-c6f9-4bfd-9508-7f5b5a70bd39/RSR1		4000	200	0	150	0	0	0	0	0	0	0	0	0	0	0	0	0	200	0	0	0
2019-11-13 02:01:23		2		2	14		2019-11-12 04:15:51	1					1	0	0	1	1	0	5	4	2		0			4	uuid:c72800a6-c517-49ef-bf8a-c0235674023f/RSR1		2500	1400	0	900	0	140	0	0	0	0	0	0	0	0	0	0	0	350	0	0	0
2019-11-13 02:01:58		2		2	14		2019-11-12 06:00:34	1					1	1	0	0	0	0	7	7	7	Brahmin	1	1979		7	uuid:987d0e5f-2029-479f-b88a-59761d834dd5/RSR1		4600	0	0	0	0	630	0	0	0	0	0	420	0	0	0	0	0	400	0	0	0
2019-11-13 02:02:10		2		2	7		2019-11-12 00:11:16	1					0	1	0	1	1	0	5	5	5		0			5	uuid:7977fd9f-f80a-4b4d-89de-53359d737da8/RSR1		2000	450	0	500	0	0	0	0	0	0	0	0	0	0	0	0	20	200	0	0	0
2019-11-13 12:42:50		2		2	2		2019-11-12 03:23:42	1					1	0	0	0	0	0	4	2	1		0			2	uuid:da35fe28-b062-476e-891d-ed9aa5362c8c/RSR1		1500	800	0	300	500	0	0	0	0	0	0	0	0	1400	0	0	0	100	0	0	0
2019-11-13 12:43:00		2		2	2		2019-11-12 04:02:38	1					1	0	0	0	0	0	5	3	7	Newar	0			3	uuid:e01d7db7-8001-47b6-bf5f-5d7ab47c829f/RSR1		1000	800	0	500	0	750	0	0	0	0	0	0	0	0	0	0	50	100	0	0	0
2019-11-13 12:43:14		2		2	2		2019-11-12 04:45:15	1					1	0	0	1	0	0	4	3	7	Gurung	0			3	uuid:3cf3bca2-590c-4138-99ad-92a995bfc166/RSR1		1500	0	0	500	0	0	0	0	0	0	0	0	0	0	0	0	0	100	0	0	50
2019-11-13 12:43:23		2		2	2		2019-11-12 05:47:41	1					1	0	0	0	0	0	16	2	7	Gurung	0			2	uuid:367e97bc-9527-418c-9eef-71bc3776ca2e/RSR1		500	300	0	500	0	0	0	0	0	0	0	0	0	800	0	0	0	100	0	0	0
2019-11-13 12:43:35		2		3	2		2019-11-13 04:00:27	1					1	0	0	1	0	0	5	2	7	Kumal	0			2	uuid:d2568b1f-a230-4835-846b-4cd7ef07e36c/RSR1		400	700	0	400	0	0	0	200	0	200	0	0	0	0	0	0	50	200	0	0	0
2019-11-13 12:43:44		2		3	2		2019-11-13 05:04:10	1					1	0	0	1	1	0	11	8	7	Kumal	1	1964		8	uuid:51727460-f58a-4928-a576-f65935880b5c/RSR1		600	300	0	500	0	0	0	0	0	0	0	0	0	500	0	200	50	500	200	0	0
2019-11-13 12:43:55		2		3	2		2019-11-13 06:01:25	1					1	0	0	1	0	0	3	3	7	Kumal	997			3	uuid:3b93dcf1-5e9b-44c8-8a90-2ef3a598aa76/RSR1		400	300	0	600	0	0	0	0	0	0	0	0	0	0	0	0	50	100	0	200	0
2019-11-13 12:44:08		2		3	2		2019-11-13 06:41:46	1					1	0	0	1	0	0	5	3	7	Kumal	1	1969		3	uuid:0f05e752-d924-4dfa-85de-57199b5e8ae4/RSR1		500	400	0	500	0	0	0	0	0	0	0	0	0	300	0	0	50	200	0	0	0
2019-11-13 14:17:53		2		3	12		2019-11-13 03:53:12	1					0	1	0	1	0	0	3	2	7	Kumale	0			2	uuid:eb1732d6-de8c-4116-a0e8-8d3fa6390b97/RSR1		5000	3000	0	300	0	0	0	300	0	1000	0	0	0	180	0	0	500	1000	0	0	50
2019-11-13 14:18:18		2		3	12		2019-11-13 04:30:07	1					1	1	0	1	0	0	4	4	7	Kumal	0			4	uuid:6c309bbb-9efe-4c9b-8aba-bf6da278c98e/RSR1		1200	500	0	500	0	0	0	0	0	0	0	0	0	0	0	0	250	100	0	0	0
2019-11-13 14:18:31		2		3	12		2019-11-13 05:43:36	1					1	0	0	1	1	0	3	3	7	Kumal	0			3	uuid:3d839c1b-5ae0-42c3-a9e3-46f84a924b12/RSR1		3000	3000	0	4200	0	980	0	0	0	700	0	0	0	700	0	3500	0	700	0	0	0
2019-11-13 14:18:36		2		3	12		2019-11-13 06:55:24	1					1	0	0	0	0	0	6	6	7	Kumale	0			6	uuid:10b6b65e-8ffc-4bd4-bd2d-0cf593d7b27c/RSR1		5000	500	0	0	0	0	0	0	0	0	200	0	0	500	0	500	0	500	0	0	0
2019-11-13 14:25:54		2		3	10		2019-11-13 03:52:08	1					1	1	0	1	0	0	4	4	7	Kumal	1	1962		4	uuid:a5dc9ff3-8d86-45df-9f7c-6d66186c2cd6/RSR1		2000	500	0	400	0	0	0	0	0	300	0	0	0	500	0	0	0	1000	0	0	70
2019-11-13 14:26:04		2		3	10		2019-11-13 04:48:43	1					1	1	0	1	0	0	6	5	7	Kumal	1	1959		5	uuid:498ba367-534f-491d-9a00-ea832b2f4a83/RSR1		5000	500	0	1500	0	0	0	0	0	1400	0	0	0	400	0	0	200	600	3000	0	0
2019-11-13 14:26:16		2		3	10		2019-11-13 06:06:42	1					1	1	0	1	1	0	11	5	7	Kumal	1	1964		5	uuid:fccaaa1b-9f1f-4425-89fe-a6d6bf88eb1e/RSR1		0	4000	0	4000	4000	0	0	0	0	0	0	0	0	600	0	350	400	1500	9500	0	0
2019-11-13 14:37:08		2		3	4		2019-11-13 03:55:02	1					1	1	0	1	0	0	5	5	7	kumal	0			5	uuid:976e1e6c-2b24-4b96-b1e0-18df68ac3bb7/RSR1		2000	1500	0	900	0	0	0	0	540	500	0	60	0	180	1400	0	130	700	1500	0	150
2019-11-13 14:38:01		2		3	4		2019-11-13 05:45:26	1					1	0	0	1	0	0	5	5	7	Kumal	0			5	uuid:92da970c-d6bc-4bb0-ae54-26994d8b2804/RSR1		700	800	800	1200	0	0	0	0	0	0	0	0	0	200	0	0	100	100	0	0	0
2019-11-13 14:38:33		2		3	4		2019-11-13 06:53:41	1					1	1	0	1	0	0	8	2	7	Kumal	0			2	uuid:bd59b8ca-d1fd-44ca-8878-0e877ee33bc4/RSR1		2000	1000	0	500	500	1500	0	0	0	0	0	600	0	1020	0	0	700	300	4000	0	0
2019-11-14 01:18:54		2		3	13		2019-11-13 04:00:02	1					1	1	0	0	0	0	6	6	7	Kumal	0			6	uuid:ba19fed8-ec73-428e-87f8-61c6fb1192e3/RSR1		1800	2000	100	2000	0	1200	0	150	0	3500	0	0	0	0	0	0	150	500	600	0	100
2019-11-14 01:19:58		2		3	13		2019-11-13 05:04:51	1					1	0	0	0	0	0	12	12	7	Kumal	1	1997		12	uuid:bc10b93a-1467-4f78-b73f-4612c93e3f8d/RSR1		6000	4000	0	2500	0	0	0	0	0	500	0	0	400	200	0	100	300	600	1500	500	100
2019-11-14 01:20:59		2		3	13		2019-11-13 06:40:51	1					1	1	0	0	1	0	9	9	7	Kumal	1	1963		9	uuid:68736e50-b4bc-44af-81e6-af5e914ff198/RSR1		0	2400	0	0	0	2000	0	0	0	0	0	0	0	0	0	0	0	1000	6000	0	0
2019-11-14 02:00:27		2		3	8		2019-11-13 05:11:34	1					1	1	0	0	0	0	5	5	7	Kumal	1	1990		5	uuid:6911f85a-e1f7-4674-873f-38e080aee17f/RSR1		2000	150	0	280	0	75	0	0	0	0	0	0	0	0	0	0	0	0	0	0	0
2019-11-14 02:02:29		2		3	8		2019-11-13 06:02:21	1					1	1	0	0	0	0	3	3	7	Kumal	997			3	uuid:deefaeb6-da9a-4de6-884b-43bf91b858e0/RSR1		200	0	0	700	0	0	0	0	0	0	0	0	0	0	0	0	250	50	0	0	0
2019-11-14 02:03:12		2		3	8		2019-11-13 03:54:05	1					1	0	0	0	0	0	8	8	7	Kumal	1	1996		8	uuid:b6211fc5-a9c1-4654-87ef-ee532efec585/RSR1		2000	0	0	0	0	0	0	0	0	0	0	0	0	700	700	0	100	100	200	0	0
2019-11-14 16:11:53		2		4	4		2019-11-14 03:52:11	1					0	1	0	1	0	0	7	5	2		0			5	uuid:33da69b8-7185-4ea6-a199-cad2a59cd8d7/RSR1		1000	300	300	600	0	0	0	0	0	0	0	500	0	300	0	1500	0	600	2500	0	90
2019-11-14 16:12:21		2		4	4		2019-11-14 05:04:34	1					0	0	0	1	0	0	5	5	2		997			5	uuid:45e89f46-4b10-4f84-94a3-b7fe7dcf0083/RSR1		500	0	0	1500	1500	0	0	400	400	0	0	0	0	0	0	5000	0	0	0	0	0
2019-11-14 16:12:52		2		4	4		2019-11-14 05:54:02	1					0	1	0	1	0	0	5	4	2		0			4	uuid:5e86c9c3-6710-454b-8d19-ccfa56d50c69/RSR1		3000	1000	1000	1800	1800	0	0	0	0	0	0	0	0	0	0	1400	0	1400	2000	0	50
2019-11-14 17:05:19		2		3	6		2019-11-13 04:02:54	1					1	0	0	1	0	0	10	10	7	Brahmin	0			10	uuid:257fa070-118e-4456-afc9-2eedb9795b33/RSR1		5000	2500	0	1500	0	0	500	500	0	850	0	0	0	600	0	0	0	1400	0	0	0
2019-11-14 17:05:48		2		3	6		2019-11-13 05:31:34	1					1	1	0	0	0	0	7	7	7	Acharya	0			7	uuid:801289a9-9daf-46dd-81d8-8002fc324e43/RSR1		4000	2000	0	1000	0	0	0	0	0	0	0	0	0	600	0	0	500	1000	0	200	0
2019-11-14 17:06:14		2		3	6		2019-11-13 06:36:41	1					1	1	0	0	0	0	9	4	7	Adhikari	0			4	uuid:d5705ad2-e3bc-42bb-bec5-27d689986bbd/RSR1		6000	400	0	0	0	0	0	0	0	0	0	0	0	0	0	0	0	300	0	0	0
2019-11-14 17:07:46		2		3	6		2019-11-13 07:42:36	1					1	1	0	1	0	0	8	7	7	Sapkota	1	1969		7	uuid:2ec006d1-12db-4800-af22-784aff842d58/RSR1		5000	8500	1500	3000	0	0	0	1500	0	0	0	0	0	400	0	0	200	1500	0	0	0
2019-11-14 17:08:11		2		4	6		2019-11-14 03:39:23	1					0	1	0	0	0	0	3	3	7	Brahmin	0			3	uuid:fa37149e-a491-4375-96d7-0ef27780b6a4/RSR1		1100	1000	0	600	0	500	0	0	0	200	0	0	0	0	0	0	0	350	1500	0	80
2019-11-14 17:08:29		2		4	6		2019-11-14 04:20:57	1					0	0	0	0	1	0	3	1	7	Brahmin	0			1	uuid:bc9bc3f7-e309-4d06-b9bd-63e13e37d047/RSR1		100	50	0	0	0	0	0	0	0	0	0	1500	1500	400	2800	0	0	100	0	0	100
2019-11-14 17:14:45		2		4	6		2019-11-14 04:57:50	1					1	0	0	0	1	0	5	5	7	Newar	0			5	uuid:5f6499a6-01ee-4471-8ab3-bfbc98af2329/RSR1		2000	500	0	400	0	1260	0	0	0	0	0	0	0	0	0	0	60	1000	4000	500	150
2019-11-14 17:15:07		2		4	6		2019-11-14 05:59:20	1					1	0	0	1	0	0	5	5	7	Brahmin	0			5	uuid:5dbec84b-167c-4a23-aa9d-119690efedf8/RSR1		10000	2500	0	2000	0	1200	0	0	0	0	0	0	0	400	0	0	50	1200	10000	0	0
2019-11-15 00:39:23		2		3	9		2019-11-13 03:53:42	1					1	1	0	1	0	0	8	7	7	Brahmin	0			7	uuid:a87aa415-d1d8-40ca-b07e-7f292eeeab37/RSR1		1500	1500	0	0	0	0	0	0	0	0	0	0	0	0	0	3000	200	300	0	0	0
2019-11-15 00:39:56		1		3	9		2019-11-13 05:11:07	1					1	1	0	1	0	0	6	5	7	Brahmin	0			5	uuid:37f31889-64f8-4d4c-83fe-4e5f23a6207a/RSR1		1000	1000	0	1500	0	0	1500	0	0	200	0	0	0	250	0	0	0	0	0	0	0
2019-11-15 00:40:32		2		3	9		2019-11-13 06:10:00	1					1	1	0	1	0	0	5	5	7	Gautam	0			5	uuid:508b8abf-d132-45be-b24f-fdef2e0c4968/RSR1		3000	1500	0	2100	0	0	1100	0	0	1500	0	0	0	250	0	1000	210	500	0	0	70
2019-11-15 00:41:14		2		3	9		2019-11-13 07:27:43	1					1	1	0	0	0	0	6	5	7	Chhantyal	0			5	uuid:f80d0f0e-e0ab-47d8-b057-23e8a379558c/RSR1		1500	1000	0	1000	0	0	980	0	0	0	0	0	0	250	0	400	0	1500	0	0	0
2019-11-15 00:42:13		2		4	9		2019-11-14 03:39:27	1					0	0	0	0	1	0	6	4	7	Muslim	0			4	uuid:31d73fd4-b9a9-45d8-8f27-d28ea85c6548/RSR1		1200	200	0	1000	0	1400	0	0	0	50	0	0	0	0	0	0	0	50	0	0	0
2019-11-15 00:42:42		2		4	9		2019-11-14 04:20:17	1					0	0	0	0	1	0	7	6	7	Newar	0			6	uuid:60d80748-1f35-47fe-9a0d-fc99b53c9cf5/RSR1		2000	1000	0	1000	0	500	0	0	0	200	0	500	0	0	0	1000	0	200	0	0	0
2019-11-15 00:43:30		2		4	9		2019-11-14 04:53:59	1					0	0	0	0	0	0	5	2	7	Lama	0			2	uuid:ca06d5fe-897f-4ca3-a546-81aa6d814cf5/RSR1		1000	1500	0	840	0	1120	0	0	0	700	0	0	0	400	0	2800	0	100	0	0	0
2019-11-15 00:44:01		2		4	9		2019-11-14 05:35:22	1					1	1	0	1	0	0	6	5	1		0			5	uuid:573324c8-c311-499d-a5d1-327aa51cf97d/RSR1		3000	2000	0	2000	0	0	0	700	0	0	0	0	0	0	0	0	750	400	0	0	0
2019-11-15 00:59:21		2		4	12		2019-11-14 03:44:01	1					1	0	0	1	1	0	4	4	1		0			4	uuid:ec8c0c8f-956d-48b0-b485-d363d36c3035/RSR1		1500	1000	0	0	0	0	0	1500	0	0	0	1500	0	180	0	0	0	1500	4000	0	400
2019-11-15 01:00:01		2		4	12		2019-11-14 04:26:11	1					0	0	0	1	0	0	4	4	2		0			4	uuid:6263749e-e37e-40ef-9e18-0ffa64cf45ef/RSR1		2200	1120	0	700	0	0	0	1500	0	280	0	0	0	0	0	700	0	50	0	0	0
2019-11-15 01:01:09		2		4	12		2019-11-14 05:06:19	1					0	0	0	1	0	0	1	1	2		0			1	uuid:7da19ea1-79fd-4081-996e-de027bcaae61/RSR1		1500	1000	0	700	0	0	0	0	0	200	0	0	0	800	0	1000	0	50	0	0	0
2019-11-15 01:25:51		2		3	5		2019-11-13 04:01:03	1					1	0	0	1	0	0	5	5	7	Sapkota	0			5	uuid:95cb261d-f2b1-486e-affa-0a6539cfe392/RSR1		2500	1200	0	0	0	1000	0	0	0	600	0	0	0	200	0	0	0	1000	0	200	100
2019-11-15 01:26:00		2		3	5		2019-11-13 04:53:09	1					1	1	0	0	0	0	6	6	7	Sapkota	0			6	uuid:2ccf1060-416f-4e32-ab9a-2c714e96bb0a/RSR1		2500	500	0	0	0	500	0	0	0	800	0	0	0	300	0	0	100	500	0	600	200
2019-11-15 01:26:22		2		3	5		2019-11-13 05:45:27	1					0	0	0	1	0	0	3	3	7	Pathak	0			3	uuid:e090735f-b543-4899-ab8d-dec93f346e24/RSR1		2000	5000	0	0	0	1000	0	0	0	720	0	0	0	0	0	0	0	200	2000	150	0
2019-11-15 01:26:29		2		3	5		2019-11-13 06:22:06	1					0	0	0	1	0	0	3	3	7	Subedi	0			3	uuid:4c43766b-b741-4120-bccc-e84bca94b442/RSR1		2000	1500	0	1000	0	0	0	0	0	1000	0	0	0	600	0	2000	0	200	3500	350	3000
2019-11-15 01:26:42		2		4	5		2019-11-14 03:40:32	1					0	0	0	0	1	0	4	4	7	Banstola	0			4	uuid:5cc86110-bb95-4afa-9aba-ec4a55f73f3a/RSR1		1500	500	0	300	0	500	0	0	0	200	0	0	0	0	0	0	0	400	0	0	50
2019-11-15 01:26:49		2		4	5		2019-11-14 04:23:14	1					0	0	0	0	0	0	3	3	7	Bhandari	0			3	uuid:302fca82-8cd1-4082-8277-11a3b0ad6c6a/RSR1		5000	1000	0	1000	0	1300	0	0	0	200	0	0	0	300	0	0	0	300	0	0	100
2019-11-15 01:27:01		2		4	5		2019-11-14 04:50:31	1					1	0	0	0	0	0	7	7	7	Pandey	0			7	uuid:79ea5c99-1d14-4642-8ca0-791fac3e4eb1/RSR1		2500	1500	0	3000	0	3000	0	0	0	600	0	0	0	1000	0	0	0	1000	0	200	500
2019-11-15 01:27:22		2		4	5		2019-11-14 05:50:31	1					1	1	0	0	0	0	5	5	7	Mahato	0			5	uuid:2507280d-be41-4065-ab26-118e182ece03/RSR1		3000	2000	0	2000	0	800	0	240	0	500	0	0	0	300	0	500	0	500	0	0	200
2019-11-15 01:59:57		2		3	11		2019-11-13 03:55:45	1					1	1	0	0	0	0	5	4	7	Kumal	1	1960		4	uuid:2a5620cf-880c-453c-baf6-16c3748e2bbe/RSR1		3000	500	0	1500	0	1000	0	0	0	500	0	0	0	0	0	0	400	0	0	0	0
2019-11-15 02:01:01		2		3	11		2019-11-13 05:42:36	1					1	0	0	1	0	0	4	3	7	Kumal	0			3	uuid:3d019078-cf1f-4e85-8395-f6a598c2f67f/RSR1		2000	1000	0	1000	0	0	0	0	0	200	0	0	0	0	0	0	0	0	0	0	0
2019-11-15 02:02:23		2		3	11		2019-11-13 06:52:53	1					1	1	0	0	0	0	6	6	7	Kumal	0			6	uuid:c59c4701-b946-43eb-b4ab-36ef7598b8bf/RSR1		3000	2500	0	3000	0	0	1200	0	600	400	0	0	0	0	0	0	1600	0	0	0	150
2019-11-15 06:44:00		2		2	3		2019-11-12 03:30:02	1					0	0	0	1	0	0	3	3	6		997			3	uuid:e4ab0a12-537a-4a9e-a3d5-9ace68ff9f53/RSR1		400	600	600	900	0	0	0	0	0	100	100	0	0	0	0	0	0	400	0	0	0
2019-11-15 06:44:52		997	Jagatpur	2	3		2019-11-12 04:06:18	1					1	1	0	0	1	0	4	4	1		997			4	uuid:4479c770-92ed-48a8-85af-8b2d7cb3a24a/RSR1		500	600	600	600	0	560	0	0	0	600	600	0	0	0	0	0	50	200	0	0	60
2019-11-15 06:45:52		997	Galaghari	2	3		2019-11-12 05:51:59	1					1	0	0	0	1	0	3	1	1		997			1	uuid:e30326ae-09de-454c-bfe1-bf54c703de6e/RSR1		500	100	100	300	0	0	0	0	0	200	200	0	0	0	0	0	0	200	0	0	100
2019-11-15 06:46:36		997	Golaghat	3	3		2019-11-13 03:55:28	1					1	0	0	0	0	0	3	3	7	Kumal	1	1970		3	uuid:5959b358-9b60-4052-9427-7d4ea11485df/RSR1		1400	1400	600	2100	0	0	0	900	0	0	0	0	0	0	0	0	170	1000	6000	0	0
2019-11-15 06:46:44		997	Golaghat	3	3		2019-11-13 05:25:27	1					1	1	0	1	0	0	2	2	7	Kumal	997			2	uuid:2d24ebb9-295e-4a27-b95b-998e48441edd/RSR1		800	600	600	2100	0	0	0	300	300	0	0	0	0	0	0	0	375	3300	6000	0	0
2019-11-15 06:47:13		997	Golaghat	3	3		2019-11-13 06:31:31	1					1	1	0	0	1	0	4	4	7	Kumal	997			4	uuid:b374cdee-cec3-4ea7-81ec-e5ef55aa0b82/RSR1		500	800	800	3000	0	0	0	500	0	0	0	0	0	300	0	800	0	1000	0	0	150
2019-11-15 06:48:23		2		5	3		2019-11-15 03:14:10	1					1	0	0	1	0	0	4	4	7	Kumal	0			4	uuid:4d121a85-0d57-459a-9cf3-cf18942522d7/RSR1		4000	700	700	1800	0	0	0	0	0	300	0	0	0	0	0	600	0	500	0	0	0
2019-11-15 06:48:48		2		5	3		2019-11-15 03:57:56	1					0	1	0	1	0	0	6	6	7	Mukhiya	0			6	uuid:33826a3c-1542-4c19-9ecc-2b877c2d4485/RSR1		1000	2000	1000	1800	0	0	490	0	0	200	0	0	0	0	600	0	0	200	0	0	0
2019-11-15 06:49:08		2		5	3		2019-11-15 04:31:09	1					0	0	0	1	0	0	5	5	7	Pariyar	0			5	uuid:6cbcb144-870e-4f0b-ac78-325076ca3629/RSR1		3500	1500	1500	1800	0	0	0	0	0	120	0	0	0	0	0	0	0	200	0	0	0
2019-11-15 06:49:58		2		5	3		2019-11-15 05:00:54	1					1	1	0	1	0	0	3	3	7	Chhettri	0			3	uuid:c94aa6c4-0bfa-4246-8425-dd7df30a4479/RSR1		1500	500	0	600	0	0	0	0	0	0	0	0	0	0	0	0	0	300	0	0	0
2019-11-15 07:15:53		997	Patyani, Bute Tole	4	11		2019-11-14 04:00:11	1					0	0	0	1	0	1	3	3	7	Pariyar	0			3	uuid:43b80519-a7d2-4a4d-81be-fb2faf796037/RSR1		1000	200	0	1000	0	500	0	0	0	150	0	0	0	0	0	1000	500	0	700	0	0
2019-11-15 07:16:57		997	Patyani, Bote Tole	4	11		2019-11-14 04:38:51	1					1	1	0	1	0	0	4	4	7	Bote	0			4	uuid:2c66295d-b999-4349-a264-e4971941ce0a/RSR1		500	1000	0	0	700	0	0	0	0	0	0	0	0	0	0	1000	0	0	3200	0	0
2019-11-15 07:17:50		997	Patyani, Bote Tole	4	11		2019-11-14 05:47:12	1					0	0	0	1	0	0	4	4	7	Bote	0			4	uuid:52c6cf0c-c039-449b-9e0c-07ffbf926753/RSR1		1000	400	0	1500	0	600	0	0	300	0	0	0	0	0	0	0	0	0	1000	0	200
2019-11-15 08:09:22		2		4	13		2019-11-14 03:46:03	1					0	1	0	1	0	0	4	4	3		0			4	uuid:fc69ea38-f0f0-47eb-b521-01d76cc488f1/RSR1		1200	500	0	700	0	600	0	0	0	280	0	0	0	100	0	700	1400	100	1000	0	80
2019-11-15 08:11:21		2		4	13		2019-11-14 04:34:22	1					0	0	0	1	0	0	5	5	7	Mahato	0			5	uuid:87f2b58c-44a6-492b-89dd-89b90e4d5382/RSR1		300	300	0	600	0	0	0	0	0	50	0	0	0	100	0	0	0	200	250	0	0
2019-11-15 08:12:06		2		3	14		2019-11-13 04:12:25	1					1	1	0	1	1	0	5	5	7	Kumal	0			5	uuid:9cd92f6a-6b4e-4627-9d3c-7fc1a28f8a04/RSR1		1600	0	0	1800	0	0	0	0	0	0	0	0	0	0	0	0	250	300	0	0	0
2019-11-15 08:16:28		2		3	14		2019-11-13 05:13:44	1					0	0	0	0	0	1	5	5	7	Kumal	0			5	uuid:6dda2273-98ae-4639-a4ee-65821d739ff0/RSR1		2500	0	0	600	0	0	0	0	0	0	0	0	0	750	0	0	0	300	0	0	0
2019-11-15 08:17:22		2		3	14		2019-11-13 05:50:01	1					1	1	0	0	0	0	2	2	7	Kumal	0			2	uuid:f140847b-1db1-49da-bd6e-bc54e245ce1f/RSR1		1800	2000	0	1800	0	0	0	0	0	0	0	0	0	0	0	0	200	500	0	0	0
2019-11-15 08:17:55		1		3	14		2019-11-13 07:02:34	1					1	1	0	0	0	0	5	5	7	Kumal	0			5	uuid:c5f142bd-9c3d-4fcc-86b8-bc62de299120/RSR1		3000	1000	0	600	0	0	0	0	0	0	0	0	0	0	0	0	65	50	0	0	0
2019-11-15 08:18:02		2		4	14		2019-11-14 03:41:59	1					1	1	0	0	0	0	5	5	7	Brahmin	0			5	uuid:3f639c98-2147-4a55-b647-6f4a186dbf14/RSR1		3500	0	0	1900	0	0	0	0	0	0	0	500	0	0	0	0	50	300	0	0	0
2019-11-15 08:18:43		2		4	13		2019-11-14 05:10:39	1					0	1	0	0	1	0	7	7	7	Bote	0			7	uuid:6cac9dbd-3b09-470b-978a-362d9bdbd3e5/RSR1		5000	4000	0	1500	0	750	0	900	0	100	0	0	0	150	0	600	50	250	0	0	60
2019-11-15 08:18:49		2		4	14		2019-11-14 04:50:30	1					1	1	0	0	1	0	9	5	7	Mahato	0			5	uuid:cd9191a8-4af0-4634-8d3d-04d25d7b9f10/RSR1		6000	0	0	0	0	0	0	0	0	0	0	700	0	1000	0	0	500	1400	0	0	0
2019-11-15 08:20:14		2		5	13		2019-11-15 03:14:20	1					1	1	0	0	1	0	7	7	7	Bika	0			7	uuid:21e30800-23d7-4ef8-8ee5-e2b66a4739b4/RSR1		0	250	0	0	0	3000	0	2000	0	500	0	0	0	0	0	0	50	0	3000	0	0
2019-11-15 08:20:23		2		5	13		2019-11-15 04:18:24	1					0	1	0	1	0	0	5	5	7	Bika	0			5	uuid:9e8f76ad-877c-4b6a-bf95-a358237e155c/RSR1		3000	2000	0	2500	0	800	0	0	0	400	0	0	0	500	500	0	60	500	2500	0	0
2019-11-15 08:20:47		2		4	14		2019-11-14 06:15:18	1					1	1	1	0	1	0	4	4	7	Mahato	0			4	uuid:7a076af4-e5bf-409a-a405-21179aa39fae/RSR1		11200	0	0	4200	0	630	0	0	0	280	0	0	0	0	1000	0	500	500	1500	0	0
2019-11-15 08:21:04		2		5	13		2019-11-15 05:02:23	1					0	0	0	1	0	0	6	6	7	Bika	0			6	uuid:e31256af-8839-43f2-9e7b-db4a4ece609e/RSR1		1500	4000	0	2100	0	250	0	0	0	200	0	0	0	150	700	0	0	150	200	0	0
2019-11-15 08:24:40		2		5	13		2019-11-15 05:39:39	1					1	1	0	1	0	0	4	4	7	Nepali	0			4	uuid:c4b7f6e6-5b87-49e4-8659-6d214e65b078/RSR1		8000	3000	1500	1200	0	0	0	500	0	200	0	0	150	200	0	0	0	500	1000	0	0
2019-11-15 08:27:15		2		4	14		2019-11-14 07:54:10	1					1	1	0	0	1	0	3	3	7	Mahato	0			3	uuid:9ff3ffa3-4943-4485-9111-d1c209b67897/RSR1		6000	2100	0	4200	0	0	0	0	0	0	0	2000	0	0	0	0	275	400	0	0	60
2019-11-15 08:28:37		2		5	4		2019-11-15 03:12:45	1					0	0	0	1	0	0	2	2	7	Magar	1	2007		2	uuid:020e86a7-f23e-4a6d-bf12-d8aef70efd98/RSR1		800	0	0	800	0	400	0	0	0	0	0	0	0	200	0	0	0	0	0	0	0
2019-11-15 08:30:18		2		5	4		2019-11-15 03:45:50	1					0	1	0	1	0	0	2	2	7	Kumal	0			2	uuid:4b4ac380-a842-4bd9-af73-d09efc76e4ce/RSR1		3000	500	0	0	0	0	0	0	0	0	0	200	0	0	0	0	0	50	0	0	0
2019-11-15 08:30:53		2		5	4		2019-11-15 04:23:47	1					1	1	0	0	1	0	5	5	7	Mukhiya	0			5	uuid:d9b2d3a4-75c2-414f-baff-0336dba9f7ed/RSR1		700	600	600	800	800	500	500	0	0	700	700	0	0	180	0	1400	50	0	800	0	0
2019-11-15 08:32:07		2		5	4		2019-11-15 05:22:13	1					0	1	0	0	0	0	6	4	7	Sarki	1	2010		4	uuid:6ac73606-5fba-4975-b799-315375f1f507/RSR1		1500	400	0	500	0	500	0	0	0	50	0	0	0	50	0	0	0	50	0	3500	60
2019-11-15 12:51:27		2		5	9		2019-11-15 03:10:48	1					0	1	0	1	0	0	3	2	7	Nepali	0			2	uuid:69e32f3d-c5af-4a33-9c00-d5342e9c0cd2/RSR1		1000	110	0	525	0	8	0	0	0	0	0	0	0	0	0	1400	0	0	0	0	0
2019-11-15 12:51:53		2		5	9		2019-11-15 03:36:51	1					1	1	0	0	1	0	4	3	7	Sunar	0			3	uuid:0c1f707b-79ba-4521-855f-7271038bf3b0/RSR1		400	0	0	1800	0	0	0	0	0	0	0	0	0	0	0	0	0	50	0	0	0
2019-11-15 12:52:33		2		5	9		2019-11-15 04:22:59	1					0	1	0	1	0	0	4	3	7	Ranamagar	0			3	uuid:fe3bfc94-be82-4e19-8e35-83893066a7fd/RSR1		4000	1000	0	1500	0	0	0	0	0	0	0	0	0	0	0	700	0	0	0	0	0
2019-11-15 12:55:39		2		5	9		2019-11-15 04:56:48	1					1	1	0	0	0	0	5	4	7	Gurung	0			4	uuid:1c3c6cba-d175-4761-8d8e-b7d12db35c71/RSR1		2000	500	0	560	0	0	0	0	0	0	0	0	0	0	0	0	46	200	0	0	0
2019-11-15 13:00:56		2		5	12		2019-11-15 03:08:15	1					1	0	0	1	0	0	4	4	7	Upadhaya	0			4	uuid:5e8e7e84-a5aa-41b8-87a8-2ba1ea161b63/RSR1		1400	700	0	1000	0	0	0	0	0	200	0	0	0	300	0	0	45	150	0	0	0
2019-11-15 13:02:27		2		5	12		2019-11-15 03:56:05	1					1	1	0	0	0	0	7	7	7	Bishwokarma	0			7	uuid:68e7eedf-1b5f-411a-93b4-3f46e40c3fbb/RSR1		8000	2000	0	3000	0	750	0	600	0	700	0	0	0	0	0	2000	0	5000	10000	100	80
2019-11-15 13:04:35		2		5	12		2019-11-15 04:55:28	1					0	1	0	1	1	0	5	5	7	Bika	0			5	uuid:31561d51-3c69-4eee-ba9c-816c36427daa/RSR1		0	3000	0	1000	0	0	0	0	0	0	0	0	0	0	0	0	0	100	0	0	0
2019-11-15 13:06:47		2		5	12		2019-11-15 05:53:44	1					1	0	0	0	0	0	5	3	7	Brahmin	0			3	uuid:a19a8d23-bd0a-4685-996c-e98815df0da6/RSR1		2500	2000	0	300	0	600	0	0	0	0	0	0	0	300	0	0	40	300	0	0	150
2019-11-15 14:11:10		2		4	8		2019-11-14 03:25:32	1					1	1	0	1	0	0	4	4	2		0			4	uuid:e924d7ed-a61f-49af-ab12-9c10a7ba5d39/RSR1		2000	0	1000	900	0	0	180	0	800	0	0	0	0	720	0	0	0	25	2000	0	0
2019-11-15 14:12:14		2		4	8		2019-11-14 04:25:47	1					1	1	0	1	0	0	3	2	2		0			2	uuid:369098c4-4357-4873-bef0-31576d60e4c8/RSR1		2000	0	1400	600	0	0	560	0	0	0	0	0	0	0	0	0	50	400	0	0	0
2019-11-15 14:12:57		2		4	8		2019-11-14 05:35:44	1					1	1	0	1	1	0	5	5	2		0			5	uuid:23fd7caf-788b-443c-a24c-455ec0a32ff3/RSR1		3500	0	100	0	3000	0	0	0	400	0	0	0	0	0	0	0	60	15000	0	0	0
2019-11-15 14:13:31		2		5	8		2019-11-15 03:13:22	1					1	0	0	0	0	0	5	5	7	Sundar	0			5	uuid:02a06345-64e7-4839-b531-08d2c178c959/RSR1		1500	200	0	600	1100	0	0	0	0	0	0	0	0	0	700	0	100	10	0	0	0
2019-11-15 14:33:07		2		3	15		2019-11-13 03:59:24	1					1	1	0	1	0	0	1	1	7	Bahun	0			1	uuid:aa70c9fb-87c0-4e10-bf08-cf62a235a52f/RSR1		3000	1000	0	1000	0	0	0	0	600	0	0	0	0	0	0	0	200	500	4300	0	0
2019-11-15 14:37:05		2		3	15		2019-11-13 08:43:55	1					1	0	0	0	0	0	6	6	1		0			6	uuid:8cf8e76c-bc9a-48b5-8f66-4b6e68cdef88/RSR1		2000	1000	0	600	0	0	0	0	0	100	0	0	0	600	0	0	0	100	0	0	100
2019-11-15 14:56:50		2		4	15		2019-11-14 03:39:07	1					1	1	0	1	0	0	6	6	7	Brahmin	0			6	uuid:de540542-ae9b-4054-a772-4d2708b2cf98/RSR1		1000	500	0	1000	0	0	0	0	0	0	0	500	0	0	0	0	100	300	0	0	0
2019-11-15 14:57:45		2		4	15		2019-11-14 06:42:33	1					1	1	0	1	0	0	2	2	1		0			2	uuid:21a59054-1d57-426d-b5be-bfcd14efaf69/RSR1		5000	1000	0	2500	0	1000	0	1500	0	0	0	0	0	1200	0	0	200	450	7000	0	0
2019-11-15 14:59:42		2		5	15		2019-11-15 03:20:13	1					1	1	0	0	0	0	5	5	7	Brahmin	0			5	uuid:89d72731-b4e7-4709-9501-fc5e23eaa20d/RSR1		3000	2000	0	0	0	0	0	0	0	0	0	210	0	400	0	0	120	150	0	0	0
2019-11-15 15:05:28		2		5	15		2019-11-15 05:12:39	1					1	1	0	1	1	0	6	6	7	Brahmin	0			6	uuid:6ade0a65-6df8-4075-9e71-b7463d05e45e/RSR1		2000	1500	0	500	0	0	0	0	0	100	0	0	0	0	0	0	106	200	0	0	0
2019-11-15 15:13:51		2		5	5		2019-11-15 03:15:00	1					1	1	0	0	0	0	5	5	7	Rijal	0			5	uuid:7951a2d2-eb10-4d20-9a92-2be91bcfb5af/RSR1		7000	2000	0	2000	0	0	0	0	0	200	0	0	600	1500	0	0	50	400	5000	0	60
2019-11-15 15:14:08		2		5	5		2019-11-15 04:04:07	1					0	1	0	1	0	0	6	6	7	Sunar	0			6	uuid:12a04f86-8a72-4234-8a92-b29b5a09c870/RSR1		1500	800	0	500	0	0	0	0	0	200	0	0	0	0	0	500	0	300	0	80	250
2019-11-15 15:14:22		2		5	5		2019-11-15 04:46:09	1					1	1	0	0	0	0	9	9	7	Pandey	0			9	uuid:a53cbc30-576b-4b62-a5c6-6e945889d825/RSR1		5000	2000	0	2000	0	0	0	0	0	500	0	5000	0	1000	0	2500	300	1000	0	0	500
2019-11-15 15:14:29		2		5	5		2019-11-15 06:18:54	1					1	1	0	0	0	0	5	5	7	Tiwari	0			5	uuid:8bb83831-54e5-41c7-b79a-16b7dc4937a7/RSR1		6000	6000	0	1000	0	750	0	0	0	750	0	0	0	500	0	0	0	500	0	0	100
2019-11-15 16:41:24		2		4	10		2019-11-14 03:45:32	1					1	0	0	1	0	1	4	3	2		0			3	uuid:cba3ceb0-d805-4c9d-8042-18ad94acf588/RSR1		2000	1600	0	1500	0	0	0	0	1000	0	0	0	0	500	0	0	0	1000	3000	0	60
2019-11-15 16:45:32		2		4	10		2019-11-14 04:30:47	1					0	0	0	1	0	0	10	7	2		0			7	uuid:1021d16a-c2e5-4a98-825f-b041cfc89596/RSR1		6000	0	0	1500	0	500	0	0	0	280	0	0	0	0	0	1000	1500	1000	0	0	0
2019-11-15 18:43:17		2		5	10		2019-11-15 03:14:32	1					0	1	0	1	0	0	5	5	7	Pariyar	0			5	uuid:dd088e1c-d941-459e-9f16-ed5cef3d0ea0/RSR1		7500	1000	0	5000	0	0	1050	0	0	0	0	600	0	0	0	0	0	300	1200	0	0
2019-11-16 01:09:17		2		2	16		2019-11-12 13:11:40	1					1	0	0	1	0	0	4	4	7	Dalit	0			4	uuid:7cfff013-0d14-4cd7-92ab-6fc4e877ba17/RSR1		1500	0	0	1800	1800	0	0	0	0	0	0	0	0	0	0	0	0	500	0	2100	0
2019-11-16 01:09:30		2		2	16		2019-11-12 14:02:01	1					1	0	0	1	0	0	4	4	7	Dalit	0			4	uuid:5a29bf11-3c7f-4382-8b3b-dfb0d5891dbd/RSR1		3500	0	0	200	200	0	0	0	0	0	0	0	0	0	0	0	0	250	1250	0	100
2019-11-16 01:09:39		2		2	16		2019-11-12 14:51:23	1					0	1	1	1	0	0	6	6	7	Chhetri	0			6	uuid:f3fa6be5-41f3-4f66-a785-4e413cc801ba/RSR1		1600	600	0	700	700	0	0	0	0	400	0	0	0	200	0	0	0	1000	0	0	0
2019-11-16 01:09:53		2		3	16		2019-11-13 13:52:31	1					1	1	0	1	0	0	7	2	7	Matwali	0			2	uuid:c3eb4367-45a9-4ce1-81f9-b2a63610a513/RSR1		2000	1000	0	900	0	525	0	0	0	0	0	0	0	420	0	0	500	100	0	70	0
2019-11-16 01:10:08		2		4	16		2019-11-14 13:36:21	1					1	1	0	0	0	0	9	6	7	Dhakal	0			6	uuid:77bd0c1c-0674-4e22-b348-9a874f1458ff/RSR1		2000	1000	0	2000	0	1120	0	0	0	0	0	0	0	180	0	0	100	200	600	0	300
2019-11-16 01:10:48		2		4	16		2019-11-14 15:04:29	1					1	1	0	1	0	0	9	8	7	Mahato	0			8	uuid:10287430-8f8a-4cbb-8847-49d8f94f44f4/RSR1		4000	1250	0	5000	5000	0	0	0	0	0	0	0	0	2000	0	3000	5005	500	0	0	0
2019-11-16 01:12:24		2		5	16		2019-11-15 13:09:58	1					1	1	0	1	0	0	4	4	7	Tiwari	0			4	uuid:89d655ce-771b-4ec3-bbff-e31e4100b3f2/RSR1		4000	300	0	500	0	0	0	0	0	120	0	0	0	150	0	0	0	100	0	0	0
2019-11-16 01:16:43		2		5	2		2019-11-15 03:15:18	1					1	0	0	0	0	0	7	5	7	Bishwakarma	0			5	uuid:38d62ce2-8777-4cdf-92c6-16d729cc379b/RSR1		1000	0	0	0	1000	0	0	0	0	0	0	0	0	200	0	0	50	100	0	0	0
2019-11-16 01:17:00		2		5	2		2019-11-15 04:04:31	1					1	1	0	1	0	0	5	4	7	Bishwakarma	0			4	uuid:41dd065a-6794-4157-8bfb-747da73163c9/RSR1		2500	500	0	2000	0	0	0	0	0	0	0	0	0	0	0	0	100	2000	0	0	0
2019-11-16 01:17:16		2		5	2		2019-11-15 05:07:12	1					1	0	0	1	0	0	6	5	7	Bishwakarma	0			5	uuid:d3ec42d7-5015-4fc9-aec3-acfc0b7007a8/RSR1		2500	0	0	1000	0	560	0	0	0	0	0	0	0	350	0	0	0	200	0	0	0
2019-11-16 01:17:48		2		5	2		2019-11-15 05:52:48	1					0	0	0	1	0	0	4	3	7	Magar	0			3	uuid:78855639-b996-4d66-b8b7-8b65df3e90f1/RSR1		500	600	0	800	0	0	0	0	0	0	0	0	0	0	0	0	50	200	3000	0	0
2019-11-16 01:53:41		2		5	6		2019-11-15 03:13:15	1					1	0	0	1	0	0	4	4	7	Dalit	0			4	uuid:feeecd34-b20c-4d94-9c98-69595695a6ff/RSR1		3500	1800	0	1500	0	200	0	350	0	0	0	0	0	0	0	0	0	100	0	0	0
2019-11-16 01:54:26		2		5	6		2019-11-15 04:16:09	1					1	1	0	1	1	0	5	4	7	Janajati	0			4	uuid:6a29cdb1-2b0a-4a14-b976-46fa93569301/RSR1		1500	100	0	900	0	0	0	0	0	400	0	0	0	0	0	0	100	700	1700	0	0
2019-11-16 01:54:58		2		5	6		2019-11-15 05:43:06	1					1	0	0	1	0	0	3	3	7	Brahmin	0			3	uuid:e1d6262b-f7bc-4ad0-93e1-e0f9ac23564d/RSR1		1200	1500	0	1500	0	0	1500	0	0	700	0	1200	0	0	0	0	50	100	0	0	0
2019-11-16 01:58:12		2		4	10		2019-11-14 05:21:39	1					1	1	0	1	0	1	4	3	2		0			3	uuid:ebf9b579-8352-46d4-93bb-9d430fdcd864/RSR1		1000	0	0	600	0	0	0	0	0	0	0	0	0	200	0	2100	0	200	0	0	0
2019-11-16 01:59:24		2		4	10		2019-11-14 06:27:59	1					1	1	0	1	0	0	7	6	2		0			6	uuid:18f0dcc0-89d6-4f0b-8471-aedebae33126/RSR1		3000	3000	0	1000	0	600	0	0	0	0	0	0	0	0	0	0	0	1000	2500	0	70
2019-11-16 01:59:56		2		5	10		2019-11-15 03:51:11	1					0	1	0	0	1	0	4	4	7	Dura	0			4	uuid:936d2c91-28a9-4403-82cf-96d51419c1d0/RSR1		0	1000	0	1500	0	0	0	0	0	150	150	2000	0	0	0	350	0	200	0	0	60
2019-11-16 02:00:22		2		5	10		2019-11-15 04:30:02	1					0	0	0	1	0	0	5	5	7	Pariyar	0			5	uuid:beb9e25b-7259-49a7-a1a8-89733ed9aa5a/RSR1		2500	1000	0	1000	0	0	0	0	0	360	0	0	0	0	0	0	0	300	0	0	0
2019-11-16 02:00:33		2		5	10		2019-11-15 05:06:47	1					1	0	0	1	0	0	8	6	3		0			6	uuid:a116c84e-b20d-4491-a023-43a8592321d1/RSR1		3000	3000	0	1500	0	0	700	0	0	0	0	0	0	0	0	3000	0	500	0	0	0
2019-11-16 02:00:53		2		5	10		2019-11-15 05:40:49	1					0	1	0	1	0	0	8	6	7	Tamang	0			6	uuid:2dd99ccd-c76c-4130-a828-3ab2bec0eb92/RSR1		2600	800	0	1000	0	0	0	0	0	500	0	0	0	500	0	0	0	250	0	0	0
2019-11-16 13:52:08		2		6	12		2019-11-16 03:16:41	1					1	1	0	1	0	0	4	2	7	Brahmin	0			2	uuid:6ad7e103-f855-4afe-8dc2-ea3132baea0a/RSR1		2000	1000	0	1500	0	0	0	500	0	0	0	0	0	0	0	500	25	200	0	0	0
2019-11-16 13:54:17		2		6	12		2019-11-16 05:06:20	1					0	1	0	1	0	1	8	8	2		0			8	uuid:3d7b3178-d181-49da-96fd-292594121706/RSR1		1000	1000	0	1000	0	0	0	0	0	0	0	0	0	0	0	1500	0	500	0	0	0
2019-11-16 13:54:55		2		6	12		2019-11-16 05:48:29	1					0	0	0	1	1	0	4	3	7	Chhetri	0			3	uuid:25f58ec7-e192-4144-93f7-b5df5c390cb8/RSR1		3000	1500	0	2000	0	2500	0	0	1000	1000	0	0	0	0	0	0	0	2500	3000	0	0
2019-11-16 14:37:46		2		6	3		2019-11-16 03:20:39	1					1	1	0	1	0	0	4	4	7	Brahmins	0			4	uuid:827fd8de-5609-40df-bd46-630a2f040388/RSR1		1300	1300	1300	300	0	0	0	0	0	0	0	0	0	0	0	0	0	1400	4000	0	0
2019-11-16 14:38:34		2		6	3		2019-11-16 04:33:16	1					0	1	0	0	0	0	2	2	7	Brahmins	0			2	uuid:9ad7a58e-048c-4343-90ad-a55c99d4a29b/RSR1		1500	1500	0	0	0	0	0	0	0	0	0	0	0	0	0	0	175	250	0	0	0
2019-11-16 14:39:21		2		6	3		2019-11-16 05:22:58	1					1	1	0	0	0	0	6	6	7	Bhujel	0			6	uuid:ff1c6ecb-7b3e-4cbc-bade-7ccce8b95136/RSR1		1250	0	250	500	0	700	700	0	0	600	0	0	0	0	0	0	0	200	0	0	0
2019-11-17 04:48:21		2		6	2		2019-11-15 17:52:06	1					1	0	0	0	0	0	7	4	7	Bhraman	0			4	uuid:e73ae7ac-6a52-4425-8393-2c451ca23f95/RSR1		1000	0	0	500	0	0	0	0	0	0	0	0	0	0	800	0	50	400	400	600	0
2019-11-17 04:48:31		2		6	2		2019-11-16 04:19:33	1					1	1	0	1	0	0	9	5	7	Bhraman	0			5	uuid:6edbc1d3-b655-46ca-9684-f4aa5eda096d/RSR1		1000	500	0	600	0	0	0	0	0	0	0	0	0	0	0	0	0	300	0	0	0
2019-11-17 04:48:44		2		6	2		2019-11-16 05:09:47	1					0	0	0	1	0	0	9	6	2		0			6	uuid:cc4000a1-e5d7-45fb-a7d5-6225b9dac9ba/RSR1		1000	500	0	1000	0	0	0	0	0	0	0	0	0	1000	0	500	0	300	50	0	0
2019-11-17 04:48:56		2		6	2		2019-11-16 05:38:21	1					1	0	0	1	0	0	10	2	1		0			2	uuid:cfc75528-34a4-431e-8e28-9030bb177e66/RSR1		500	500	0	400	200	0	0	0	0	0	0	0	0	500	0	0	0	200	0	500	0
2019-11-17 04:49:05		2		6	2		2019-11-16 06:29:18	1					1	0	0	0	1	0	4	3	7	Bhraman	0			3	uuid:884ae0c6-af8c-4260-b12d-7737bf7b6b73/RSR1		4000	5000	0	2000	0	0	0	0	0	0	0	0	0	0	0	0	0	600	0	0	200
2019-11-17 08:44:07		2		6	5		2019-11-16 03:24:55	1					1	0	0	0	0	0	4	4	7	Magar	0			4	uuid:63d89676-8b3b-4c90-b9c9-48c7c37b9fae/RSR1		1500	1500	0	1600	0	1350	0	0	0	700	0	0	0	0	0	0	0	200	0	0	100
2019-11-17 08:44:34		2		6	5		2019-11-16 04:03:09	1					0	0	1	0	0	1	6	6	2		0			6	uuid:362f882f-a55f-41f5-aaaa-062f8314e36b/RSR1		1500	2000	0	2000	0	750	0	0	0	600	0	0	0	800	0	750	0	500	3000	0	600
2019-11-17 08:46:18		2		6	5		2019-11-16 04:41:49	1					0	0	0	0	1	0	5	5	7	Timalsina	0			5	uuid:bc911914-8901-4ab4-8c49-0f5f01ac8e24/RSR1		2000	600	0	2000	0	1000	0	0	0	400	0	0	0	300	0	0	0	300	0	1100	500
2019-11-17 08:46:22		2		6	5		2019-11-16 05:14:58	1					0	0	0	1	0	0	4	4	7	Mahato	0			4	uuid:0564777c-77f9-44a8-988e-194a98b2ed44/RSR1		1500	850	0	1680	0	0	0	800	0	1000	0	0	500	500	0	0	0	400	3000	0	300
2019-11-17 10:04:16		2		6	13		2019-11-16 03:21:29	1					1	1	0	1	1	0	5	5	5		0			5	uuid:62edcf16-69cc-446d-9bce-3d812066829d/RSR1		4000	2508	0	0	0	900	0	2000	2000	400	0	0	0	150	0	0	30	1000	0	0	60
2019-11-17 10:04:26		2		6	13		2019-11-16 04:44:37	1					0	1	0	1	0	0	4	4	7	Bika	0			4	uuid:05e3b34f-6bae-4bde-96d1-800ecb7480c8/RSR1		997	997	0	300	0	0	0	0	0	250	0	0	50	40	1400	1400	0	100	0	0	0
2019-11-17 10:05:10		2		6	13		2019-11-16 05:26:00	1					0	1	0	1	0	0	4	4	7	Mahato	0			4	uuid:02accee4-77e6-49e9-9084-1f29226b64f1/RSR1		1500	560	0	1200	0	1000	0	800	0	420	0	0	150	0	910	0	0	500	1000	0	60
2019-11-17 10:13:12		2		3	17		2019-11-13 04:19:52	1					1	1	0	1	1	0	4	4	7	Sapkota (Brahmin)	0			4	uuid:f3c81db3-4e32-474a-a82a-23cf516722ed/RSR1		3000	300	0	500	0	1500	0	0	0	400	0	0	0	0	0	0	0	2000	4100	0	200
2019-11-17 10:13:35		2		3	17		2019-11-13 07:10:44	1					1	1	0	1	0	0	3	3	7	Sapkota	0			3	uuid:e4d9c833-f80c-4aaa-8d9f-4ab053941eee/RSR1		2500	2000	0	2000	0	0	1500	0	0	700	0	0	0	0	0	0	0	1400	0	0	1000
2019-11-17 10:13:46		2		5	17		2019-11-15 05:40:49	1					1	1	0	0	0	0	5	5	7	Ojha	0			5	uuid:647f19ff-49f7-4e67-9333-0c6fcdda6fef/RSR1		1500	500	0	500	0	2000	0	0	0	0	0	0	200	0	0	0	0	4000	0	0	0
2019-11-17 10:16:51		2		6	14		2019-11-16 03:41:48	1					0	1	0	1	0	0	4	4	5		0			4	uuid:ea0e23df-f43c-45d4-a214-bcfc176a414e/RSR1		6000	0	0	600	0	0	0	0	0	0	0	0	0	0	0	0	0	450	0	0	0
2019-11-17 10:18:02		2		6	14		2019-11-16 04:20:17	1					0	0	0	0	0	0	4	4	7	Magar	0			4	uuid:ff7520e1-c9fa-4c1b-a57c-d4b6e2e631ac/RSR1		22000	0	0	4800	0	0	0	0	600	0	0	4200	0	0	0	0	50	2000	0	0	0
2019-11-17 10:19:33		2		6	14		2019-11-16 04:55:48	1					1	1	0	0	0	1	4	4	2		0			4	uuid:fbf7d13c-91ce-47c0-80ac-b1084dc615c0/RSR1		1000	0	0	150	0	610	0	0	0	0	0	0	0	0	0	0	0	300	0	0	0
2019-11-17 10:19:39		2		6	14		2019-11-16 05:59:51	3					1	0	0	0	0	0	2	2	7	Brahmin	0			2	uuid:bca813bd-455a-47c7-b819-9242ecad6457/RSR1		2000	500	0	900	0	200	0	0	0	0	0	0	0	0	0	0	70	100	0	0	0
2019-11-17 10:22:22		2		6	6		2019-11-16 03:23:33	1					1	1	0	0	1	0	11	11	7	Janajati	0			11	uuid:c202836a-fede-4b00-a624-ef12ddc8ba7b/RSR1		5000	3500	0	4000	0	1300	0	800	0	0	0	0	0	400	0	0	100	1500	0	200	80
2019-11-17 10:22:44		2		6	6		2019-11-16 04:53:04	1					1	1	0	0	1	0	4	4	1		0			4	uuid:7ed2d8bc-2338-4269-acd4-c33164caaee9/RSR1		1000	2000	0	2000	0	0	0	0	0	0	0	0	0	0	0	0	50	200	0	0	0
2019-11-17 10:23:15		2		6	6		2019-11-16 05:35:38	1					1	0	0	0	1	0	5	5	1		0			5	uuid:97d82d21-4c65-402d-ba6a-eb6f21990c15/RSR1		1200	600	0	1200	0	0	0	0	0	0	0	0	0	250	0	0	50	500	0	0	0
2019-11-17 11:57:09		2		4	17		2019-11-14 03:39:30	1					1	1	0	0	1	0	3	3	7	Chhetri	0			3	uuid:ac7de854-eb51-440c-abf5-3dd4ad05242b/RSR1		3000	500	0	2000	0	0	0	0	0	0	0	0	0	2500	0	0	35	1500	0	0	0
2019-11-17 11:57:29		2		5	17		2019-11-15 04:29:32	1					1	1	0	0	1	0	4	4	7	Pokhrel	0			4	uuid:6624e3f9-0edf-4073-8202-0f61d2bda8c6/RSR1		2000	1000	0	1500	0	0	1500	500	0	300	0	0	0	0	0	0	50	1000	0	0	100
2019-11-17 11:57:46		2		6	17		2019-11-16 03:25:23	1					1	1	0	0	0	0	2	2	7	Sigdel (Brahmin)	0			2	uuid:f68cf08a-0bfb-41a4-90e7-c7e8ea5e2f76/RSR1		2500	800	0	1500	0	1200	0	400	0	0	0	0	0	0	0	0	100	500	0	0	200
2019-11-17 12:08:11		2		6	9		2019-11-16 03:14:13	1					0	1	0	0	0	0	3	2	2		0			2	uuid:321a277a-26ba-41d0-8214-3ca122f55548/RSR1		1000	200	0	450	0	0	0	0	0	0	0	0	0	0	0	0	0	100	0	0	0
2019-11-17 12:09:29		2		6	9		2019-11-16 04:02:16	1					1	1	0	0	0	0	4	3	2		0			3	uuid:330b7c73-7b11-4c5c-96da-d338d74e1ea0/RSR1		800	300	0	1000	0	0	0	0	0	0	0	0	0	0	0	700	0	50	0	0	0
2019-11-17 12:10:23		2		6	9		2019-11-16 04:47:42	1					1	1	0	0	0	0	7	6	1		0			6	uuid:f10bc07f-87c6-4510-9f7e-83b065b81503/RSR1		3000	1000	0	5000	0	0	0	0	0	0	0	0	0	0	0	4000	0	2000	0	0	0
2019-11-17 12:10:42		2		6	9		2019-11-16 05:41:11	1					1	1	0	0	1	0	5	4	7	Magar	0			4	uuid:42162be8-db2f-4bc8-b7c4-2ecd5409666e/RSR1		2000	200	0	600	0	1120	0	0	0	0	0	0	0	0	0	0	0	100	0	0	0
2019-11-17 12:17:24		2		4	17		2019-11-14 04:32:07	1					1	1	0	0	1	0	6	6	7	Baral	0			6	uuid:a8bebee5-066e-44df-9194-c84117cbba9b/RSR1		5000	2500	0	2000	0	0	1500	200	0	0	0	0	0	0	0	0	0	1500	0	0	0
2019-11-17 12:17:33		2		4	17		2019-11-14 05:39:52	1					0	1	0	0	1	0	8	8	7	Thakur	0			8	uuid:43500c9e-04b4-482d-8a9e-02adda32ff2c/RSR1		2000	300	0	1500	0	0	1300	500	0	0	0	0	0	0	0	0	100	600	0	0	0
2019-11-17 12:17:41		2		6	17		2019-11-16 05:54:40	1					1	1	0	0	0	0	3	3	7	Chhetri	0			3	uuid:2bfb119d-b623-4ede-adae-f581325c505b/RSR1		3000	1500	0	1000	0	0	0	200	0	1400	0	0	0	0	0	0	100	800	2500	0	0
2019-11-17 13:18:16		2		6	15		2019-11-16 04:35:38	1					0	0	0	0	0	0	2	2	5		0			2	uuid:b7751c99-8064-4477-871e-246810615fb8/RSR1		750	100	0	800	0	220	0	0	0	165	0	0	0	0	0	0	0	50	0	0	0
2019-11-17 13:18:34		2		6	15		2019-11-16 05:09:03	1					1	1	0	1	0	0	2	2	7	Brahmin	0			2	uuid:6431210a-bcc4-492e-96ff-7cb1785becf4/RSR1		1250	2000	0	3000	0	0	0	1600	0	0	0	0	0	3000	0	997	100	200	5000	0	50
2019-11-17 13:19:48		2		6	15		2019-11-16 03:38:33	1					0	1	0	0	0	0	6	6	5		0			6	uuid:bc07e7cb-d3e8-4fc6-a05f-a6f97f8aa392/RSR1		1500	3000	0	4000	0	0	0	0	0	840	0	0	0	0	0	0	0	1000	0	0	0
2019-11-17 13:53:12		2		6	10		2019-11-16 03:25:02	1					1	1	0	1	0	0	4	4	7	Poudel	0			4	uuid:7bebfb53-e284-419f-b5c4-5147ba8670fa/RSR1		2000	400	0	600	0	0	0	0	0	0	0	0	0	0	0	0	200	500	5000	0	0
2019-11-17 13:53:29		2		6	10		2019-11-16 04:11:33	1					1	1	0	0	1	0	5	4	7	Gharti	0			4	uuid:663dd35b-bc91-45c7-b319-7b5a566008bd/RSR1		5000	3000	0	4200	0	0	0	0	0	0	0	0	0	800	0	600	400	1000	10000	0	0
2019-11-17 13:53:39		2		6	10		2019-11-16 06:03:41	1					1	1	0	0	1	0	4	3	7	Pariyar	0			3	uuid:4c2ee25e-69a6-4cf8-bed3-a84d14f9ae4f/RSR1		4000	1200	0	1000	0	0	0	0	0	500	0	0	0	0	0	0	0	1000	0	0	0
2019-11-17 15:12:56		2		3	15		2019-11-13 05:34:03	1					1	1	0	0	0	0	2	2	7	Brahmin	0			2	uuid:eb19675f-275e-467d-8122-68f255c263c3/RSR1		2500	1000	0	2000	0	0	0	0	0	150	0	0	0	400	0	0	300	300	2500	0	100
2019-11-17 15:13:36		2		4	15		2019-11-14 05:05:47	1					1	1	0	0	0	0	3	3	1		0			3	uuid:a0d66df1-24cc-4a23-8650-078df9e7711d/RSR1		2000	1000	0	1300	0	0	0	0	0	250	0	0	0	600	0	0	0	1000	0	0	0
2019-11-17 15:14:00		2		5	15		2019-11-15 06:45:33	1					1	1	0	0	0	0	5	5	7	Brahmin	0			5	uuid:8d835f97-99fe-4832-b5fb-c49efcffb7f3/RSR1		1500	350	0	550	0	0	0	0	0	250	0	0	0	0	0	0	600	250	0	0	0
2019-11-17 15:14:33		2		4	17		2019-11-14 06:48:27	1					1	0	0	0	0	0	2	2	1		0			2	uuid:afbd104e-ee44-4e71-8b6f-1b6bbd27266e/RSR1		2800	1500	0	1000	0	1500	0	500	0	1000	0	0	0	200	0	1500	200	500	0	0	200
2019-11-17 15:14:40		2		5	17		2019-11-15 03:09:29	1					1	1	0	1	0	0	4	4	7	Bhujel	0			4	uuid:5a114c1f-014d-4025-9b05-32a3b0f791a2/RSR1		3000	1000	0	3000	0	400	0	700	0	300	0	0	300	0	0	0	0	1000	0	0	0
2019-11-17 15:14:46		2		6	17		2019-11-16 04:39:00	1					1	1	0	0	1	0	5	5	7	Tiwari (Brahmin)	0			5	uuid:543ff530-a19f-4145-8d55-f8dec022ac76/RSR1		10000	7500	0	10000	0	1400	0	5000	0	1500	0	0	0	10000	0	0	200	4000	15000	0	500
2019-11-17 15:35:54		2		2	7		2019-11-11 21:03:29	1					1	1	0	1	0	0	7	7	7	Magar	0			7	uuid:fe9ab286-b9ae-496c-8c12-37430a9f4c66/RSR1		295	210	0	140	0	0	0	0	0	0	0	0	0	210	0	0	0	0	0	0	0
2019-11-17 15:38:37		2		6	12		2019-11-16 04:06:16	1					1	1	0	0	1	0	4	3	7	Brahmin	0			3	uuid:45f6e81e-292b-4e43-b4f2-f1a8a41d877c/RSR1		0	750	0	2000	0	1500	0	1000	0	300	0	0	0	0	0	400	50	100	0	0	120
2019-11-17 15:56:57		2		2	7		2019-11-11 19:18:15	1					0	0	0	1	0	0	12	11	7	Pariyar	0			11	uuid:017e3b3b-f511-433e-9110-9501871a6cb1/RSR1		2000	2000	0	600	0	0	0	0	0	0	0	0	0	0	0	0	0	0	0	1000	0
2019-11-17 17:02:37		2		5	7		2019-11-14 20:30:07	1					1	0	0	1	0	0	3	3	7	Pokhrel	0			3	uuid:764c78bf-c6f1-4e46-a58d-2baa738f52a0/RSR1		1000	300	0	300	0	0	0	0	0	0	0	0	0	0	0	0	0	0	300	0	0
2019-11-17 17:48:30		2		5	7		2019-11-14 19:11:11	1					1	1	0	1	0	0	5	5	7	Bhujel	0			5	uuid:48f86a02-7d22-4286-b849-8587dea0a864/RSR1		100	50	0	600	0	0	0	0	0	0	0	0	0	0	0	0	50	300	0	0	0
2019-11-17 18:08:25		2		6	7		2019-11-15 19:46:51	1					0	0	0	1	0	0	2	2	1		0			2	uuid:cab4e279-5068-40dd-bba2-90e4883508a0/RSR1		145	255	0	150	0	0	0	0	0	0	0	0	0	0	0	0	0	0	0	0	0
2019-11-18 00:40:47		2		3	16		2019-11-13 15:47:50	1					1	1	0	0	1	0	6	6	7	Kumal	0			6	uuid:d9506fc6-bf5b-4b4e-a08f-ca8928606c6b/RSR1		5000	800	800	1200	0	0	0	0	0	280	0	0	0	160	0	1500	0	200	0	0	0
2019-11-18 00:40:57		2		6	16		2019-11-16 13:14:54	1					1	0	0	1	1	0	6	4	7	Timalsina	0			4	uuid:b43f9b92-1c26-4813-a6aa-b3feededfd62/RSR1		2500	1500	0	2000	0	1120	0	500	0	700	0	0	0	420	0	0	0	200	0	0	60
2019-11-18 00:41:06		2		6	16		2019-11-16 15:26:33	1					1	1	0	1	0	0	6	5	7	Adhikari	0			5	uuid:b06fb3ca-458e-4f8d-a676-b0da311a970f/RSR1		4000	0	0	300	0	0	0	0	0	0	0	0	0	0	0	0	0	300	0	0	0
2019-11-18 00:41:52		2		5	8		2019-11-15 04:10:18	1					1	0	0	1	0	0	6	6	7	Sunar	0			6	uuid:b47cdaf7-5c8b-4ddf-848d-607159d38ed0/RSR1		3000	0	0	1000	0	0	0	300	0	0	0	0	0	0	0	0	50	1000	4000	0	0
2019-11-18 00:42:13		2		5	8		2019-11-15 04:48:17	1					0	1	0	1	0	0	4	4	7	Bika	0			4	uuid:21fc8560-8498-461a-8217-b38d4338a95c/RSR1		2000	0	500	300	0	0	0	0	0	0	0	0	0	400	0	0	50	200	0	0	0
2019-11-18 00:42:46		2		5	8		2019-11-15 05:32:35	1					1	1	0	0	0	0	6	6	7	Sarki	0			6	uuid:c95f62ff-2eb6-4712-85b4-c0c1205fe615/RSR1		1050	0	2700	1960	0	0	0	0	0	0	0	0	0	0	0	2000	0	400	0	0	0
2019-11-18 01:51:36		997	Bharatpur	6	11		2019-11-16 03:20:01	1					1	1	0	0	0	0	4	4	7	Kshetri	0			4	uuid:05f20ff8-c5e7-4274-aaba-742f8b133a71/RSR1		1500	250	0	0	500	0	0	0	500	0	0	0	0	0	0	0	0	0	0	0	0
2019-11-18 01:52:38		997	Bharatpur	6	11		2019-11-16 04:41:28	1					1	1	0	0	0	0	3	3	7	Pariyar	0			3	uuid:42c7c27c-9b91-468b-b6f9-c53cb7e4bb9b/RSR1		2500	500	0	1500	0	0	800	0	0	200	0	0	0	0	0	0	0	0	0	0	0
2019-11-18 01:53:47		997	Bharatpur	6	11		2019-11-16 05:38:48	1					1	0	0	0	1	0	2	2	7	Bhraman	0			2	uuid:2684e035-e715-4d25-95c6-f3c25ca5c6aa/RSR1		3000	800	0	1000	0	500	0	500	0	300	0	0	0	0	0	0	0	0	0	0	100
2019-11-21 09:59:40		2		2	16		2019-11-12 16:08:14	3					1	0	0	1	0	0	6	6	7	Harijan	0			6	uuid:f5990343-c446-4c27-b386-d3a3798232a8/RSR1
2019-11-21 09:59:46		2		3	16		2019-11-13 19:01:16	1					1	1	0	0	0	0	5	5	7	Kumal	0			5	uuid:09428d84-4619-4015-bc48-eb08f8dfb073/RSR1		2500	1600	0	1900	0	0	0	0	0	350	0	0	0	420	0	0	112	50	2400	0	0
2019-11-21 09:59:57		2		4	16		2019-11-14 16:38:53	1					1	1	0	1	0	0	9	5	7	Chaudhary	0			5	uuid:f56a148d-422f-455b-ba8b-5c3ceaaa088f/RSR1		1500	2000	0	1500	0	0	0	1500	1500	1000	1000	0	0	1500	0	1500	45	1500	0	0	0
2019-11-21 10:00:07		2		6	16		2019-11-16 14:26:10	1					0	0	0	1	1	0	5	5	7	Poudel	0			5	uuid:743e469d-1fbd-4d60-a88b-23e74656175f/RSR1		1500	0	0	1200	0	2520	0	0	0	250	0	0	0	440	0	0	0	500	750	0	0
2019-11-21 10:44:00		2		5	16		2019-11-15 14:02:50	1					1	1	0	0	0	0	6	6	7	Pariyar	0			6	uuid:9a7faa69-1f1d-40fc-9dcf-8456a2c36ced/RSR1		2000	500	0	600	0	0	0	0	0	0	0	0	0	0	0	0	0	250	0	0	0
2019-11-21 10:44:08		2		5	16		2019-11-15 15:13:27	1					1	1	0	0	0	0	8	2	7	Magar	0			2	uuid:cad4b237-6987-4020-ad8e-afcb2988222d/RSR1		1300	1000	1200	800	800	0	0	600	600	300	300	0	0	900	0	1000	0	1000	2000	800	0
2019-11-21 10:44:19		2		11	16		2019-11-15 16:38:16	1					1	0	1	0	1	0	3	3	7	Ojha	0			3	uuid:c3dd565f-e91c-4a89-841f-7e68f77a6961/RSR1		4000	3000	1500	1500	0	0	1260	0	0	0	0	0	0	200	0	4000	0	600	1500	0	0
2019-11-22 14:25:31		2		6	7		2019-11-15 20:27:53	1					1	1	0	1	1	0	5	5	5		0			5	uuid:16f5fdd9-2888-47c1-b1c6-1cbefe4cfe2d/RSR1		980	270	0	300	0	0	0	0	0	150	0	500	0	0	0	0	100	0	0	0	0
2019-11-22 14:42:59		2		5	7		2019-11-14 21:47:17	1					1	1	0	1	0	0	3	3	7	Bk	0			3	uuid:d8bcd404-7e3a-427a-8d47-90739a5023c4/RSR1		2000	400	0	2000	0	280	0	600	0	150	0	0	150	400	0	0	45	300	500	0	450
2019-11-22 15:08:39		2		4	7		2019-11-13 21:53:11	1					0	1	0	0	1	0	9	9	1		0			9	uuid:68e7c86a-c276-48c6-b380-8aa34265cdfe/RSR1		1007	500	0	1500	0	400	0	0	800	600	0	500	100	200	0	0	0	0	0	0	50
2019-11-22 19:12:18		2		3	7		2019-11-12 22:27:15	1					1	0	0	0	1	0	2	2	7	Kumal	0			2	uuid:0e4efab3-5d97-40a6-9dbf-d540af9f6274/RSR1		700	1300	0	0	0	0	0	0	0	0	0	0	0	200	0	0	160	100	1600	600	0
2019-11-22 19:34:06		2		3	7		2019-11-12 19:54:41	1					1	1	0	0	0	0	5	5	7	Chhantyal	0			5	uuid:3660b6af-725a-4d97-8290-69168bfef104/RSR1		205	290	0	840	0	490	0	0	0	0	0	0	0	0	0	0	0	100	1200	0	90
2019-11-23 06:40:57		2		4	7		2019-11-13 19:48:18	1					0	1	0	1	1	0	5	5	7	Mahato	0			5	uuid:1f1bab56-cfb6-40a4-8587-f5840ecaf656/RSR1		75	1150	0	2000	0	0	0	0	0	0	0	0	0	0	0	0	0	0	250	0	0
2019-11-23 07:56:03		2		11	5		2019-11-22 02:57:26	1					1	0	0	1	0	0	4	4	7	Subedi	0			4	uuid:de201b60-52b1-40fb-af28-38b04b9b03de/RSR1		2500	2500	0	1500	0	1000	0	300	0	700	0	1500	0	500	0	0	0	1000	0	0	200
[truncated: 164 more columns]
