# Supplementary material for: Economic impact of nature-based tourism
Source: PLoS One. 2023 Apr 12;18(4):e0282912. doi: 10.1371/journal.pone.0282912 (PMC10096494; doi:10.1371/journal.pone.0282912)
Supplement: S1 File — (ZIP) [file pone.0282912.s002.zip › Data, Survey, Codes, Model Statements/Model Statements and Data Files/Nepal/WB_household_nepal_kasara_survey.xlsx]

## Sheet: survey
RowID	type	name	label	hint	constraint	constraint_message	relevant	calculation	choice_filter	repeat_count	appearance	default	required	read_only	media::image
ROW000
ROW001
ROW002	note	FPN1	2019 World Bank CBD project survey (household v1)
ROW003	select_one survey_region	FP002b	[Enumerator] Name of survey region	Note: "Other" generally should not be chosen, as we have selected our survey sites.									1
ROW004	text	FP002b1	[Enumerator] You selected "Other" for the name of the survey region. Which survey region are you currently in?				${FP002b}=997						1
ROW005	select_one village	FP002d	[Enumerator] Name of Village										1
ROW006	text	FP002e	[Enumerator] Please enter the name of the Village				${FP002d}=997						1
ROW007	select_one enum_list	FP003	[Enumerator] Interviewer Name										1
ROW008	text	FP003a	[Enumerator] What is the name of the interviewer?				${FP003}=997						1
ROW009	start	start
ROW010
ROW011	select_one consent	QN1	Consent form Hello. My name is _____________ and I am working on a research project with an International Development Organization to conduct a survey about your household situation and assess the economic impact of tourism in this region. The information you provide will be extremely helpful in letting us understand issues concerning the potential effects of tourism. Your answers in this survey …										1
ROW012	note	RSN1	Thank you for agreeing to this interview! Your help is very much appreciated.				${QN1}=1
ROW013	note	STOPPER	[Enumerator] The Household has expressed that they are not willing to participate. Do NOT continue with the survey. Thank the respondent for their time and please move on to the next household. Please navigate to the end of the questionnaire using the "Go To End" option in the questionnaire menu (found by selecting the arrow-dot to the right of the SAVE button).				${QN1}=2
ROW014	note	STOPPER2	[Enumerator] The Household consented to the interview but was unable to finish. Do NOT continue with the survey. Thank the respondent for their time and please move on to the next household. Please navigate to the end of the questionnaire using the "Go To End" option in the questionnaire menu (found by selecting the arrow-dot to the right of the SAVE button).				${QN1}=3
ROW015	note	FILTER	[Filters] We will start by collecting basic information on activities your household may participate in.	Enumerators: Filter questions will completely turn off certain sections of the survey. If you need to turn certain sections of the survey on/off completely, use these questions.
ROW016	select_one yn	FILTER1	Have you or anyone in your household grown ANY crops (either for sale or own consumption) in the [last cropping season]?										${QN1}=1
ROW017	select_one yn	FILTER2	Have you or anyone in your household raised any LIVESTOCK in the [last 12 months]? Note: Aquaculture is now in the next filter question.	DO NOT include individuals who worked as employees at a livestock/aquaculture farm. They should be recorded as people who worked for a wage.									${QN1}=1
ROW018	select_one yn	FILTER3	Have you or anyone in your household cultivated any fish in a pond/river/lake (AQUACULTURE) in the [last 12 months]?	DO NOT include fisherman who catch fish in open areas.
ROW019	select_one yn	FILTER4	Did anyone in this household work for remuneration in the [past 12 months]?	Please also include members who worked for a wage, salary, odd jobs, or temporary/seasonal labor.									${QN1}=1
ROW020	select_one yn	FILTER5	Does anyone in this household OWN a business, or HAD OWNED a business in the [past 12 months]?	DO NOT include household members who worked at someone else's business as an employee. We are asking if the household owns their own business.									${QN1}=1
ROW021	select_one yn	FILTER6	Have you or anyone in your household done any fishing activities (either for sale or own consumption) in the [past 12 months]?	Here we do NOT include aquaculture.									${QN1}=1
ROW022
ROW023
ROW024	integer	RS_total	How many TOTAL household members does this household currently contain?	Here we are including extended family. This would be EVERYONE who has been under the same roof for at least 6 months of the last 12 months and eat and sleep under the same roof.	.>0								${QN1}=1
ROW025	integer	RS000	How many DIRECTLY RELATED household members are currently living in this household?	For this question, ONLY consider members of the households in three generations, Mother, Father, Children CURRENTLY living together for over 6 months in the last 12 months and Grand Parents.	.>0								${QN1}=1
ROW026	begin group	G1	Household General Information
ROW027	note	RSN1a	[Household Roster] We will collect some information on each household member. Let's start by FIRST collecting information on the HOUSEHOLD HEAD.
ROW028	begin_repeat	RSR1	HOUSEHOLD ROSTER & EDUCATION							${RS000}
ROW029	text	RS001	What is his/her name?	IMPORTANT: Start the survey with the head of household, if he/she is currently unavailable, have another household member answer questions regarding the head of household on their behalf. If you need to shut down a roster for 1 person, enter 997 here.									${QN1}=1
ROW030	select_one sex	RS002	What is ${RS001}'s gender?				${RS001}!="997"						${QN1}=1
ROW031	select_one relation	RS003	What is ${RS001}'s relationship to the household head?	Choose the relationship of this person to the household head. Collect information on the Household Head FIRST.	if(position(..)=1,.=1,.!=1)	Head of household is the first to be interviewed and can not be interviewed twice	${RS001}!="997"						${QN1}=1
ROW032	text	PHONE	Could we please have your phone number in case we need to recontacting you in the future? (Optional)	This question is optional, if the respondent does not want to answer it, it is ok to skip.			${RS001}!="997" and ${RS003}=1				numbers
ROW033	integer	RS004	What is ${RS001}'s age (in years)?	Record in YEARS, treat anyone under 1 year of age as 1 years old. If the respondent does not know, ask him or her for a best guess.	(.>=1 and .<=110) or .=997	The age range is 1 to 110 years	${RS001}!="997"						${QN1}=1
ROW034	select_one marital	RS005	What is ${RS001}'s marital status?				${RS001}!="997" and ${RS004}>=15						${QN1}=1
ROW035	select_one ynd	RS006	Is ${RS001} currently enrolled in school or has ${RS001} been enrolled in school in the [past 12 months]? (DO NOT count nursury school/kindergarten)				${RS001}!="997" and ${RS004}>4						${QN1}=1
ROW036	integer	RS008	How many years of education has he/she completed in total? Start counting from primary school (do not include years in nursery school)	Count total years of education starting with primary school. For example if someone completed the second year of high school, they have 7+2=9 years of education.	.>=0 and .<30	Years of schooling range is 0 to 30 years	${RS001}!="997" and ${RS004}>4						${QN1}=1
ROW037	decimal	RS009	How much was spent on school fees, uniforms and materials for ${RS001}'s education in the [last 12 months] in {Rupees}?	If nothing, enter 0. Also if the person did not go to school, enter 0.			${RS001}!="997" and ${RS004}>4 and ${RS006}=1						${QN1}=1
ROW038	select_one local_k	MP0	Where was the school which school fees were paid to?	*Bharatpur Municipality*			${RS001}!="997" and ${RS004}>4 and ${RS006}=1 and ${RS009}>0						${QN1}=1
ROW039	select_one ynd	RS010	Was ${RS001} born HERE? NOTE: HERE refers to *Bharatpur Municipality*				${RS001}!="997"						${QN1}=1
ROW040	integer	RS011	If not, in which year did ${RS001} move HERE? NOTE: HERE refers to *Bharatpur Municipality*		.>1850 and .<2020		${RS001}!="997" and ${RS010}=0						${QN1}=1
ROW041
ROW042	note	HLN1	[Health Section] Now we will talk about health issues that might have affected ${RS001} during [the last 30 days].				${RS001}!="997"
ROW043	select_one yn	HL001	During the [last 30 days], did ${RS001} suffer from any illness or injury?				${RS001}!="997"						${QN1}=1
ROW044	integer	HL002	For how many {days} did ${RS001} have to stop doing usual activities due to illness or injury during the [last 30 days]?	Usual activities include schooling/class. Ask for the best guess of the length of time the person interrupted his/her activities. If there was no interruption, enter 0. If the interruption was only for few hours, enter 1.	.<=30		${RS001}!="997" and ${HL001}=1 and ${RS004}>4						${QN1}=1
ROW045	select_one yn	HL003	Was anyone consulted (e.g. a doctor, nurse, pharmacist or traditional healer) for the major illness/injury during the [last 30 days]?				${RS001}!="997" and ${HL001}=1						${QN1}=1
ROW046	select_one places_hl	HL005	Who was consulted?				${RS001}!="997" and ${HL003}=1						${QN1}=1
ROW047	select_one local_k	MP1	Where was the person/business that provided treatment located?	*Bharatpur Municipality*			${RS001}!="997" and ${HL003}=1						${QN1}=1
ROW048	decimal	HL007	What was the cost of the treatment in {Rupees}?	Ask for the total cost of treating the illness or injury. If no cost, or the cost has yet to be paid, write 0.	.>=0		${RS001}!="997" and ${HL003}=1						${QN1}=1
ROW049
ROW050	note	TSN1	[Time use questions] Now let me ask you some questions about the activities ${RS001} normally perform.				${RS001}!="997" and ${RS004}>=12
ROW051	decimal	TS005	How many [hours] in a [typical week] does ${RS001} spend in livestock herding, preparing fodder or other livestock activities for the household?	Note: here the time frame is a typical week. Transform other units, such as minutes, to hours. For example, thirty minutes would be recorded as "0.5". If none, enter 0. If don't know, enter 997.	(.>=0 and .<=168) or .=997		${RS001}!="997" and ${RS004}>=12 and ${FILTER2}=1						${QN1}=1
ROW052	select_one yn	TS007	During the [last cropping season] did ${RS001} spend at least one day doing agricultural activities on household grown crops? DO NOT include wage work on another household's farm.	DECIDE HOW TO ASK ABOUT CROPPING SEASONS			${RS001}!="997" and ${RS004}>=12 and ${FILTER1}=1						${QN1}=1
ROW053	integer	TS008	How many [days] in the [last cropping season] did ${RS001} spend in <span style="color:red">land preparation or planting of crops (Planting Season)</span> grown by the household?	We are asking for labor in the planting season, which starts when the householde decides to prepare the land and ends when seeds are planted. Get a figure for the number of days. If less than 1, enter 1. Transform other units, such as months, to days. For example, one month would be recorded as "30" days. If none, enter 0. If don't know, enter 997	(.>=0 and .<=200) or .=997		${RS001}!="997" and ${RS004}>=12 and ${TS007}=1 and ${FILTER1}=1						${QN1}=1
ROW054	integer	TS009	How many [days] in the [last cropping season] did ${RS001} spend on <span style="color:red">weeding, fertilizing, and other non-harvest work (Growing Season)</span> for crops grown by this household?	We are asking for labor in the growing season, which starts when seeds are planted and ends at harvest. Get a figure for the number of days. If less than 1, enter 1. Transform other units, such as months, to days. For example, one month would be recorded as "30" days. If none, enter 0. If don't know, enter 998	(.>=0 and .<=200) or .=997		${RS001}!="997" and ${RS004}>=12 and ${TS007}=1 and ${FILTER1}=1						${QN1}=1
ROW055	integer	TS010	How many [days] in the [last cropping season] did ${RS001} spend in <span style="color:red">harvesting</span> crops grown by this household?	We are asking for labor in the harvest season. Get a figure for the number of days. If less than 1, enter 1. Transform other units, such as months, to days. For example, one month would be recorded as "30" days. If none, enter 0. If don't know, enter 999	(.>=0 and .<=200) or .=997		${RS001}!="997" and ${RS004}>=12 and ${TS007}=1 and ${FILTER1}=1						${QN1}=1
ROW056	integer	TS011	How many months did ${RS001} go fishing in rivers/lakes/streams in the [last 12 months]?		.>=0 and .<=12		${RS001}!="997" and ${RS004}>=15 and ${FILTER6}=1						${QN1}=1
ROW057	integer	TS012	In a [typical month of fishing] how many days would ${RS001} go fishing?		.>=0 and .<=31		${RS001}!="997" and ${RS004}>=15 and ${FILTER6}=1						${QN1}=1
ROW058
ROW059	note	WGN1	[Employment Section] Let me ask you now about the type of jobs ${RS001} might have or had in the [last 12 months]. We will ask about two jobs in the [past 12 months], if there is more than 2 jobs, please answer for the two jobs which gave you the most income.	We will ask a maximum of two jobs per individual. If someone works more than 1 job, start with the one which earned the most income in the past year, followed by the job which earned the second most income			${RS004}>=18 and ${FILTER4}=1 and ${RS001}!="997"
ROW060	select_one ynd	WG001	Did ${RS001} work for a wage in the [last 12 months]?	This refers to jobs other than household-run businesses like household farm and livestock activities, household enterprises, etc.			${RS004}>=18 and ${FILTER4}=1 and ${RS001}!="997"						${QN1}=1
ROW061	select_one econ_act	WG002	What kind of business employed ${RS001} over the [last 12 months]?	First Job. Read all the options and choose the closest one.			${RS004}>=18 and ${WG001}=1 and ${RS001}!="997"						${QN1}=1
ROW062	integer	WG003	In the [last 12 months], how many {months} did ${RS001} work at this job?	First Job. Only ask for number of months, we will ask weeks and days worked on next question.	.>0 and .<=12		${RS004}>=18 and ${WG001}=1 and ${RS001}!="997"						${QN1}=1
ROW063	integer	WG004	How many {weeks} in a [typical month] did ${RS001} work at this job?	First Job. Ask for the typical/average month. If they were hired for the whole month, write down 4 weeks.	.>0 and .<=4	The range for weeks worked is from 0 to 4	${RS004}>=18 and ${WG001}=1 and ${RS001}!="997"						${QN1}=1
ROW064	integer	WG005	How many {days} in a [typical week] did ${RS001} work at this job?	First Job. Ask for the typical/average week.	.>0 and .<=7		${RS004}>=18 and ${WG001}=1 and ${RS001}!="997"						${QN1}=1
ROW065	select_one period_w	WG007	[How often] was ${RS001} paid his/her wages? Exclude tips/allowances/incentives and bonuses.	First Job. If they do not get paid on a regular basis, ask for the one that is closest.			${RS004}>=18 and ${WG001}=1 and ${RS001}!="997"						${QN1}=1
ROW066	integer	WG007a	You answered "Other" to the previous question. Could you tell me {how many times} IN TOTAL you have been paid for this job in the [last 12 months]?	First Job.			${RS004}>=18 and ${WG001}=1 and ${WG007}=997 and ${RS001}!="997"						${QN1}=1
ROW067	decimal	WG006	How much did ${RS001}'s receive <span style="color:red">EACH TIME</span> they received their wages in {Rupees}? Exclude tips/allowances/incentives and bonuses.	First Job. We are asking for the amount of wages they received, each time they were paid			${RS004}>=18 and ${WG001}=1 and ${WG007}!=8 and ${RS001}!="997"						${QN1}=1
ROW068	select_one period_w	WG008a	In addition to wage work, [how often] would ${RS001} receive tips/allowance/incentives?	First Job.			${RS004}>=18 and ${WG001}=1 and ${RS001}!="997"						${QN1}=1
ROW069	integer	WG008b	You answered "Other" to the previous question. Could you tell me {how many times} IN TOTAL you have received tips/allowance/incentives for this job in the [last 12 months]?	First Job.			${RS004}>=18 and ${WG001}=1 and ${WG008a}=997 and ${RS001}!="997"						${QN1}=1
ROW070	decimal	WG008	How much did ${RS001} receive in tips/allowance/incentives <span style="color:red">EACH TIME</span> in {Rupees}?	First Job. We are asking for the amount each time they receive a tip/allowance			${RS004}>=18 and ${WG001}=1 and ${WG008a}!=8 and ${RS001}!="997"						${QN1}=1
ROW071	select_one period_w	WG009	In addition to wage work, {how often} would ${RS001} receive a bonus?	First Job.			${RS004}>=18 and ${WG001}=1 and ${RS001}!="997"						${QN1}=1
ROW072	integer	WG009b	You answered "Other" to the previous question. Could you tell me {how many times} IN TOTAL you have received a bonus for this job in the [last 12 months]?	First Job.			${RS004}>=18 and ${WG001}=1 and ${WG009}=997 and ${RS001}!="997"						${QN1}=1
ROW073	decimal	WG009a	How much did ${RS001} receive in bonuses <span style="color:red">EACH TIME</span> in {Rupees}?	First Job. We are asking for the amount each time they receive a bonus			${RS004}>=18 and ${WG001}=1 and ${WG009}!=8 and ${RS001}!="997"						${QN1}=1
ROW074	select_one local_k	MP2	Where was ${RS001}'s first job located in?	First Job. We are asking where the employer is located at.			${RS004}>=18 and ${WG001}=1 and ${RS001}!="997"						${QN1}=1
ROW075	select_one ynd	WG010	Did ${RS001} work a second job in the [last 12 months]?	First Job. Record the second highest earning job in the past 12 months			${RS004}>=18 and ${WG001}=1 and ${RS001}!="997"						${QN1}=1
ROW076	select_one econ_act	WG011	What kind of business employed ${RS001} over the [last 12 months] for their second job?	For the second job.			${RS004}>=18 and ${WG010}=1 and ${RS001}!="997"						${QN1}=1
ROW077	integer	WG012	In the [last 12 months], how many {months} did ${RS001} work at their second job?	Second Job. Only ask for number of months, we will ask weeks and days worked on next question. For the second job.	.>0 and .<=12		${RS004}>=18 and ${WG010}=1 and ${RS001}!="997"						${QN1}=1
ROW078	integer	WG013	How many {weeks} in a [typical month] did ${RS001} work at their second job?	Second Job. Ask for the typical/average month. If they were hired for the whole month, write down 4 weeks. For the second job.	.>0 and .<=4	The range for weeks worked is from 0 to 4	${RS004}>=18 and ${WG010}=1 and ${RS001}!="997"						${QN1}=1
ROW079	integer	WG014	How many {days} in a [typical week] did ${RS001} work at their second job?	Second Job. Ask for the typical/average week. For the second job.	.>0 and .<=7		${RS004}>=18 and ${WG010}=1 and ${RS001}!="997"						${QN1}=1
ROW080	select_one period_w	WG016	{How often} was ${RS001} paid at their second job? Exclude tips/allowances/incentives and bonuses.	Second Job. If they do not get paid on a regular basis, ask for the one that is closest. For the second job.			${RS004}>=18 and ${WG010}=1 and ${RS001}!="997"						${QN1}=1
ROW081	integer	WG016a	You answered "Other" to the previous question. Could you tell me {how many times} IN TOTAL you have been paid for this second job in the [last 12 months]?	Second Job.			${RS004}>=18 and ${WG010}=1 and ${WG016}=997 and ${RS001}!="997"						${QN1}=1
ROW082	decimal	WG015	How much did ${RS001}'s receive <span style="color:red">EACH TIME</span> they received payment in {Rupees} for their second job?	Second Job.			${RS004}>=18 and ${WG010}=1 and ${WG016}!=7 and ${RS001}!="997"						${QN1}=1
ROW083	select_one period_w	WG017	In addition to wage work, {how often} would ${RS001} receive tips/allowance/incentives for their second job?	Second Job.			${RS004}>=18 and ${WG010}=1 and ${RS001}!="997"						${QN1}=1
ROW084	integer	WG017b	You answered "Other" to the previous question. Could you tell me {how many times} IN TOTAL you have received tips/allowance/incentives for this second job in the [last 12 months]?	Second Job.			${RS004}>=18 and ${WG010}=1 and ${WG017}=997 and ${RS001}!="997"						${QN1}=1
ROW085	decimal	WG017a	How much did ${RS001} receive in tips/allowance/incentives <span style="color:red">EACH TIME</span> for their second job in {Rupees}?	Second Job.			${RS004}>=18 and ${WG010}=1 and ${WG017}!=7 and ${RS001}!="997"						${QN1}=1
ROW086	select_one period_w	WG018	In addition to wage work, [how often] would ${RS001} receive a bonus for their second job?	Second Job.			${RS004}>=18 and ${WG010}=1 and ${RS001}!="997"						${QN1}=1
ROW087	integer	WG018b	You answered "Other" to the previous question. Could you tell me {how many times} IN TOTAL you receive a bonus for this second job in the [last 12 months]?	Second Job.			${RS004}>=18 and ${WG010}=1 and ${WG018}=997 and ${RS001}!="997"						${QN1}=1
ROW088	decimal	WG018a	How much did ${RS001} receive in bonuses <span style="color:red">EACH TIME</span> for their second job in {Rupees}?	Second Job.			${RS004}>=18 and ${WG010}=1 and ${WG018}!=7 and ${RS001}!="997"						${QN1}=1
ROW089	select_one local_k	MP3	Where was ${RS001}'s second job located at?	Second Job. We are asking where the employer is located.			${RS004}>=18 and ${WG010}=1 and ${RS001}!="997"						${QN1}=1
ROW090	end_repeat
ROW091	end group
ROW092
ROW093	begin group	G2	Household Expenditures	Note: In this section we are ONLY asking about cash expenditures. Please do not include any in-kind value for any of the items in this section.
ROW094	begin group	G2A	Last 2 Weeks
ROW095	note	EXPN	[EXPENDITURES Last 2 weeks]Now I want to ask you about the money your household spends INSIDE *Bharatpur Municipality* in the last 2 weeks. Remember, we are asking WHERE we are buying, NOT what did you buy. We are interested in where money goes for the LEWIE model. All questions after this point are for the entire HOUSEHOLD.
ROW096	integer	EXP000	In the [last 2 weeks] how much did your household spend in {Rupees} on purchases in Grocery/corner shops/Khirana INSIDE *Bharatpur Municipality*? Note: Retail	We are asking for household expenditures in grocery/corner shops. We are not asking about what they purchased, but rather how much money the spent at a type of store/business. This is expenditure for the household as a whole.									${QN1}=1
ROW097	integer	EXP001	In the [last 2 weeks] how much did your household spend in {Rupees} on Fruits or vegetables from vendors / traders INSIDE *Bharatpur Municipality*? Note: Retail	Vendors and Traders refer to specialized sellers. E.g., A fruit vendor specializes in selling fruit, either at a market or the roadside. We are not asking about what they purchased, but rather how much money the spent at a type of store/business. This is expenditure for the household as a whole.									${QN1}=1
ROW098	integer	EXP002	In the [last 2 weeks] how much did your household spend in {Rupees} on Fruits or vegetables from friends/neighbours/other households who reside INSIDE *Bharatpur Municipality*?	We are not asking about what they purchased, but rather how much money the spent at a type of store/business. This is expenditure for the household as a whole.									${QN1}=1
ROW099	integer	EXP003	In the [last 2 weeks] how much did your household spend in {Rupees} on Meat from butcher shops/Masupasal INSIDE *Bharatpur Municipality*?	We are not asking about what they purchased, but rather how much money the spent at a type of store/business. This is expenditure for the household as a whole.									${QN1}=1
ROW100	integer	EXP004	In the [last 2 weeks] how much did your household spend in {Rupees} on Meat from friends/neighbours/other households who reside INSIDE *Bharatpur Municipality*?	We are not asking about what they purchased, but rather how much money the spent at a type of store/business. This is expenditure for the household as a whole.									${QN1}=1
ROW101	integer	EXP005	In the [last 2 weeks] how much did your household spend in {Rupees} on Milk or milk products from vendors/diary stalls/Dudhwala INSIDE *Bharatpur Municipality*?	Vendors and Traders refer to specialized sellers. E.g., A milk vendor specializes in selling milk, usually by moving with their cows and selling fresh milk. We are not asking about what they purchased, but rather how much money the spent at a type of store/business. This is expenditure for the household as a whole.									${QN1}=1
ROW102	integer	EXP006	In the [last 2 weeks] how much did your household spend in {Rupees} on Milk or milk products from friends/neighbours/other households who reside INSIDE *Bharatpur Municipality*?	We are not asking about what they purchased, but rather how much money the spent at a type of store/business. This is expenditure for the household as a whole.									${QN1}=1
ROW103	integer	EXP007	In the [last 2 weeks] how much did your household spend in {Rupees} on Aquatic products (Fish, prawns, shellfish etc.) from vendors / traders INSIDE *Bharatpur Municipality*?	Vendors and Traders refer to specialized sellers. E.g., A fish vendor specializes in selling fish, either at a market or the roadside. We are not asking about what they purchased, but rather how much money the spent at a type of store/business. This is expenditure for the household as a whole.									${QN1}=1
ROW104	integer	EXP008	In the [last 2 weeks] how much did your household spend in {Rupees} on Aquatic products (Fish, prawns, shellfish etc.) from fishermen households INSIDE *Bharatpur Municipality*?	We are not asking about what they purchased, but rather how much money the spent at a type of store/business. This is expenditure for the household as a whole.									${QN1}=1
ROW105	integer	EXP009	In the [last 2 weeks] how much did your household spend in {Rupees} on Bread (e.g. cake, buns, donuts) from a baker INSIDE *Bharatpur Municipality*?	Bakers include smaller bread sellers such as individuals who move around selling in buckets. We are not asking about what they purchased, but rather how much money the spent at a type of store/business. This is expenditure for the household as a whole.									${QN1}=1
ROW106	integer	EXP010	In the [last 2 weeks] how much did your household spend in {Rupees} on Bread (e.g. cake, buns, donuts) from friends/neighbours/other households who reside INSIDE *Bharatpur Municipality*?	We are not asking about what they purchased, but rather how much money the spent at a type of store/business. This is expenditure for the household as a whole.									${QN1}=1
ROW107	integer	EXP011	In the [last 2 weeks] how much did your household spend in {Rupees} on Sitdown restaurants INSIDE *Bharatpur Municipality*?	These are restaurants with a building, seats and chairs. Roadside vendors is in the next question. We are not asking about what they purchased, but rather how much money the spent at a type of store/business. This is expenditure for the household as a whole.									${QN1}=1
ROW108	integer	EXP012	In the [last 2 weeks] how much did your household spend in {Rupees} on Roadside take-away food/Fast food from vendors/businesses INSIDE *Bharatpur Municipality*?	These are street hawkers and take away food sellers. They usually do not have seats/tables. We are not asking about what they purchased, but rather how much money the spent at a type of store/business. This is expenditure for the household as a whole.									${QN1}=1
ROW109	integer	EXP013	In the [last 2 weeks] how much did your household spend in {Rupees} on Local beverages (local brew, soda, others) from vendors / traders INSIDE *Bharatpur Municipality*?	Vendors and Traders refer to specialized sellers. E.g., A fruit vendor specializes in selling fruit, either at a market or the roadside. We are not asking about what they purchased, but rather how much money the spent at a type of store/business. This is expenditure for the household as a whole.									${QN1}=1
ROW110	integer	EXP014	In the [last 2 weeks] how much did your household spend in {Rupees} on Bars INSIDE *Bharatpur Municipality*?	We are not asking about what they purchased, but rather how much money the spent at a type of store/business. This is expenditure for the household as a whole.									${QN1}=1
ROW111	integer	EXP015	In the [last 2 weeks] how much did your household spend in {Rupees} on local Wine/Bhatti/Home Bars INSIDE *Bharatpur Municipality* (excluding bars)?	Wine / Spirits stores refer to stores that sell ONLY alchohol. We are not asking about what they purchased, but rather how much money the spent at a type of store/business. This is expenditure for the household as a whole.									${QN1}=1
ROW112	integer	EXP016	In the [last 2 weeks] how much did your household spend in {Rupees} in Mills/Chigayo (e.g., maize, sorghum, millet) INSIDE *Bharatpur Municipality*? NOTE: This is referring to a Mill Business either they sell already milled cereals, or provide milling services.	Please include purchases of mill products (e.g., peanut powder) and/or services at the mill (e.g., bringing your maize to the mill for it to be ground). We are not asking about what they purchased, but rather how much money the spent at a type of store/business. This is expenditure for the household as a whole.									${QN1}=1
ROW113	integer	EXP017	In the [last 2 weeks] how much did your household spend in {Rupees} on mobile money kiosks/stands (Including online purchases) INSIDE *Bharatpur Municipality*?	We are asking for purchases from airtime vendors (in the colored booths). We are not asking about what they purchased, but rather how much money the spent at a type of store/business. This is expenditure for the household as a whole.									${QN1}=1
ROW114	integer	EXP018	In the [last 2 weeks] how much did your household spend in {Rupees} on Clothing / shoe stores INSIDE *Bharatpur Municipality*?	We are not asking about what they purchased, but rather how much money the spent at a type of store/business. This is expenditure for the household as a whole.									${QN1}=1
ROW115	integer	EXP019	In the [last 2 weeks] how much did your household spend in {Rupees} on Traditional medicine INSIDE *Bharatpur Municipality*?	We are not asking about what they purchased, but rather how much money the spent at a type of store/business. This is expenditure for the household as a whole.									${QN1}=1
ROW116	integer	EXP022	In the [last 2 weeks] how much did your household spend in {Rupees} at Hairdressers / Barbers / Beauty Parlors INSIDE *Bharatpur Municipality*?	We are not asking about what they purchased, but rather how much money the spent at a type of store/business. This is expenditure for the household as a whole.									${QN1}=1
ROW117	integer	EXP023	In the [last 2 weeks] how much did your household spend in {Rupees} on Crafts / Hastakala (baskets, mats, kiondos, brooms, etc.) INSIDE *Bharatpur Municipality*?	We are not asking about what they purchased, but rather how much money the spent at a type of store/business. This is expenditure for the household as a whole.									${QN1}=1
ROW118	integer	EXP024	In the [last 2 weeks] how much did your household spend in {Rupees} at Laundry Services INSIDE *Bharatpur Municipality*?	We are not asking about what they purchased, but rather how much money the spent at a type of store/business. This is expenditure for the household as a whole.									${QN1}=1
ROW119	integer	EXP025	In the [last 2 weeks] how much did your household spend in {Rupees} for Local Transportation (local taxis, motor taxis, Tuk Tuks, Tempo) INSIDE *Bharatpur Municipality*?	We are not asking about what they purchased, but rather how much money the spent at a type of store/business. This is expenditure for the household as a whole.									${QN1}=1
ROW120	integer	EXP026	In the [last 2 weeks] how much did your household spend in {Rupees} at Local video halls (aka Bibanda) INSIDE *Bharatpur Municipality*?	We are not asking about what they purchased, but rather how much money the spent at a type of store/business. This is expenditure for the household as a whole.									${QN1}=1
ROW121
ROW122	end group
ROW123	begin group	G2B	Last Month
ROW124	note	EXPN2	[EXPENDITURES Last month] Now we will ask your household regarding some of your HOUSEHOLD's spending in *Bharatpur Municipality* over THE LAST MONTH.	Enumerator: We are now switching recall time frames from 2 weeks to the last month. This is expenditure for the household as a whole.
ROW125	integer	EXP027	In the [last month] how much did your household spend in {Rupees} on Charcoal and Firewood INSIDE *Bharatpur Municipality*?	We are not asking about what they purchased, but rather how much money the spent at a type of store/business. This is expenditure for the household as a whole.									${QN1}=1
ROW126	integer	EXP029	In the [last month] how much did your household spend in {Rupees} on Electricity INSIDE *Bharatpur Municipality*?	By "INSIDE" we are referring to the location of the house that uses this electricity. We are not asking about what they purchased, but rather how much money the spent at a type of store/business. This is expenditure for the household as a whole.									${QN1}=1
ROW127	integer	EXP030	In the [last month] how much did your household spend in {Rupees} on Water (non-bottled) INSIDE *Bharatpur Municipality*? NOTE: we are asking for the water bill.	By "INSIDE" we are referring to the location of the house that uses this water. We are not asking about what they purchased, but rather how much money the spent at a type of store/business. This is expenditure for the household as a whole.									${QN1}=1
ROW128	integer	EXP030a	In the [last month] how much did your household spend in {Rupees} on Telephone bills (only landlines)?	This is the utility bill for the household as a whole.									${QN1}=1
ROW129	integer	EXP030b	In the [last month] how much did your household spend in {Rupees} on Internet Bills?	This is the utility bill for the household as a whole.									${QN1}=1
ROW130	integer	EXP030c	In the [last month] how much did your household spend in {Rupees} on Cable/Dish TV Bills?	This is the utility bill for the household as a whole.									${QN1}=1
ROW131	integer	EXP030d	In the [last month] how much did your household spend in {Rupees} on Waste Management Fees?	This is the utility bill for the household as a whole.									${QN1}=1
ROW132	integer	EXP031	In the [last month] how much did your household spend in {Rupees} on Parrafin and Cooking Gas INSIDE *Bharatpur Municipality*?	We are not asking about what they purchased, but rather how much money the spent at a type of store/business. This is expenditure for the household as a whole.									${QN1}=1
ROW133	integer	EXP032	In the [last month] how much did your household spend in {Rupees} for Rent (for housing, excluding rent of buildings for business)?	We are not asking about what they purchased, but rather how much money the spent at a type of store/business. This is expenditure for the household as a whole.									${QN1}=1
ROW134	select_one local_k	EXP033	Where is the person your household pays rent to living in?	local economy question.			${EXP032}>0						${QN1}=1
ROW135	integer	EXP020	In the [last month] how much did your household spend in {Rupees} at repair shops (Electronics / household appliance / phone) INSIDE *Bharatpur Municipality*?	We are asking for repair costs, do NOT include the cost of buying new or used electronics. We are not asking about what they purchased, but rather how much money the spent at a type of store/business. This is expenditure for the household as a whole.									${QN1}=1
ROW136	integer	EXP021	In the [last month] how much did your household spend in {Rupees} at a Seamstress / tailor/ clothes and shoe repair INSIDE *Bharatpur Municipality*?	We are not asking about what they purchased, but rather how much money the spent at a type of store/business. This is expenditure for the household as a whole.									${QN1}=1
ROW137	integer	EXP021a	In the [last months] how much did your household spend in {Rupees} in Durable Good Shops (non expendibles such as plates, forks, buckets etc) INSIDE *Bharatpur Municipality*?	We are not asking about what they purchased, but rather how much money the spent at a type of store/business. This is expenditure for the household as a whole.									${QN1}=1
ROW138	integer	EXP035	In the [last month] how much did your household spend in {Rupees} for Other services (Domestic help, Agricultural Technical Consultations, Vetenarians) INSIDE *Bharatpur Municipality*?	We are not asking about what they purchased, but rather how much money the spent at a type of store/business. This is expenditure for the household as a whole.									${QN1}=1
ROW139	integer	EXP036	In the [last month] how much did your household donate in {Rupees} at Temples/Monastaries/Churches/Guma/Mosques INSIDE *Bharatpur Municipality*?	Here we are referring to the amount of money you usually put in the hat/bowl passed around at churches during Sunday mass. This is expenditure for the household as a whole.									${QN1}=1
ROW140	integer	EXP052	In the [last month] how much did your household spend in {Rupees} for Gasoline (Fuel / Petrol / Diesel) INSIDE *Bharatpur Municipality*?	We are referring to purchases at local gas stations. This is expenditure for the household as a whole.									${QN1}=1
ROW141	integer	EXP052b	In the [last month] how much did your household spend in {Rupees} for Gasoline (Fuel / Petrol / Diesel) OUTSIDE *Bharatpur Municipality*? NOTE: OUTSIDE	We are referring to purchases at outside gas stations. NOTE: This question asks for gas purchased from OUTSIDE the district. This is expenditure for the household as a whole.									${QN1}=1
ROW142	end group
ROW143	begin group	G2C	Last Year
ROW144	note	EXPN3	[EXPENDITURES Last year] Now we will ask your household regarding some of your household's spending INSIDE/OUTSIDE *Bharatpur Municipality* over THE LAST YEAR. We will start first with expenses your household spent INSIDE *Bharatpur Municipality* in the last year.	Enumerator: We are now switching recall time frames from one month to one year. This is expenditure for the household as a whole.
ROW145	integer	EXP037a	In the [past year] how much did your household spend in {Rupees} on Insurance (Health/Vehicle/Life)?										${QN1}=1
ROW146	integer	EXP037b	In the [past year] how much did your household spend in {Rupees} in on Taxes (Income Tax, Land Tax, Vehicle Tax)?										${QN1}=1
ROW147	integer	EXP037	In the [past year] how much did your household spend in {Rupees} in Hotels INSIDE *Bharatpur Municipality* (lodging, food, swimming)?	We are not asking about what they purchased, but rather how much money the spent at a type of store/business. This is expenditure for the household as a whole.									${QN1}=1
ROW148	integer	EXP038	In the [past year] how much did your household spend in {Rupees} in Guest house / Lodges / Home Stays INSIDE *Bharatpur Municipality* (lodging, food, swimming)?	We are not asking about what they purchased, but rather how much money the spent at a type of store/business. This is expenditure for the household as a whole.									${QN1}=1
ROW149	integer	EXP039	In the [past year] how much did your household spend in {Rupees} with businesses that sell Construction materials (e.g., Straw Thatch for roofs, bricks, concrete, pipes) INSIDE *Bharatpur Municipality*?	We are not asking about what they purchased, but rather how much money the spent at a type of store/business. This is expenditure for the household as a whole.									${QN1}=1
ROW150	integer	EXP041	In the [past year] how much did your household spend in {Rupees} for Construction services (home improvement, maintenance, labor, etc.) INSIDE *Bharatpur Municipality*?	We are not asking about what they purchased, but rather how much money the spent at a type of store/business. This is expenditure for the household as a whole.									${QN1}=1
ROW151	integer	EXP042	In addition to the health expenditures reported earlier, in the [past year] how much in {Rupees} did your household spend on any other health-related expenditures that were made INSIDE *Bharatpur Municipality*? (Usually, this involves purchasing long-term medication from local clinics, e.g., insulin, antiretrovirals)	We are not asking about what they purchased, but rather how much money the spent at a type of store/business. This is expenditure for the household as a whole.									${QN1}=1
ROW152	integer	EXP043	In addition to the education expenditures reported earlier, in the [past year] how much did your household have any other education-related expenditures that were made INSIDE *Bharatpur Municipality*? (e.g., tutors, additional classes outside of school, textbooks not required by schools)	We are not asking about what they purchased, but rather how much money the spent at a type of store/business. This is expenditure for the household as a whole.									${QN1}=1
ROW153	integer	EXP044	In the [past year] how much did your household spend in {Rupees} for Festivals, weddings, celebrations, and funeral services INSIDE *Bharatpur Municipality*? (try asking each activity separately and add them together)	We are not asking about what they purchased, but rather how much money the spent at a type of store/business. This is expenditure for the household as a whole.									${QN1}=1
ROW154	integer	EXP046	In the [past year] how much did your household spend in {Rupees} on Mechanic / tire repair/ any large machine repair (e.g. cars/motorcycles/bicycles) INSIDE *Bharatpur Municipality*?	We are not asking about what they purchased, but rather how much money the spent at a type of store/business. This is expenditure for the household as a whole.									${QN1}=1
ROW155	integer	EXP047	In the [past year] how much did your household spend in {Rupees} for Other major expenses INSIDE *Bharatpur Municipality*? (For example, asset purchases. E.g., House, land, TV, Bike, a second hand car from a local seller)	Ask them if they had any other major expenses they can think of. This is expenditure for the household as a whole.									${QN1}=1
ROW156	note	EXPN4	Now we will ask for expenses your household spent OUTSIDE *Bharatpur Municipality* in the [last 12 months].
ROW157	integer	EXP048	In the [past year] how much did your household spend in {Rupees} on Construction materials (e.g., Grass thatch for roof, wood, bricks, concrete, pipes) OUTSIDE *Bharatpur Municipality*?	We are not asking about what they purchased, but rather how much money the spent at a type of store/business. This is expenditure for the household as a whole.									${QN1}=1
ROW158	integer	EXP049	In the [past year] how much did your household spend in {Rupees} on Mechanic / tire repair/ any machine repair (Cars / motorcycles / bicycles) OUTSIDE *Bharatpur Municipality*?	We are not asking about what they purchased, but rather how much money the spent at a type of store/business. This is expenditure for the household as a whole.									${QN1}=1
ROW159	integer	EXP050	In addition to the health expenditures reported earlier, in the [past year] how much did your household have any other health-related expenditures that were made OUTSIDE *Bharatpur Municipality*? (Usually, this involves purchasing long-term medication from clinics outside the district, e.g., insulin, inhalers for asthma)	We are not asking about what they purchased, but rather how much money the spent at a type of store/business. This is expenditure for the household as a whole.									${QN1}=1
ROW160	integer	EXP053	In the [past year] how much did your household spend in {Rupees} on Gas Cylindar refills OUTSIDE *Bharatpur Municipality*?	We are not asking about what they purchased, but rather how much money the spent at a type of store/business. This is expenditure for the household as a whole.									${QN1}=1
ROW161	integer	EXP054	In the [past year] how much did your household spend in {Rupees} on School fees, housing/accomodations, and pocket money for students/pupils OUTSIDE *Bharatpur Municipality*?	We are asking school fees again, as students that live at school would not be captured in the demographics roster. This is expenditure for the household as a whole.									${QN1}=1
ROW162	integer	EXP055	In the [past year] how much did your household spend in {Rupees} on Holiday / leisure trips and vacations OUTSIDE *Bharatpur Municipality*?	This is expenditure for the household as a whole.									${QN1}=1
ROW163	integer	EXP056	In the [past year] how much did your household spend in {Rupees} for Festivals, weddings, and celebrations, and funeral services OUTSIDE *Bharatpur Municipality*?	Enumerator: Please ask the household to EXCLUDE contributions from other households toward these expenditures. This is expenditure for the household as a whole.									${QN1}=1
ROW164	integer	EXP058	In the [past year] how much did your household spend in {Rupees} on Any other Major Expenses OUTSIDE *Bharatpur Municipality*?	Ask them if they had any other major expenses they can think of. For example, the purchase of a solar panel, radio etc. This is expenditure for the household as a whole.									${QN1}=1
ROW165	end group
ROW166	end group
ROW167
ROW168	begin group	G3	Assets
ROW169	note	ASN1	[Assets] Now we will talk about all the items that you may have at your home.
ROW170	select_multiple ASSET	AS000	Which of the following assets does the household own?	Read all the options and choose the correct one									${QN1}=1
ROW171	end group
ROW172
ROW173	begin group	G4	Dwelling
ROW174	note	HSN1	[Dwelling] Now we will talk about the characteristics of the house in which you live.
ROW175	select_one ownership	HS001	What is your ownership status for this house?										${QN1}=1
ROW176	integer	HS002	{How many} separate sleeping rooms do members of your household occupy?	Do not count bathrooms, toilets, storerooms, or garage. Only count separate sleeping rooms that are separated by a hard wall (NOT a curtain).									${QN1}=1
ROW177	select_one source_water	HS003	What is the main source of drinking water?	If more than 1, ask for the MAIN DRINKING source.									${QN1}=1
ROW178	select_one toilet	HS004	What type of toilet is mainly used in your household?	If more than 1, ask for the one used MOST OFTEN.									${QN1}=1
ROW179	select_one stove	HS005	What is the main cooking fuel used in your household?	If more than 1, ask for the one used MOST OFTEN.									${QN1}=1
ROW180	select_one material1	HS006	The roof of the main dwelling is predominantly made of what material?	Enumerator: You can fill in this question by looking at the characteristics of the roof. If there are multiple materials, choose the one that is visible on the outisde of the roof.									${QN1}=1
ROW181	end group
ROW182
ROW183	begin group	G5	Land
ROW184	note	LNN1	[Land] Now I want to ask you some questions related to plots of land that your household might either own or use.
ROW185	select_one yn	LN001	Did your household own or cultivate any plots of land in the last growing season? This includes kitchen / garden plots, fallow, owned, shared-out, shared-in, rented-in, rented-out, sharecropped-in, sharecropped-out, and communal lands in the last growing season?										${QN1}=1
ROW186	integer	LN002	[How many] separate plots of land did you own or cultivate in the last growing season?	A plot is defined as a continuous piece of land.	.>=0 and .<=5	Plots are defined as one continuous piece of land.	${LN001}=1						${QN1}=1
ROW187	begin_repeat	LNR1	Detailed questions about owned or cultivated plots				${LN001}=1			${LN002}
ROW188	text	LNNAME	What do you call this piece of land?	Each piece must have unique name. If the farmer does not have a name for the plot, please ask the farmer what crop is grown on this plot and make note of this information future later use. If farmer grows the same crop for all the plot, you can number the plot, so the first plot is "Plot1" and the second plot is "Plot2" and so on.			${LN001}=1						${QN1}=1
ROW189	decimal	LN003	What is the [area] of ${LNNAME}?	Notes to enumerator: You will enter units on the next question. If you accidently opened this roster for ${LNNAME}, put "997" here to stop this roster.			${LN001}=1 and ${LNNAME}!="997"						${QN1}=1
ROW190	select_one plotunit	LN003a	Enumerator: what is the unit of measurement for the amount provided in the previous question?				${LN001}=1 and ${LNNAME}!="997"						${QN1}=1
ROW191	select_one tenure	LN003b	What is your tenure type on ${LNNAME}?	If there is more than one type, please select the primary one.			${LN001}=1 and ${LNNAME}!="997"						${QN1}=1
ROW192	integer	LN003c	In [which year] did you obtain ownership/rent-in/sharecrop-in ${LNNAME}?	We are asking when did the household first obtain ACCESS to the land, regardless of their tenure status. You can also ask in which year the household first started using ${LNNAME} to cultivate crops. If access was obtained before 1900, enter 1900.	(.>1899 and .<2020) or .=997		${LN001}=1 and ${LNNAME}!="997"						${QN1}=1
ROW193	select_one proportion	LN003d	You mentioned that ${LNNAME} was sharecropped or Guthi, what proportion of the harvest does your household get to KEEP?				${LN001}=1 and ${LNNAME}!="997" and (${LN003b}=5 or ${LN003b}=6)						${QN1}=1
ROW194	decimal	LN004a	What is the ANNUAL rent on ${LNNAME} in {Rupees}?	Use calculator to divide by 12 if the household only knows ANNUAL rent.			${LN001}=1 and (${LN003b}=2 or ${LN003b}=3) and ${LNNAME}!="997"						${QN1}=1
ROW195	select_one local_k	LN004aa	Where does the person you pay rent to live in?	*Bharatpur Municipality*			${LN001}=1 and (${LN003b}=2 or ${LN003b}=3) and ${LN004a}>0 and ${LNNAME}!="997"						${QN1}=1
ROW196
ROW197	end_repeat
ROW198	calculate	p1						indexed-repeat(${LNNAME},${LNR1},1)
ROW199	calculate	p2					${LN002}>1	indexed-repeat(${LNNAME},${LNR1},2)
ROW200	calculate	p3					${LN002}>2	indexed-repeat(${LNNAME},${LNR1},3)
ROW201	calculate	p4					${LN002}>3	indexed-repeat(${LNNAME},${LNR1},4)
ROW202	calculate	p5					${LN002}>4	indexed-repeat(${LNNAME},${LNR1},5)
ROW203	calculate	p6					${LN002}>5	indexed-repeat(${LNNAME},${LNR1},6)
ROW204	calculate	p7					${LN002}>6	indexed-repeat(${LNNAME},${LNR1},7)
ROW205	calculate	p8					${LN002}>7	indexed-repeat(${LNNAME},${LNR1},8)
ROW206	calculate	p9					${LN002}>8	indexed-repeat(${LNNAME},${LNR1},9)
ROW207	calculate	p10					${LN002}>9	indexed-repeat(${LNNAME},${LNR1},10)
ROW208	end group
ROW209
ROW210	begin group	G6	Crops
ROW211	note	CRN1	[Crops] Now let's talk about crops you produce. You can turn this section off with the filter question at the beginning of the survey. You can also turn off the crop section by selecting "ABORT" in the unit question.
ROW212	select_multiple CROP	CR002	During the [last 12 months], which of the following crops did you plant? (record a maximum of 3 crops, if a household has more than 3 crops in the last growing season, record the top 3 by value in the last growing season)	If the household grew more than 3 types of crops in the last 12 months, only record the 3 crops that are the most important to the livelihood of the household.	count-selected(.)<=3		${FILTER1}=1						${QN1}=1
ROW213	begin_repeat	CRR1	Detailed questions about planted crops				${FILTER1}=1			count-selected(${CR002})
ROW214	calculate	CRC1					${FILTER1}=1	jr:choice-name(selected-at(${CR002}, position(..)-1), '${CR002}')
ROW215	text	CR002_2	Crop ID ${CRC1}	Swipe to next question.			${FILTER1}=1	selected-at(${CR002},position(..)-1)						1
ROW216	select_one yn_plot	CROPN	[FOR ENUMERATOR] Is this crop countable in grams/Kilograms/Tons/Liters? Ask the respondent if they are able to answer in standardized units.	IMPORTANT: Make sure you have recorded the NUMBER OF PLOTS in the previous section (Land) before recording the crop section. Otherwise we will not be able to ask which plots grow this crop.			${FILTER1}=1						${QN1}=1
ROW217	text	CR002oth	You mentioned that the crop type was "other". What type of crop was this?				${FILTER1}=1 and ${CR002_2}=32 and ${CROPN}!=997						${QN1}=1
ROW218	select_multiple crop_season	CR_season	Which seasons did you grow ${CRC1}?				${FILTER1}=1 and ${CROPN}!=997
ROW219	select_multiple plotlist1	CR003_1	Which plot did you use to grow this crop?	Enumerator: If you named the plots earlier, please refer to the information you collected.			${FILTER1}=1 and ${LN002}=1 and ${CROPN}!=997 and ${CR002}!=997						${QN1}=1
ROW220	select_multiple plotlist2	CR003_2	Which plot did you use to grow this crop?	Enumerator: If you named the plots earlier, please refer to the information you collected.			${FILTER1}=1 and ${LN002}=2 and ${CROPN}!=997 and ${CR002}!=997						${QN1}=1
ROW221	select_multiple plotlist3	CR003_3	Which plot did you use to grow this crop?	Enumerator: If you named the plots earlier, please refer to the information you collected.			${FILTER1}=1 and ${LN002}=3 and ${CROPN}!=997 and ${CR002}!=997						${QN1}=1
ROW222	select_multiple plotlist4	CR003_4	Which plot did you use to grow this crop?	Enumerator: If you named the plots earlier, please refer to the information you collected.			${FILTER1}=1 and ${LN002}=4 and ${CROPN}!=997 and ${CR002}!=997						${QN1}=1
ROW223	select_multiple plotlist5	CR003_5	Which plot did you use to grow this crop?	Enumerator: If you named the plots earlier, please refer to the information you collected.			${FILTER1}=1 and ${LN002}=5 and ${CROPN}!=997 and ${CR002}!=997						${QN1}=1
ROW224	select_multiple plotlist6	CR003_6	Which plot did you use to grow this crop?	Enumerator: If you named the plots earlier, please refer to the information you collected.			${FILTER1}=1 and ${LN002}=6 and ${CROPN}!=997 and ${CR002}!=997						${QN1}=1
ROW225	select_multiple plotlist7	CR003_7	Which plot did you use to grow this crop?	Enumerator: If you named the plots earlier, please refer to the information you collected.			${FILTER1}=1 and ${LN002}=7 and ${CROPN}!=997 and ${CR002}!=997						${QN1}=1
ROW226	select_multiple plotlist8	CR003_8	Which plot did you use to grow this crop?	Enumerator: If you named the plots earlier, please refer to the information you collected.			${FILTER1}=1 and ${LN002}=8 and ${CROPN}!=997 and ${CR002}!=997						${QN1}=1
ROW227	select_multiple plotlist9	CR003_9	Which plot did you use to grow this crop?	Enumerator: If you named the plots earlier, please refer to the information you collected.			${FILTER1}=1 and ${LN002}=9 and ${CROPN}!=997 and ${CR002}!=997						${QN1}=1
ROW228	select_multiple plotlist10	CR003_10	Which plot did you use to grow this crop?	Enumerator: If you named the plots earlier, please refer to the information you collected.			${FILTER1}=1 and ${LN002}=10 and ${CROPN}!=997 and ${CR002}!=997						${QN1}=1
ROW229	decimal	CR004	What was the total {area} cultivated of ${CRC1} during the [last 12 months]? Note: If the household grows ${CRC1} on 2 plots, add the area together. (units on next page)	NOTE: If the household grew ${CRC1} on more than one plot, add the area grown together to find the total area grown.	.>0	If the household grew crops, they need at least some area.	${FILTER1}=1 and ${CR002}!=997 and ${CROPN}!=997						${QN1}=1
ROW230	select_one plotunit	CR004b	Enumerator: what is the unit of measurement for the amount provided in the previous question?				${FILTER1}=1 and ${CR002}!=997 and ${CROPN}!=997						${QN1}=1
ROW231	decimal	CR005	How much ${CRC1} did you HARVEST during the [last 12 months]? (Units on next page, Kg/Tons)	Units in next question, KILOGRAMS OR TONS.	.>=0		${CR004}>0 and ${FILTER1}=1 and ${CROPN}=1 and ${CR002}!=997 and ${CROPN}!=997						${QN1}=1
ROW232	select_one weights	CR006	Choose measurement unit				${CR004}>0 and ${FILTER1}=1 and ${CROPN}=1 and ${CR005}>0 and ${CR002}!=997 and ${CROPN}!=997						${QN1}=1
ROW233	note	CSN01	Now I will ask you some questions regarding the use you give to the harvest. <span style="color:red">Remember that [last 12 months] refers to the period from November 2018 to November 2019.</span>				${CR004}>0 and ${FILTER1}=1 and ${CR002}!=997 and ${CROPN}!=997							1
ROW234	decimal	CR006a	How much ${CRC1} did your household SELL during the [last 12 months]? (Units on next page, Kg/Tons)	Units in next question, KILOGRAMS OR TONS.	.>=0		${CR004}>0 and ${FILTER1}=1 and ${CROPN}=1 and ${CR002}!=997 and ${CROPN}!=997						${QN1}=1
ROW235	select_one weights	CR006b	Choose measurement unit				${CR004}>0 and ${FILTER1}=1 and ${CROPN}=1 and ${CR006a}>0 and ${CR002}!=997 and ${CROPN}!=997						${QN1}=1
ROW236	decimal	CR007	How much {Rupees} did your household receive from selling ${CRC1} harvested from [last 12 months]?	Rupees	.>=0	Error: Amount entered is larger than value of actual harvest.	${CR004}>0 and ${FILTER1}=1 and ${CR002}!=997 and ${CROPN}!=997						${QN1}=1
ROW237	decimal	CR008	Of the ${CR007} {Rupees} sold, how much was sold locally INSIDE *Bharatpur Municipality?	Rupees. We define the local economy as *Bharatpur Municipality	.<=${CR007}	Error: Amount entered is larger than value sold	${CR004}>0 and ${FILTER1}=1 and ${CR002}!=997 and ${CROPN}!=997 and ${CR007}>0						${QN1}=1
ROW238	select_one ynd	CR008_lodge	Was the amount (${CR008} Rupees) you sold locally primarily sold to a lodge or hotel?				${CR004}>0 and ${FILTER1}=1 and ${CR002}!=997 and ${CROPN}!=997 and ${CR007}>0 and ${CR008}>0						${QN1}=1
ROW239	decimal	CR009	How much {Rupees} worth of ${CRC1} was DESTROYED due to animal encroachment in the [last 12 months]? (e.g., elephants eating crops)	Rupees	.>=0		${CR004}>0 and ${FILTER1}=1 and ${CR002}!=997 and ${CROPN}!=997						${QN1}=1
ROW240	decimal	CR010	How much {Rupees} worth of ${CRC1} was CONSUMED by your household from [last 12 months] harvest? Here we asking respondents to estimate the value.	In addition to how much was sold…			${CR004}>0 and ${FILTER1}=1 and ${CR002}!=997 and ${CROPN}!=997						${QN1}=1
ROW241	decimal	CR011	How much {Rupees} worth of ${CRC1} was lost due to spoilage? Here we asking respondents to estimate the value.	In addition to how much was sold and consumed…			${CR004}>0 and ${FILTER1}=1 and ${CR002}!=997 and ${CROPN}!=997						${QN1}=1
ROW242	decimal	CR012	How much {Rupees} worth of ${CRC1} was used as animal feed from [last 12 months] harvest? Here we asking respondents to estimate the value.	In addition to how much was sold, consumed, and lost to spoilage…			${CR004}>0 and ${FILTER1}=1 and ${CR002}!=997 and ${CROPN}!=997						${QN1}=1
ROW243	decimal	CR013	How much {Rupees} worth of ${CRC1} was given away as gifts from [last 12 months] harvest? Here we asking respondents to estimate the value.	In addition to how much was sold, consumed, lost to spoilage, and used as animal feed…			${CR004}>0 and ${FILTER1}=1 and ${CR002}!=997 and ${CROPN}!=997						${QN1}=1
ROW244	decimal	CR014	of the ${CR013} {Rupees} worth of ${CRC1} given away as gifts, how many {Rupees} was given to someone who lives in *Bharatpur Municipality?	Rupees	.<=${CR013}	Check the previous question	${CR004}>0 and ${FILTER1}=1 and ${CR002}!=997 and ${CROPN}!=997 and ${CR013}>0						${QN1}=1
ROW245	decimal	CR015	How much {Rupees} worth of ${CRC1} do you still have stored from [last 12 months] harvest? Here we asking respondents to estimate the value.	Rupees			${CR004}>0 and ${FILTER1}=1 and ${CR002}!=997 and ${CROPN}!=997						${QN1}=1
ROW246	calculate	CR_valcheckcalc					${CR004}>0 and ${FILTER1}=1 and ${CR002}!=997 and ${CROPN}!=997	if(${CR010}=997,0,${CR010})+if(${CR011}=997,0,${CR011})+if(${CR012}=997,0,${CR012})+if(${CR013}=997,0,${CR013})+if(${CR007}=997,0,${CR007})+if(${CR015}=997,0,${CR015})
ROW247	decimal	CR_value_true	How much in {Rupees} of ${CRC1} was used for ANY OTHER PURPOSES from the harvest in the [last 12 months]? NOTE: We already asked about sales, consumption, spoilage, animal feed, gifts and storage. We are asking for ANY OTHER USE of ${CRC1} that HAS NOT already been reported.	We are asking for ANY other uses that the household may have for ${CRC1} not already recorded. For example, ask the household if they had any other use for ${CRC1}.	.>=0		${CR004}>0 and ${FILTER1}=1 and ${CR002}!=997 and ${CROPN}!=997						${QN1}=1
ROW248	decimal	CR_value_guess	You reported that the TOTAL VALUE OF HARVEST for ${CRC1} is ${CR_valcheckcalc} {Rupees} (calculated from previous questions). Does this seem correct? If you had a perfect harvest (no animal damage, no floods, droughts etc.,) how many {Rupees} of ${CRC1} would you have been able to harvest from the [last 12 months]? NOTE: Here we are asking a HYPOTHETICAL question.	Here we are asking the household to imagine if the drought did not happen, and no animals ate their crops, how much {Rupees} would they have been able to sell their harvested ${CRC1} at?	.>=${CR_valcheckcalc}	Check answer against real amount given.	${CR004}>0 and ${FILTER1}=1 and ${CR002}!=997 and ${CROPN}!=997					${CR_valcheckcalc}	${QN1}=1
ROW249
ROW250	note	IAN1	We will now ask a few questions on inputs you or your household used for ${CRC1} in the [last 12 months]	We want this section to be promted for the crops that were prompted in the previous section			${FILTER1}=1 and ${CR004}>0 and ${CR002}!=997 and ${CROPN}!=997							1
ROW251	decimal	IA001	In the [last 12 months], what was the estimated value of seeds/sprouts used to grow ${CRC1} in {Rupees}?	Rupees.Here we are asking for the amount in {Rupees}, if the item was from loans or gifts, ask the farmer to estimate the cost it would have taken to purchase the amount given.	.>=0		${FILTER1}=1 and ${CR004}>0 and ${CR002}!=997 and ${CROPN}!=997						${QN1}=1
ROW252	decimal	MP17	Of the ${IA001} {Rupees} of seeds purchased, how much (in {Rupees}) was purchased from some store/business/individual INSIDE *Bharatpur Municipality*?	Rupees	.<=${IA001}	Check the previous question	${FILTER1}=1 and ${CR004}>0 and ${IA001}>0 and ${CR002}!=997 and ${CROPN}!=997						${QN1}=1
ROW253	decimal	IA002	In the [last 12 months], what was the {total value in Rupees} of pesticides used to grow ${CRC1} in {Rupees}?	Rupees.Here we are asking for the amount in {Rupees}, if the item was from loans or gifts, ask the farmer to estimate the cost it would have taken to purchase the amount given.	.>=0		${FILTER1}=1 and ${CR004}>0 and ${CR002}!=997 and ${CROPN}!=997						${QN1}=1
ROW254	decimal	MP18	Of the ${IA002} {Rupees} of pesticides purchased, how much (in {Rupees}) was purchased from some store/business/individual INSIDE *Bharatpur Municipality*?	Rupees	.<=${IA002}	Check the previous question	${FILTER1}=1 and ${CR004}>0 and ${IA002}>0 and ${CR002}!=997 and ${CROPN}!=997						${QN1}=1
ROW255	decimal	IA003	In the [last 12 months], what was the {total value in Rupees} of fertilizer (chemical/manure) used to grow ${CRC1}?	Rupees.Here we are asking for the amount in {Rupees}, if the item was from loans or gifts, ask the farmer to estimate the cost it would have taken to purchase the amount given.	.>=0		${FILTER1}=1 and ${CR004}>0 and ${CR002}!=997 and ${CROPN}!=997						${QN1}=1
ROW256	decimal	MP19	Of the ${IA003} {Rupees} of fertilizer (chemical/manure) purchased, how much (in {Rupees}) was purchased from some store/business/individual INSIDE *Bharatpur Municipality*?	Rupees	.<=${IA003}		${FILTER1}=1 and ${CR004}>0 and ${IA003}>0 and ${CR002}!=997 and ${CROPN}!=997						${QN1}=1
ROW257	integer	IA04	In the [last 12 months], how many {days} did you use machinery (rented or owned) in growing ${CRC1}?	If machinery was used but it was for less than 1 day, put 1.	.>=0		${FILTER1}=1 and ${CR004}>0 and ${CR002}!=997 and ${CROPN}!=997						${QN1}=1
ROW258	decimal	IA05	In the [last 12 months], how much did you spend in {Rupees} on renting machinery in growing ${CRC1}?	Here we are asking for the amount in {Rupees}, if the machinery was owned by the household, enter 0.	.>=0		${FILTER1}=1 and ${CR004}>0 and ${CR002}!=997 and ${CROPN}!=997 and ${IA04}>0						${QN1}=1
ROW259	decimal	IA06	Of the ${IA05} {Rupees} spent on renting machinery in the [last 12 months], how much of that went to a local machine operator located INSIDE *Bharatpur Municipality*?		.<=${IA05}	Check the previous question	${FILTER1}=1 and ${CR004}>0 and ${CR002}!=997 and ${CROPN}!=997 and ${IA04}>0 and ${IA05}>0						${QN1}=1
ROW260	integer	IA07	In the [last 12 months], how many {days} did you use an Ox/Cow (rented or owned) in growing ${CRC1}?	If machinery was used but it was for less than 1 day, put 1.	.>=0		${FILTER1}=1 and ${CR004}>0 and ${CR002}!=997 and ${CROPN}!=997						${QN1}=1
ROW261	decimal	IA08	In the [last 12 months], how much did you spend in {Rupees} on renting Ox/Cow in growing ${CRC1}?	Here we are asking for the amount in {Rupees}, if the machinery was owned by the household, enter 0.	.>=0		${FILTER1}=1 and ${CR004}>0 and ${CR002}!=997 and ${CROPN}!=997 and ${IA07}>0						${QN1}=1
ROW262	decimal	IA09	Of the ${IA08} {Rupees} spent on renting Ox/Cow in the [last 12 months], how much of that went to a local livestock owner INSIDE *Bharatpur Municipality*?		.<=${IA08}	Check the previous question	${FILTER1}=1 and ${CR004}>0 and ${CR002}!=997 and ${CROPN}!=997 and ${IA07}>0 and ${IA08}>0						${QN1}=1
ROW263	end_repeat
ROW264	end group
ROW265
ROW266	begin group	G7	Large Livestock
ROW267	note	LVN1	[Large Livestock] Now, let me ask you about the animals and livestock that your household may have in the [last 12 months].	Note to enumerator: These questions only pertain to large livestock such as cattles, pigs, goats, etc. Remember that small livestock include rabbits, chickens, doves, ducks, quail, and turkey.			${FILTER2}=1
ROW268	select_one yn	LV001	During the [last 12 months], have you or any member of your household raised or owned TWO OR MORE livestock animals (e.g., cattle, pigs, goats, etc.)?	Note to enumerator: recall these questions only apply to large animals.			${FILTER2}=1						${QN1}=1
ROW269	select_multiple LIVESTOCK	LV002	During the [last 12 months], which of the following animals have you or any member of your household raised or owned?	Maximum is 3 different types of livestock/animals. If the household has more than 3, record the three most valuable (in TOTAL VALUE)	count-selected(.)<=3		${LV001}=1 and ${FILTER2}=1						${QN1}=1
ROW270	begin_repeat	LVR1	Detailed questions about household owned animals				${LV001}=1 and ${FILTER2}=1			count-selected(${LV002})
ROW271	calculate	LVC1					${LV001}=1 and ${FILTER2}=1	jr:choice-name(selected-at(${LV002}, position(..)-1), '${LV002}')
ROW272	text	LV002_2	Animal ID ${LVC1}	Swipe to next question			${LV001}=1 and ${FILTER2}=1	selected-at(${LV002},position(..)-1)						1	1
ROW273	integer	LV003	[How many] ${LVC1} are owned by your household [currently] either at your farm or away?	If you accidently opened a roster for ${LVC1}, put "997" here to stop this roster.	.>=0		${LV002}!=997 and ${FILTER2}=1						${QN1}=1
ROW274	decimal	LV003_tval	Imagine someone wants to buy ALL of your ${LVC1}. How much {Rupees} do you estimate your ${LVC1} to be worth [currently]?				${LV002}!=997 and ${FILTER2}=1 and ${LV003}>0 and ${LV003}!=997						${QN1}=1
ROW275	integer	LV004	[How many] ${LVC1} were owned by your household [one year ago]?				${LV002}!=997 and ${LV003}!=997 and ${FILTER2}=1						${QN1}=1
ROW276	integer	LV004a	[How many] ${LVC1} were eaten/killed by wild animals in the [last 12 months]?				${LV002}!=997 and ${LV003}!=997 and ${FILTER2}=1						${QN1}=1
ROW277	integer	LV005	During the [last 12 months], [how many] ${LVC1} did your household consume from the animals you own?	Do not count OUTSIDE purchases. For example, eating cow/chicken at a restaurant does NOT count. If the household slaughters an animal and eats a small part, selling most of the animal should be recorded as a "sale" and not consumption.			${LV002}!=997 and ${LV003}!=997 and ${FILTER2}=1						${QN1}=1
ROW278	integer	LV013	During the [last 12 months], [how many] ${LVC1} did your household sell?				${LV002}!=997 and ${LV003}!=997 and ${FILTER2}=1						${QN1}=1
ROW279	integer	LV014	How much did you receive in {Rupees} in total for the sales of ${LVC1} over the [last 12 months]?	Here we are asking for the TOTAL amount, NOT the unit price.			${LV013}>=1 and ${LV002}!=997 and ${LV003}!=997 and ${FILTER2}=1						${QN1}=1
ROW280	decimal	LV015	Of the ${LV014} {Rupees} of ${LVC1} sold, how much of that was sold INSIDE <Bharatpur Municipality> (in {Rupees})?		.<=${LV014}		${LV013}>=1 and ${LV002}!=997 and ${LV003}!=997 and ${FILTER2}=1 and ${LV014}>0						${QN1}=1
ROW281	select_one ynd	LV015_lodge	Was the amount (${LV015} Rupees) you sold locally primarily sold to a lodge or hotel?				${LV013}>=1 and ${LV002}!=997 and ${LV003}!=997 and ${FILTER2}=1 and ${LV014}>0 and ${LV015}>0						${QN1}=1
ROW282	integer	LV006	During the [last 12 months], [how many] ${LVC1} did your household buy to raise?				${LV002}!=997 and ${LV003}!=997 and ${FILTER2}=1						${QN1}=1
ROW283	integer	LV007	How much did you spend in {Rupees} in total over the [last 12 months] in purchases of ${LVC1} to raise?	Do not count animals purchased to be eaten.			${LV006}>=1 and ${LV002}!=997 and ${LV003}!=997 and ${FILTER2}=1						${QN1}=1
ROW284	decimal	LV008	of the ${LV007} Rupees of ${LVC1} purchased to raise, how much of that was purchased INSIDE <Bharatpur Municipality> (in {Rupees})?				${LV006}>=1 and ${LV003}!=997 and ${FILTER2}=1 and ${LV002}!=997 and ${LV007}>0						${QN1}=1
ROW285	integer	LV010	If you had to buy one living, matured ${LVC1} for raising today, how much would you have to pay in {Rupees}? Note: We are asking for a MATURED animal	If they do not know, ask for a best guess. Please assist them in finding the best approximation you can.			${LV002}!=997 and ${LV003}!=997 and ${FILTER2}=1						${QN1}=1
ROW286	integer	LV011	How many ${LVC1} were born over the [last 12 months]?				${LV002}!=997 and ${LV003}!=997 and ${FILTER2}=1						${QN1}=1
ROW287	integer	LV011a	[How many] ${LVC1} unexpectedly died or were stolen over the [last 3 months]?				${LV002}!=997 and ${LV003}!=997 and ${FILTER2}=1						${QN1}=1
ROW288	decimal	LV017a	How much did you spend in {Rupees} on building or maintaining any structure used for grazing/rearing ${LVC1} in the? NOTE: Please estimate the cost of building the pen or structure even if it was built years ago	If nothing was spent, record 0. DO NOT count free roaming land. We are simply asking for the amount of money used to construct the pen or barn.			${LV002}!=997 and ${LV003}!=997 and ${FILTER2}=1						${QN1}=1
ROW289	decimal	LV019	During the [last 12 months] how much did you spend in {Rupees} in vet services and medicines for ${LVC1}?	If they have trouble answering, ask for the cost in a typical month, then multiply by 12.			${LV002}!=997 and ${LV003}!=997 and ${FILTER2}=1						${QN1}=1
ROW290	select_one local_k	MP27	Where is the main source of vet services and medicines for ${LVC1} located at?	<Bharatpur Municipality>			${LV019}>0 and ${LV002}!=997 and ${LV003}!=997 and ${FILTER2}=1						${QN1}=1
ROW291	decimal	LV021	During the [last 12 months], how much did you spend in {Rupees} in fodder and feeds for ${LVC1}?				${LV002}!=997 and ${LV003}!=997 and ${FILTER2}=1						${QN1}=1
ROW292	select_one local_k	MP28	Where is the main source of fodder and feeds for ${LVC1} located at?	<Bharatpur Municipality>			${LV021}>0 and ${LV002}!=997 and ${LV003}!=997 and ${FILTER2}=1						${QN1}=1
ROW293	decimal	LV022	[Currently] what is the value of milk or other animal products ${SLVC1} produces in a [typical day]?										${QN1}=1
ROW294
ROW295	end_repeat
ROW296	end group
ROW297
ROW298	begin group	G8	Small Livestock
ROW299	note	SLVN1	[Small Livestock] Now, let me ask you about the chicken/duck/rabbits/turkey/quail/doves you may have raised in the [last 3 months].				${FILTER2}=1
ROW300	select_one yn	SLV001	During the [last 3 months], have you or any member of your household raised or owned TWO OR MORE chicken/duck/rabbits/turkey/quail/doves?				${FILTER2}=1						${QN1}=1
ROW301	select_multiple LIVESTOCK_S	SLV002	During the [last 3 months], have you or any member of your household raised or owned any of the following animals?	Select a maximum of three small livestock types. If the household owns more than three types of livestock from the list, record the three most valuable in TOTAL VALUE.	count-selected(.)<=3		${SLV001}=1 and ${FILTER2}=1						${QN1}=1
ROW302	begin_repeat	SLVR1	Detailed questions about household owned animals				${SLV001}=1 and ${FILTER2}=1			count-selected(${SLV002})
ROW303	calculate	SLVC1					${SLV001}=1 and ${FILTER2}=1	jr:choice-name(selected-at(${SLV002}, position(..)-1), '${SLV002}')
ROW304	text	SLV002_2	Animal ID ${SLVC1}				${SLV001}=1 and ${FILTER2}=1	selected-at(${SLV002},position(..)-1)						1
ROW305	integer	SLV003	[How many] ${SLVC1} are owned by your household [currently] (present at your farm or away)?		.>=0		${SLV002}!=997 and ${FILTER2}=1						${QN1}=1
ROW306	decimal	SLV003_tval	Imagine someone wants to buy ALL of your ${SLVC1}. How much {Rupees} do you estimate your ${SLVC1} to be worth [currently]?				${SLV002}!=997 and ${FILTER2}=1 and ${SLV003}>0 and ${SLV003}!=997						${QN1}=1
ROW307	integer	SLV004	[How many] ${SLVC1} were owned by your household [three months ago] (present at your farm or away)?				${SLV002}!=997 and ${SLV003}!=997 and ${FILTER2}=1						${QN1}=1
ROW308	integer	SLV005	During the [last 3 months], how many ${SLVC1} did your household consume from the animals you own?	Do not count OUTSIDE purchases. For example, eating cow/chicken at a restaurant does NOT count. If the household slaughters an animal and eats a small part, selling most of the animal should be recorded as a "sale" and not consumption.			${SLV002}!=997 and ${SLV003}!=997 and ${FILTER2}=1						${QN1}=1
ROW309	integer	SLV013	During the [last 3 months], how many ${SLVC1} did your household sell?				${SLV002}!=997 and ${SLV003}!=997 and ${FILTER2}=1						${QN1}=1
ROW310	integer	SLV014	How much did you receive in {Rupees} for the sales of ${SLVC1} over the [last 3 months]?				${SLV013}>=1 and ${SLV002}!=997 and ${SLV003}!=997 and ${FILTER2}=1						${QN1}=1
ROW311	decimal	SLV015	of the ${SLV014} Rupees of ${SLVC1} sold, how much of that was sold INSIDE *Bharatpur Municipality* (in {Rupees})?		.<=${SLV014}		${SLV013}>=1 and ${SLV002}!=997 and ${SLV003}!=997 and ${FILTER2}=1 and ${SLV014}>0						${QN1}=1
ROW312	select_one ynd	SLV015_lodge	Was the amount (${SLV015} Rupees) you sold locally primarily sold to a lodge or hotel?				${SLV013}>=1 and ${SLV002}!=997 and ${SLV003}!=997 and ${FILTER2}=1 and ${SLV014}>0 and ${SLV015}>0						${QN1}=1
ROW313	integer	SLV006	During the [last 3 months], how many ${SLVC1} did your household buy to raise?				${SLV002}!=997 and ${SLV003}!=997 and ${FILTER2}=1						${QN1}=1
ROW314	integer	SLV007	How much did you spend in {Rupees} over the [last 3 months] in purchasing ${SLVC1} to raise?	Here we are asking for the TOTAL amount, NOT the unit price.			${SLV006}>=1 and ${SLV002}!=997 and ${SLV003}!=997 and ${FILTER2}=1						${QN1}=1
ROW315	decimal	SLV008	Of the ${SLV007} Rupees of ${SLVC1} purchased to raise, how much of that was purchased INSIDE *Bharatpur Municipality* (in {Rupees})?		.<=${SLV007}		${SLV006}>=1 and ${SLV002}!=997 and ${SLV003}!=997 and ${FILTER2}=1 and ${SLV007}>0						${QN1}=1
ROW316	integer	SLV010	If you had to buy one living, mature ${SLVC1} for raising today, how much would you have to pay in {Rupees}?	Here we are asking for the price of one mature animal, bought for the purpose of raising.			${SLV002}!=997 and ${SLV003}!=997 and ${FILTER2}=1						${QN1}=1
ROW317	integer	SLV011	[How many] ${SLVC1} were there born over the [last 3 months]?				${SLV002}!=997 and ${SLV003}!=997 and ${FILTER2}=1						${QN1}=1
ROW318	integer	SLV012	[How many] ${SLVC1} unexpectedly died or were stolen over the [last 3 months]?	We are including death due to other animals.			${SLV002}!=997 and ${SLV003}!=997 and ${FILTER2}=1						${QN1}=1
ROW319	integer	SLV016	During the [last 3 months], how many ${SLVC1} did your household give away?				${SLV002}!=997 and ${SLV003}!=997 and ${FILTER2}=1						${QN1}=1
ROW320	decimal	SLV018	How much in {Rupees} did you spend on building or maintaining any structures used for grazing/rearing ${SLVC1}? NOTE: Please estimate the cost of building the pen or structure even if it was built years ago.	If nothing was spent, record 0. DO NOT count free roaming land. We are simply asking for the amount of money used to construct the pen or barn.			${SLV002}!=997 and ${SLV003}!=997 and ${FILTER2}=1						${QN1}=1
ROW321	decimal	SLV019	During the [last 3 months] how much {Rupees} did you spend on vet services and medicines for ${SLVC1}?	If they have trouble answering, ask for the cost in a typical month, then multiply by 3.			${SLV002}!=997 and ${SLV003}!=997 and ${FILTER2}=1						${QN1}=1
ROW322	select_one local_k	SMP27	Where is the main source of vet services and medicines for ${SLVC1} located at?	We define the local economy as *Bharatpur Municipality*.			${SLV019}>0 and ${SLV002}!=997 and ${SLV003}!=997 and ${FILTER2}=1						${QN1}=1
ROW323	decimal	SLV021	During the [last 3 months] how much in {Rupees} did you spend in fodder and feeds for ${SLVC1}?				${SLV002}!=997 and ${SLV003}!=997 and ${FILTER2}=1						${QN1}=1
ROW324	select_one local_k	SMP28	Where is the main source of fodder and feeds for ${SLVC1} located at?	We define the local economy as *Bharatpur Municipality*.			${SLV021}>0 and ${SLV002}!=997 and ${SLV003}!=997 and ${FILTER2}=1						${QN1}=1
ROW325	decimal	SLV022	[Currently] what is the value of eggs or other animal products ${SLVC1} produces in a [typical day]?				${SLV002}!=997 and ${SLV003}!=997 and ${FILTER2}=1						${QN1}=1
ROW326	end_repeat
ROW327	end group
ROW328	begin group	G_fish	Aquaculture				${FILTER3}=1
ROW329	note	f_note	Now we will ask a few question regarding your aquaculture practices				${FILTER3}=1							1
ROW330	select_one aquaculture	AQ_type	Which types of Fish/Aquatic creatures did you grow?				${FILTER3}=1
ROW331	integer	AQ000	How many months does it take you to grow fry/Larvae to adult Fish/Aquatic creatures?		.<=36 or .=997		${FILTER3}=1 and ${AQ_type}!=997						${QN1}=1
ROW332	decimal	AQ001	The [last time] that you harvested Fish/Aquatic creatures, how much {Rupees} was the harvest worth?		.>=0		${FILTER3}=1 and ${AQ_type}!=997						${QN1}=1
ROW333	decimal	AQ002	The [last time] that you harvested Fish/Aquatic creatures, how much {Rupees} did you spend on purchasing fry/Larvae?		.>=0		${FILTER3}=1 and ${AQ_type}!=997						${QN1}=1
ROW334	decimal	AQ003	What is the price in {Rupees} of one fingerling [right now]? Enter 997 if they bought larvae.		.>=0		${FILTER3}=1 and ${AQ_type}!=997						${QN1}=1
ROW335	decimal	AQ004	How much did you spend in {Rupees} on building or maintaining the structure for rearing fish/Aquatic creatures? NOTE: We are asking for the cost of building the pond, nets and other equipment. Even if they built it many years ago, please still record this amount.	Since Fishing investment often only happens one time, we should record their expenditure on equipment regardless of when it was made.			${FILTER3}=1 and ${AQ_type}!=997						${QN1}=1
ROW336	decimal	AQ005	Over ${AQ000} months of aquaculture how much did you spend in professional aquaculture services and medicines for your fish?	For example, anti-biotics, other medicines and chemicals to treat the water.	.>=0		${FILTER3}=1 and ${AQ_type}!=997						${QN1}=1
ROW337	select_one local_k	AQ006	Where is the main source of professional aquaculture services and medicines for Fish/Aquatic creatures located at?	<Bharatpur Municipality>			${FILTER3}=1 and ${AQ_type}!=997 and ${AQ005}>0						${QN1}=1
ROW338	decimal	AQ007	Over ${AQ000} months of aquaculture how much did you spend in {Rupees} in feeds for your Fish/Aquatic creatures?		.>=0		${FILTER3}=1 and ${AQ_type}!=997						${QN1}=1
ROW339	select_one local_k	AQ008	Where is the main source of fodder and feeds for fish/Aquatic creatures located at?	<Bharatpur Municipality>			${FILTER3}=1 and ${AQ_type}!=997 and ${AQ007}>0						${QN1}=1
ROW340	end group
ROW341
ROW342	begin group	G9	Hired Labor
ROW343	note	AL000	Now we will ask some questions regarding your labor hiring practices in the following categories include hiring for: 1.) Livestock rearing 2.) Land preparation for Crops 3.) Growing season for Crops 4.) Harvesting of Crops 5.) Hiring of labor for Aquaculture
ROW344	decimal	AL001	In the [last 12 months], How may PERSON DAYS in total did this household hire for ALL of the five activities in total? Enter "0" here if the household did not hire any labor.	The five activities are 1.) Livestock activities, 2.) Land preparation, 3.) Growing season crop activities, 4.) Harvest activities, 5.) Hiring of labor for Aquaculture. To calculate person-days, add the total number of days each person worked. For example, if 2 people were hired, one for 3 days and another for 5, the total number of person days is 3+5=8. Enter 997 here to abort this section.			(${FILTER1}=1 or ${FILTER2}=1 or ${FILTER6}=1)						${QN1}=1
ROW345	decimal	AL002	How much {Rupees} IN TOTAL did your household pay for the ${AL001} PERSON-DAYS of hired labor in TOTAL?	Try asking for each activity/labor type and taking the sum of costs			(${FILTER1}=1 or ${FILTER2}=1 or ${FILTER6}=1) and ${AL001}>0 and ${AL001}!=997						${QN1}=1
ROW346	decimal	AL003	In the [last 12 months], How may PERSON DAYS in total did this household hire for Livestock Rearing?				${FILTER2}=1 and ${AL001}!=997 and ${AL001}>0						${QN1}=1
ROW347	decimal	AL004	How much {Rupees} did your household pay for the ${AL003} PERSON-DAYS of Livestock Rearing?				${FILTER2}=1 and ${AL003}>0 and ${AL001}!=997 and ${AL001}>0						${QN1}=1
ROW348	decimal	AL005	In the [last 12 months], How may PERSON DAYS in total did this household hire for Land preparation?				${FILTER1}=1 and ${AL001}!=997 and ${AL001}>0						${QN1}=1
ROW349	decimal	AL006	How much {Rupees} did your household pay for the ${AL005} PERSON-DAYS of Land preparation?				${FILTER1}=1 and ${AL005}>0 and ${AL001}!=997 and ${AL001}>0						${QN1}=1
ROW350	decimal	AL007	In the [last 12 months], How may PERSON DAYS in total did this household hire for Tending to Crops (Growing/Weeding Season)?				${FILTER1}=1 and ${AL001}!=997 and ${AL001}>0						${QN1}=1
ROW351	decimal	AL008	How much {Rupees} did your household pay for the ${AL007} PERSON-DAYS of Tending to Crops (Growing/Weeding Season)?				${FILTER1}=1 and ${AL007}>0 and ${AL001}!=997 and ${AL001}>0						${QN1}=1
ROW352	decimal	AL009	In the [last 12 months], How may PERSON DAYS in total did this household hire for Harvesting of Crops?				${FILTER1}=1 and ${AL001}!=997 and ${AL001}>0						${QN1}=1
ROW353	decimal	AL010	How much {Rupees} did your household pay for the ${AL009} PERSON-DAYS of Harvesting of Crops?				${FILTER1}=1 and ${AL009}>0 and ${AL001}!=997 and ${AL001}>0						${QN1}=1
ROW354	decimal	AL011	In the [last 12 months], How may PERSON DAYS in total did this household hire for Aquaculture activities?				${FILTER6}=1 and ${AL001}!=997 and ${AL001}>0						${QN1}=1
ROW355	decimal	AL012	How much {Rupees} did your household pay for the ${AL011} PERSON-DAYS of Aquaculture activities?				${FILTER6}=1 and ${AL011}>0 and ${AL001}!=997 and ${AL001}>0						${QN1}=1
ROW356	end group
ROW357
ROW358	begin group	G10	Business
ROW359	note	ENN1	[Business] Now let's talk about other businesses in which the members of your household might participate. If you said "NO" to the filter question at the beginning of the survey, this section is closed and we will skip to the next. You can go back to the beginning of the survey and change your answer to "YES" if the household states they have a business.
ROW360	select_one ynd	EN001	Since November of 2018 ([last 12 months]), has anyone in your household operated any income-generating enterprise which produces goods or services, or has anyone in your household owned a shop or operated a trading business? Please exclude agriculture or livestock related activities as they have been asked previously. Enterprises might include, but are not limited to corner shops, grains stores, …				${FILTER5}=1						${QN1}=1
ROW361	select_multiple BUSINESS	EN002	What income-generating enterprises did individuals in your household operate over the past 12 months?	We want to choose up to three alternatives from the list. Then, prompt each question for each BUSINESS chosen.	count-selected(.)<=3		${EN001}=1 and ${FILTER5}=1						${QN1}=1
ROW362	begin_repeat	ENR1	Detailed questions about the reported income generating activities				${EN001}=1 and ${FILTER5}=1			count-selected(${EN002})
ROW363	calculate	ENC1					${EN001}=1 and ${FILTER5}=1	jr:choice-name(selected-at(${EN002}, position(..)-1), '${EN002}')
ROW364	text	EN002_2	Activity ID ${ENC1}				${EN001}=1 and ${FILTER5}=1	selected-at(${EN002},position(..)-1)						1
ROW365	integer	EN003	[How many months] since November of 2018 [last 12 months] did ${ENC1} operate?	Enter 997 here for abort code	(.>=1 and .<=12) or .=997		${EN001}=1 and ${FILTER5}=1						${QN1}=1
ROW366	integer	EN003a	In a [typical month] of operation, [how many weeks] does the business operate?		.<=5		${EN001}=1 and ${FILTER5}=1 and ${EN003}!=997						${QN1}=1
ROW367	integer	EN003b	In a [typical week] of operation, [how many days] does the business operate?		.<=7		${EN001}=1 and ${FILTER5}=1 and ${EN003}!=997						${QN1}=1
ROW368	select_one local_k	EN004	Where is the business located primarily in *Bharatpur Municipality*?	Primary location refers to where the storefront is. *Bharatpur Municipality*			${EN001}=1 and ${FILTER5}=1 and ${EN003}!=997						${QN1}=1
ROW369	integer	EN005	What year did the business first start?		.>=1900 and .<=2019	The values are between 1900 and 2019	${EN001}=1 and ${FILTER5}=1 and ${EN003}!=997						${QN1}=1
ROW370	integer	EN008	Since November of 2018 ([last 12 months]), [how many] individuals <span style="color:red">WHO ARE NOT FAMILY MEMBERS</span> of the owner were hired per week (in a typical week) to work at ${ENC1}?	Here are asking how many different individuals where hired in the last 12 months.			${EN001}=1 and ${FILTER5}=1 and ${EN002}!=997 and ${EN003}!=997						${QN1}=1
ROW371	decimal	EN009	In a [typical week] of operation, [how many person-days] in TOTAL do hired worker spend working for ${ENC1}?	For example, if one worker works for 5 days in a week, and another for 3 days, the number of person days is 5+3=8.	.<=7		${EN001}=1 and ${FILTER5}=1 and ${EN008}>0 and ${EN003}!=997						${QN1}=1
ROW372	decimal	EN010	In a [typical week] of operation, how much wages in {Rupees} do you pay hired workers in TOTAL?	What is the total wage cost each week for all of the hired workers?			${EN001}=1 and ${FILTER5}=1 and ${EN008}>0 and ${EN003}!=997						${QN1}=1
ROW373	integer	EN012	Since November of 2018 ([last 12 months]), how many <span style="color:red">FAMILY MEMBERS</span> worked in a [typical week of operation] in ${ENC1}?				${EN001}=1 and ${FILTER5}=1 and ${EN003}!=997						${QN1}=1
ROW374	decimal	EN013	In a [typical week] of operation, [how many person-days] in TOTAL do household members work at ${ENC1}?	For example, if one household members works for 5 days in a week, and another for 3 days, the number of person days is 5+3=8.	.<=7		${EN001}=1 and ${FILTER5}=1 and ${EN012}>0 and ${EN003}!=997						${QN1}=1
ROW375	decimal	EN013a	In a [typical week] of operation, how much wages in {Rupees} do you pay household members in TOTAL? Enter 0 if they are not paid.	What is the total wage cost each week for all of the family workers?			${EN001}=1 and ${FILTER5}=1 and ${EN012}>0 and ${EN003}!=997						${QN1}=1
ROW376	decimal	EN016	If you had to sell all the assets in ${ENC1} right now, how much would you ask for them in {Rupees}? Please, exclude the price of the land where it operates in case you own the land.	We asking for the total value of business assets. Assets include things like the structure, inventory and any equipment such as stoves and refridgerators.			${EN001}=1 and ${FILTER5}=1 and ${EN003}!=997						${QN1}=1
ROW377	decimal	EN017	In a [typical month], how much did ${ENC1} pay in {Rupees} for the rent of the building where this business operates?				${EN001}=1 and ${FILTER5}=1 and ${EN003}!=997						${QN1}=1
ROW378	select_one local_k	MP36	Where does the person to whom the rent is paid live ?	*Bharatpur Municipality*			${EN001}=1 and ${FILTER5}=1 and ${EN017}>0 and ${EN003}!=997						${QN1}=1
ROW379	decimal	EN019	In a [typical month], how much does ${ENC1} pay in {Rupees} for transportation of items and products used in the business, like goods, water, merchandise to sell, or other inputs.				${EN001}=1 and ${FILTER5}=1 and ${EN003}!=997						${QN1}=1
ROW380	select_one local_k	MP37	Where does the person to whom you pay transportation live?	*Bharatpur Municipality*			${EN001}=1 and ${FILTER5}=1 and ${EN019}>0 and ${EN003}!=997						${QN1}=1
ROW381	decimal	EN022	In a [typical month], how much does ${ENC1} spend in {Rupees} on GRAINS AND OTHER CROPS purchased from ANOTHER HOUSEHOLD INSIDE *Bharatpur Municipality* (for example, fresh fruits or vegatables)?				${EN001}=1 and ${FILTER5}=1 and ${EN003}!=997						${QN1}=1
ROW382	decimal	EN022_1	In a [typical month], how much does ${ENC1} spend in {Rupees} on GRAINS AND OTHER CROPS purchased from OTHER BUSINESSES AND TRADERS INSIDE *Bharatpur Municipality* (for example, fresh fruits or vegatables)?				${EN001}=1 and ${FILTER5}=1 and ${EN003}!=997						${QN1}=1
ROW383	decimal	EN022a	In a [typical month], how much does ${ENC1} spend in {Rupees} on GRAINS AND OTHER CROPS that were purchased OUTSIDE *Bharatpur Municipality* (for example, fresh fruits or vegatables)?				${EN001}=1 and ${FILTER5}=1 and ${EN003}!=997						${QN1}=1
ROW384	decimal	EN025	In a [typical month], how much does ${ENC1} spend in {Rupees} on LIVESTOCK or ANIMAL PRODUCTS from FROM ANOTHER HOUSEHOLD INSIDE *Bharatpur Municipality* (for example, locally produced milk, cheese, or other livestock products)?				${EN001}=1 and ${FILTER5}=1 and ${EN003}!=997						${QN1}=1
ROW385	decimal	EN025_1	In a [typical month], how much does ${ENC1} spend in {Rupees} on LIVESTOCK or ANIMAL PRODUCTS from FROM A BUSINESS OR TRADER INSIDE *Bharatpur Municipality* (for example, locally produced milk, cheese, or other livestock products)?				${EN001}=1 and ${FILTER5}=1 and ${EN003}!=997						${QN1}=1
ROW386	decimal	EN025a	In a [typical month], how much does ${ENC1} spend in {Rupees} on LIVESTOCK or ANIMAL PRODUCTS that were purchased OUTSIDE *Bharatpur Municipality* (for example, locally produced milk, cheese, or other livestock products)?				${EN001}=1 and ${FILTER5}=1 and ${EN003}!=997						${QN1}=1
ROW387	decimal	EN026	In a [typical month], how much does ${ENC1} spend in {Rupees} on FISH or AQUATIC CREATURES from FROM ANOTHER HOUSEHOLD INSIDE *Bharatpur Municipality*)?				${EN001}=1 and ${FILTER5}=1 and ${EN003}!=997						${QN1}=1
ROW388	decimal	EN026_1	In a [typical month], how much does ${ENC1} spend in {Rupees} on FISH or AQUATIC CREATURES from FROM A BUSINESS OR TRADER INSIDE *Bharatpur Municipality* ?				${EN001}=1 and ${FILTER5}=1 and ${EN003}!=997						${QN1}=1
ROW389	decimal	EN026a	In a [typical month], how much does ${ENC1} spend in {Rupees} on FISH or AQUATIC CREATURES that were purchased OUTSIDE *Bharatpur Municipality*?				${EN001}=1 and ${FILTER5}=1 and ${EN003}!=997						${QN1}=1
ROW390	decimal	EN027	In a [typical month], how much does ${ENC1} spend in {Rupees} on SERVICES PROVIDED from FROM ANOTHER HOUSEHOLD INSIDE *Bharatpur Municipality* (cleaning, construction, repair, accounting/tax preparation)?				${EN001}=1 and ${FILTER5}=1 and ${EN003}!=997						${QN1}=1
ROW391	decimal	EN027_1	In a [typical month], how much does ${ENC1} spend in {Rupees} on SERVICES PROVIDED from FROM A BUSINESS OR TRADER INSIDE *Bharatpur Municipality* (cleaning, construction, repair, accounting/tax preparation)?				${EN001}=1 and ${FILTER5}=1 and ${EN003}!=997						${QN1}=1
ROW392	decimal	EN027a	In a [typical month], how much does ${ENC1} spend in {Rupees} on SERVICES PROVIDED that were purchased OUTSIDE *Bharatpur Municipality* (cleaning, construction, repair, accounting/tax preparation)?				${EN001}=1 and ${FILTER5}=1 and ${EN003}!=997						${QN1}=1
ROW393	decimal	EN028	In a [typical month], how much does ${ENC1} spend in {Rupees} on OTHER INPUTS from FROM ANOTHER HOUSEHOLD INSIDE *Bharatpur Municipality* (for example, locally made foods, but this could include other items not captured in the previous categories)?				${EN001}=1 and ${FILTER5}=1 and ${EN003}!=997						${QN1}=1
ROW394	decimal	EN028_1	In a [typical month], how much does ${ENC1} spend in {Rupees} on OTHER INPUTS from FROM A BUSINESS OR TRADER INSIDE *Bharatpur Municipality* (for example, locally made foods, but this could include other items not captured in the previous categories)?				${EN001}=1 and ${FILTER5}=1 and ${EN003}!=997						${QN1}=1
ROW395	decimal	EN028a	In a [typical month], how much does ${ENC1} spend in {Rupees} on OTHER INPUTS that were purchased OUTSIDE *Bharatpur Municipality* (for example, locally made foods, but this could include other items not captured in the previous categories)?				${EN001}=1 and ${FILTER5}=1 and ${EN003}!=997						${QN1}=1
ROW396	decimal	EN037	What is the total value of sales in ${ENC1} in {Rupees} in a typical month?	We are asking for the REVENUE			${EN001}=1 and ${FILTER5}=1 and ${EN003}!=997						${QN1}=1
ROW397	decimal	EN038	After all the expenses in inputs, wages and other costs, what was the net take-home PROFIT from the operation of ${ENC1} in {Rupees} during last month?				${EN001}=1 and ${FILTER5}=1 and ${EN003}!=997						${QN1}=1
ROW398	end_repeat
ROW399	end group
ROW400	begin group	G_fishing	Fishing
ROW401	note	FSH000H	[Fishing Income] You mentioned that someone in the household participates in fishing, we would like to ask a few more questions regarding fishing practices. We will now only ask for the HOUSEHOLD as a whole, and there is no need to answer for each person. IF YOU NEED TO TURN THIS SECTION OFF, go back to the fishing filter question.				${FILTER6}=1
ROW402	decimal	FSH000Ha	In a [typical day of fishing], how many {KGs} of fish can you and members of your household catch?	We are asking about the entire household. For example, if the father typically catches 2kgs and the son 3kgs, here the answer is 2+3=5kgs. A menda is a 5kg bowl (when it holds water).			${FILTER6}=1						${QN1}=1
ROW403	decimal	FSH001H	What was the {total value in Rupees} of your household's catch (${FSH000Ha} Kg) of fish had you sold ALL of it?	Note that we are asking what is their total income from fishing, had they sold all of their catch and consumed nothing. We are asking for the total value of fishing for the entire household. We will ask for the actual amount sold are the next questions. Answer in {Rupees}.			${FILTER6}=1 and ${FSH000Ha}>0 and ${FSH000Ha}!=997						${QN1}=1
ROW404	decimal	FSH002H	Of the ${FSH001H} {Rupees} caught, how much did you actually sell?	In {Rupees}	.<=${FSH001H}	You cannot sell more than you catch! The maximum you can sell is ${FSH001H}	${FILTER6}=1 and ${FSH001H}>0 and ${FSH000Ha}!=997						${QN1}=1
ROW405	decimal	FSH003H	Of the ${FSH002H} {Rupees} you actually sold, how much was sold locally in *Bharatpur Municipality*?	Hint: Did the transaction take place in this Bharatpur Municipality?	.<=${FSH002H}	You cannot sell more than total sales! The maximum you can sell locally is ${FSH002H}	${FILTER6}=1 and ${FSH002H}>0 and ${FSH000Ha}!=997						${QN1}=1
ROW406	decimal	FSH005H	If you had to sell ALL the fishing equipment of the household (rods, nets etc.), how much would it be worth in {Rupees}? NOTE: DO NOT INCLUDE VALUE OF BOAT, if they have one.	We are asking for the value of all the gear involved in fishing activities for the ENTIRE HOUSEHOLD, including nets and fishing rods.			${FILTER6}=1 and ${FSH000Ha}!=997						${QN1}=1
ROW407	decimal	FSH006H	What is the value of all your fishing boats in {Rupees}?	Enter 0 if they do not have a boat.			${FILTER6}=1 and ${FSH000Ha}!=997
ROW408
ROW409	end group
ROW410	begin group	G11	Remittances
ROW411	note	TRN1	[Remittances] Now let me ask you some questions about other sources of income you may have received/sent in a typical month.											1
ROW412
ROW413	decimal	TR001	In a [typical month], how much cash in total in {Rupees} do you receive from anyone residing INSIDE *Bharatpur Municipality*?	Please convert in-kind transfers to Rupees									${QN1}=1
ROW414	decimal	TR002	In a [typical month], how much cash in total in {Rupees} do you receive from anyone living OUTSIDE *Bharatpur Municipality* (including other parts of Nepal and other countries)?	Please convert in-kind transfers to Rupees									${QN1}=1
ROW415	decimal	TR004	In a [typical month], how much cash in {Rupees} in total did you send to family members/friends/relatives living INSIDE of *Bharatpur Municipality*?	Please convert in-kind transfers to Rupees									${QN1}=1
ROW416	decimal	TR005	In a [typical month], how much cash in {Rupees} in total did you send to family members/friends/relatives living OUTSIDE of *Bharatpur Municipality* (including other parts of Nepal and abroad)?	Please convert in-kind transfers to Rupees									${QN1}=1
ROW417
ROW418	decimal	TR013	In the [last 12 months], how much did your household receive in total on Income from rentals of buildings, animals, vehicles and machinery in {Rupees}?	We want to ask the following questions for each [OTHER SOURCE]. If the answer is 0, move to next [OTHER SOURCE].									${QN1}=1
ROW419	select_one local_k	MP42	Where is the person who pays you rent located at?	*Bharatpur Municipality*			${TR013}>0						${QN1}=1
ROW420	decimal	TR014	In the [last 12 months], how much did your household receive in total on Income from selling assets (refrigerator, vehicles, land, gold, jewellery, stocks) in {Rupees}?										${QN1}=1
ROW421	select_one local_k	MP43	Where is the person whom you sell assets to located?	*Bharatpur Municipality*			${TR014}>0						${QN1}=1
ROW422	decimal	TR015	In the [last 12 months], how much did your household receive in total from government/NGOs/Old age allowances/Maternity payments?	Ask for net amount if an initial deposit is required.									${QN1}=1
ROW423	decimal	TR016	In the [last 12 months], how much did your household receive in total from Scholarships (Bursaries) in {Rupees}?										${QN1}=1
ROW424	select_one local_k	MP45	Where is the school that receives the scholarship/bursary located?	Is the school which the student receiving the scholarship goes to inside the local economy?			${TR016}>0						${QN1}=1
ROW425	decimal	TR017	In the [last 12 months], how much did your household receive in total from Religious Organizations (Temples, Monastaries, Churches etc.) or other local religious organizations in {Rupees}?										${QN1}=1
ROW426	select_one local_k	MP46	Where is the church or religious organization located?	*Bharatpur Municipality*			${TR017}>0						${QN1}=1
ROW427
ROW428	note	SAVEN	We have a few questions regarding savings activities of the household.											1
ROW429	select_one savings_m	SAVE01	What is the primary savings method in this household?										${QN1}=1
ROW430	integer	SAVE02	Typically, if you make 100 Rupees in income, how much would you save?		.<=100								${QN1}=1
ROW431	end group
ROW432
ROW433	begin group	G12	Shocks
ROW434	note	SHN1	[Shocks] This is the last section of the survey. I really appreciate your time. Let me ask you about the way unexpected events have negatively affect the welfare of your household and the way you cope with them.
ROW435	integer	SH001	How many shocks negatively affected your household during the last 2 years?	Shocks are negative events, if the household expresses they have experience no shocks, enter 0.	.>=0 and .<=3								${QN1}=1
ROW436	select_one SHOCK	SH002	First shock				${SH001}>=1						${QN1}=1
ROW437	text	SH002_o	Specify the first shock				${SH001}>=1 and ${SH002}=997						${QN1}=1
ROW438	integer	SH002_1	How many months ago did this shock happen?		.<=24		${SH001}>=1						${QN1}=1
ROW439	select_one SHOCK	SH003	Second shock				${SH001}>=2						${QN1}=1
ROW440	text	SH003_o	Specify the second shock				${SH001}>=2 and ${SH003}=997						${QN1}=1
ROW441	integer	SH003_1	How many months ago did this shock happen?		.<=24		${SH001}>=2						${QN1}=1
ROW442	select_one SHOCK	SH004	Third shock				${SH001}>=3						${QN1}=1
ROW443	text	SH004_o	Specify the third shock				${SH001}>=3 and ${SH004}=997						${QN1}=1
ROW444	integer	SH004_1	How many months ago did this shock happen?		.<=24		${SH001}>=3						${QN1}=1
ROW445	end group
ROW446
ROW447	audio	record1	[Enumerator] Please press "Record Sound" BEFORE asking the following question: What impact do you think that Chitwan National Park has on your household?
ROW448
ROW449	note	Qncat	[Enumerator] For each of the following statements, ask the respondent whether they *Agree*, *Disagree*, or are *Neutral (neither Agree nor Disagree)*. If the response is either *Agree* or *Disagree*, ask the respondent if they *Strongly* or *Somewhat Agree/Disagree*. If the response is *Neutral (neither Agree nor Disagree)*, select *Neutral (neither Agree nor Disagree)* as the response.											1
ROW450	select_one agree_5	cat_q1	[Enumerator] For the following statement, ask the respondent whether they *Agree*, *Disagree*, or are *Neutral (neither Agree nor Disagree)*. <big>"Living near Chitwan National Park is beneficial for my household."</big> If the response is either *Agree* or *Disagree*, ask the respondent if they *Strongly* or *Somewhat Agree/Disagree*. If the response is *Neutral (neither Agree nor Disagree)*, se…										1
ROW451	select_one agree_5	cat_q2	[Enumerator] For the following statement, ask the respondent whether they *Agree*, *Disagree*, or are *Neutral (neither Agree nor Disagree)*. <big>"Being located near Chitwan National Park is beneficial for my community."</big> If the response is either *Agree* or *Disagree*, ask the respondent if they *Strongly* or *Somewhat Agree/Disagree*. If the response is *Neutral (neither Agree nor Disagre…										1
ROW452	select_one agree_5	cat_q3	[Enumerator] For the following statement, ask the respondent whether they *Agree*, *Disagree*, or are *Neutral (neither Agree nor Disagree)*. <big>"If tourists stopped coming to Chitwan National Park, my household would be worse off."</big> If the response is either *Agree* or *Disagree*, ask the respondent if they *Strongly* or *Somewhat Agree/Disagree*. If the response is *Neutral (neither Agre…										1
ROW453	select_one agree_5	cat_q4	[Enumerator] For the following statement, ask the respondent whether they *Agree*, *Disagree*, or are *Neutral (neither Agree nor Disagree)*. <big>"If tourists stopped coming to Chitwan National Park, my community would be worse off."</big> If the response is either *Agree* or *Disagree*, ask the respondent if they *Strongly* or *Somewhat Agree/Disagree*. If the response is *Neutral (neither Agre…										1
ROW454
ROW455	note	endnote	[Enumerator] Please convey the following message and then move to the next screen: "Thank you very much! We really appreciate your time. We hope that this research project helps guide policies to improve the life of you and those in your community. I hope you have a very nice rest of your day!"				${QN1}=1							1
ROW456	geopoint	LOC	[Enumerator] Please respond to any questions from the household while the location is identified.				${QN1}=1
ROW457	end	end

## Sheet: choices
list_name	name	label	county	media::image
survey_region	1	Sauraha
survey_region	2	Kasara
survey_region	997	Other
district	1	district1
district	2	district2
district	3	district3
district	4	district4
district	5	district5
district	6	district6
district	7	district7
district	8	district8
district	9	district9
district	10	district10
district	11	district11
district	997	other
village	0	village0
village	1	village1
village	2	village2
village	3	village3
village	4	village4
village	5	village5
village	6	village6
village	7	village7
village	8	village8
village	9	village9
village	10	village10
village	11	village11
village	12	village12
village	13	village13
village	14	village14
village	15	village15
village	16	village16
village	17	village17
village	18	village18
village	997	Other (Specify)
enum_list	1	Mr. Saneer Lamichhane
enum_list	2	Mr. Tek Bahadur Gurung,
enum_list	3	Mr. Umesh Paudel
enum_list	4	Aashruti Tripathy
enum_list	5	Animesh Shrestha
enum_list	6	Bidur Poudel
enum_list	7	Hrijata Dahal
enum_list	8	Jeena Maharjan
enum_list	9	Muna K.C.
enum_list	10	Pema Sherpa
enum_list	11	Pragya Joshi
enum_list	12	Pralita Rana Magar
enum_list	13	Rijan Upadhyay
enum_list	14	Rikesh Prasain
enum_list	15	Saujan Khapung
enum_list	16	Shikha Neupane
enum_list	17	Sonu Gurung
enum_list	997	Other (Specify)
yn	1	Yes
yn	0	No
ynd	1	Yes
ynd	0	No
ynd	997	Don't know/decline to comment
sex	1	Female
sex	2	Male
sex	997	other/decline to state
relation	1	Head of Household (Roster 1)
relation	2	Spouse of head
relation	3	Child / adopted Child
relation	4	Grandchild
relation	5	Niece / nephew
relation	6	Father / mother
relation	7	Sister / brother
relation	8	Son in law / daughter in law
relation	9	Brother in law / sister in law
relation	10	Father in law / mother in law
relation	11	Other relative
relation	12	Lodger (Renter)
relation	13	Helper
relation	997	Other
marital	0	Never married
marital	1	Married (monogamous: 1 husband, 1 wife)
marital	2	Married (polygamous: 1 husband, multiple wives)
marital	3	Married (polyandrous: 1 wife, multiple husbands)
marital	4	Divorced or separated
marital	5	Widow/widower
marital	6	Cohabiting
marital	997	Don't know/Other
born	1	Other Province in Nepal
born	2	India
born	997	Other
places_hl	1	Government / public health center/ public hospital
places_hl	2	Private doctor/ nurse / midwife
places_hl	3	Outreach
places_hl	4	Female community health volunteers
places_hl	5	Private hospital / clinic
places_hl	6	Chemist/Pharmacist
places_hl	7	NGO community based distributor
places_hl	8	Retail shops
places_hl	9	Religious Institution (Pastors)
places_hl	10	Friend/ relative
places_hl	11	Traditional healer
places_hl	12	Witch doctor/Dhami-Jhakri
places_hl	997	Other
econ_act	0	Domestic Worker
econ_act	1	Employment on a farm or livestock producer or a herder
econ_act	2	Employee at Store, market or trader (including agricultural and livestock inputs)
econ_act	3	Factory or workshop
econ_act	4	Food or beverage processor (e.g. brewer)
econ_act	5	Construction business
econ_act	6	Beauty business
econ_act	7	Employed at a money transfer agency (e.g., IME, Western Union, Money Transfer)
econ_act	8	Transportation business
econ_act	9	Restaurant or hotel
econ_act	10	Other NON-tourist services (including personal and medical services)
econ_act	11	School (as a teacher, headmasters etc.)
econ_act	12	Government, office work
econ_act	13	Government, not office work
econ_act	14	Private sector, office work (e.g., administration)
econ_act	15	Religious organization
econ_act	16	Non-governmental organization (e.g. WFP, Save the Children, other aid agency)
econ_act	17	Fisherman on someone else's boat
econ_act	18	Fish-related activities such as carrying, drying, packaging
econ_act	19	Tour operator company
econ_act	20	Natural Guide, Cultural Dance, Other tourist services
econ_act	21	Community Based Organizations
econ_act	997	Other
period_w	1	Daily
period_w	2	Weekly
period_w	3	Biweekly (every 2 weeks)
period_w	4	Monthly
period_w	5	Quarterly/Every 3 months
period_w	6	Every six months / seasonally
period_w	7	Only once
period_w	8	Never
period_w	997	Other
ASSET	1	electric/gas stove
ASSET	2	Charcoal stove/Koila
ASSET	3	Cooker / oven
ASSET	4	Refrigerator
ASSET	5	Solar panels
ASSET	6	Microwave
ASSET	7	Iron
ASSET	8	Plow
ASSET	9	Maize/Rice Sheller (or other cereal processor)
ASSET	10	Mill
ASSET	11	Satellite Dish
ASSET	12	Bicycle
ASSET	13	Car
ASSET	14	Truck
ASSET	15	Motorcycle
ASSET	16	Boat
ASSET	17	Television
ASSET	18	Radio
ASSET	19	Generator / motorized pump
ASSET	20	Tractor
ASSET	21	Water tank
ASSET	22	Saw Mill
ASSET	23	Computers
ASSET	24	Sprayer (For pesticide/fertilizers)
ASSET	25	Vacuum
ASSET	26	Air Conditioner
ASSET	27	Washing Machine
ASSET	28	Dryer (for clothes)
ASSET	29	Rental Buildings
ASSET	997	None
towhom	1	Other household
towhom	2	Business / store / trader
towhom	3	Institutions (schools, hotels)
towhom	997	Other
ownership	0	Owned (Titled)
ownership	2	Rented
ownership	4	Employer provides it for free
ownership	5	Caretaker/Not Paying
source_water	1	Private connection to pipeline (tap water)
source_water	2	Public taps
source_water	3	Borehole/Boring/handpumps
source_water	4	Protected spring
source_water	5	Unprotected spring
source_water	6	River stream, pond or lake
source_water	7	Vendor / tanker / Kiosk
source_water	8	Well
source_water	997	Other
toilet	1	Private covered pit latrine
	2	Shared covered pit latrine
toilet	3	Public Ventilated improved pit latrine
toilet	4	Shared ventilated improved pit latrine
toilet	5	Uncovered pit latrine
toilet	6	Private flush toilet
toilet	7	Shared flush toilet
toilet	8	Bush
toilet	997	Other
stove	1	Electric
stove	2	Gas
stove	3	Kerosene
stove	4	Firewood / sawdust burning
stove	5	Improved/Efficient Charcoal burner
stove	6	Charcoal
stove	7	Other biomass burning
stove	8	Briquette
stove	997	Other
material1	1	Papyrus/Dry Grass/Banana Leaf
material1	3	Plastic (hard)
material1	4	Concrete
material1	5	Wood
material1	6	Iron Sheeting
material1	7	tent material/tarpaulin (soft)
material1	8	Tiles/Slate Stone
material1	997	Other
plotunit	1	dhur
plotunit	2	katha
plotunit	3	bigha
plotunit	4	acres
plotunit	5	hectares
tenure	1	Ownership
tenure	2	Lease / Rental
tenure	3	Cooperative / Communal Ownership
tenure	4	Family Ownership
tenure	5	Sharecropping
tenure	6	Guthi
tenure	7	Other
CROP	1	Barley
CROP	2	Maize
CROP	3	Wheat
CROP	4	Mustard
CROP	5	Rice
CROP	6	Beans
CROP	7	Millet
CROP	8	Soya
CROP	9	Cowpeas/Bodi
CROP	10	Peanuts
CROP	11	Nuts (e.g., Cashews)
CROP	12	Coffee
CROP	13	Tobacco
CROP	14	Potato (Irish, Sweet)
CROP	15	Plantain/Green Bananas
CROP	16	Fruit (Banana, orange, mango, water melon, pineapples, avocado)
CROP	17	Yam
CROP	18	Onions
CROP	19	Tomato
CROP	20	Ginger/Garlic
CROP	21	Green Vegetables
CROP	22	Sugar cane
CROP	23	Sunflower
CROP	24	Trees / Timber
CROP	25	Grass (fodder)
CROP	26	Peas
CROP	27	Cotton
CROP	28	Pumpkins/Squash
CROP	29	Carrots
CROP	30	Cucumber
CROP	31	Okra/Lady Fingers
CROP	32	Other
CROP	997	None
weights	1	Grams
weights	2	Kilograms
weights	3	Tons
weights	4	Mann (40kgs)
proportion	0	None
proportion	1	Less than 1/4
proportion	2	1/4
proportion	3	1/2
proportion	4	3/4
proportion	5	More than 3/4 but not all
proportion	6	All of it
proportion_s	0	None
proportion_s	1	Around 1/4
proportion_s	2	Around 1/2
proportion_s	3	Around 3/4
proportion_s	4	All
LargeMap	1	A1
LargeMap	2	A2
LargeMap	3	A3
SmallMapA1	1	A1
SmallMapA1	2	A2
SmallMapA1	3	A3
SmallMapA1	4	A4
SmallMapA1	5	A5
SmallMapA1	6	A6
SmallMapA1	7	B1
SmallMapA1	8	B2
SmallMapA1	9	B3
SmallMapA1	10	B4
SmallMapA1	11	B5
SmallMapA1	12	B6
SmallMapA1	13	C1
SmallMapA1	14	C2
SmallMapA1	15	C3
SmallMapA1	16	C4
SmallMapA2	1	A1
SmallMapA2	2	A2
SmallMapA2	3	A3
SmallMapA2	4	A4
SmallMapA2	5	A5
SmallMapA2	6	A6
SmallMapA2	7	B1
SmallMapA2	8	B2
SmallMapA2	9	B3
SmallMapA2	10	B4
SmallMapA2	11	B5
SmallMapA2	12	B6
SmallMapA2	13	C1
SmallMapA2	14	C2
SmallMapA2	15	C3
SmallMapA2	16	C4
SmallMapA3	1	A1
SmallMapA3	2	A2
SmallMapA3	3	A3
SmallMapA3	4	A4
SmallMapA3	5	A5
SmallMapA3	6	A6
SmallMapA3	7	B1
SmallMapA3	8	B2
SmallMapA3	9	B3
SmallMapA3	10	B4
SmallMapA3	11	B5
SmallMapA3	12	B6
SmallMapA3	13	C1
SmallMapA3	14	C2
SmallMapA3	15	C3
SmallMapA3	16	C4
plotlist10	1	#1:${p1}	1
plotlist10	2	#2:${p2}	2
plotlist10	3	#3:${p3}	3
plotlist10	4	#4:${p4}	4
plotlist10	5	#5:${p5}	5
plotlist10	6	#6:${p6}	6
plotlist10	7	#7:${p7}	7
plotlist10	8	#8:${p8}	8
plotlist10	9	#9:${p9}	9
plotlist10	10	#10:${p10}	10
plotlist9	1	#1:${p1}	1
plotlist9	2	#2:${p2}	2
plotlist9	3	#3:${p3}	3
plotlist9	4	#4:${p4}	4
plotlist9	5	#5:${p5}	5
plotlist9	6	#6:${p6}	6
plotlist9	7	#7:${p7}	7
plotlist9	8	#8:${p8}	8
plotlist9	9	#9:${p9}	9
plotlist8	1	#1:${p1}	1
plotlist8	2	#2:${p2}	2
plotlist8	3	#3:${p3}	3
plotlist8	4	#4:${p4}	4
plotlist8	5	#5:${p5}	5
plotlist8	6	#6:${p6}	6
plotlist8	7	#7:${p7}	7
plotlist8	8	#8:${p8}	8
plotlist7	1	#1:${p1}	1
plotlist7	2	#2:${p2}	2
plotlist7	3	#3:${p3}	3
plotlist7	4	#4:${p4}	4
plotlist7	5	#5:${p5}	5
plotlist7	6	#6:${p6}	6
plotlist7	7	#7:${p7}	7
plotlist6	1	#1:${p1}	1
plotlist6	2	#2:${p2}	2
plotlist6	3	#3:${p3}	3
plotlist6	4	#4:${p4}	4
plotlist6	5	#5:${p5}	5
plotlist6	6	#6:${p6}	6
plotlist5	1	#1:${p1}	1
plotlist5	2	#2:${p2}	2
plotlist5	3	#3:${p3}	3
plotlist5	4	#4:${p4}	4
plotlist5	5	#5:${p5}	5
plotlist4	1	#1:${p1}	1
plotlist4	2	#2:${p2}	2
plotlist4	3	#3:${p3}	3
plotlist4	4	#4:${p4}	4
plotlist3	1	#1:${p1}	1
plotlist3	2	#2:${p2}	2
plotlist3	3	#3:${p3}	3
plotlist2	1	#1:${p1}	1
plotlist2	2	#2:${p2}	2
plotlist1	1	#1:${p1}	1
fsh_hist	1	Yes, for over 3 months
fsh_hist	2	Yes, for 3 months or less
fsh_hist	3	No
fromwhom	1	Other household
fromwhom	2	Business / store / trader
fromwhom	997	Other
LIVESTOCK	1	Pigs
LIVESTOCK	2	Cattle (Cows, Calf, Water Buffalo, Bull)
LIVESTOCK	3	Goats
LIVESTOCK	4	Sheep
LIVESTOCK	5	Bee Hives (for Honey)
LIVESTOCK	6	Donkey/Mule
LIVESTOCK	7	Horses
LIVESTOCK	8	Elephants
LIVESTOCK	9	other
LIVESTOCK	997	None
LIVESTOCK_S	1	Chickens
LIVESTOCK_S	2	Rabbit
LIVESTOCK_S	3	Ducks
LIVESTOCK_S	4	Quail
LIVESTOCK_S	5	Turkeys/Geese/Swans
LIVESTOCK_S	6	Doves/Pigeon
LIVESTOCK_S	7	Guinea Fowl
LIVESTOCK_S	8	other
LIVESTOCK_S	997	None
ACTIVITY	1	Livestock production (3 months, not last season)
ACTIVITY	2	Land preparation and planting for **All Crops**
ACTIVITY	3	Weeding, fertilizing, or any other non-harvest activity for **All Crops**
ACTIVITY	4	Harvesting for **All Crops**
ACTIVITY	5	Fishing on Household's boat (hired hands)
ACTIVITY	997	None
yn_plot	1	Yes
yn_plot	0	No
yn_plot	97	Don't know
yn_plot	997	ABORT
BUSINESS	1	Grocery / corner shop / Khirana
BUSINESS	2	Vendor / Marketeer
BUSINESS	3	Food processor (baker, local beverages, foods to sell in markets)
BUSINESS	4	Butchery/Masupahal
BUSINESS	5	Brickmaking
BUSINESS	6	Agricultural inputs store
BUSINESS	7	Mill (e.g., maize mill)
BUSINESS	8	Charcoal / firewood
BUSINESS	9	Mechanic / tire repair
BUSINESS	10	Bicycle repair
BUSINESS	11	Carpenter
BUSINESS	12	Traditional healer
BUSINESS	13	Herbalist / Chemist / Pharmacist
BUSINESS	14	Transportation (Taxi / Lorry / Boats / Bicycle)
BUSINESS	15	Hotel*
BUSINESS	16	Guest house / Lodge*
BUSINESS	17	Bar / restaurant / take‐away
BUSINESS	18	Electronics / phone repair
BUSINESS	19	Seamstress / tailor/ clothes and shoe repair
BUSINESS	20	Hairdresser / barber / Beauty Parlor
BUSINESS	21	Crafts (basket/ reedmat making, etc.)
BUSINESS	22	Hardware store / Construction materials store
BUSINESS	23	Brick laying (business, not employment)
BUSINESS	24	Clothing / shoe store
BUSINESS	25	Laundry Services
BUSINESS	26	Local cinema hall
BUSINESS	27	Academic institutions (schools)
BUSINESS	28	Money Transfer Operator (IME, Western Union)
BUSINESS	29	Sand / Rock Harvester business
BUSINESS	30	Other Services
BUSINESS	31	Other Retail
BUSINESS	997	None
savings_m	0	In the household
savings_m	1	With another Household
savings_m	2	Cooperatives
savings_m	3	Village Savings and Loan Association
savings_m	4	Bank
savings_m	5	Microfinance
savings_m	6	Mobile Money/E-sewa
savings_m	7	Don't Save
SHOCK	0	Eviction from property
SHOCK	1	Serious illness or accident of a household member NOT due to wildlife
SHOCK	2	Serious illness or accident of a household member caused by WILDLIFE
SHOCK	3	Death of a household member caused by WILDLIFE
SHOCK	4	Crop loss due to WILDLIFE
SHOCK	5	Other conflicts with WILDLIFE, resulting in asset loss
SHOCK	6	Death of a household member from illness or accidents and funeral costs
SHOCK	7	Job loss by member of the household
SHOCK	8	Theft of money / valuables / non-ag assets
SHOCK	9	Unusually high crop pests and disease
SHOCK	10	Unusually high livestock disease and death
SHOCK	11	Price shock on Crops
SHOCK	12	Reduction in earnings off-farm
SHOCK	13	Prolonged drought
SHOCK	14	Fire
SHOCK	15	Floods
SHOCK	16	Landslide
SHOCK	17	Soil Erosion
SHOCK	18	Theft of agricultural assets or crop or livestock
SHOCK	997	Other (specify)
extract	0	firewood (including for charcoal)
extract	1	nuts/berries/vegetables
extract	2	honey/insects/small animals
extract	4	medicinal ingredients
extract	6	other (Specify)
extract	997	None
basemap	997	None
basemap	A1	A1
basemap	A2	A2
basemap	A3	A3
basemap	A4	A4
basemap	A5	A5
basemap	A6	A6
basemap	B1	B1
basemap	B2	B2
basemap	B3	B3
basemap	B4	B4
basemap	B5	B5
basemap	B6	B6
basemap	C1	C1
basemap	C2	C2
basemap	C3	C3
basemap	C4	C4
basemap	C5	C5
basemap	C6	C6
basemap	D1	D1
basemap	D2	D2
basemap	D3	D3
basemap	D4	D4
basemap	D5	D5
basemap	D6	D6
basemap	E1	E1
basemap	E2	E2
basemap	E3	E3
basemap	E4	E4
basemap	E5	E5
basemap	E6	E6
basemap	F1	F1
basemap	F2	F2
basemap	F3	F3
basemap	F4	F4
basemap	F5	F5
basemap	F6	F6
basemap	G1	G1
basemap	G2	G2
basemap	G3	G3
basemap	G4	G4
basemap	G5	G5
basemap	G6	G6
basemap	H1	H1
basemap	H2	H2
basemap	H3	H3
basemap	H4	H4
basemap	H5	H5
basemap	H6	H6
smallmap	997	None
smallmap	A1	A1
smallmap	A2	A2
smallmap	A3	A3
smallmap	A4	A4
smallmap	A5	A5
smallmap	A6	A6
smallmap	B1	B1
smallmap	B2	B2
smallmap	B3	B3
smallmap	B4	B4
smallmap	B5	B5
smallmap	B6	B6
smallmap	C1	C1
smallmap	C2	C2
smallmap	C3	C3
smallmap	C4	C4
smallmap	C5	C5
smallmap	C6	C6
smallmap	D1	D1
smallmap	D2	D2
smallmap	D3	D3
smallmap	D4	D4
smallmap	D5	D5
smallmap	D6	D6
smallmap	E1	E1
smallmap	E2	E2
smallmap	E3	E3
smallmap	E4	E4
smallmap	E5	E5
smallmap	E6	E6
smallmap	F1	F1
smallmap	F2	F2
smallmap	F3	F3
smallmap	F4	F4
smallmap	F5	F5
smallmap	F6	F6
smallmap	G1	G1
smallmap	G2	G2
smallmap	G3	G3
smallmap	G4	G4
smallmap	G5	G5
smallmap	G6	G6
smallmap	H1	H1
smallmap	H2	H2
smallmap	H3	H3
smallmap	H4	H4
smallmap	H5	H5
smallmap	H6	H6
share	10	10
share	20	20
share	30	30
share	40	40
share	50	50
share	60	60
share	70	70
share	80	80
share	90	90
share	100	100
local_k	1	Within this village
local_k	2	Outside this village but within this municipality
local_k	3	Tandi Market
local_k	4	Elsewhere in Nepal
local_k	5	Outside Nepal
local_k	997	don't know/won't say
consent	1	Yes, I consent to participate in this survey
consent	2	No, I do not consent to participate in this survey
consent	3	Respondent consented but was unable to finish
crop_season	1	Season 1 (Jan-May)
crop_season	2	Season 2 (June-Dec)
aquaculture	1	Fish
aquaculture	2	Crabs
aquaculture	3	Water Snails/Ghungi
aquaculture	4	Prawns
aquaculture	5	other
aquaculture	997	ABORT
agree_5	1	Strongly Disagree
agree_5	2	Somewhat Disagree
agree_5	3	Neither Agree nor Disagree
agree_5	4	Somewhat Agree
agree_5	5	Strongly Agree

## Sheet: settings
form_title	form_id	default_language
wb_household_survey_nepal_kasara_v3	wb_household_survey_nepal_kasara_v3	English
