# Supplementary material for: Economic impact of nature-based tourism
Source: PLoS One. 2023 Apr 12;18(4):e0282912. doi: 10.1371/journal.pone.0282912 (PMC10096494; doi:10.1371/journal.pone.0282912)
Supplement: S1 File — (ZIP) [file pone.0282912.s002.zip › Data, Survey, Codes, Model Statements/Model Statements and Data Files/Nepal/wb_household_nepal_sauraha_data.xlsx]

## Sheet: wb_household_survey_nepal_saura
SubmissionDate	FPN1	FP002b	FP002b1	FP002d	FP003	FP003a	start	QN1	RSN1	STOPPER	STOPPER2	FILTER	FILTER1	FILTER2	FILTER3	FILTER4	FILTER5	FILTER6	RS_total	RS000	RS_ethnicity	RS_ethnicity_oth	RS_inpark	RS_moveout	G1-RSN1a	G1-RSR1_count	SET-OF-G1-RSR1	G2-G2A-EXPN	G2-G2A-EXP000	G2-G2A-EXP001	G2-G2A-EXP002	G2-G2A-EXP003	G2-G2A-EXP004	G2-G2A-EXP005	G2-G2A-EXP006	G2-G2A-EXP007	G2-G2A-EXP008	G2-G2A-EXP009	G2-G2A-EXP010	G2-G2A-EXP011	G2-G2A-EXP012	G2-G2A-EXP013	G2-G2A-EXP014	G2-G2A-EXP015	G2-G2A-EXP016	G2-G2A-EXP017	G2-G2A-EXP018	G2-G2A-EXP019	G2-G2A-EXP022
2019-11-17 10:13:23		2		3	17		2019-11-13 06:03:49	1					1	1	0	1	0	0	1	1	7	Sapkota	0			1	uuid:c2d69833-1fab-41f2-8205-520cd2e9670d/RSR1		1500	1000	0	0	0	0	0	0	0	0	0	0	0	0	0	0	0	200	0	0	0
2019-11-18 08:56:04		1		7	4		2019-11-18 02:40:03	1					1	0	0	1	0	0	7	7	1		0			7	uuid:618fe365-ceba-42cb-b270-8526060244cc/RSR1		3000	0	0	600	0	0	560	600	0	50	0	0	0	0	0	2000	200	2000	4000	0	100
2019-11-18 08:56:32		1		7	4		2019-11-18 04:02:47	1					1	1	0	0	1	0	6	4	1		0			4	uuid:657c6a96-828c-4f91-8aef-2c931ded16d6/RSR1		2400	0	0	1200	0	560	560	500	500	0	0	0	0	0	0	0	0	100	0	0	100
2019-11-18 08:57:27		1		7	4		2019-11-18 05:13:12	1					1	1	0	0	0	0	8	4	1		0			4	uuid:05e0ab77-72d3-4f86-b082-92fcbff66d01/RSR1		2000	1000	1000	2000	0	0	0	450	0	300	0	500	0	0	0	0	0	200	6000	0	0
2019-11-18 12:24:11		2		7	2		2019-11-18 02:47:42	1					1	0	0	0	0	0	2	2	1		0			2	uuid:8b4c80cc-f1b7-4576-a232-1ef98c595663/RSR1		400	200	0	600	0	0	0	0	0	0	0	0	0	7500	0	0	30	0	0	0	0
2019-11-18 12:24:21		1		7	2		2019-11-18 03:22:22	1					0	0	0	1	0	0	4	4	7	Chepang	0			4	uuid:e7ffb1c8-c906-47b2-86d7-25485a50b9f4/RSR1		200	200	0	500	500	0	0	0	0	0	0	0	0	1500	0	0	0	200	0	0	0
2019-11-18 12:24:38		1		7	2		2019-11-18 03:45:32	1					1	0	0	1	0	0	7	6	1		1	1989		6	uuid:29022e50-44f5-4696-8b93-69eb7173d3c5/RSR1		1000	600	0	500	500	0	0	200	200	0	0	0	0	350	0	0	20	200	35	200	0
2019-11-18 12:24:49		1		7	2		2019-11-18 04:48:36	1					0	0	0	1	0	0	8	8	1		1	1989		8	uuid:14f41861-5910-4b17-a848-6b577975428b/RSR1		2000	1000	1000	600	600	0	0	0	0	0	0	0	0	500	0	0	0	400	0	0	0
2019-11-18 12:41:25		1		7	9		2019-11-18 02:33:02	1					1	1	0	0	0	0	4	3	1		0			3	uuid:fa449816-b2e7-4898-b49b-0d77bc659c6e/RSR1		5000	1500	0	0	0	0	500	0	0	0	0	0	0	0	0	0	0	100	3000	0	0
2019-11-18 12:42:00		1		7	9		2019-11-18 03:11:58	1					1	1	0	0	0	0	5	4	1		0			4	uuid:7e74c98f-035d-405a-8711-a0cb7828283c/RSR1		3000	2000	0	1000	0	0	0	0	0	0	0	0	0	0	0	0	0	100	0	0	75
2019-11-18 12:42:20		1		7	9		2019-11-18 03:58:47	1					1	1	0	0	0	0	3	2	1		0			2	uuid:4222ff92-9abf-45a9-bdb2-d66b4dc8cd97/RSR1		1000	1000	0	2000	0	560	0	0	0	0	0	0	0	0	0	0	0	50	5000	0	0
2019-11-18 12:42:29		1		7	9		2019-11-18 04:32:32	1					0	0	0	0	1	0	6	4	1		0			4	uuid:d3c126f1-572e-459b-a7e7-8863cdc8f3ab/RSR1		4000	4000	0	2000	0	1400	0	0	0	0	0	0	0	0	0	0	0	1500	0	0	0
2019-11-18 14:19:59		1		7	12		2019-11-18 02:11:04	1					0	0	0	1	0	0	4	4	7	Chaudhary	0			4	uuid:d381b0ee-2d78-427a-9b09-0fb55e22ffd6/RSR1		1000	2000	0	500	0	500	0	0	0	300	0	0	0	200	0	0	0	100	0	0	0
2019-11-18 14:20:08		1		7	12		2019-11-18 02:59:35	1					0	1	0	1	0	0	4	3	7	Chaudhary	0			3	uuid:411cf2a2-e2a3-4403-bed7-bbced9c5451d/RSR1		5000	600	0	500	0	0	0	500	0	0	0	700	300	500	0	300	0	4000	7500	0	500
2019-11-18 14:20:34		1		7	12		2019-11-18 03:42:23	1					0	1	1	0	1	1	3	2	1		0			2	uuid:ad183548-2fdf-46d7-996f-2ce9becf2e37/RSR1		500	1500	0	900	1500	400	0	0	0	1500	0	0	0	0	0	0	0	1000	6000	0	100
2019-11-18 14:20:54		1		7	12		2019-11-18 05:02:14	1					1	1	0	1	0	0	2	2	1		0			2	uuid:8feda8c2-5284-44cd-be21-a55709d273f6/RSR1		200	200	0	0	0	800	0	0	0	420	0	0	0	0	0	0	1500	800	300	500	0
2019-11-18 14:41:10		1		7	6		2019-11-18 02:32:30	1					0	1	0	0	0	0	13	11	1		0			11	uuid:5a379ff7-fb83-4e8d-a64e-2b44d4ae66fa/RSR1		3800	300	0	750	0	0	0	0	0	600	0	0	0	1000	0	0	0	3000	0	0	0
2019-11-18 14:41:56		1		7	6		2019-11-18 03:29:56	1					0	1	0	0	0	0	2	2	1		0			2	uuid:8f997e75-123e-4585-8c20-3db5b5ff1b4f/RSR1		3000	8000	0	2000	0	1200	0	0	0	700	0	5000	0	0	2500	0	0	400	0	0	50
2019-11-18 14:42:15		1		7	6		2019-11-18 04:05:46	1					0	1	0	1	0	0	7	7	1		0			7	uuid:347881a1-7603-425b-ad3c-95150bfd6461/RSR1		1200	300	0	1000	0	250	0	600	0	1500	0	400	0	300	0	1000	0	500	0	1200	100
2019-11-18 14:52:22		1		7	5		2019-11-18 02:33:31	1					1	1	0	0	0	0	4	4	7	Chaudhari	0			4	uuid:091a1847-fb9a-477a-be02-2c14e0d06fe6/RSR1		1500	2000	0	2000	0	300	0	350	0	1200	0	0	0	600	0	0	0	600	3000	0	250
2019-11-18 14:52:30		1		7	5		2019-11-18 03:22:13	1					0	1	0	1	0	0	3	3	1		0			3	uuid:1869bd33-1366-4665-b802-50b89a6d2d52/RSR1		1000	500	0	3000	0	750	0	500	0	1000	0	0	0	500	0	0	0	500	800	0	500
2019-11-18 14:52:37		1		7	5		2019-11-18 03:47:12	1					1	0	0	0	0	0	4	4	7	Mahato	0			4	uuid:9f339bf8-0eaa-4a34-b43c-5c19acf6b6b0/RSR1		5000	3000	0	1500	0	0	0	0	0	600	0	500	1000	500	0	0	0	200	5000	200	300
2019-11-18 14:53:02		1		7	5		2019-11-18 04:09:50	1					1	0	0	0	0	0	4	4	7	Mahato	0			4	uuid:400b60cf-8425-4fb1-9322-a1c07f0f07e7/RSR1		5000	4000	0	4000	0	1500	0	2000	0	1500	0	0	0	1000	1500	500	0	2000	6000	0	500
2019-11-18 15:33:49		1		7	15		2019-11-18 02:37:19	1					1	1	0	1	0	0	5	5	1		0			5	uuid:21e305f3-8bb6-4871-956c-9a7fcdbb4643/RSR1		5000	5000	0	1400	0	240	0	600	0	700	0	0	0	750	0	0	0	1000	0	800	0
2019-11-18 15:34:48		1		7	15		2019-11-18 04:13:21	1					1	1	0	0	0	0	3	3	1		0			3	uuid:624617dc-d004-41d5-affd-4f101850b80d/RSR1		500	250	0	600	0	0	0	0	0	0	0	0	0	0	0	700	63	200	0	0	0
2019-11-18 15:53:06		1		7	15		2019-11-18 05:18:21	1					0	1	0	1	0	0	6	6	1		0			6	uuid:e935e637-7a60-485a-86b3-29b4f12dc199/RSR1		500	700	0	1000	0	0	0	200	0	100	0	100	0	150	0	0	0	500	3000	0	0
2019-11-18 15:56:43		1		7	15		2019-11-18 06:10:38	1					0	0	0	0	1	0	5	5	1		0			5	uuid:f7d0e322-df27-4db5-94c6-72fc8da4e5fd/RSR1		3000	4000	0	1500	0	800	0	0	0	1000	0	300	0	400	2000	0	0	400	0	0	80
2019-11-18 16:53:10		1		7	3		2019-11-18 02:48:01	1					1	1	0	1	0	0	5	5	1		997			5	uuid:3b4f8b6a-db21-43e9-8a21-b2d86f096f74/RSR1		4000	500	500	700	0	0	0	0	0	450	0	0	0	800	0	0	0	600	0	0	0
2019-11-18 16:54:01		1		7	3		2019-11-18 03:56:00	1					1	1	0	1	0	0	6	6	1		997			6	uuid:ecac1260-f14c-4893-b1c5-f831f8b3d1d0/RSR1		1200	300	0	0	0	0	0	0	0	0	0	0	0	0	0	800	0	400	4000	0	0
2019-11-18 16:54:30		1		7	3		2019-11-18 04:47:59	1					1	1	0	0	0	0	8	8	1		997			8	uuid:d56b6f9d-425e-40a5-bddf-c9d2c8ba20ea/RSR1		1500	500	0	1200	0	0	0	0	0	0	0	0	0	0	0	0	150	500	0	0	0
2019-11-18 16:56:06		1		7	3		2019-11-18 05:46:20	1					1	1	0	0	0	0	5	5	1		997			5	uuid:0e494826-db66-4df5-9029-3b98edb570e9/RSR1		1500	0	0	600	0	0	0	0	0	0	0	0	0	0	0	0	0	0	0	0	0
2019-11-19 01:07:24		1		7	8		2019-11-18 02:34:40	1					1	0	0	1	0	0	6	6	7	Chaudhary	0			6	uuid:f281c357-54dc-45ad-b385-698ada13f454/RSR1		2250	0	350	2000	0	100	0	0	145	0	0	0	0	0	0	1050	90	200	3000	0	0
2019-11-19 01:07:42		1		7	8		2019-11-18 03:44:26	1					1	0	0	0	0	0	5	5	7	Mahatwo	997			5	uuid:4ac4de2e-ae02-4ddc-b3a4-0e8ed220b341/RSR1		3000	0	0	500	0	0	0	0	0	0	0	0	0	0	0	0	30	1000	0	0	0
2019-11-19 01:08:01		1		7	8		2019-11-18 04:17:22	1					1	0	0	1	0	0	5	5	7	Chaudhary	1	2000		5	uuid:10b4eced-00dd-45af-b221-5d4a3604d814/RSR1		2500	0	0	2000	0	0	120	0	0	0	0	0	0	0	0	250	0	700	0	0	0
2019-11-19 01:08:33		1		7	8		2019-11-18 05:33:24	1					1	1	0	0	0	0	4	4	7	Chaudhary	0			4	uuid:b4899bca-574c-4da6-8a82-95a287c3f5fd/RSR1		5000	1000	0	700	0	0	0	0	0	0	0	0	0	0	0	0	0	250	0	0	0
2019-11-19 01:14:08		1		7	11		2019-11-18 02:44:03	1					1	1	0	0	1	0	5	5	1		0			5	uuid:89f24a07-5e90-48ef-9f39-bb11cc3d91e3/RSR1		3000	1000	0	1000	0	0	0	500	0	0	0	300	0	0	0	0	0	0	1000	0	150
2019-11-19 01:14:54		1		7	11		2019-11-18 03:59:17	1					1	0	0	0	1	0	4	4	1		0			4	uuid:0be4c012-bfdd-407c-9c4f-23f24042c2e7/RSR1		3000	500	0	1500	0	0	300	0	0	0	0	1500	0	0	0	0	0	0	0	0	100
2019-11-19 01:15:39		1		7	11		2019-11-18 04:42:07	1					1	1	0	0	1	0	5	5	1		0			5	uuid:080d1822-60bd-4d11-87aa-2289f15a93ae/RSR1		3000	1500	0	1000	0	0	250	0	0	300	0	0	0	0	0	1000	200	0	3000	0	0
2019-11-19 01:47:44		1		7	10		2019-11-18 02:39:52	1					1	1	0	1	1	0	5	5	1		0			5	uuid:08e5c101-45aa-4896-98a5-d871669f88f1/RSR1		3500	1000	0	2000	0	0	0	0	0	500	0	0	0	0	0	0	400	200	3000	0	0
2019-11-19 01:48:03		1		7	10		2019-11-18 03:39:09	1					1	1	0	0	1	0	5	5	1		0			5	uuid:5111fdea-2cbf-43f9-ab4e-eb2019b8c2e5/RSR1		2000	950	0	1400	0	0	0	0	0	700	0	0	0	500	0	1000	85	700	7000	0	50
2019-11-19 01:48:14		1		7	10		2019-11-18 04:28:26	1					1	1	0	1	0	0	3	3	1		0			3	uuid:a192fcaf-c71b-47fb-86bc-bac02083d389/RSR1		2000	600	0	1000	0	0	0	400	0	0	0	0	0	0	0	1400	85	300	0	0	0
2019-11-19 01:48:27		1		7	10		2019-11-18 05:09:25	1					1	1	0	0	1	0	5	5	1		0			5	uuid:c5c63c92-04ba-4a8b-911d-70e2529cada7/RSR1		2000	1500	0	1000	0	0	0	0	0	500	0	0	0	500	0	4500	800	1000	3000	0	80
2019-11-19 09:45:31		1		8	15		2019-11-19 02:45:58	3					1	1	0	1	0	0	11	11	7	Brahmin	0			11	uuid:fec48173-412f-4eca-a61e-462c39155f2a/RSR1		15000	2000	0	3000	0	0	0	0	0	400	0	0	0	700
2019-11-19 09:45:38		1		8	6		2019-11-19 02:40:21	1					1	1	0	0	0	0	3	3	7	Chettri	0			3	uuid:12a379fe-04cc-4f5d-ad36-895e3c8cbf1e/RSR1		1500	1000	0	1000	0	0	0	500	0	0	0	0	0	600	0	0	500	1000	3000	0	0
2019-11-19 09:45:49		1		8	15		2019-11-19 03:29:44	1					1	1	0	0	0	0	5	5	7	Gurung	0			5	uuid:460a4f8a-ee1f-42da-8c34-e9205855dd16/RSR1		400	320	0	1600	0	0	0	400	0	0	0	0	0	370	0	0	70	300	1500	0	0
2019-11-19 09:45:59		1		8	15		2019-11-19 04:50:17	1					1	1	0	1	0	0	8	8	1		0			8	uuid:b7bc4a65-e5c5-4bef-933e-cdd476c8e4bc/RSR1		1200	500	0	1800	0	0	0	0	0	500	0	0	0	260	0	400	0	400	5500	0	50
2019-11-19 09:47:23		1		8	6		2019-11-19 05:01:56	1					1	1	0	1	0	0	4	3	7	Brahmin	0			3	uuid:054ab734-b8b6-4dec-ba0d-97684e30f1b7/RSR1		2000	500	0	500	0	0	0	0	0	0	200	0	0	0	0	0	100	1000	1500	0	30
2019-11-19 09:49:45		1		8	6		2019-11-19 03:35:11	1					1	1	0	0	0	0	2	2	7	Brahmin	0			2	uuid:8185ffd2-c625-461f-963c-fe3f87d8b9a3/RSR1		2500	1500	0	0	0	0	0	0	0	0	0	0	0	0	0	0	100	300	0	800	0
2019-11-19 09:52:36		1		8	4		2019-11-19 02:51:31	1					0	0	0	1	0	0	4	4	7	Brahmin	0			4	uuid:2748180b-860f-4f31-86e1-791953b4bccc/RSR1		3000	1500	0	2000	0	0	1000	0	0	200	0	700	0	2000	0	0	0	450	3000	0	100
2019-11-19 09:53:12		1		8	4		2019-11-19 03:34:07	1					1	1	0	0	1	0	8	4	1		0			4	uuid:f7486d7e-2cb5-4e5a-a35e-4a9401d35fc3/RSR1		2000	500	0	1000	0	0	400	7	0	0	0	600	0	600	0	0	400	200	2500	0	0
2019-11-19 09:53:56		1		8	4		2019-11-19 04:25:09	1					1	1	0	0	0	0	3	3	1		0			3	uuid:cd49ac20-daaf-4f2c-a6ee-75e989e859d4/RSR1		500	0	0	0	0	0	0	0	0	0	0	0	0	0	0	0	0	400	0	0	0
2019-11-19 09:54:20		1		8	4		2019-11-19 05:17:44	1					1	1	0	1	0	0	8	8	1		0			8	uuid:62a8f4e8-6f29-410a-8cb5-c2bb5a0a59d7/RSR1		3000	2500	0	5000	0	0	560	1000	0	1000	0	400	0	0	0	14000	350	500	15000	0	0
2019-11-19 10:03:36		1		8	9		2019-11-19 02:39:54	1					1	0	0	1	0	0	5	4	7	Brahmin	0			4	uuid:63d84588-0dba-4ca9-ad7e-1ac07388921e/RSR1		2000	1500	0	2000	0	0	0	0	0	0	0	0	0	0	0	0	0	2000	1500	0	0
2019-11-19 10:04:02		1		8	9		2019-11-19 03:20:59	1					1	1	0	1	0	0	3	2	7	Bhartaula	0			2	uuid:5f48c000-1fe4-4fea-9b10-d66895026772/RSR1		2000	1000	0	1500	0	0	0	0	0	0	0	0	0	0	0	0	0	500	2000	0	0
2019-11-19 10:04:23		1		8	9		2019-11-19 03:59:57	1					1	1	0	0	0	0	11	10	7	Brahmin	0			10	uuid:be482c5c-8450-4c3d-824e-2974b7388f68/RSR1		3000	200	0	1000	0	0	0	0	0	0	0	0	0	0	0	0	500	300	3000	0	200
2019-11-19 10:05:17		1		8	9		2019-11-19 05:05:02	1					1	0	0	1	0	0	4	4	7	Nepal	0			4	uuid:84f3ffbc-98ca-465e-90a8-20a25a0f83d1/RSR1		2500	1500	0	1500	0	0	0	0	0	3000	0	0	0	250	0	0	0	1000	10000	0	200
2019-11-19 10:08:13		1		8	5		2019-11-19 02:39:55	1					0	1	0	1	0	0	6	6	7	Bartola	0			6	uuid:836b375f-c845-4c9c-b049-a0d2e7d28def/RSR1		3500	4000	0	2000	0	750	0	0	0	300	0	0	0	0	0	1500	0	800	1500	0	200
2019-11-19 10:08:54		1		8	5		2019-11-19 03:07:35	1					1	1	0	0	0	0	3	3	7	Bartola	0			3	uuid:e90c3456-8153-4d1b-8f69-88eeea87aea2/RSR1		2000	2000	0	0	0	0	0	0	0	1000	0	0	0	0	0	0	0	500	0	0	100
2019-11-19 10:10:00		1		8	5		2019-11-19 03:42:06	1					1	0	0	0	0	0	4	4	7	Bartoula	0			4	uuid:20279b43-424f-458d-b5f8-1863fc5c0a36/RSR1		3000	2000	0	0	0	0	0	0	0	500	0	0	0	500	0	0	0	2000	15000	0	200
2019-11-19 10:10:08		1		8	5		2019-11-19 04:17:58	1					1	1	0	0	0	0	3	3	7	Dhamala	0			3	uuid:f82aabd3-2c2d-4cd7-aad6-2afd0ef1ee93/RSR1		5000	5000	0	0	0	0	0	0	0	500	0	0	0	0	0	0	0	1500	3500	4000	200
2019-11-19 10:19:20		1		8	12		2019-11-19 02:40:23	1					1	1	0	1	0	0	3	3	7	Brahmin	0			3	uuid:ec051b55-cbca-44ef-8cf7-2e4ff445370d/RSR1		3000	1000	1000	1000	0	0	0	0	0	100	0	1000	0	500	0	0	0	500	0	0	0
2019-11-19 10:19:38		1		8	12		2019-11-19 03:29:40	1					1	1	0	1	0	0	5	5	7	Brahmin	0			5	uuid:c2e45533-69ce-4b65-b869-6f0ba9ccece5/RSR1		4000	500	0	2000	0	0	0	0	0	500	0	0	0	0	0	0	140	2000	1200	0	200
2019-11-19 10:19:49		1		8	12		2019-11-19 04:10:22	1					1	1	0	1	0	0	5	3	7	Brahmin	0			3	uuid:cbe81188-c92d-458c-83c7-412067afeee6/RSR1		1000	1000	0	0	0	0	0	0	0	1500	0	0	0	180	0	0	500	1000	0	0	50
2019-11-19 10:21:06		1		3	7		2019-11-18 18:40:28	1					1	1	1	1	0	1	4	4	2		0			4	uuid:9e6d735e-981f-4313-ba37-d475223142da/RSR1		265	460	0	300	0	0	0	0	0	300	0	0	0	300	0	0	0	500	1500	0	50
2019-11-19 10:22:51		1		8	8		2019-11-19 03:46:43	1					1	1	0	0	0	0	4	4	7	Bramand	0			4	uuid:7e65836d-2bf5-4c3c-af7b-c31dc3c8b7f8/RSR1		2500	1500	0	0	0	0	0	0	0	0	0	0	0	0	0	0	0	300	1500	0	0
2019-11-19 10:23:14		1		8	8		2019-11-19 04:35:47	1					1	1	0	0	0	0	2	2	7	Brahman	0			2	uuid:e852abb7-b4b5-4f53-bbf6-023337773a3d/RSR1		500	500	0	0	0	0	0	0	0	0	0	0	0	0	0	0	9000	25	0	0	0
2019-11-19 10:29:01		1		3	7		2019-11-18 19:56:03	1					1	0	0	1	0	0	5	5	2		0			5	uuid:7086275e-71be-4f81-af95-a0b71af4c3e7/RSR1		835	415	0	1000	0	0	0	0	0	300	0	0	60	1000	0	0	100	400	0	0	0
2019-11-19 12:25:21		1		7	17		2019-11-18 02:30:30	1					1	1	0	1	0	1	4	4	1		0			4	uuid:cb07efb4-3f39-44a5-8be9-d01885c2137d/RSR1		1500	2000	0	150	0	0	0	0	250	0	0	0	0	280	0	0	20	100	2000	0	0
2019-11-19 12:25:31		1		7	17		2019-11-18 03:34:57	1					1	1	0	1	0	0	4	4	1		0			4	uuid:95c76ed7-2ce1-444f-b05e-8fcd7a5121ca/RSR1		3000	2500	0	1000	0	0	630	0	0	700	0	0	1000	0	0	0	250	1500	0	0	100
2019-11-19 12:25:43		1		7	17		2019-11-18 04:31:35	1					1	1	0	1	0	0	6	6	1		0			6	uuid:78d57a43-3477-47c4-bcb4-7a8603635ee6/RSR1		2000	2500	0	3000	0	0	0	250	0	1400	0	0	1000	0	0	0	200	600	0	0	100
2019-11-19 12:26:00		1		8	17		2019-11-19 02:37:08	1					1	1	0	1	0	0	3	3	7	Dhamala (Brahmin)	0			3	uuid:02522f68-f3bf-4b78-9147-decda72bcbe1/RSR1		7500	1000	0	1500	0	0	0	0	0	0	0	0	500	100	0	0	50	1500	0	0	100
2019-11-19 12:26:05		1		8	17		2019-11-19 03:32:33	1					1	1	0	0	0	0	4	4	7	Bartaula (Brahmin)	0			4	uuid:82c2073a-1acd-4859-99bc-dd0b26d64042/RSR1		2000	1000	0	500	0	0	0	0	0	400	0	0	500	0	0	0	60	500	0	0	0
2019-11-19 12:26:09		1		3	7		2019-11-18 20:56:49	1					1	1	0	0	0	0	5	5	1		0			5	uuid:0c42f29d-6077-443f-a694-c8ca9a9ec031/RSR1		2000	2000	0	1200	0	0	0	700	0	450	0	0	0	600	0	0	0	200	0	0	0
2019-11-19 12:26:14		1		8	17		2019-11-19 04:37:04	1					1	1	0	0	1	0	5	5	7	Dhamala (Brahmin)	0			5	uuid:158b0666-d7b5-4083-89f2-26a0cd8afb37/RSR1		2000	500	0	0	0	0	0	0	0	0	0	0	0	0	0	0	75	1500	3000	0	100
2019-11-19 12:50:40		1		2	7		2019-11-17 18:44:45	1					0	1	0	1	0	0	6	6	1		0			6	uuid:c6a3319c-4a5b-459f-b2d3-cecc0d71aac6/RSR1		1795	2130	0	0	0	0	0	900	0	140	0	0	0	0	0	0	150	150	1700	2000	45
2019-11-19 14:19:04		1		8	2		2019-11-19 02:44:00	1					1	0	0	1	1	0	4	4	7	Bhraman	0			4	uuid:5cd64309-1520-420b-bf4e-c542dec0045c/RSR1		5000	1500	50	1000	0	0	0	500	0	0	0	0	0	0	0	0	0	300	600	0	0
2019-11-19 14:19:12		1		8	2		2019-11-19 03:31:44	1					1	0	0	0	0	0	4	4	7	Bhraman	0			4	uuid:04ff7e83-abd7-4795-99ed-dc3081b1e6e4/RSR1		7500	1500	0	1200	0	0	500	0	0	0	0	2000	0	0	0	0	60	500	0	0	100
2019-11-19 14:19:21		1		8	2		2019-11-19 04:10:56	1					1	1	0	0	1	0	7	6	1		0			6	uuid:7f1a9a3a-6a68-488e-9c78-7479e78a25bb/RSR1		2500	600	0	1800	0	0	0	0	0	0	0	0	0	0	0	0	50	500	0	0	0
2019-11-19 14:19:32		1		8	2		2019-11-19 05:01:48	1					1	0	0	1	1	0	10	2	7	Bhraman	0			2	uuid:a4c6d5ae-f144-4174-bc4e-1dcb0834224c/RSR1		2000	1500	0	0	0	0	0	0	0	0	0	0	0	0	0	0	50	200	0	0	0
2019-11-19 15:38:54		1		8	3		2019-11-19 02:41:17	1					1	0	0	1	0	0	8	8	2		997			8	uuid:b69d1531-400a-4c58-9c1c-3e2efb61cfeb/RSR1		2500	3000	0	1200	0	300	0	0	0	150	0	0	0	0	0	700	90	250	0	0	0
2019-11-19 15:39:34		1		8	3		2019-11-19 03:31:03	1					1	1	0	0	1	0	6	6	7	Gurung	0			6	uuid:9a15c11c-880d-4be2-a475-a1b0ff00a8ab/RSR1		2500	1000	0	1000	0	2200	0	0	0	0	0	0	0	0	400	400	0	600	0	0	0
2019-11-19 15:39:52		1		8	3		2019-11-19 04:18:05	1					1	1	0	1	0	0	5	5	2		1	1970		5	uuid:40f2d230-fefa-4e6a-9e9f-a66918ef176c/RSR1		1400	1000	0	1200	0	0	0	500	0	900	0	0	0	0	0	0	80	1000	15000	0	0
2019-11-19 15:40:11		1		8	3		2019-11-19 05:00:41	1					0	1	0	0	0	0	1	1	1		997			1	uuid:17a79d82-a54d-4e27-b79e-09e017cac70c/RSR1		500	0	0	300	0	0	0	0	0	400	400	250	0	0	0	0	0	100	0	0	30
2019-11-19 15:40:32		1		8	3		2019-11-19 05:25:39	1					1	0	0	0	1	0	4	4	1		997			4	uuid:9ecf3648-435e-4bc8-9fdd-84afe70194fc/RSR1		5000	200	0	1800	0	0	0	0	0	0	500	0	0	0	0	0	150	600	0	0	0
2019-11-19 16:22:44		1		8	10		2019-11-19 02:51:33	1					1	1	0	0	1	0	6	5	1		0			5	uuid:ebdacf77-9f2d-4425-926d-e3339d99926c/RSR1		3000	1000	0	2000	0	700	0	0	0	500	0	0	0	500	1000	0	0	500	5000	0	50
2019-11-19 16:22:50		1		8	10		2019-11-19 04:04:54	1					1	1	0	1	0	0	5	5	1		0			5	uuid:df0eb15e-0fd8-4dbb-9ab4-0a46bc60bd20/RSR1		2800	2000	0	2000	0	0	0	0	0	1500	0	0	0	0	0	0	0	200	0	0	0
2019-11-19 16:22:59		1		8	10		2019-11-19 04:51:56	1					1	1	0	1	0	0	6	6	1		0			6	uuid:e5fa9c0c-e00c-4bb1-9296-58639b8dd549/RSR1		2000	1500	0	1000	0	0	0	0	0	400	0	0	0	0	0	600	80	1000	5000	0	0
2019-11-20 00:49:54		1		7	13		2019-11-18 02:45:00	1					0	1	0	1	0	0	4	4	1		0			4	uuid:e1bdaf69-e507-46ca-a38c-c31559f3dbfc/RSR1		5000	6000	0	3000	0	0	0	0	1500	0	420	0	0	0	0	0	0	500	0	150	0
2019-11-20 00:50:12		1		7	13		2019-11-18 03:50:28	1					1	1	0	0	1	0	5	5	1		0			5	uuid:fb7bfdf3-0da7-4133-9f1f-1d50119e9b1e/RSR1		1120	0	0	200	0	0	0	200	0	0	0	0	0	0	700	0	0	500	100	0	0
2019-11-20 00:51:23		1		7	13		2019-11-18 05:04:26	1					1	1	0	0	1	0	5	5	7	Mahato	0			5	uuid:a04aa65e-ba68-41b1-90bd-80d7ae64d5ab/RSR1		0	900	0	2560	0	0	480	400	0	0	0	0	0	0	0	0	0	750	0	0	60
2019-11-20 00:57:57		1		8	13		2019-11-19 02:47:12	1					1	1	0	1	1	0	7	7	7	Bartaula	0			7	uuid:b7d81408-0dd0-4830-838f-3ab24aae3f75/RSR1		10000	2500	0	1500	0	1000	0	0	0	1500	0	0	0	1000	0	0	3000	1500	0	0	0
2019-11-20 00:59:27		1		8	13		2019-11-19 04:08:01	1					1	1	0	1	0	0	5	5	7	Brahmin	0			5	uuid:778c28ea-2ff6-404c-b95c-01784b773e23/RSR1		5000	5000	0	0	0	0	0	0	0	0	0	0	0	0	0	0	100	1000	1000	1600	0
2019-11-20 01:09:04		1		8	11		2019-11-19 02:41:29	1					1	1	0	1	0	0	3	3	7	bhraman	0			3	uuid:633db059-855a-44af-9f51-956ac45f5c39/RSR1		2000	2500	0	1500	0	0	0	800	0	0	0	0	0	0	0	0	40	0	5000	0	0
2019-11-20 01:09:57		1		8	11		2019-11-19 03:43:20	1					1	0	0	0	0	0	1	1	1		0			1	uuid:10595be0-0f59-4073-9dbb-3f6b92431957/RSR1		2000	1500	0	2000	0	0	0	500	0	0	0	0	0	0	0	0	0	0	0	0	0
2019-11-20 01:10:41		1		8	11		2019-11-19 04:22:44	1					1	1	0	1	0	0	7	4	1		0			4	uuid:c212f5f7-e5da-4989-9b50-1c1d610a5115/RSR1		3000	1500	0	1000	0	500	0	0	0	250	0	0	0	0	0	0	0	0	6000	0	0
2019-11-20 01:11:28		1		8	11		2019-11-19 05:00:10	1					1	1	0	0	0	0	8	4	1		0			4	uuid:0da930fa-6913-438d-a20e-c62facd8c58a/RSR1		4000	2000	0	3500	0	0	0	1500	0	0	0	0	0	0	0	2000	0	0	1500	0	200
2019-11-20 09:15:59		1		9	12		2019-11-20 02:36:10	1					0	1	0	0	1	0	4	3	1		0			3	uuid:813f3f70-2409-468d-9020-40a65d5cbf57/RSR1		0	500	0	500	500	40	0	0	0	0	0	0	1000	0	0	0	0	1500	9000	0	100
2019-11-20 09:16:08		1		9	12		2019-11-20 03:23:13	1					0	0	0	0	1	0	2	2	1		0			2	uuid:788dcd9f-1aea-4fa4-b5a9-6c92ca6ec325/RSR1		0	5000	0	0	0	650	0	0	0	0	0	0	500	0	0	0	0	2500	3000	0	200
2019-11-20 09:16:17		1		9	12		2019-11-20 04:02:42	1					1	1	0	1	0	0	8	8	1		0			8	uuid:3d10b4bf-6f26-4ece-8dfd-539f2db1981c/RSR1		2000	1000	0	1000	0	320	0	600	0	300	0	2000	0	800	0	0	100	1000	3000	0	0
2019-11-20 09:16:34		1		9	12		2019-11-20 05:08:12	1					1	1	0	0	1	0	8	7	7	Brahmin	0			7	uuid:d3d21167-3ea2-42c7-b4c3-efbdd829a875/RSR1		0	2000	2000	0	0	0	0	0	0	0	8	0	0	0	0	0	0	7000	0	0	450
2019-11-20 09:33:54		1		9	2		2019-11-20 02:36:22	1					1	0	0	1	0	0	5	4	1		0			4	uuid:c4d8d1bf-64ae-4357-8d45-41acd4852500/RSR1		1200	300	0	1500	1000	0	0	0	0	0	0	0	0	0	0	5000	100	600	0	7000	0
2019-11-20 09:34:08		1		9	2		2019-11-20 03:37:53	1					1	0	0	1	0	0	5	4	1		0			4	uuid:d568f4f2-a7e1-4a97-85e4-0500f2a51b29/RSR1		2000	500	0	0	0	0	0	0	0	0	0	0	0	0	0	0	50	400	0	0	100
2019-11-20 09:34:19		1		9	2		2019-11-20 04:16:06	1					1	0	0	0	0	0	6	6	1		0			6	uuid:7e41f91d-9b4d-4769-a987-d2ac977f7a9d/RSR1		1500	0	0	1200	800	0	0	0	0	0	0	0	0	0	0	0	50	300	6000	0	300
2019-11-20 09:34:29		1		9	2		2019-11-20 05:03:45	1					1	0	0	0	0	0	3	3	1		0			3	uuid:80517826-d1c1-4ad6-a610-3dca74f13b60/RSR1		300	0	0	1200	600	0	0	0	0	0	0	0	0	1400	0	0	30	0	0	0	100
2019-11-20 09:34:40		1		9	2		2019-11-20 05:40:19	1					1	0	0	1	0	0	4	4	1		0			4	uuid:b9e5a8aa-b2b7-4b99-90f8-89ac8612a780/RSR1		1500	0	0	500	1000	0	0	0	0	0	0	10000	3000	0	0	0	50	200	0	0	300
2019-11-20 09:59:50		1		9	4		2019-11-20 02:34:51	1					1	0	0	1	0	0	3	3	7	kami	0			3	uuid:e08b2e4f-bb9b-41ce-a4b5-2d1eb992e467/RSR1		1500	400	0	2000	0	40	0	0	0	0	0	1000	0	0	0	700	0	700	1000	0	0
2019-11-20 10:00:28		1		9	4		2019-11-20 03:16:00	1					1	1	0	0	0	0	4	4	7	Brahmin	0			4	uuid:027b4773-5c0d-4510-a78d-c59361978086/RSR1		2400	400	0	1000	0	1400	0	500	0	0	0	250	0	0	0	0	150	600	0	0	0
2019-11-20 10:01:29		1		9	4		2019-11-20 04:10:23	1					1	1	0	0	0	0	6	6	7	Brahmin	0			6	uuid:adac5dc2-a194-4a1d-a83c-7d2da6213f4b/RSR1		5000	1000	0	300	0	0	0	0	0	0	0	0	0	0	0	0	200	600	600	0	0
2019-11-20 10:02:37		1		9	4		2019-11-20 05:23:14	1					1	1	0	0	0	0	5	5	7	Brahmin	0			5	uuid:558e2fbe-f502-41ef-9711-3786dc6d4e56/RSR1		2500	1500	0	600	0	0	0	0	0	0	0	300	0	0	0	0	150	200	8000	0	150
2019-11-20 10:03:01		1		9	6		2019-11-20 02:39:57	1					1	1	0	0	0	0	6	4	7	Brahmin	0			4	uuid:73294b5d-a688-45ac-b59b-62c0a0dfc8f4/RSR1		750	300	0	0	0	0	0	0	0	0	0	0	0	0	0	0	50	50	0	0	0
2019-11-20 10:03:16		1		9	6		2019-11-20 03:54:37	1					1	1	0	0	0	0	6	4	7	Janajati	0			4	uuid:d1d46698-352c-401f-940f-d7f61d8eb52c/RSR1		2700	400	0	1600	0	0	0	400	0	0	0	0	0	500	0	0	0	800	700	0	0
2019-11-20 10:03:55		1		9	6		2019-11-20 05:12:35	1					1	1	0	1	0	0	5	5	7	Brahmin	0			5	uuid:771eb5e4-469d-4a42-b1c2-fc212e5fd1e7/RSR1		3000	1500	0	1200	0	0	0	0	0	300	0	0	0	0	0	0	150	500	0	0	200
2019-11-20 10:04:22		1		9	6		2019-11-20 06:47:38	1					1	1	0	0	1	0	4	4	7	Brahmin	0			4	uuid:e6675fd5-fc22-47b7-af9d-ce10f253c4ad/RSR1		500	1500	0	1000	0	0	0	0	0	700	0	0	0	200	0	500	0	1000	0	0	0
2019-11-20 10:07:45		1		9	9		2019-11-20 02:36:37	1					1	1	0	0	0	0	3	2	7	Bhartaula	0			2	uuid:7afdcdeb-d201-40d5-a8eb-b830245ca241/RSR1		1000	500	0	1000	0	0	0	0	0	0	0	0	0	0	0	0	0	1000	2900	0	0
2019-11-20 10:08:00		1		9	9		2019-11-20 03:18:03	1					1	1	0	0	0	0	6	5	7	Brahmin	0			5	uuid:b81a2390-c266-4bc8-bada-70412d8ba965/RSR1		8000	2000	0	0	400	600	0	0	0	0	0	0	0	0	0	0	160	600	0	0	0
2019-11-20 10:08:10		1		9	9		2019-11-20 04:24:56	1					1	1	0	0	0	0	7	6	7	Brahmin	0			6	uuid:2797704f-ea36-4329-9893-42ce951a635c/RSR1		2000	1200	0	1200	0	0	0	0	0	0	0	0	0	0	0	0	250	200	0	0	0
2019-11-20 10:08:39		1		9	9		2019-11-20 05:12:33	1					1	1	0	0	0	0	3	2	7	Brahmin	0			2	uuid:22436cfe-ddcc-4d99-b35c-42274d9b803e/RSR1		160	100	0	325	0	0	0	0	0	0	0	0	0	0	0	0	40	100	0	0	0
2019-11-20 12:55:50		1		9	15		2019-11-20 02:42:55	1					1	1	0	1	0	0	8	8	7	Sarki	0			8	uuid:7c795cc9-400e-43c7-8b71-bd77f82509a8/RSR1		2000	2000	0	2000	0	0	0	0	0	650	0	0	0	420	0	700	300	800	5000	0	0
2019-11-20 12:55:59		1		9	15		2019-11-20 04:25:44	1					1	1	0	0	1	0	5	5	1		0			5	uuid:948cfa27-c761-441a-8af5-25c5c8db2993/RSR1		1000	400	0	300	0	50	0	0	0	0	0	500	0	0	0	1610	0	400	0	0	40
2019-11-20 12:56:09		1		9	15		2019-11-20 05:50:48	1					1	1	0	0	0	0	5	5	1		0			5	uuid:c70d147e-88e5-4271-b0ea-dd7ff51928a1/RSR1		4000	2000	0	0	0	0	0	0	0	400	0	500	0	0	0	0	0	1000	0	2500	0
2019-11-20 14:33:33		1		9	17		2019-11-20 02:36:17	1					1	1	0	0	0	0	5	5	7	Bartaula (Brahmin)	0			5	uuid:f77a4135-fe73-4058-a043-4a6946e01c32/RSR1		2500	500	0	1500	0	0	0	700	0	0	0	0	500	0	0	0	50	1400	0	0	100
2019-11-20 14:33:42		1		9	17		2019-11-20 03:50:41	1					1	1	0	0	0	0	4	4	7	Pathak (Brahmin)	0			4	uuid:078709b2-e49f-4be3-a7e2-e6fd560646f0/RSR1		3000	2000	0	0	0	0	0	0	0	1000	0	0	500	0	0	0	500	2000	3000	0	0
2019-11-20 14:33:50		1		9	17		2019-11-20 04:54:20	1					1	1	0	1	0	0	3	3	7	Pandit (Chhetri)	0			3	uuid:66d69470-c40c-44ad-9846-c878ee3813a1/RSR1		1200	1000	0	2000	0	0	0	1000	0	0	0	0	700	0	0	0	100	150	0	0	100
2019-11-20 14:33:58		1		9	17		2019-11-20 05:45:11	1					0	0	0	1	0	0	1	1	1		0			1	uuid:fbcec327-c353-4a6d-ab5b-9cd09ec1df14/RSR1		7000	1000	0	700	0	0	0	200	0	200	0	0	500	0	0	0	0	1200	0	0	0
2019-11-20 14:38:24		1		9	7		2019-11-19 21:28:10	1					1	0	0	0	0	0	2	2	1		0			2	uuid:0401c112-c5b8-4367-8d3c-b15f3fa59346/RSR1		2000	800	0	1200	0	0	0	0	0	50	0	0	85	600	0	0	0	100	0	0	0
2019-11-21 04:20:37		1		7	16		2019-11-18 12:34:33	1					1	1	0	1	0	0	8	8	7	Chaudhary	0			8	uuid:86760ee5-a090-4f81-a12a-6e7bb860f926/RSR1		3000	560	0	2220	0	0	0	1500	0	700	0	0	700	600	0	2800	0	1000	600	0	0
2019-11-21 04:22:12		1		8	16		2019-11-19 14:00:23	1					1	1	0	1	0	0	5	4	7	Chaudhary	0			4	uuid:3631613f-0f50-465b-bb2a-3b4ab3cccbfd/RSR1		1400	2000	0	1000	0	150	0	0	0	0	0	0	300	0	0	0	0	700	0	0	0
2019-11-21 04:27:28		1		7	16		2019-11-18 14:11:35	1					1	1	0	1	0	0	7	7	7	Chaudhary	0			7	uuid:1e5fa935-d5e1-4fd0-8c9f-67ede06d0472/RSR1		7000	4000	0	2450	0	0	0	0	0	500	0	0	0	0	0	700	0	1000	0	0	0
2019-11-21 07:28:03		1		9	13		2019-11-20 02:37:24	1					1	1	0	0	0	0	5	3	7	Bartaula	0			3	uuid:6145e01c-a951-431b-8d34-ef94445046c2/RSR1		2500	400	0	600	0	0	0	0	0	100	0	0	0	100	0	0	150	500	0	0	0
2019-11-21 07:28:55		1		9	13		2019-11-20 03:28:20	1					1	1	0	0	1	0	4	4	7	Bartaula	0			4	uuid:ad491802-b0a9-48ad-9c16-3e766187c1ec/RSR1		7500	2000	0	6000	0	0	0	1000	0	500	0	0	0	400	0	0	200	2000	500	0	0
2019-11-21 07:29:40		1		9	13		2019-11-20 04:20:10	1					1	0	0	0	0	0	4	4	7	Regmi	0			4	uuid:f1b2883f-ec0a-447c-b956-606c34e38db3/RSR1		2508	1000	0	1000	0	0	0	0	0	100	0	0	0	500	0	0	200	300	0	0	0
2019-11-21 07:30:32		1		9	13		2019-11-20 05:20:13	1					1	0	0	0	0	0	5	5	7	Bartaula	0			5	uuid:9b7786da-a3ea-4300-b477-a13cfdda5943/RSR1		2500	2000	0	0	0	0	0	0	0	150	0	0	150	200	0	0	150	500	3000	0	250
2019-11-21 07:33:06		1		10	13		2019-11-21 02:52:15	1					1	1	0	0	0	0	5	5	7	Chaudhary	0			5	uuid:bc5d4882-2a41-47ef-ac58-32270e609083/RSR1		4000	2000	0	2400	0	540	0	800	0	500	0	2000	0	150	2500	0	0	300	12000	0	250
2019-11-21 07:33:25		1		10	13		2019-11-21 03:46:46	1					1	1	0	1	0	0	5	5	1		0			5	uuid:e7dd3ceb-e824-46e7-9228-c87b7f63dbe2/RSR1		1000	750	0	1000	0	0	0	400	0	0	0	0	200	0	500	0	100	1000	1500	0	0
2019-11-21 07:35:27		1		10	13		2019-11-21 04:34:46	1					0	0	0	0	1	0	5	5	1		0			5	uuid:8a6e6741-df08-45fd-be7d-8c3a4ad8486c/RSR1		2508	4500	0	1500	0	1400	0	0	0	0	0	0	0	0	0	0	0	500	0	0	60
2019-11-21 07:36:48		1		10	13		2019-11-21 05:13:56	1					1	0	0	0	1	0	3	3	1		0			3	uuid:44d233f3-61f7-49ac-b92e-a4964a3b4239/RSR1		2000	500	0	900	0	600	0	800	0	200	0	0	0	0	0	0	0	450	0	0	0
2019-11-21 08:02:57		1		10	4		2019-11-21 03:00:13	1					1	1	0	0	1	0	6	5	1		0			5	uuid:9f154174-547e-4031-a310-baac629eb2e1/RSR1		5000	1400	0	600	0	560	0	0	0	0	0	0	0	0	0	420	200	200	0	0	100
2019-11-21 08:03:33		1		10	4		2019-11-21 03:56:40	1					1	1	0	0	0	0	5	5	1		0			5	uuid:350803b2-2aa1-481b-bc6c-9b5b895d8b7a/RSR1		800	400	0	900	0	0	0	300	0	0	0	500	0	0	0	300	130	150	0	0	0
2019-11-21 08:04:34		1		10	4		2019-11-21 04:51:44	1					1	1	0	1	0	0	5	5	1		0			5	uuid:05915c33-554b-40bc-97aa-350852dade7a/RSR1		7000	2000	0	2000	0	0	0	400	0	0	0	0	0	400	0	0	150	200	3000	0	100
2019-11-21 09:09:26		1		10	6		2019-11-21 03:04:35	1					1	1	0	1	0	0	3	2	1		0			2	uuid:48ba7399-9b67-4bb9-9df7-7061a1bc38da/RSR1		500	1000	0	1500	0	0	0	500	0	400	0	0	0	1500	0	0	100	400	0	900	0
2019-11-21 09:27:56		1		10	6		2019-11-21 03:57:51	1					1	1	0	1	0	1	3	2	1		0			2	uuid:a968daf2-c417-4086-92eb-6e1e21e0dc66/RSR1		2000	1500	0	200	0	700	0	1200	0	20	0	0	0	0	0	0	200	300	4000	0	0
2019-11-21 09:59:13		1		10	6		2019-11-21 04:53:55	1					1	1	0	1	0	0	4	3	1		0			3	uuid:944f418c-579a-4a60-84e3-299d01637507/RSR1		600	800	0	750	0	750	0	600	0	0	0	250	0	0	0	0	0	2000	0	1000	0
2019-11-21 09:59:39		1		10	6		2019-11-21 06:04:45	1					1	1	0	0	1	1	5	5	1		0			5	uuid:39f21494-b9eb-4f7b-b70c-e82021711146/RSR1		1500	1000	0	1000	0	120	0	180	0	0	0	1200	0	0	0	0	0	400	8000	500	100
2019-11-21 10:00:14		1		7	16		2019-11-18 15:14:03	1					1	1	0	1	0	0	7	6	7	Mahato	0			6	uuid:af72eae7-2974-41c3-82a5-ec7c44c984f8/RSR1		2800	1000	0	850	0	0	0	0	300	120	0	400	80	0	0	0	0	500	1200	0	0
2019-11-21 10:00:21		1		7	16		2019-11-18 16:19:03	3					1	1	0	0	0	0	2	2	7	Mahato	0			2	uuid:375c81bd-efab-4445-8f6a-4d4158593f71/RSR1		1000	1200	0	500	0	0	0	400	400	0	0	0	0	0	0	0	0	0	0	0	0
2019-11-21 10:00:31		1		8	16		2019-11-19 12:35:26	1					1	0	0	0	0	0	5	5	7	Bote	0			5	uuid:86e56aff-acf9-466a-89f4-bf9de627eb6f/RSR1		1000	800	0	500	0	0	0	0	300	500	0	0	0	0	0	300	25	100	0	0	0
2019-11-21 10:00:41		1		8	16		2019-11-19 13:23:02	1					1	1	0	0	0	0	3	3	7	Gurung	0			3	uuid:87f93270-043b-47fe-855f-882c1464397b/RSR1		1200	700	0	800	0	0	0	0	0	300	0	0	0	0	0	0	0	500	0	0	0
2019-11-21 14:45:55		1		10	15		2019-11-21 03:08:42	1					1	0	0	1	0	0	4	4	1		0			4	uuid:d8a424f3-705d-400b-8115-95d3b82b4303/RSR1		2000	2000	0	2000	0	0	0	100	0	200	0	0	0	0	0	0	0	0	0	0	100
2019-11-21 14:46:04		1		10	15		2019-11-21 04:07:38	1					1	0	0	1	0	0	3	3	1		0			3	uuid:c6f3c2f5-2935-4d1f-b000-8a5e4959ec42/RSR1		500	600	0	250	0	0	0	600	0	0	0	560	200	0	0	7500	0	600	0	0	0
2019-11-21 14:46:35		1		10	15		2019-11-21 05:05:57	1					1	1	0	1	1	0	3	3	1		0			3	uuid:560cf36d-c1ac-4458-a4ad-3e26550f532d/RSR1		1500	500	0	400	0	0	0	0	0	100	0	0	0	0	0	0	0	200	0	0	0
2019-11-21 14:47:51		1		10	15		2019-11-21 05:47:28	1					0	0	0	1	0	0	3	3	1		0			3	uuid:8799e668-87c4-458f-af1a-c3431a724bbd/RSR1		2000	300	0	0	0	630	0	0	0	0	0	0	0	0	0	0	0	700	0	0	0
2019-11-21 16:35:54		1		10	12		2019-11-21 02:45:15	1					1	0	0	1	0	0	4	2	1		0			2	uuid:31be9144-6d06-406e-810b-3b03a8e71998/RSR1		3000	2000	0	1200	0	600	0	1400	0	1200	0	500	500	900	0	0	10	1200	3000	0	0
2019-11-21 16:36:31		1		10	12		2019-11-21 03:37:06	1					1	0	0	1	0	0	4	4	7	Brahmin	0			4	uuid:504bd6d4-7bfd-4cb9-aefa-f41f56c9757e/RSR1		1400	1500	0	1500	0	1400	0	0	0	700	0	0	0	0	0	0	200	600	3500	0	150
2019-11-21 16:36:52		1		10	12		2019-11-21 04:16:34	1					1	1	0	1	0	0	3	3	1		0			3	uuid:be21d32c-c524-4b13-882e-82a8c190d57b/RSR1		2000	2500	0	1200	0	280	0	1000	0	500	0	800	0	500	0	0	0	250	2000	0	1000
2019-11-21 16:37:14		1		10	12		2019-11-21 04:54:31	1					1	1	0	1	1	0	8	8	1		0			8	uuid:379d2542-6e53-43f1-90c5-d72de98a6e2d/RSR1		0	3000	0	5000	0	2800	0	0	0	0	0	0	0	0	0	0	0	0	0	0	0
2019-11-22 09:48:42		1		11	4		2019-11-22 02:51:38	1					1	1	0	0	1	0	5	4	7	Brahmin	0			4	uuid:7c963494-cc33-4aa9-a807-31a6e076448e/RSR1		1500	4000	0	0	0	1200	0	0	0	0	0	0	0	0	0	0	400	200	8000	0	0
2019-11-22 09:49:02		1		11	4		2019-11-22 03:43:01	1					0	1	0	1	0	0	3	3	7	Brahmin	0			3	uuid:980a4af8-c71d-4701-a33d-cd10d2baecec/RSR1		3000	800	0	1400	0	280	0	0	0	0	0	0	0	0	0	0	0	100	700	0	0
2019-11-22 09:49:50		1		11	4		2019-11-22 04:13:55	1					1	1	0	0	0	0	4	4	7	Brahmin	0			4	uuid:ca7138ad-326c-4c26-ad17-0e7950434492/RSR1		1500	0	0	0	0	500	0	0	0	0	0	0	0	0	0	0	0	300	0	0	0
2019-11-22 09:53:39		1		11	7		2019-11-21 21:49:30	1					1	0	0	1	0	0	6	6	7	Brahmin	0			6	uuid:652c3b85-8134-4397-94d2-77ce480447ad/RSR1		7000	1400	0	0	0	0	1400	0	0	0	0	0	0	0	0	0	0	800	4000	0	140
2019-11-22 12:23:44		1		11	6		2019-11-22 02:48:36	1					0	1	0	1	0	0	4	4	7	Chepang	0			4	uuid:16133ef7-af16-4163-a1e6-77700ebad617/RSR1		3000	1800	0	1600	800	400	0	0	0	700	0	0	0	0	0	1000	0	500	5200	0	70
2019-11-22 12:24:30		1		11	6		2019-11-22 03:34:40	1					1	0	0	1	0	0	5	4	7	Brahmin	0			4	uuid:0126bc99-c970-44a7-8cb6-032080ae79c4/RSR1		500	1500	0	0	0	0	600	0	0	0	0	1000	700	500	0	0	0	400	2000	0	500
2019-11-22 12:25:11		1		11	6		2019-11-22 04:40:59	1					1	1	0	0	0	0	10	9	7	Brahmin	0			9	uuid:f7150b17-d545-48f1-8fa6-01523326ded8/RSR1		2000	2000	0	0	0	0	0	0	0	500	0	0	0	1500	0	0	800	1600	4000	2000	0
2019-11-22 12:25:36		1		11	6		2019-11-22 06:15:43	1					0	0	0	0	1	0	4	4	7	Chettri	0			4	uuid:29aae74f-051a-4b37-b043-c49c232924e8/RSR1		1500	600	0	0	0	500	0	0	0	400	0	0	0	400	0	0	0	700	0	0	0
2019-11-22 12:44:43		1		10	2		2019-11-21 02:51:08	1					1	0	0	1	1	0	2	2	1		0			2	uuid:ab969299-269c-4fc3-b49d-19d5c42d54df/RSR1		2000	0	0	1500	0	0	0	0	1500	0	0	0	0	0	0	0	50	100	600	0	100
2019-11-22 12:44:55		1		10	2		2019-11-21 03:27:05	1					1	0	0	1	0	0	6	6	1		0			6	uuid:31a92ebd-5b5c-4847-8a72-4774884659ca/RSR1		1200	0	500	1000	0	0	0	0	1300	0	0	0	0	2000	0	0	50	300	0	0	0
2019-11-22 12:45:15		1		10	2		2019-11-21 04:07:56	1					0	0	0	1	0	0	5	2	7	Bhraman	0			2	uuid:bae072de-2d14-4ae4-9c07-19ec975693e6/RSR1		900	500	0	400	0	0	0	0	0	0	0	0	0	0	0	0	50	100	0	0	0
2019-11-22 12:45:23		1		10	2		2019-11-21 04:57:19	1					1	0	0	0	1	0	4	2	1		0			2	uuid:efc3f8c2-19d2-42fb-a982-b530cea561a5/RSR1		3000	2000	0	3000	0	0	0	0	2000	0	0	0	0	1400	0	0	0	200	9000	0	100
2019-11-22 12:45:32		1		11	2		2019-11-22 03:04:24	1					1	0	0	1	0	0	4	3	7	Chhetri	0			3	uuid:094a4657-016f-4cf3-960f-94534bbdd031/RSR1		2000	0	0	500	0	1200	0	0	0	0	0	0	0	0	0	0	50	200	0	0	0
2019-11-22 12:46:05		1		11	2		2019-11-22 03:48:24	1					0	0	0	1	1	0	9	4	7	Chepang	0			4	uuid:e4cb445c-e9ea-4de8-b243-5a37ae77fe2a/RSR1		2500	1400	0	0	0	1200	0	0	0	700	0	0	0	0	0	0	0	300	0	0	100
2019-11-22 12:46:16		1		11	2		2019-11-22 04:35:55	1					1	0	0	1	0	0	10	6	7	Thakuri	0			6	uuid:71104830-139a-4388-b49d-24c735b294ac/RSR1		2000	0	0	1000	0	600	0	0	0	0	0	0	0	0	0	0	100	1000	0	0	200
2019-11-22 12:46:32		1		11	2		2019-11-22 05:12:49	1					1	0	0	0	0	0	3	3	7	Chepang	0			3	uuid:02fd89ce-34e4-4eae-bb4f-f869fc469bad/RSR1		1500	0	0	1500	500	0	0	0	0	0	0	0	0	0	0	0	50	200	0	0	100
2019-11-22 13:00:15		1		9	7		2019-11-19 18:42:58	1					1	1	0	1	0	0	6	6	7	Brahmin	0			6	uuid:f1ad7708-a8af-4ea5-b780-11cb3d05636f/RSR1		2000	500	0	0	0	400	0	0	0	0	0	0	0	0	0	0	500	200	0	0	8
2019-11-22 13:00:21		1		10	7		2019-11-20 18:57:07	1					1	0	0	1	0	0	7	7	5		0			7	uuid:ed089adf-0036-448d-b895-cac193090993/RSR1		1500	2000	0	1000	0	400	0	0	0	0	0	0	300	600	0	0	0	100	0	0	0
2019-11-22 13:06:06		1		11	9		2019-11-22 02:42:48	1					1	1	0	0	0	0	7	6	7	Magar	0			6	uuid:bcc5724c-159e-468c-a79b-42630a758cd6/RSR1		4000	500	0	700	0	0	300	0	0	0	0	0	0	0	0	600	0	200	0	0	0
2019-11-22 13:06:32		1		11	9		2019-11-22 03:38:18	1					0	1	0	0	0	0	5	4	7	Lama	0			4	uuid:d68b7302-7573-4b2c-b8cd-266958e8202c/RSR1		4000	500	0	500	0	0	0	0	0	0	0	0	0	0	0	3000	0	200	0	0	0
2019-11-22 13:06:40		1		11	9		2019-11-22 04:07:22	1					1	1	0	1	0	0	5	4	7	Tamang	0			4	uuid:b7485449-e8be-4300-868f-818d0bd8ce20/RSR1		3000	2000	0	1700	0	0	0	0	0	0	0	0	0	0	0	500	0	200	0	0	0
2019-11-22 13:06:54		1		11	9		2019-11-22 04:40:46	1					0	0	0	0	0	0	2	1	7	Parja	0			1	uuid:7d1a075b-bd02-44a9-8b0f-32682c257dac/RSR1		1200	1500	0	200	0	0	0	0	0	0	0	0	0	0	0	0	0	50	0	0	0
2019-11-22 14:35:36		1		11	15		2019-11-22 02:55:54	1					1	1	0	1	1	0	5	5	7	Bika	0			5	uuid:09763690-71de-4b99-9a3c-83170789a781/RSR1		2500	1000	0	4000	0	840	0	350	0	560	0	1400	0	190	0	0	0	600	10000	0	75
2019-11-22 14:35:45		1		11	15		2019-11-22 03:59:53	1					1	0	0	0	0	0	3	3	7	Bishwokarma	0			3	uuid:817f9e31-05f3-48f4-8e84-0374d419195f/RSR1		1000	500	0	500	0	980	0	0	0	200	0	0	0	0	0	0	0	500	0	0	0
2019-11-22 14:35:51		1		11	15		2019-11-22 04:59:13	1					1	0	0	0	0	0	4	4	7	Brahmin	0			4	uuid:ceb12179-a500-46f5-bbe8-a7001d511279/RSR1		2500	1500	0	0	0	750	0	0	0	500	0	0	50	0	0	0	0	500	0	0	0
2019-11-22 14:36:05		1		11	15		2019-11-22 05:49:49	1					0	0	0	1	0	0	3	3	7	Bhat	0			3	uuid:07280f30-5417-4bb5-8e75-a1de4b06a665/RSR1		2000	2500	0	150	0	500	0	0	0	300	0	0	0	0	0	0	0	200	0	0	0
2019-11-22 16:05:35		1		10	7		2019-11-20 21:35:35	1					0	1	0	1	0	0	4	4	7	Chhaudhary	0			4	uuid:66504f9c-587b-4ff5-ab71-1b4ee29d3b56/RSR1		500	140	0	500	0	0	0	0	0	0	0	0	0	0	0	0	0	100	0	400	0
2019-11-22 16:41:15		1		11	17		2019-11-22 02:54:51	1					1	1	0	0	0	0	4	4	7	Praja (Chepang)	0			4	uuid:0dbf046c-dac0-4a32-8a63-3d7dab6157c6/RSR1		3000	500	0	1000	0	0	0	3500	0	2270	0	0	1500	500	0	0	0	300	2000	0	150
2019-11-22 16:41:37		1		11	17		2019-11-22 03:49:08	1					1	1	0	0	1	0	3	3	7	Khatiwada (Brahmin)	0			3	uuid:50969b7e-d20c-4d89-9588-208a3d8d3cb8/RSR1		3500	1000	0	0	0	0	0	0	0	0	0	0	0	0	0	0	150	5000	0	0	0
2019-11-22 16:41:50		1		11	17		2019-11-22 04:42:05	1					1	1	0	1	0	0	5	5	7	Ojha (Brahmin)	0			5	uuid:c901416d-947b-403c-bf33-09befe9ae997/RSR1		3000	2500	0	0	0	0	0	0	0	0	0	0	500	0	0	0	0	300	0	0	150
2019-11-22 16:41:57		1		11	17		2019-11-22 05:54:41	1					1	1	0	0	0	0	4	4	7	Devkota (Brahmin)	0			4	uuid:d241f136-e038-4189-9114-93d448b47dee/RSR1		5000	2000	0	1500	0	0	0	1000	0	2100	0	0	500	0	0	0	500	300	1500	0	0
2019-11-22 16:55:50		1		9	3		2019-11-20 02:37:04	1					1	1	0	0	0	0	2	2	7	Nepali	0			2	uuid:0330e951-c347-4f66-83aa-c2af8a06c77d/RSR1		1500	400	0	900	0	0	0	0	0	0	0	0	0	0	0	200	79	200	0	0	0
2019-11-22 16:56:14		1		9	3		2019-11-20 03:22:50	1					1	1	0	0	0	0	3	3	7	Pariyar	0			3	uuid:0f39b84a-0a52-4e40-81e3-7d908bccb3f2/RSR1		1550	1500	0	4000	0	600	0	0	0	0	0	0	0	0	0	0	90	200	0	0	0
2019-11-22 16:56:19		1		9	3		2019-11-20 04:10:59	1					1	1	0	1	1	0	10	10	7	Pathak	0			10	uuid:a520c446-0959-4682-9284-0138e5818b7e/RSR1		5000	2500	0	1500	0	0	0	0	0	0	0	0	0	0	0	0	66	2300	500	0	0
2019-11-22 16:56:49		1		9	3		2019-11-20 05:50:17	1					1	1	0	0	1	0	7	7	7	Aryal	0			7	uuid:f371a9d1-23ec-4c39-b6f7-ba8b03c79e78/RSR1		1000	400	40	0	700	0	0	0	0	600	0	0	0	0	0	0	0	600	0	0	0
2019-11-22 16:58:01		1		10	3		2019-11-21 03:07:53	1					0	0	0	0	1	0	4	4	1		0			4	uuid:ea0da281-314d-43ec-9c06-5a1e7a6fcaa6/RSR1		2500	3000	3000	3000	0	320	0	0	0	450	0	0	0	0	0	1000	0	600	10000	0	0
2019-11-22 16:59:14		2		10	3		2019-11-21 03:39:49	1					1	0	0	0	1	0	6	6	1		997			6	uuid:007135fc-bffd-4fb8-b9fa-75a1e0ac843a/RSR1		1500	3000	0	1800	0	700	0	0	0	250	0	0	0	0	0	0	0	1000	5000	0	50
2019-11-22 16:59:44		1		10	3		2019-11-21 04:28:23	1					1	0	0	1	0	0	4	4	1		997			4	uuid:d8ae2d76-922d-48ea-a2a7-552c2dc209a6/RSR1		3000	2000	0	1800	0	500	0	0	0	0	500	0	0	0	0	0	0	300	2500	500	0
2019-11-22 17:00:27		1		10	3		2019-11-21 05:00:59	1					1	0	0	1	0	0	5	5	1		997			5	uuid:670d29c3-81da-4c06-95e6-2063d0bc1c18/RSR1		8000	500	0	1500	0	200	0	0	0	300	0	0	0	0	0	1500	100	400	1000	0	0
2019-11-22 17:00:45		1		10	3		2019-11-21 05:32:58	1					1	1	0	1	0	0	4	4	1		997			4	uuid:5c4138bc-308d-4aa5-b8f4-5697922f039b/RSR1		1500	500	0	2100	0	480	0	200	0	150	0	0	0	0	0	0	100	800	2000	0	0
2019-11-22 17:01:28		1		11	3		2019-11-22 02:54:28	1					1	0	0	1	1	0	5	5	7	Brahmins	0			5	uuid:70936fb3-c11d-4c40-b53f-aed7e52d9265/RSR1		1500	2000	0	0	0	1350	0	0	0	1200	0	0	0	500	0	0	0	600	4500	0	200
2019-11-22 17:01:43		1		11	3		2019-11-22 03:50:21	1					1	1	0	0	0	0	4	4	7	Chepang	0			4	uuid:a56918c3-8b37-4d73-9a97-0981ea9345a9/RSR1		3000	500	0	760	0	270	0	450	0	200	0	0	0	0	0	0	0	250	0	0	0
2019-11-22 17:03:47		1		11	3		2019-11-22 04:38:59	1					1	1	0	0	0	0	5	5	7	Brahmins	0			5	uuid:5eb7eae9-5b96-4fe9-b7f5-482bab020e5e/RSR1		1000	250	0	1200	0	600	0	0	0	270	0	0	0	0	0	0	0	700	0	0	0
2019-11-22 19:03:34		2		9	5		2019-11-20 02:46:00	1					1	1	0	0	0	0	5	5	7	Rimal	0			5	uuid:5477a069-4985-4c4d-a2ba-3dab71f79fb3/RSR1		5000	2000	0	0	0	0	0	0	0	0	0	0	0	0	0	0	0	500	2500	0	200
2019-11-22 19:04:01		1		9	5		2019-11-20 03:28:07	1					1	1	0	1	0	0	4	4	7	Poudel	0			4	uuid:587e121d-9c8b-471b-87a6-54d3e5d45d30/RSR1		2500	2500	0	1500	0	0	0	0	0	850	0	0	0	500	0	0	0	1200	2100	500	250
2019-11-22 19:04:07		1		9	5		2019-11-20 04:05:51	1					1	1	0	1	0	0	4	4	7	Mahato	0			4	uuid:b985f1f1-54c4-4523-9ded-598bd734e664/RSR1		3000	4000	0	0	0	0	0	0	0	500	0	0	0	500	0	0	0	1000	0	350	100
2019-11-22 19:04:21		1		9	5		2019-11-20 04:39:14	1					1	1	0	0	0	0	4	4	7	Bartoula	0			4	uuid:42494d41-78ca-43f8-ab3b-9f285fc93bbe/RSR1		5000	4500	0	2000	0	0	0	500	0	1200	0	5000	0	800	0	0	0	1500	20000	0	200
2019-11-22 19:04:44		1		9	5		2019-11-20 05:19:51	1					1	1	1	0	1	0	6	6	7	Bartoula	0			6	uuid:301e572a-f4ce-44d8-81f6-789a4434d2b2/RSR1		3500	2500	0	1000	0	0	0	1000	0	1500	0	0	0	0	0	0	0	2000	0	3000	200
2019-11-22 19:04:51		1		10	5		2019-11-21 02:49:24	1					0	1	1	0	0	0	3	3	1		0			3	uuid:6857a4d8-6ae9-4b0d-bc05-ed6905174517/RSR1		2500	3000	0	2500	0	1200	0	0	0	1600	0	0	0	0	0	1500	0	1000	0	1300	200
2019-11-22 19:04:58		1		10	5		2019-11-21 03:34:03	1					0	1	0	1	0	0	4	4	1		0			4	uuid:2bf6e258-1b2f-40f1-841e-86e0636e7212/RSR1		2000	2500	0	1500	0	0	0	600	0	0	0	0	0	500	0	2000	0	500	4000	0	0
2019-11-22 19:05:06		1		10	5		2019-11-21 04:06:57	1					0	0	0	1	0	0	5	5	1		0			5	uuid:102da9e4-c9b9-4f98-8ca7-5324da9652a1/RSR1		2000	2500	0	1200	0	0	0	500	0	1500	0	0	0	500	0	0	0	500	0	7000	200
2019-11-22 19:05:13		1		10	5		2019-11-21 04:31:42	1					1	1	0	1	0	0	4	4	1		0			4	uuid:ff7e92f7-4978-4227-9a27-9b9f1ae1a08d/RSR1		2000	3000	0	2000	0	200	0	500	0	500	0	200	0	500	0	500	0	1000	0	500	200
2019-11-22 19:05:22		1		10	5		2019-11-21 05:35:42	1					0	0	0	1	0	0	5	5	1		0			5	uuid:328d1a24-c4d8-49f2-b054-4c75965b6627/RSR1		2500	2000	0	1000	0	0	0	500	0	500	0	0	0	500	0	1500	0	1000	3000	0	200
2019-11-23 01:18:10		1		10	10		2019-11-21 02:50:59	1					1	1	0	1	0	0	10	2	1		0			2	uuid:0a60b170-955f-4c5b-b882-d7739bfe6108/RSR1		560	0	0	500	0	0	0	0	0	0	0	0	0	0	0	0	40	150	0	0	0
2019-11-23 01:18:32		1		10	10		2019-11-21 03:45:32	1					1	1	0	1	0	0	11	10	1		0			10	uuid:8278ce8b-80ec-4fb2-be79-8e8afb8a4b50/RSR1		5000	2500	0	5000	0	560	0	0	0	1500	0	0	0	0	0	2000	300	1250	0	0	0
2019-11-23 01:18:43		1		10	10		2019-11-21 04:51:40	1					1	0	0	1	1	0	5	5	1		0			5	uuid:3b443b23-784d-4d69-b4f6-a958b90c793e/RSR1		0	0	0	2000	0	0	0	0	0	0	0	0	0	0	0	0	60	0	5000	0	0
2019-11-23 01:18:54		1		10	10		2019-11-21 05:39:47	1					1	1	0	0	0	0	4	4	1		0			4	uuid:ef1344fb-c049-4256-b3a6-b6995302bbb1/RSR1		2000	150	0	1000	0	300	0	500	0	300	0	0	0	0	0	0	0	0	5000	0	0
2019-11-23 01:25:05		1		11	10		2019-11-22 02:57:46	1					1	0	0	0	1	0	2	2	7	Adhikari	0			2	uuid:7dbfd4f2-0ee4-4a24-af23-23d2d52d1f46/RSR1		1500	0	0	1000	0	0	630	0	0	0	0	840	0	0	0	0	0	700	0	0	60
2019-11-23 01:25:18		1		11	10		2019-11-22 03:37:40	1					1	1	0	0	0	0	5	5	7	Raut	0			5	uuid:5c42b0bf-9221-4c32-bab9-c5ad604ef18a/RSR1		2000	0	0	1000	0	0	0	0	0	200	0	0	0	500	0	500	200	200	0	3000	0
2019-11-23 01:25:30		1		11	10		2019-11-22 04:22:06	1					1	1	0	0	1	0	5	4	7	Simkhada	0			4	uuid:0402c703-c973-401c-815b-bebfa7aefbe7/RSR1		5000	2500	0	1500	0	0	0	0	0	500	0	0	0	500	0	0	0	500	0	0	70
2019-11-23 05:59:20		1		12	13		2019-11-23 02:41:39	1					1	1	0	0	1	0	3	3	7	Nepal	0			3	uuid:2c5efab2-3632-4cf6-baa7-6412e1f3cee6/RSR1		2000	1000	0	1300	0	0	0	0	0	1000	0	0	0	250	0	0	0	200	0	0	0
2019-11-23 06:00:02		1		12	13		2019-11-23 03:27:43	1					0	1	0	0	0	0	8	8	7	Brahmin	0			8	uuid:c2b90cb0-054d-4213-9a8a-de308634dabd/RSR1		500	600	0	1500	0	0	0	0	0	250	0	0	0	1200	0	0	0	500	0	0	0
2019-11-23 06:00:24		1		12	13		2019-11-23 04:09:48	1					1	1	0	1	0	0	7	7	7	Brahmin	0			7	uuid:149c61d3-8f41-4e04-8899-6b7c678342b5/RSR1		1700	700	0	600	0	0	0	0	0	700	0	0	0	210	0	0	0	1000	0	0	60
2019-11-23 06:10:42		1		8	8		2019-11-19 02:41:49	1					1	1	0	0	0	0	2	2	7	Tiwari	0			2	uuid:71bd2493-ef36-400d-9b9e-bf4c9c91917f/RSR1		7000	2200	0	1700	0	0	0	0	0	0	0	0	0	0	0	0	150	1000	3000	0	0
2019-11-23 06:11:14		1		9	8		2019-11-20 02:36:22	1					0	0	0	0	1	0	3	3	7	Brahman	0			3	uuid:858baf16-6250-43f4-8495-ab5d792c8621/RSR1		4200	2100	0	2400	0	700	0	0	0	0	0	0	0	0	0	0	0	200	1100	0	0
2019-11-23 06:11:30		1		9	8		2019-11-20 03:27:01	1					1	0	0	0	0	0	5	5	7	Chaudhary	0			5	uuid:39adfeb1-ecf1-4e24-876e-255ee47d6111/RSR1		2000	0	0	0	0	0	0	0	0	0	0	0	0	0	0	0	0	300	1000	0	0
2019-11-23 06:11:54		1		9	8		2019-11-20 04:35:26	1					1	1	0	0	0	0	9	9	7	Chaudhary	0			9	uuid:d58d95a7-754a-4e99-a863-71c3e9696cbd/RSR1		5000	1200	0	2000	0	0	0	8	0	0	0	0	0	0	0	0	200	500	4000	0	0
2019-11-23 06:12:18		1		9	8		2019-11-20 05:16:23	1					1	0	0	1	1	0	5	5	7	Pandit	997			5	uuid:e5f5f820-5a0c-45fe-9665-e4e9111917a3/RSR1		1000	0	0	0	0	1120	0	0	0	0	0	0	160	500	0	0	100	200	0	0	0
2019-11-23 06:12:50		1		10	8		2019-11-21 02:47:20	1					0	0	0	0	1	0	2	2	7	Mahatwo	0			2	uuid:74c5f8f4-4673-4ddf-ace0-14c7fcad028b/RSR1		3000	0	0	4200	0	0	0	3000	0	0	0	0	0	0	0	0	0	7000	2100	0	0
2019-11-23 06:13:09		1		10	8		2019-11-21 03:27:57	1					0	0	0	1	0	0	5	5	7	Mahatwo	997			5	uuid:8ee1e70a-2309-475e-9645-d1e6ba88a991/RSR1		2500	0	0	1200	0	0	0	1280	0	0	0	0	0	0	0	300	0	500	2000	0	0
2019-11-23 06:16:18		1		12	6		2019-11-23 02:33:25	1					1	1	0	0	1	0	4	4	7	Brahmin	0			4	uuid:19e7e2e8-3833-400a-88a1-5d6bcf4595b4/RSR1		5000	1000	0	500	0	0	0	0	0	0	0	0	0	0	0	0	200	300	2000	0	100
2019-11-23 06:16:37		1		12	6		2019-11-23 03:41:05	1					1	1	0	1	0	0	4	4	7	Brahmin	0			4	uuid:fb4f447e-d852-4e97-858a-0d6c15758cb3/RSR1		300	500	0	1100	0	0	0	0	0	100	0	0	0	0	0	0	0	500	0	0	70
2019-11-23 06:17:05		1		12	6		2019-11-23 04:44:16	1					1	1	0	1	0	0	5	5	7	Brahmin	0			5	uuid:1b8cfd2e-d9da-4f9a-bdc2-e8c32b5ba138/RSR1		2000	5000	0	1000	0	0	0	0	0	700	0	1000	0	0	0	0	500	500	0	0	200
2019-11-23 06:19:26		1		12	4		2019-11-23 02:37:28	1					0	0	0	0	1	0	6	3	7	chhetri	0			3	uuid:a983c061-4ad3-4c18-b836-0897924035f7/RSR1		2000	1000	0	1500	0	0	0	1000	0	0	0	0	0	0	0	0	0	200	0	8	0
2019-11-23 06:20:16		1		12	4		2019-11-23 03:08:17	1					1	1	0	0	0	0	3	3	7	brahmin	0			3	uuid:08252a4a-9de4-496d-8681-25951997ac0c/RSR1		2000	1000	0	2000	0	0	0	0	0	0	0	3000	0	0	0	3000	200	200	0	0	0
2019-11-23 06:21:27		1		12	4		2019-11-23 04:02:24	1					1	0	0	0	1	0	5	5	7	newar	0			5	uuid:e7e980f5-03cd-4bce-8b24-afe22bed1488/RSR1		3000	1500	0	600	0	1200	0	0	0	0	0	0	0	0	0	500	0	300	0	0	0
2019-11-23 06:21:58		1		12	4		2019-11-23 04:57:06	1					1	1	0	0	0	0	5	5	7	Brahmin	0			5	uuid:6d9ba94c-dcac-4509-96f0-ab5a51f6bb9a/RSR1		4000	200	0	1200	0	500	0	0	0	0	0	0	0	0	0	0	200	100	0	0	0
2019-11-23 06:24:52		1		12	7		2019-11-22 19:28:05	1					1	0	0	0	0	0	4	4	7	Newar	0			4	uuid:cc801ecb-0ec1-44c0-a333-f8ba96fedb7e/RSR1		2000	1500	0	2000	0	300	0	0	0	0	0	0	0	300	0	0	0	100	400	0	0
2019-11-23 06:25:26		1		12	7		2019-11-22 20:44:33	1					1	0	0	1	0	0	3	3	7	Brahmin	0			3	uuid:ad9dbcbc-7211-4498-a9f4-6dfcfd976c29/RSR1		2000	2000	0	2500	0	0	0	0	0	0	0	0	0	0	0	0	0	200	0	0	0
2019-11-23 06:26:48		1		12	7		2019-11-22 20:12:44	1					1	0	0	0	0	0	2	2	7	Chhetri	0			2	uuid:27b88d0d-57b4-42c6-a799-a2b3eb93d647/RSR1		2000	1500	0	1500	0	0	0	0	8	300	0	0	45	0	0	0	0	100	500	0	100
2019-11-23 06:30:55		1		10	8		2019-11-21 04:01:55	1					1	0	0	0	1	0	4	4	7	Mahatwo	997			4	uuid:6bacf964-3873-4c3e-b746-706951522937/RSR1		2500	0	0	0	0	1050	0	0	0	0	0	0	0	0	0	0	0	700	0	0	0
2019-11-23 06:31:23		1		10	8		2019-11-21 04:44:04	1					1	0	0	0	1	0	3	3	7	Mahatwo	997			3	uuid:51972f29-72ba-4bd3-9759-5521b3bfe837/RSR1		300	0	0	500	0	40	0	0	0	0	0	200	50	0	0	0	0	200	0	0	0
2019-11-23 06:32:15		1		11	8		2019-11-22 02:33:03	1					1	1	0	1	0	0	4	4	7	Sapkota	0			4	uuid:f4ab9a53-d319-4aea-a141-dea53a05a336/RSR1		2000	200	0	0	0	0	0	400	0	0	0	0	0	0	0	0	0	800	0	0	0
2019-11-23 06:32:23		1		11	8		2019-11-22 03:42:41	1					1	1	0	0	0	0	3	3	7	Tamang	0			3	uuid:ed3420de-e82b-40ed-8928-bff6e939f835/RSR1		1000	0	0	0	0	0	0	900	0	0	0	0	0	0	0	0	50	208	0	0	0
2019-11-23 06:32:37		1		12	7		2019-11-22 18:40:35	1					1	0	0	0	0	0	2	2	7	Chhetri	0			2	uuid:fd0a66b4-67c8-4b39-826c-0ac0ad0c436a/RSR1		2000	1000	0	1500	0	0	0	0	0	300	0	0	0	0	0	0	300	500	0	0	150
2019-11-23 06:33:42		1		11	8		2019-11-22 04:16:47	1					0	1	0	0	1	1	4	4	7	Tamang	0			4	uuid:30d0f3de-d395-469b-9318-dadcd17a0ac7/RSR1		1250	4200	0	1600	0	0	1120	0	0	0	0	0	0	0	0	0	0	1000	0	0	0
2019-11-23 06:34:15		1		11	8		2019-11-22 04:51:18	1					1	1	0	1	0	0	5	5	7	Poudel	0			5	uuid:97d60841-bc73-47e8-8ce1-dfbe8a586d6b/RSR1		1000	1400	0	3000	0	2240	0	0	0	0	0	0	0	0	0	0	0	500	0	0	0
2019-11-23 06:37:57		1		12	17		2019-11-23 02:31:21	1					1	1	0	0	0	0	11	11	1		0			11	uuid:72618cd8-bf0b-4956-8651-68dda535e63e/RSR1		1500	1000	0	1500	0	0	0	500	0	500	0	0	1500	0	0	0	500	1500	2000	0	100
2019-11-23 06:38:09		1		12	17		2019-11-23 04:12:26	1					1	1	0	0	0	0	2	2	7	Khatiwada (Brahmin)	0			2	uuid:836b4462-b709-4dfa-bb29-75ef2c2ba977/RSR1		4000	1400	0	2500	0	0	0	1500	0	1000	0	0	0	0	0	0	200	1400	0	0	0
2019-11-23 07:07:57		1		12	15		2019-11-23 02:40:39	1					1	1	0	1	0	0	5	5	7	Brahmin	0			5	uuid:0aa27759-b13e-4349-9d1f-bcbe21009d93/RSR1		400	0	0	300	0	100	0	400	0	100	0	0	0	950	0	2000	90	500	0	0	50
2019-11-23 07:08:07		1		12	15		2019-11-23 03:33:13	1					0	0	0	1	0	0	2	2	7	Magar	0			2	uuid:0f799359-294b-4e28-b633-ff7422584208/RSR1		2500	200	0	520	0	0	0	0	0	120	0	0	250	0	0	0	0	200	0	0	0
2019-11-23 07:08:13		1		12	15		2019-11-23 04:09:26	1					1	0	0	0	1	0	3	3	7	Shrestha	0			3	uuid:75096332-c58e-4fce-8645-0d72d79a4845/RSR1		2500	2000	0	2500	0	910	0	0	0	0	0	1000	1000	450	0	3000	0	500	0	0	200
2019-11-23 07:08:22		1		12	15		2019-11-23 04:53:27	1					1	1	0	0	0	0	4	4	7	Brahmin	0			4	uuid:5c87a3a5-2b4c-4495-b0f2-29a856b2c7e3/RSR1		250	500	0	900	0	0	0	0	0	2500	0	0	40	150	0	0	0	200	0	0	0
2019-11-23 07:56:12		1		11	5		2019-11-22 03:29:34	1					1	1	0	1	0	0	6	6	7	Poudel	0			6	uuid:fd5eae00-cab7-4624-947a-e9f04411da33/RSR1		2500	5000	0	2000	0	0	0	0	0	1500	0	4000	0	500	0	0	0	1000	10000	500	500
2019-11-23 07:56:20		1		11	5		2019-11-22 04:32:58	1					1	0	0	1	0	0	3	3	7	Adhikari	0			3	uuid:30f2b284-59a7-4704-9c5e-856ff45dee7f/RSR1		2500	2500	0	0	0	1500	0	0	0	500	0	500	0	500	0	0	0	350	15000	300	200
2019-11-23 07:56:28		1		11	5		2019-11-22 04:55:22	1					1	1	0	0	1	0	4	4	7	Ojha	0			4	uuid:a81f197e-be15-4a07-a715-fe945e0b58a6/RSR1		2500	2500	0	0	0	600	0	0	0	500	0	0	0	500	0	0	0	600	10000	0	500
2019-11-23 07:56:41		1		12	5		2019-11-23 02:34:52	1					1	1	0	0	0	0	3	3	7	Bahaun	0			3	uuid:857bb1a3-71cf-4d1c-a025-c12895f58b32/RSR1		1500	2000	0	2500	0	0	0	0	0	1000	0	0	0	500	0	0	0	1000	1000	3000	200
2019-11-23 07:56:47		1		12	5		2019-11-23 03:12:09	1					1	1	0	0	0	0	3	3	997		0			3	uuid:5934d9d8-1add-45a2-b2bb-bd1c44b7d7bc/RSR1		3000	1500	0	0	0	675	0	0	0	500	0	0	0	500	0	0	0	1000	0	2000	500
2019-11-23 07:56:53		1		12	5		2019-11-23 03:41:16	1					1	1	0	0	0	0	3	3	7	Rimal	0			3	uuid:61bf20d2-e616-47b1-88e2-f8becd85b4a2/RSR1		2000	2500	0	1000	0	0	0	0	0	500	0	0	0	500	0	0	0	1000	1000	500	500
2019-11-23 07:57:00		1		12	5		2019-11-23 04:19:43	1					1	1	0	0	0	0	3	3	7	Chaulagai	0			3	uuid:23991314-1634-446a-97a0-4d7c390084d8/RSR1		2500	3000	0	4000	0	0	0	500	0	500	0	0	0	500	0	2000	0	500	1000	800	500
2019-11-23 08:31:01		1		2	7		2019-11-17 20:07:45	1					0	1	0	1	0	0	4	4	1		0			4	uuid:d9074f59-6315-4dd5-aae2-1b10ff596414/RSR1		950	1000	0	4000	0	0	0	0	0	200	0	0	0	600	0	0	0	100	0	0	160
2019-11-23 08:31:14		1		2	7		2019-11-17 21:36:59	1					0	0	0	1	0	0	5	5	1		0			5	uuid:c4ae19e7-1aea-4bdf-9a2c-183a9976019a/RSR1		1875	490	0	1000	0	0	0	0	0	200	0	0	0	0	0	0	60	300	0	0	0
2019-11-23 09:22:27		1		11	7		2019-11-21 18:58:56	1					1	1	0	0	0	0	2	2	7	Bk	1	2009		2	uuid:f8a04909-4e4f-4d7c-8ec8-4ec5984dac75/RSR1		1200	1100	0	2000	0	0	0	0	0	0	0	0	0	0	0	0	0	200	0	1200	0
2019-11-23 09:22:31		1		11	7		2019-11-21 20:14:45	1					1	1	0	0	1	0	3	3	7	Biswakarma	0			3	uuid:de99d8af-2eea-49f2-9114-0f4cbe2aa8fc/RSR1		2000	1500	0	0	0	0	0	0	0	0	0	0	0	0	0	0	0	200	4000	0	100
2019-11-23 09:25:01		1		12	12		2019-11-23 02:32:46	1					1	1	0	0	0	0	5	5	7	Brahmin	0			5	uuid:224b6415-0eda-4016-9ecc-f0ac91863c4b/RSR1		5000	2000	0	700	0	0	0	1000	0	500	0	1500	300	0	0	0	150	500	4000	0	500
2019-11-23 09:25:21		1		12	9		2019-11-23 02:26:47	1					1	1	0	1	0	0	9	8	7	Brahmin	0			8	uuid:637ab714-e305-4a05-8e6a-8f5931ffbbf2/RSR1		7000	2800	0	1600	0	0	0	0	0	0	0	0	0	0	0	0	0	2000	0	0	0
2019-11-23 09:25:25		1		12	12		2019-11-23 03:28:09	1					1	1	0	1	0	0	5	5	7	Brahmin	0			5	uuid:8bbf421e-feed-4005-9269-d8e5c48de26e/RSR1		3000	500	0	2000	0	0	0	0	0	500	0	1500	0	1000	0	0	1200	500	0	0	100
2019-11-23 09:25:52		1		12	9		2019-11-23 03:26:00	1					1	1	0	1	0	0	5	4	7	Brahmin	0			4	uuid:c7c9e798-c44c-4ab6-8860-33780c5d2fb4/RSR1		2000	2000	0	1000	0	0	0	0	0	0	0	0	0	0	0	0	0	100	5000	0	0
2019-11-23 09:26:02		1		12	8		2019-11-23 02:25:23	1					1	1	0	0	0	0	5	5	7	Bhandari	0			5	uuid:76ecef3f-4c59-44b2-8abb-8702db3325d6/RSR1		2000	1400	0	600	0	0	0	0	0	0	0	1000	0	3000	0	0	60	600	2000	0	0
2019-11-23 09:26:03		1		12	12		2019-11-23 04:16:21	1					1	1	0	1	0	0	7	7	7	Brahmin	0			7	uuid:97dab9a8-e4cf-4034-8f1e-828d70cd1aa7/RSR1		1000	3000	0	2000	0	0	0	0	0	300	0	2500	1000	1000	0	0	500	3000	2000	0	60
2019-11-23 09:26:22		1		12	9		2019-11-23 04:19:48	1					1	1	0	0	1	0	4	3	7	Brahmin	0			3	uuid:335b6527-3088-4f00-bd67-6fece2c64d56/RSR1		3000	2000	0	1000	0	0	0	0	0	0	0	0	0	0	0	0	0	1000	0	0	0
2019-11-23 09:26:50		1		12	8		2019-11-23 03:17:46	1					1	1	0	0	0	0	6	6	7	Nepal	997			6	uuid:f2c14cb7-6fd2-46f5-97dd-129027a61fa4/RSR1		4000	1500	0	0	0	0	0	0	0	0	0	0	8	0	0	0	50	50	0	0	0
2019-11-23 09:27:22		1		12	8		2019-11-23 04:06:04	1					1	1	0	0	0	0	4	4	7	Sapkota	0			4	uuid:8fcd98ea-386a-46b4-8500-6e714e30d2f1/RSR1		4000	0	0	0	0	0	0	0	0	0	0	0	0	0	0	0	200	400	0	0	0
2019-11-23 09:29:53		1		10	11		2019-11-21 02:55:33	1					1	1	0	1	1	0	6	6	1		0			6	uuid:39ce0ad1-7166-486b-9f94-4bd4c5eeb3e2/RSR1		3000	2000	0	1000	0	0	0	500	0	0	300	500	0	0	0	0	400	8	0	0	0
2019-11-23 09:30:35		1		10	11		2019-11-21 04:01:49	1					1	0	0	1	0	0	3	3	1		0			3	uuid:626c3766-e97f-4843-b922-49c0d25a3cd7/RSR1		500	350	0	600	0	200	0	0	300	0	0	0	0	400	0	0	0	0	1200	0	0
2019-11-23 09:31:16		1		10	11		2019-11-21 04:29:17	1					1	0	0	0	1	0	4	4	1		0			4	uuid:fb65125a-0484-46bf-a3b6-094cc5c42ed8/RSR1		1500	2000	0	1000	0	1000	0	0	0	500	0	0	0	0	0	0	150	0	0	8	0
2019-11-23 09:31:34		1		9	7		2019-11-19 20:08:07	1					0	0	0	1	0	0	5	5	1		0			5	uuid:5ef397da-dca3-4bfc-b428-670b16f50f59/RSR1		7000	1600	0	0	0	1400	0	0	0	300	0	2000	0	0	0	0	0	200	0	0	200
2019-11-23 09:32:17		1		10	11		2019-11-21 05:06:39	1					1	1	0	0	0	0	3	3	1		0			3	uuid:67626e47-c04b-4e19-91a2-edf4d1052b71/RSR1		2500	500	0	2000	0	0	0	500	0	0	0	0	0	0	0	0	100	0	0	0	0
2019-11-23 09:32:44		1		11	11		2019-11-22 03:44:57	1					1	1	0	1	0	0	6	5	7	Bhraman	0			5	uuid:06474376-9f19-460e-a8b3-b4beb7d03375/RSR1		2000	800	0	0	0	0	1000	0	0	200	0	1500	0	0	0	0	55	500	3500	0	0
2019-11-23 09:33:38		1		11	11		2019-11-22 05:09:43	1					1	1	0	1	1	0	4	3	7	Dalit	0			3	uuid:a30269e5-0699-4008-8a1d-efa0df514827/RSR1		2000	1500	0	2000	0	0	0	0	0	300	0	0	0	1500	0	500	100	0	0	0	250
2019-11-23 09:34:25		1		12	11		2019-11-23 02:33:44	1					1	1	0	0	0	0	3	3	7	Tamang	0			3	uuid:01d75c3a-c9dd-4c7c-885c-2b59184351a1/RSR1		2000	500	0	500	0	0	0	0	0	500	0	300	0	0	0	0	150	0	2000	0	0
2019-11-23 09:34:51		1		12	11		2019-11-23 03:13:35	1					0	0	0	0	0	0	3	3	7	Tamang	0			3	uuid:2fd057ed-9b0a-4cab-8d95-5d8860280f5a/RSR1		1200	200	0	800	0	700	0	0	0	0	0	0	0	308	0	0	0	0	0	0	0
2019-11-23 10:08:54		1		12	2		2019-11-23 02:40:49	1					1	0	0	0	0	0	16	3	7	Bhraman	0			3	uuid:cefa5931-37f9-471a-949d-bc086b4c1a19/RSR1		2000	0	0	0	0	0	0	0	0	0	0	0	0	0	0	0	50	200	0	0	0
2019-11-23 10:09:01		1		12	2		2019-11-23 03:41:51	1					1	0	0	0	1	0	6	5	7	Bhraman	0			5	uuid:abca397d-7d4e-40bb-951a-aee92009ca2f/RSR1		1000	0	0	500	0	0	0	0	500	0	0	0	0	0	0	0	50	200	0	0	200
2019-11-23 10:09:10		1		12	2		2019-11-23 04:25:48	1					1	1	0	1	0	0	5	5	7	Rimal	0			5	uuid:71ca57cb-bda0-4fcd-8def-31b5bb873f49/RSR1		400	0	0	400	0	0	0	0	0	0	0	0	0	0	0	0	50	200	0	0	100
2019-11-23 10:20:12		1		12	11		2019-11-23 03:41:22	1					1	0	1	1	1	0	4	4	7	Newar	0			4	uuid:eeda66a3-adba-4def-a3ce-1991935dbbf8/RSR1		2500	1000	0	0	0	0	0	0	0	508	0	3000	0	2000	2500	0	250	8	8000	0	500
2019-11-23 10:20:37		1		12	11		2019-11-23 04:53:16	1					1	1	0	1	0	0	6	5	1		0			5	uuid:c40c1318-3508-4757-a8f7-e084f7d29350/RSR1		2000	1000	0	1000	0	500	0	800	0	700	0	2000	0	0	0	0	0	2000	5000	0	0
2019-11-23 10:28:16		1		12	10		2019-11-23 02:35:58	1					1	1	0	0	1	0	4	3	7	Tamang	0			3	uuid:49a59c09-e0dd-44bd-8c74-0043f1d0c3dc/RSR1		2000	500	0	2000	0	200	0	0	0	0	0	0	0	0	0	0	0	150	10000	0	0
2019-11-23 10:28:24		1		12	10		2019-11-23 03:21:17	1					1	1	0	1	0	0	5	4	7	Tamang	0			4	uuid:527a482e-bdfd-4c00-bc78-5d1962f07240/RSR1		2500	0	0	1500	0	0	0	0	0	850	0	0	0	0	0	0	0	400	0	0	70
2019-11-23 10:28:33		1		12	10		2019-11-23 04:16:51	1					0	0	0	1	0	0	5	5	7	Timalsina	0			5	uuid:a3385953-0a4e-427d-b514-0a7ef7f11ad8/RSR1		3000	3000	0	2100	0	1190	0	0	0	1000	0	2000	0	0	0	0	0	500	2000	0	70
2019-11-23 10:40:49		1		12	3		2019-11-23 02:37:15	1					1	1	0	0	1	0	5	5	5		0			5	uuid:d268fcf6-9b9f-4681-ab80-b02a6132ebd2/RSR1		3000	0	0	900	0	0	0	0	0	0	0	0	0	0	400	0	0	400	1700	0	0
2019-11-23 10:48:37		1		12	3		2019-11-23 03:33:06	1					1	1	0	0	0	0	5	5	7	Brahmins	0			5	uuid:09a2b471-cba4-4fd8-b381-4a1aea047509/RSR1		1500	280	0	0	0	0	0	0	0	250	0	0	0	0	0	0	75	700	7000	0	0
2019-11-23 10:50:47		1		12	3		2019-11-23 04:38:58	1					1	1	0	1	0	0	4	4	7	Brahmins	0			4	uuid:38ecc62d-4170-4268-981d-c6e6b84887d9/RSR1		1500	250	0	250	0	1500	0	0	0	0	0	0	0	0	0	0	100	400	4000	0	0
2019-11-23 10:51:03		1		12	3		2019-11-23 05:15:08	1					1	1	0	0	0	0	9	6	7	Brahmins	0			6	uuid:099c4d66-09b1-4536-bfe5-1c48e50a4b8d/RSR1		3500	800	0	300	0	0	0	0	0	450	0	0	0	0	0	0	0	500	4500	0	0
2019-11-23 10:55:00		1		11	7		2019-11-21 20:48:00	1					1	0	0	0	0	0	4	4	7	Khatiwada	0			4	uuid:d8c90a94-f136-42ae-966f-e8ce274d94b0/RSR1		2000	1500	0	0	0	0	0	0	0	0	0	0	0	0	8	0	150	1500	0	0	0
[truncated: 164 more columns]
