# Supplementary material for: Economic impact of nature-based tourism
Source: PLoS One. 2023 Apr 12;18(4):e0282912. doi: 10.1371/journal.pone.0282912 (PMC10096494; doi:10.1371/journal.pone.0282912)
Supplement: S1 File — (ZIP) [file pone.0282912.s002.zip › Data, Survey, Codes, Model Statements/Model Statements and Data Files/Nepal/wb_tourist_nepal_data.xlsx]

## Sheet: Sheet1
Survey #	How many days did you spend at Chitwan during this trip?	How many people are in your party? ADULTS	How many people are in your party? CHILDREN.	Was this your first trip to Chitwan? 1=Yes 0=No	*When was your first trip to Chitwan? (if previous question is "No") Note: Enter the year	What was your MAIN reason for coming to Chitwan this trip? 1.To visit Chitwan National Park 2.For the nature around the park 3.For the hotels, restaurants, cafes and bars around the park 4.For cultural sites and activities around the park 5.To visit family or friends 6.For business or a conference 7.Other (please describe)	*Other (describe) NOTE: please type the reason for visit if respondent selected "Other"	If Chitwan National Park were not here, would you still have come? 1=Yes 0=No	What is your nationality? NOTE: please type complete country name	What was your primary method of transport to and from Chitwan? 1. Plane 2. Tour Bus 3. Private Vehicle 4. Taxi/Hired Driver 5. Other (please describe)	*Other (describe) NOTE: please type the primary method of transport if respondent selected "Other"	Where were you just before coming to Chitwan (the night before)? 1. Kathmandu 2. Another part of Nepal 3. I came directly from outside Nepal	Did you visit Chitwan National Park on this trip? 1=Yes 0=No	*If yes, how did you move inside the park? 1=Jeep 2=Elephant 3=On Foot example: If the respondent selected both "1" and "3", enter "1,3" here.	*If yes, How would you rate the quality of Chitwan Park's tourist facilities? 1. Poor 2. Below average 3. Average 4. Above average 5. Excellent	* If yes, How would you rate the quality of nature conservation in the park? 1. Poor 2. Below average 3. Average 4. Above average 5. Excellent	Did you buy an all-inclusive tour package (transport to park, lodging, meals, etc.)? 1. Yes, I had a package I bought abroad (like on-line or from a tour agency in London or Bombay) 2. Yes, I had a package I bought in Kathmandu or somewhere else in Nepal but not at Chitwan 3. I bought a package after I got to Chitwan 4. No, I came to Chitwan and arranged everything myself	* If yes, How many nights did the package include at Chitwan?	* If yes, How many nights did it include in Kathmandu?	* If yes, How many nights at other tourist sites in Nepal?	*If yes, How many nights at sites outside of Nepal?	*What activities in and around Chitwan did your package include? 1. Jeep safari 2. Elephant safari 3. Walking safari 4. Canoe trip 5. Bird watching 6. Tharu dance 7. Other cultural program 8. Temple excursion 9. Other (specify) EXAMPLE: if the respondent selected "1", "2" and "6", enter "1,2,6" here	*If Other, please describe.	What was the total cost of this package?	Monetary Units 1. US$ 2. Euros 3. UK Pound 4. Yuan 5. Nepal Rupees 6. Other (specify)	*Other currency unit. Note: Please type the type of currency.	Did the package include airfare from your home country to Nepal? 1=Yes 0=No	*If Yes, how much of the cost of this package was airfare to Nepal?	What is the name of the lodge or hotel where you stayed at Chitwan (if you stayed in one)?	Currency unit for expenditures. 1. US$ 2. Euros 3. UK Pound 4. Yuan 5. Nepal Rupees 6. Other (specify)	*Other currency unit. Note: Please type the type of currency.	Transportation to Nepal (if you live outside Nepal and it was not included in a tour package)	Transportation inside Nepal to and from Chitwan (if not included in a tour package)	Lodging at Chitwan	Food and drinks at your hotel	Food and drinks in restaurants outside your hotel	Park entry fee	Jeep Safari	Elephant Safari or ride	Jungle Walk	Boat/Canoe Trip	Bird Watching	Culture Program	Tharu Dance	Excursions to elephant breeding center, local villages,crocodile farm, 20,000 Lakes, temple	Horse or ox cart ride	Bicycle rental	Mini taxi ("auto rickshaw")	Payment or tips to tour guides
1	2	2	1	0	NA	5	NA	1	Nepal	2	NA	2	0	NA	NA	NA	4	NA	NA	NA	NA	NA	NA	NA	5	NA	0	NA	Rhino hotel	5	NA	NA	NA	2500	2000	1200	150	NA	1500	NA	NA	NA	NA	NA	NA	NA	NA	NA	NA
2	2	6	NA	1	NA	1	NA	0	Holland	2	NA	1	1	1,2	4	4	4	NA	NA	NA	NA	NA	NA	NA	NA	NA	NA	NA	Rhino hotel	5	NA	NA	6000	12000	NA	NA	2000	2000	2500	NA	NA	NA	NA	NA	NA	NA	NA	NA	NA
3	3	2	NA	1	NA	1	NA	0	Holland	2	NA	1	1	1,3	4	4	4	NA	NA	NA	NA	NA	NA	NA	NA	NA	NA	NA	Rhinolodgeandhotel	5	NA	NA	NA	6000	4000	2500	2000	2000	2500	1200	600	NA	200	NA	NA	NA	500	NA	1000
4	1	1	NA	0	NA	2	NA	1	Nepal	3	NA	1	0	NA	NA	NA	4	NA	NA	NA	NA	NA	NA	NA	5	NA	NA	NA	Rhino hotel	5	NA	NA	NA	NA	NA	NA	NA	NA	NA	NA	NA	NA	NA	NA	NA	NA	NA	NA	NA
5	2	1	NA	1	NA	1	NA	1	Nepal	2	NA	1	1	2,3	5	5	3	2	NA	NA	NA	2,3,4,5,6	NA	6000	5	NA	0	NA	Rhino hotel	5	NA	NA	NA	NA	NA	NA	NA	NA	NA	NA	NA	NA	NA	NA	NA	NA	NA	NA	NA
6	2	10	NA	1	NA	1	NA	0	GERMAN	2	NA	3	1	1,3	3	4	1	3	4	1	20	1,3,5	NA	NA	NA	NA	1	NA	RHINO LODGE	NA	NA	NA	NA	NA	NA	NA	NA	NA	NA	NA	NA	NA	NA	NA	NA	NA	NA	NA	NA
7	2	1	NA	1	2020	1,2	NA	1	GERMAN	5	BUS	NA	1	3	3	3	NA	NA	NA	NA	NA	NA	NA	NA	NA	NA	NA	NA	NA	NA	NA	NA	NA	NA	1000	NA	RS. 2000	NA	NA	NA	NA	NA	NA	200	NA	NA	NA	NA	NA
8	5	2	NA	1	2020	1	NA	1	ITALIA	5	BUS	1,2	1	3	3	3	4	NA	NA	NA	NA	NA	NA	NA	NA	NA	NA	NA	NA	NA	NA	NA	NA	NA	2000	NA	RS.4000	NA	NA	NA	NA	NA	NA	NA	NA	NA	NA	NA	NA
9	5	2	NA	1	2020	1,2	NA	1	ITALIA	2	NA	1	1	3	3	3	4	NA	NA	NA	NA	NA	NA	NA	NA	NA	NA	NA	RHINO LODGE AND HOTEL	3	NA	NA	NA	NA	10000	NA	2000	NA	NA	5000	NA	NA	NA	200	NA	NA	NA	NA	NA
10	2	2	NA	0	2018	4	NA	1	Nepali	2	NA	2	1	2	4	4	2	2	NA	NA	NA	NA	NA	NA	NA	NA	NA	NA	RHINO LODGE AND HOTEL	NA	NA	NA	NA	NA	1	NA	NA	NA	1NA	NA	NA	NA	NA	NA	NA	NA	NA	NA	NA
12	1	3	NA	0	2019	5,7	marriage	0	Nepali	3	0	1	0	NA	NA	NA	4	NA	NA	NA	NA	NA	NA	NA	NA	NA	NA	NA	Family Motel	5	NA	NA	NA	1200	350	NA	150	NA	NA	NA	NA	NA	NA	NA	NA	NA	100	NA	NA
13	5	2	NA	0	2010	1	NA	0	British	2	NA	1	1	1	4	4	4	NA	NA	NA	NA	NA	NA	NA	NA	NA	NA	NA	Chitwan Giada Lodge	5	NA	600	NA	NA	4500	NA	2000	NA	NA	NA	NA	NA	NA	NA	NA	NA	NA	NA	NA
14	3	2	2	1	NA	2	NA	0	Nepali	2	NA	1	1	1	5	5	4	NA	NA	NA	NA	NA	NA	NA	NA	NA	NA	NA	Chitwan Giada Lodge	5	NA	NA	0	3600	900	NA	NA	NA	NA	NA	NA	NA	NA	NA	NA	NA	NA	NA	NA
15	3	4	2	0	2018	1	NA	1	Nepali	2	NA	2	1	1	5	5	2	2	NA	NA	NA	1,4,6,9	NA	NA	5	NA	0	NA	Chitwan Giada Lodge	5	NA	NA	NA	NA	NA	NA	150	1800	1450	4500	500	NA	NA	250	NA	NA	200	50	1200
16	2	2	0	1	NA	7	Honeymoon	0	NEPAL	1	NA	1	1	NA	NA	NA	2	2	NA	7	NA	1,2,4,5,6	NA	7500	5	NA	NA	NA	Eden Jungle Resort	5	NA	NA	NA	NA	NA	NA	NA	NA	NA	NA	AN	NA	NA	NA	NA	NA	NA	NA	NA
18	2	1	0	0	2001	1	NA	0	NEPAL	2	NA	2	1	3	3	4	4	NA	NA	NA	NA	NA	NA	NA	NA	NA	NA	NA	Jungle Safari	5	NA	NA	1200	3000	5000	2000	NA	NA	NA	5000	NA	1000	1000	NA	2000	NA	NA	NA	5000
19	10	1	0	0	2018	6	NA	0	AUSTRALIA	1	NA	1	0	NA	NA	NA	4	NA	NA	NA	NA	NA	NA	NA	NA	NA	NA	NA	NA	6	Australian Dollar	1600	350	NA	NA	NA	NA	NA	NA	NA	NA	AN	NA	NA	AN	NA	NA	NA	NA
20	3	NA	NA	0	2015	1	NA	0	NEPAL	2	NA	1	1	1,2	3	3	4	NA	NA	NA	NA	NA	NA	NA	NA	NA	NA	NA	NA	5	NA	NA	1200	1500	1000	NA	150	1250	1250	NA	NA	NA	150	150	NA	NA	NA	NA	NA
[truncated: 29 more columns]
