# Supplementary material for: Economic impact of nature-based tourism
Source: PLoS One. 2023 Apr 12;18(4):e0282912. doi: 10.1371/journal.pone.0282912 (PMC10096494; doi:10.1371/journal.pone.0282912)
Supplement: S1 File — (ZIP) [file pone.0282912.s002.zip › Data, Survey, Codes, Model Statements/Model Statements and Data Files/Nepal/wb_tourist_nepal_survey.xlsx]

## Sheet: Sheet1
Chitwan Tourism Business Survey
The National Trust for Nature Conservation (NTNC) in partnership with the Ministry of Forests and Environment, Kathmandu University School of Arts and the World Bank Group is conducting a study on Assessing the Economic Impact of Protected Areas on Regional Economies in Nepali. The aim of this study is to determine the economic impact of nature-based tourism on regional economies in proposed site…
Confidentiality of Data: Your personal information will be treated with the highest degree of confidentiality and care. This survey is completely anonymous and confidential. We will NEVER share any of your personal information with anyone outside of our research team. Of course, your participation is entirely voluntary, and you may choose not to answer any questions you do not want to. We hope yo…
2. In terms of the total number of guests, what is the capacity of your hotel?	→		visitors
3. At about what percentage of capacity does your hotel operate from October through May?	→		individuals
4. At about what percentage of capacity does your hotel operate the rest of the year?	→		individuals
5. In the past 12 months, what was the duration of stay for one visit by a typical guest at your hotel?	→		bed-nights/person
6. How many months was your hotel open in the past 12 months?	→		months
7. Approximately what percentage of your clientele comes from:
International tour operators?	→		%
Domestic tour operators?	→		%
Referrals from other hotels?	→		%
Direct bookings (via own website, email, or phone)?	→		%
Third-party booking websites (bookings.com, etc.)?	→		%
Other	→		%
8. If you assigned a percentage to "other" in the previous question, please describe the source of this revenue:
9. What is the typical commission rate (%) that you pay to tour operators and online booking agencies?			%
10. We ask the following questions to understand the impacts your hotel might be having around Chitwan and in the rest of Nepal. Then we hope you can share somee of your ideas about how to strengthen those impacts. Your business might impact the local economy in various ways. Please tell us, the best you can, how much you spent on each of the following in the past 12 months:		Total Spent Last 12 Months	Approximate Percentage Sourced From:
Are you reporting this spending in: □ Nepal Rs. □ US$ □ Other (specify:__________________)			Villages and towns in this municipality (%)	Rest of Nepal (%)	Overseas (%)
Workers (salaries)	→
Purchases of fruits and vegetables	→
Purchases of fresh fin fish	→
Purchases of fresh shellfish	→
Purchases of chicken	→
Other Meats	→
Processed foods like bread	→
Eggs	→
Dairy (milk, cheese, etc.)	→
All other fresh foods	→
Bottled water	→
Alcoholic beverages	→
Non-alcoholic beverages	→
Crafts, souvenirs	→
Transportation	→
Laundry	→
Maintenance	→
Other services (please specify):
	→
	→
Lease payment	→
Electricity	→
Water treatment	→
All other supplies (from soap and paper products to fuels, cooking oils, and other processed foods)	→
Other operating expenses (please specify):
	→
	→
What were your average capital expenditures per year over the past 5 years (i.e., construction)	→
In the past 12 months, how much did you pay in:
Federal government taxes	→
Fees to local communities	→
11. Please describe the types of Corporate Social Responsibility expenditures made by your business in the last 12 months and the approximate amounts spent for each item provided. Please include both cash expenditures and the cash value of in-kind contributions. If you have made more than three such expenditures, please list the three largest ones in terms of cash value.
Expenditure Descprition			Amount
Please give us your thoughts thoughts about how your business might benefit the local economy and environment more:
12. Are there any obstacles that keep you from buying more fruits and vegetables from local villages and towns?
13. Are there any obstacles that keep you from buying more fin or shell fish from local villages and towns?
14. Are there any obstacles that keep you from buying more meat from local villages and towns?
15. Are there any obstacles that keep you from hiring more workers from local villages and towns?
16. What is the hotel doing to protect the environment, and how has the Ministry of Forests and Environment helped?
17. Please share any comments you have about how protecting the Chitwan environment could create more economic benefits for the local population.
18. Does your hotel get tourists on day trips (e.g., in your restaurant or visiting your grounds)? If so, how many and how does it benefit or affect your business?
Please feel free to continue on the back page if you like. We want to hear from you!
