# Supplementary material for: Economic impact of nature-based tourism
Source: PLoS One. 2023 Apr 12;18(4):e0282912. doi: 10.1371/journal.pone.0282912 (PMC10096494; doi:10.1371/journal.pone.0282912)
Supplement: S1 File — (ZIP) [file pone.0282912.s002.zip › Data, Survey, Codes, Model Statements/Model Statements and Data Files/Zambia/base_inputsheet_wb_Zambia_v15.xlsx]

## Sheet: AllAccounts
	All accounts
	Land
	Labor
	Capital
	Input
	crop
	live
	retail
	ser
	hotel
	outside
	localhh_p
	localhh_np
	townhh_p
	townhh_np
	tourist

## Sheet: check
			LZ	SL
			40661	34359
			3.37	5.01
			3097	1909
			10436.9	9564.09
			0.256681	0.278358
			0.743319	0.721642

## Sheet: Index_LZ
Type	Name	Range	Dimensions
			rdim	cdim
dset	ac	AllAccounts!B2	1
dset	var	Input_LZ!B3	1
dset	h	Input_LZ!F2		1
dset	g	Input_LZ!C2:C300	1
dset	f	Input_LZ!E2:E300	1
par	alldata	Input_LZ!B2	4	1

## Sheet: Index_SL
Type	Name	Range	Dimensions
			rdim	cdim
dset	ac	AllAccounts!B2	1
dset	var	Input_SL!B3	1
dset	h	Input_SL!F2		1
dset	g	Input_SL!C2:C300	1
dset	f	Input_SL!E2:E300	1
par	alldata	Input_SL!B2	4	1

## Sheet: Input_LZ
	Variable	Commodity	Com2	Factor	HH in GMA		HH in Market Town		Tourists				GMA	MKT
					localhh_p	localhh_np	townhh_p	townhh_np	tourist				6100	3000
Demographics	Hhobs				161	125	93	58	226
	HHNum				3433.92	2666.08	1847.68	1152.32	1528	<-converted by above line
	Hhsize				5.61	5.61	6.3	6.3	5.9		2.81215e+07	1.86997e+07	33704624
	Hhinc															Calculation for how much to simulate for one additional localhh hired
	Hhexp				8189.34	36244	10120.6	33456.6	40661	<- new using my own code		22058				Total localhh income	2.81215e+07
Consumption and Expenditure	eshare	crop			0.138835	0.0717664	0.117337	0.0502317	0		0
	eshare	live			0.0814923	0.101582	0.150909	0.0833585	0		0					## days worked	173
	eshare	retail			0.534835	0.62917	0.493819	0.67715	0.06		0.06					Income in kwacha	74.4
	eshare	ser			0.224242	0.176885	0.217339	0.168664	0.06		0.06					Annual income	12871.2
	eshare	hotel			0	0	0	0	0.14		0.14
	eshare	outside			0.0205957	0.0205956	0.0205957	0.0205957	0.74		0.74					% increase in Y for 10 people	0.004577
	eshare_se	crop			0.0193009	0.0341262	0.0307596	0.020674	0
	eshare_se	live			0.0127746	0.0174561	0.0288893	0.0378839	0							% income increase for hh	1.5717
	eshare_se	retail			0.0287263	0.0416238	0.0550134	0.0676544	0			1.82003e+08
	eshare_se	ser			0.0284742	0.0303965	0.0457492	0.044533	0			20000.4
	eshare_se	hotel			0	0	0	0	0			22002.6
	eshare_se	outside			0	0	0	0	0			3694.82
	emin	crop
	emin	live
	emin	retail
	emin	ser
	emin	hotel
	emin	outside
	transfoutsh				0.0188691	0.0188691	0.0160878	0.0160878
	transfoutsh_se				0	0	0	0
	transfinsh				0.0285102	0.0285102	0.0191057	0.0191057
	transfinsh_se				0	0	0	0
	savsh				0.1	0.1	0.1	0.1
	savsh_se				0	0	0	0				15945197
Production	QP	crop			8563.09	16715.2	8563.09	16715.2	0			4.11669e+06	312868
	idsh	crop	crop
	idsh	crop	live									3.87331
	idsh	crop	retail
	idsh	crop	ser									2.94049e+06	223477
	idsh	crop	hotel
	idsh	crop	outside		0.0872657	0.0872657	0.0872657	0.0872657
	fshare	crop		Land	0.388706	0.388706	0.388706	0.388706
	fshare	crop		Labor	0.338506	0.338506	0.338506	0.338506
	fshare	crop		Capital	0.0634394	0.0634394	0.0634394	0.0634394
	fshare	crop		Input	0.209349	0.209349	0.209349	0.209349
	fshare_se	crop		Land	0.0737161	0.0737161	0.0737161	0.0737161
	fshare_se	crop		Labor	0.0778737	0.0778737	0.0778737	0.0778737
	fshare_se	crop		Capital	0.0177287	0.0177287	0.0177287	0.0177287
	fshare_se	crop		Input	0.0569291	0.0569291	0.0569291	0.0569291
	pshift	crop			6.23635	6.23635	6.23635	6.23635
	pshift_se	crop			0.309374	0.309374	0.309374	0.309374
	QP	live			10505.6	13419.6	10505.6	13419.6	0
	idsh	live	crop
	idsh	live	live
	idsh	live	retail
	idsh	live	ser
	idsh	live	hotel
	idsh	live	outside		0.0131579	0.0131579	0.0131579	0.0131579
	fshare	live		Land	0.151532	0.123795	0.151532	0.123795			0.147	0.147
	fshare	live		Labor	0.0729331	0.1092	0.0729331	0.1092			0.172	0.172
	fshare	live		Capital	0.471482	0.658339	0.471482	0.658339			0.529	0.529
	fshare	live		Input	0.304052	0.108666	0.304052	0.108666			0.153	0.153
	fshare_se	live		Land	0.0205981	0.0208925	0.0205981	0.0208925			0.034	0.034
	fshare_se	live		Labor	0.0101273	0.0206065	0.0101273	0.0206065			0.031	0.031
	fshare_se	live		Capital	0.0386655	0.0578425	0.0386655	0.0578425			0.083	0.083
	fshare_se	live		Input	0.0273828	0.027388	0.0273828	0.027388			0.046	0.046
	pshift	live			4.54526	2.86688	4.54526	2.86688			4.037	4.037
	pshift_se	live			0.297955	0.39812	0.297955	0.39812			0.604	0.604
	QP	retail			5234.9	5234.9	5234.9	5234.9	0
	idsh	retail	crop
	idsh	retail	live
	idsh	retail	retail
	idsh	retail	ser
	idsh	retail	hotel
	idsh	retail	outside		0.467561	0.467561	0.467561	0.467561
	fshare	retail		Labor	0.468	0.468	0.468	0.468
	fshare	retail		Capital	0.261	0.261	0.261	0.261
	fshare	retail		Input	0.271	0.271	0.271	0.271
	fshare_se	retail		Labor	0.071	0.071	0.071	0.071
	fshare_se	retail		Capital	0.058	0.058	0.058	0.058
	fshare_se	retail		Input	0.077	0.077	0.077	0.077
	pshift	retail			3.677	3.677	3.677	3.677
	pshift_se	retail			0.39	0.39	0.39	0.39
	QP	ser			6023.64	6023.64	6023.64	6023.64	0
	idsh	ser	crop
	idsh	ser	live
	idsh	ser	retail
	idsh	ser	ser
	idsh	ser	hotel
	idsh	ser	outside		0.121905	0.121905	0.121905	0.121905
	fshare	ser		labor	0.536	0.536	0.536	0.536
	fshare	ser		capital	0.215	0.215	0.215	0.215
	fshare	ser		input	0.147	0.147	0.147	0.147
	fshare_se	ser		labor	0.1	0.1	0.1	0.1
	fshare_se	ser		capital	0.078	0.078	0.078	0.078
	fshare_se	ser		input	0.112	0.112	0.112	0.112
	pshift	ser			3.759	3.759	3.759	3.759
	pshift_se	ser			0.608	0.608	0.608	0.608
	QP	hotel			5692.54	11787.6	11787.6	11787.6	0		idsh	scalar	idsh_adj		prod	scalar
	idsh	hotel	crop		0.0244842	0.0244842	0.0244842	0.0244842			0.120683	0.202879	0.0244842	K	0.561173	0.797121
	idsh	hotel	live		0.0205681	0.0205681	0.0205681	0.0205681			0.101381		0.0205681	L	0.438827
	idsh	hotel	retail		0.0520305	0.0520305	0.0520305	0.0520305			0.25646		0.0520305
	idsh	hotel	ser		0.0974448	0.0974448	0.0974448	0.0974448			0.480309		0.0974448
	idsh	hotel	hotel
	idsh	hotel	outside		0.160438	0.160438	0.160438	0.160438			0.160438	direct (unscaled)
	fshare	hotel		labor	0.478339	0.478339	0.478339	0.478339
	fshare	hotel		capital	0.521661	0.521661	0.521661	0.521661
	fshare_se	hotel		labor	0	0	0	0
	fshare_se	hotel		capital	0	0	0	0
	pshift	hotel			0	0	0	0
	pshift_se	hotel			0	0	0	0
Endowments	endow		land
	endow		labor
	endow		capital
	wrkagepop				0.51	0.51	0.52	0.52
	ZOIendow		labor
	ROCendow		labor
	ROWendow		labor
Trade	exproZAM
	NONSCtransfers
	remits
	revsh_vil	other
	revsh_zoi	ser
	revsh_row	ser
	revsh_zoi	ser
	revsh_row	ser

## Sheet: Input_SL
	Variable	Commodity	Com2	Factor	HH in GMA		HH in Market Town		Tourists			GMA	MKT
					localhh_p	localhh_np	townhh_p	townhh_np	tourist			8000	10000
Demographics	Hhobs				255	69	112	11	226
	HHNum				6296.3	1703.7	9105.69	894.309	8000
	Hhsize				5.5	5.5	5.11	5.11	5.7
	Hhinc															Calculation for how much to simulate for one additional localhh hired
	Hhexp				11936.3	22533.5	10120.7	17361	34359	<- new using my own code (heng)						Total localhh income	7.51547e+07
Consumption and Expenditure	eshare	crop			0.114461	0.140733	0.124797	0.124797	0		0
	eshare	live			0.0610283	0.0890159	0.112297	0.112297	0		0					## days worked	142
	eshare	retail			0.628466	0.469135	0.482186	0.482186	0.0490174		0.06288	0.0490174				Income in kwacha	62
	eshare	ser			0.191812	0.296883	0.276486	0.276486	0.0274398		0.0352	0.0274398				Annual income	8804
	eshare	hotel			0	0	0	0	0.201901		0.259	0.201901
	eshare	outside			0.004233	0.004233	0.0042331	0.0042331	0.721642							% increase in Y for 10 people	0.00117145
	eshare_se	crop			0.012532	0.0425666	0.0181579	0.0181579	0
	eshare_se	live			0.0078841	0.023781	0.0118398	0.0118398	0		0.35708					% income increase for hh	0.73758
	eshare_se	retail			0.0227467	0.0806065	0.0268127	0.0268127	0		0.278358	2.21227e+08
	eshare_se	ser			0.0177899	0.0645699	0.0247781	0.0247781	0			12290.4
	eshare_se	hotel			0	0	0	0	0		1.28281	15487.9
	eshare_se	outside			0	0	0	0	0			2919.49
	emin	crop
	emin	live
	emin	retail
	emin	ser
	emin	hotel
	emin	outside
	transfoutsh				0.01643	0.01643	0.0852951	0.0852951			0.01643	0.0852951
	transfoutsh_se				0	0	0	0			0	0
	transfinsh				0.0364222	0.0364222	0.0549476	0.0549476			0.0364222	0.0549476
	transfinsh_se				0	0	0	0
	savsh				0.1	0.1	0.1	0.1
	savsh_se				0	0	0	0				15882679
Production	QP	crop			12248.1	13950.3	12248.1	13950.3	0			1.07965e+07	820535
	idsh	crop	crop
	idsh	crop	live
	idsh	crop	retail									1.47109
	idsh	crop	ser									7.71179e+06	586096
	idsh	crop	hotel
	idsh	crop	outside		0.0872657	0.0872657	0.0872657	0.0872657
	fshare	crop		Land	0.494572	0.494572	0.494572	0.494572
	fshare	crop		Labor	0.208754	0.208754	0.208754	0.208754
	fshare	crop		Capital	0.0634393	0.0634393	0.0634393	0.0634393
	fshare	crop		Input	0.233235	0.233235	0.233235	0.233235
	fshare_se	crop		Land	0.123263	0.123263	0.123263	0.123263
	fshare_se	crop		Labor	0.0956121	0.0956121	0.0956121	0.0956121
	fshare_se	crop		Capital	0	0	0	0
	fshare_se	crop		Input	0.233235	0.233235	0.233235	0.233235
	pshift	crop			6.84645	6.84645	6.84645	6.84645
	pshift_se	crop			0.288486	0.288486	0.288486	0.288486
	QP	live			6225.16	7571.61	6225.16	7571.61	0
	idsh	live	crop
	idsh	live	live
	idsh	live	retail
	idsh	live	ser
	idsh	live	hotel
	idsh	live	outside		0.0131579	0.0131579	0.0131579	0.0131579
	fshare	live		Land	0.434974	0.304309	0.434974	0.304309			0.377	0.377
	fshare	live		Labor	0.0796735	0.0821803	0.0796735	0.0821803			0.147	0.147
	fshare	live		Capital	0.325023	0.479073	0.325023	0.479073			0.292	0.292
	fshare	live		Input	0.16033	0.134437	0.16033	0.134437			0.183	0.183
	fshare_se	live		Land	0.0226589	0.0692995	0.0226589	0.0692995			0.051	0.051
	fshare_se	live		Labor	0.0097724	0.0177783	0.0097724	0.0177783			0.03	0.03
	fshare_se	live		Capital	0.0178418	0.0867213	0.0178418	0.0867213			0.032	0.032
	fshare_se	live		Input	0.0198817	0.0483063	0.0198817	0.0483063			0.044	0.044
	pshift	live			5.91321	4.97034	5.91321	4.97034			6.163	6.163
	pshift_se	live			0.148569	0.731123	0.148569	0.731123			0.269	0.269
	QP	retail			4114.85	4114.85	4114.85	4114.85	0
	idsh	retail	crop
	idsh	retail	live
	idsh	retail	retail
	idsh	retail	ser
	idsh	retail	hotel									old
	idsh	retail	outside		0.528495	0.528495	0.528495	0.528495				0.47
	fshare	retail		Labor	0.439	0.439	0.439	0.439
	fshare	retail		Capital	0.218	0.218	0.218	0.218
	fshare	retail		Input	0.343	0.343	0.343	0.343
	fshare_se	retail		Labor	0.071	0.071	0.071	0.071
	fshare_se	retail		Capital	0.053	0.053	0.053	0.053
	fshare_se	retail		Input	0.068	0.068	0.068	0.068
	pshift	retail			3.494	3.494	3.494	3.494
	pshift_se	retail			0.408	0.408	0.408	0.408
	QP	ser			3582.28	3582.28	3582.28	3582.28	0
	idsh	ser	crop
	idsh	ser	live
	idsh	ser	retail
	idsh	ser	ser
	idsh	ser	hotel
	idsh	ser	outside		0.012	0.012	0.012	0.012
	fshare	ser		labor	0.604	0.604	0.604	0.604
	fshare	ser		capital	0.294	0.294	0.294	0.294
	fshare	ser		input	0.102	0.102	0.102	0.102
	fshare_se	ser		labor	0.055	0.055	0.055	0.055
	fshare_se	ser		capital	0.061	0.061	0.061	0.061
	fshare_se	ser		input	0.077	0.077	0.077	0.077
	pshift	ser			3.655	3.655	3.655	3.655
	pshift_se	ser			0.301	0.301	0.301	0.301
	QP	hotel			6937.11	8898.98	8898.98	8898.98	0
	idsh	hotel	crop		0.0244842	0.0244842	0.0244842	0.0244842
	idsh	hotel	live		0.0205681	0.0205681	0.0205681	0.0205681
	idsh	hotel	retail		0.0520305	0.0520305	0.0520305	0.0520305
	idsh	hotel	ser		0.0974448	0.0974448	0.0974448	0.0974448
	idsh	hotel	hotel
	idsh	hotel	outside		0.160438	0.160438	0.160438	0.160438
	fshare	hotel		labor	0.438827	0.438827	0.438827	0.438827
	fshare	hotel		capital	0.561173	0.561173	0.561173	0.561173
	fshare_se	hotel		labor	0	0	0	0
	fshare_se	hotel		capital	0	0	0	0
	pshift	hotel			1	1	1	1
	pshift_se	hotel			0	0	0	0
Endowments	endow		land
	endow		labor
	endow		capital
	wrkagepop				0.514367	0.514367	0.532649	0.532649
	ZOIendow		labor
	ROCendow		labor
	ROWendow		labor
Trade	exproZAM
	NONSCtransfers
	remits
	revsh_vil	other
	revsh_zoi	ser
	revsh_row	ser
	revsh_zoi	ser
	revsh_row	ser

## Sheet: VA_shares
							Purchased Input Demand
							Retail
							LZ	SL
						crop	89.6364	51.7245
						livestock	31.6312	18.3878
						service	443.009	407.67
						retail	336.595	242.536
							Service
							LZ	SL
						crop	22.6316	2.91139
						livestock	18.0357	0
						service	957.719	449.988
						retail	94.0172	362.962
					Profit	service	3504.11	2864.75
						retail	2851.3	1468.68
					Revenue	service	7271.74	5277.82
						retail	3278.16	2104.51
							Retail		avg
					Input Demand/Profit	crop	0.031437	0.0352183	0.0333276
						livestock	0.0110936	0.0125199	0.0118067
						service	0.15537	0.277575	0.216473
						retail	0.118049	0.165138	0.141594
							service
						crop	0.00645858	0.00101628	0.00373743
						livestock	0.00514701	0	0.00257351
						service	0.273313	0.157078	0.215195
						retail	0.0268306	0.126699	0.076765
							Retail
					Input Demand/Revenue	crop	0.0273435	0.024578	0.0259608
						livestock	0.00964907	0.00873733	0.0091932
						service	0.13514	0.193713	0.164426
						retail	0.102678	0.115246	0.108962
							service
						crop	0.00311227	0.000551627	0.00183195
						livestock	0.00248025	0	0.00124012
						service	0.131704	0.08526	0.108482
						retail	0.0129291	0.0687711	0.0408501

## Sheet: List of Goods & Services
	All accounts	Active Accounts in
		localhh	hotelowner	lodges	tourop	tourist
Factors of Production	land	1	1	1	0	0
	labor	1	1	1	1	0
	capital	1	1	1	1	0
	input	1	1	1	1	0
Goods and Services produced	crop	1	0	0	0	0
	live	1	0	0	0	0
	ser	1	0	0	1	0
	restuar	0	1	0	0	0
	hotel	0	1	1	0	0
	outside	0	0	0	0	0
Goods and Services consumed	crop	1	1	1	1	0
	live	1	1	1	1	0
	ser	1	1	1	1	1
	restuar	1	1	1	1	1
	hotel	0	0	0	0	1
	outside	1	1	1	1	1
Agents in the model	localhh
	hotelowner
	lodges
	tourop
	tourist
Dictionary of Names
Land in production	land
Household and hired labor in production	labor
Capital stock in production	capital
Purchased input in production	input
Crops	crop
Livestock	live
Services like tourist guide and other services	ser
Purchased food for consumption	restuar
Purchased place to stay	hotel
outside goods and services	outside
Local Households	localhh
Hotel owners who provide lodging and restaurant	hotelowner
Only lodging provider	lodges
Tour operators	tourop
Muzungus	tourist
Expenditure share	esh
Expenditure share standard error	esh_se
Min consumption	cmin
Transfer out share	transoutsh
Transfer out share standard error	transoutsh_se
Transfer in share	transinsh
Transfer in share standard error	transinsh_se
Savings share	savsh
Savings share standard error	savsh_se
Quantity produced	QP
Intermediate demand share	idsh
Factor share/Cobb-Douglas parameter	fshare
CD parameter standard error	fshare_se
Shift parameter estimate	acobb
Shift parameter standard error	acobb_se
Endowment	endow
ZOI endowment	ZOIendow
ROC endowment	ROCendow
ROW endowment	ROWendow
Revenue share of ZOI	revsh_zoi
Revenue share of ROW	revsh_row
Value added to ID share	VA2IDsh
