# Supplementary material for: Economic impact of nature-based tourism
Source: PLoS One. 2023 Apr 12;18(4):e0282912. doi: 10.1371/journal.pone.0282912 (PMC10096494; doi:10.1371/journal.pone.0282912)
Supplement: S1 File — (ZIP) [file pone.0282912.s002.zip › Data, Survey, Codes, Model Statements/Model Statements and Data Files/Zambia/WB_business_lower_zambezi_data.xls]

## Sheet: WB_business_survey_v1
SubmissionDate	FPN1	FP002b	FP002b1	FP002d	FP002e	FP003	FP003a	FP005	start	QN1	RSN1	RS001	RS001a	PHONE	ENN1	G10-EN002	G10-EN003	G10-EN003a	G10-EN003b	G10-EN004	G10-EN005	G10-EN008	G10-EN009	G10-EN010	G10-EN012	G10-EN013	G10-EN013a	G10-EN016	G10-EN017	G10-MP36	G10-EN019	G10-MP37	G10-EN022	G10-EN022_1	G10-EN022a	G10-EN025	G10-EN025_1	G10-EN025a	G10-EN027	G10-EN027_1	G10-EN027a	G10-EN028	G10-EN028_1	G10-EN028a	G10-EN037	G10-EN038	G10-EN039a	G10-EN039b	G10-EN039b2
2019-08-09 06:37:37		1	Lower Zambezi	11	Kabwadu	6	Chilufya	2019-08-08	2019-08-08 18:49:47			Zindoga Clerk	Zindoga Sons shop	977515785		1	12	4	7	1	2016	0			2	7	0	45000	0		450	1	0	0	0	0	0	0	0	0	0	0	0	0	11000	5000
2019-08-10 06:35:08		1		11		1	1	2019-08-08	2019-08-08 12:53:24			Jackson g. Zindoga	Bar	97751578		17	12	4	7	1	2010	1	7	175	0			11500	0		1500	3	0	0	0	0	0	0	0	0	0	0	0	0	4800	1000
2019-08-10 06:35:11		1	1	11		1	1	2019-08-08	2019-08-08 13:03:14			Jackson g. Zindoga	Banana plantation	977515780		31	10	4	3	1	2009	0			0			2500	0		0		0	0	0	0	0	0	0	400	125	0	0	0	2000	1435
2019-08-12 06:22:21		1	1	15	Kanyangala	4	Mako do Alick Bruce	2019-08-09	2019-08-09 12:06:42			Chiluba Handiya	Grocery	260		1	1	4	7	1	2019	0			0			3500	0		500	1	0	0	0	0	0	0	0	0	0	0	0	0	1000	200
2019-08-12 06:23:28		1		6	Kalipano	6		2019-08-10	2019-08-08 19:13:14			Barbara Maulukila	Make Mike	971019073		1	10	4	6	1	2017	0			2	6	0	7000	0		690	1	0	0	0	0	0	0	0	0	0	0	0	0	6000	2000
2019-08-12 17:25:47		1	Mandenga	997	Mandenga	8	Robina Wacha	2019-08-12	2019-08-12 09:42:51			Robina Wacha	Father Customer			1	12	4	7	1	2019	0			1	7	0	11000	0		150	1	0	450	0	0	360	0	50	0	0	180	780	0	250	70
2019-08-13 06:25:15		1	Lower Zambezi	997	Mandenga	4	Makondo Alick Bruce	2019-08-12	2019-08-12 09:51:01			Edison Zindoga	Transportation	96954379		14	8	4	6	3	2016	10	0	0	10	6	0	15000	300	3	0		0	0	0	10	0	0	0	0	0	0	0	0	2000	2000
2019-08-13 06:25:23		1	1	997	Mandenga	17	Janet mulla	2019-08-12	2019-08-12 09:58:55			Brighton Hankulu	Shop	96222912		1	12	4	7	1	2015	0			2	7	0	1000	0		0		0	0	0	0	0	0	0	0	0	500	0	0	600	100
2019-08-13 06:26:51		1	Lower Zambezi	997	Mandenga	6	Chilufya Chisanga	2019-08-12	2019-08-12 15:37:10			Media Siamaili	Mako and Family	972215705		1	3	4	6	1	2019	0			2	6	0	4800	300	3	150	3	0	300	0	0	0	0	0	0	0	70	0	0	6800	1800
2019-08-14 06:28:45		1	Lower Zambezi	0	Chirundu Town	4	Makondo Alick Bruce	2019-08-13	2019-08-13 08:21:36			Raphael Muyamba	Rafamba Investment	967260278		31	12	4	6	3	2009	1	6	200	1	1	10	105000	0		8920	4	0	0	0	0	0	0	30	0	0	0	0	0	114025	40000
2019-08-14 06:28:48		1	Lower Zambezi	0	Chirundu Town	4	Makondo Alick Bruce	2019-08-13	2019-08-13 08:48:27			Nora Mwembani	Grocery store	970524545		1	12	4	6	3	2018	1	6	325	0			52000	0		20000	4	0	0	0	0	0	0	4000	0	0	997	0	0	140000	35000
2019-08-14 06:28:52		1	Lower Zambezi	0	Chirundu Town	4	Makondo Alick Bruce	2019-08-13	2019-08-13 09:08:46			Michael Simunji	Boutique	979575952		31	5	4	7	3	2019	1	7	175	2	2	0	70000	2000	3	770	3	0	0	0	0	0	0	120	0	0	0	0	0	6000	1500
2019-08-14 06:28:56		1	Lower Zambezi	0	Chirundu Town	4	Makondo Alick Bruce	2019-08-13	2019-08-13 09:56:51			Muchindu Mweetwa Ronald	Hardware	977392752		22	11	4	6	3	2015	4	4	150	1	6	0	150000	0		10000	4	0	0	0	0	0	0	300	0	0	0	0	0	25000	12000
2019-08-14 06:29:00		1	Lower Zambezi	0	Chirundu Town	4	Makondo Alick Bruce	2019-08-13	2019-08-13 10:15:03			Musa Phiri	Car Breaker	962867275		31	5	4	6	3	2019	0			1	6	0	6000	200	3	400	3	0	0	0	0	0	0	300	0	0	0	0	0	2000	800
2019-08-14 06:29:04		1	Lower Zambezi	0	Chirundu Town	4	Makondo Alick Bruce	2019-08-13	2019-08-13 10:30:44			Itria Ngoma	Liquor store	761670747		17	12	4	6	3	2018	1	6	150	0			8500	0		800	3	0	0	0	0	0	0	360	0	0	0	0	0	3500	2000
2019-08-14 06:29:08		1	Lower Zambezi	0	Chirundu Town	4	Makondo Alick Bruce	2019-08-13	2019-08-13 10:43:33			Clement Kangwa	Barber shop	978315505		20	12	4	6	3	2011	0			2	6	0	1000	500	3	100	3	0	0	0	0	0	0	0	0	0	0	0	0	4800	4000
2019-08-14 06:29:11		1	Lower Zambezi	0	Chirundu Town	4	Makondo Alick Bruce	2019-08-13	2019-08-13 11:03:46			Gasper Hamusute	Grocery	976453930		1	12	4	6	3	2014	1	6	225	1		0	60000	500	3	3100	3	0	0	0	0	0	0	240	0	0	0	0	0	33000	5000
2019-08-14 06:34:05		1		997	Kadunga	6		2019-08-13	2019-08-13 14:09:52			David Gwalimbo	Pedavil General dealers	979973409		31	12	4	7	3	2015	0			3	7	0	300000	0		2000	3	0	0	0	0	0	5000	240	0	0	0	4160	0	442000	100000
2019-08-14 06:34:08		1	1	0		6		2019-08-13	2019-08-13 14:33:06			Zulu Brian	Zolo Suppliers	977314350		22	12	4	5	3	2016	1	5	200	1	5	0	300000	2800	4	8800	3	0	0	0	0	0	0	150	0	0	0	0	0	44000	6500
2019-08-14 06:34:11		1		0		6		2019-08-13	2019-08-13 14:52:33			Silvester	Zone link	973963267		18	12	4	7	3	2018	1	7	300	1	3	0	50000	180	3	1000	3	0	0	0	0	0	0	0	0	0	0	0	0	6000	1500
2019-08-14 06:34:15		1		0		6		2019-08-13	2019-08-13 15:12:43			Biness Mungundu	Bines Investment	972133134		22	12	4	6	3	2014	1	6	250	0			223500	0		5400	3	0	0	0	0	0	0	240	0	0	0	0	0	360000	104000
2019-08-14 06:34:19		1		0		6		2019-08-13	2019-08-13 15:34:48			Mulenga Abel	MCHA Hardware	977623467		22	12	4	6	3	2013	0			2	6	0	69000	0		750	3	0	0	0	0	0	0	100	0	0	0	0	0	11700	3400
2019-08-14 06:34:22		1		0		6		2019-08-13	2019-08-13 15:48:38			Allan Mungundu	Damen Investment	975779281		22	12	4	7	3	2014	0			1	7	250	43000	1000	3	3250	4	0	0	0	0	0	0	600	0	0	0	0	0	150000	17850
2019-08-14 06:34:26		1		0		6		2019-08-13	2019-08-13 16:06:08			Daniel Mazala Owen	Club Daniel	961226410		17	12	4	6	3	2019	0			2	6	0	12000	0		600	3	0	0	0	0	0	0	0	0	0	0	0	0	8400	2670
2019-08-14 06:34:30		1		0		6		2019-08-13	2019-08-13 16:43:48			Tembo Brian	Tembo Investment	975327530		17	12	4	6	3	2019	1	4	150	4	6	0	55000	0		780	3	0	0	0	0	0	0	0	0	0	0	0	0	32000	9000
2019-08-14 06:34:33		1		0		6		2019-08-13	2019-08-13 17:18:19			Ackim Limata	One Stone Barber	970416888		20	12	4	6	3	2018	1	6	200	1	6	0	2000	0		0		0	0	0	0	0	0	0	0	0	0	0	0	3020	2800
2019-08-14 06:37:30		1	Lower Zambezi	997	Mandenga	10	Mwila Lunda	2019-08-12	2019-08-12 15:16:16			Richard Chulwa	N/A	964583245		1	12	4	7	1	2009	0			3	2	0	14500	0		880	3	0	0	3600	0	308	0	0	0	0	0	3120	0	9500	3325
2019-08-15 06:19:33		1	Lower Zambezi	0	Chirundu Town	4	Makondo Alick Bruce	2019-08-14	2019-08-14 08:55:30			Bernard	Taxi	962629522		14	12	4	6	3	2015	1	6	250	0			15000	0		0		0	0	0	0	500	0	0	0	0	0	0	0	4000	3000
2019-08-15 06:19:48		1	Lower Zambezi	0	Chirundu Town	4	Makondo Alick Bruce	2019-08-14	2019-08-14 09:18:06			Webby Kambayi	Mobile money transfer	977236708		28	7	4	6	3	2019	0			1	6	5500	10000	25	3	0		0	0	0	0	0	0	0	0	0	0	0	0	20000	5500
2019-08-15 06:19:51		1	Lower Zambezi	0	Chirundu Town	4	Makondo Alick Bruce	2019-08-14	2019-08-14 09:39:45			Chipo Maresa	Mobile Transfer Operator	965839394		28	12	4	6	3	2015	1	6	1325	0			7000	25	3	0		0	0	0	0	0	0	0	0	0	0	0		70000	5000
2019-08-15 06:19:54		1	Chirundu Town	0	Chirundu Town	4	Makondo Alick Bruce	2019-08-14	2019-08-14 10:03:29			Hikachila Leo	Electronic repair shop	977540246		18	12	4	6	3	2002	0			2	6	0	5000	15	1	150	3	0	0	0	0	0	0	0	0	0	0	0	0	600	1500
2019-08-15 06:19:58		1	Lower Zambezi	0	Chirundu Town	4	Makondo Alick Bruce	2019-08-14	2019-08-14 10:24:00			Ackson Bauleni	Ackson Metal Fabrication	977484079		30	12	4	6	3	2010	5	6	500	2	6	500	997	0		250	3	0	0	0	0	0	0	0	1500	0	0	0	0	15000	7500
2019-08-15 06:20:01		1	Lower Zambezi	0	Chirundu Town	4	Makondo Alick Bruce	2019-08-14	2019-08-14 10:48:56			Mr Mbewe	JRM tyre fitment centre	761959930		9	12	4	7	3	2014	2	7	175	2	7	150	250000	0		680	3	0	0	0	0	0	0	0	150	0	0	0	0	12000	4000
2019-08-15 06:20:04		1	Lower Zambezi	0	Chirundu Town	4	Makondo Alick Bruce	2019-08-14	2019-08-14 11:04:23			Mulenga Abraham	Nil	976035866		2	12	4	7	3	2006	1	7	50	1	7	0	4000	150	3	0		0	0	0	0	0	0	0	0	0			0	12000	3500
2019-08-15 06:24:14		1		0		6		2019-08-14	2019-08-14 15:15:08			Sinyangwe Yorum	Sinyangwe mobile	971966733		28	12	4	6	3	2015	1	6	375	0			7500	55	3	0		0	0	0	0	0	0	0	0	0	0	0	0	4320000	5500
2019-08-15 06:24:16		1	1	0		6		2019-08-14	2019-08-14 15:35:58			Adel Makaliki	Mtn Mobile Money	962876678		28	8	4	6	3	2018	2	6	200	0			6500	55	3	0		0	0	0	0	0	0	0	0	0	0	0	0	4680000	3000
2019-08-15 06:24:20		1		0		6		2019-08-14	2019-08-14 15:56:34			Phiri Fred	Phiri Accessories			18	12	4	6	3	2009	0			1	6	0	4500	55	3	300	3	0	0	0	0	0	0	0	0	0	0	0	0	3200	1800
2019-08-15 06:24:23		1	1	0		6	1	2019-08-14	2019-08-14 16:24:09			Kisko Cloud luula	Luula family carpentry	977308850		11	12	4	7	3	2002	1	6	300	7	7	300	100000	500	3	15000	3	0	0	0	0	0	0	0	0	0	0	0	0	7000	2500
2019-08-15 06:24:26		1	1	0		6	1	2019-08-14	2019-08-14 16:36:57			Elizabeth Namwiya	Mohasalam investment	971614740		31	12	4	6	3	2018	1	6	325	2	6	0	50000	6000	3	5000	4	0	0	0	0	0	0	0	0	0	0	0	0	10000	2000
2019-08-15 06:24:29		1	1	0		6		2019-08-14	2019-08-14 16:53:59			Bernard Cheweshe	BROHKS	979067632		22	12	4	6	3	2016	4	6	500	0			1800000	5000	3	6000	4	0	0	0	0	0	0	0	0	0	0	0	0	234000	46000
2019-08-15 06:24:32		1	1	0		6		2019-08-14	2019-08-14 17:17:39			Tryson Musaluwa	Imbanichako	977505351		14	12	4	6	3	2000	0			3	6	375	100000	3120	3	0		0	0	0	0	0	0	450	0	0	0	0	0	20000	15000
2019-08-15 06:24:34		1	1	0		6		2019-08-14	2019-08-14 17:44:51			Sinyangwe Bornwell	Sinyangwe Tailors	960952998		19	12	4	6	3	2014	0			1	6	0	1500	30	3	0		0	0	0	0	0	0	0	0	0	0	0	0	1700	1500
2019-08-15 06:25:02		1	1	0		6	1	2019-08-14	2019-08-14 14:57:11			Emmanuel Sinkolongo	Bundu shoes	966326329		24	12	4	7	3	2005	0			1	7	0	5600	450	3	640	3	0	0	0	0	0	0	50	0	0	0	0	0	7600	3200
2019-08-16 16:59:05		1		0		6		2019-08-15	2019-08-15 15:40:25			Gerald Siamuzwe	Katondo	760999068		30	12	4	6	3	2018	0			1	6	0	3000	0		100	3	0	0	0	0	0	0	0	0	0	0	0	0	240000	2600
2019-08-16 16:59:11		1		0		6		2019-08-15	2019-08-15 15:59:05			Simon Mubango	SM barber			20	12	4	7	3	2010	0			2	7	0	1650	55	3	0		0	0	0	0	0	0	0	0	0	0	0	0	12680	12000
2019-08-16 16:59:15		1		0		6		2019-08-15	2019-08-15 16:21:10			Rexford Mweemba	Boom freight Ltd	977888664		30	12	4	7	3	2002	4	7	750	4	7	0	40000	5000	3	0		0	0	0	0	0	0	300	0	0	0	0	0	150000	70000
2019-08-16 16:59:19		1		0		6		2019-08-15	2019-08-15 16:45:34			Pessi	Eco cash	976914591		28	12	4	5	3	2017	1	5	3000	0			150	55	3	0		0	0	0	0	0	0	0	0	0	0	0	0	27000	3000
2019-08-16 16:59:23		1		0		6		2019-08-15	2019-08-15 17:14:32			Paka Mwewa	Insaka lodge	970600000		16	12	4	7	3	2004	15	7	3750	4	7	1000	238000	0		9000	3	450	1500	600	6200	6500	0	520	0	0	2500	220	250	129000	65000	34	200	180
2019-08-16 16:59:29		1		0		6		2019-08-15	2019-08-15 18:07:18			Emmanuel Mwanza	Edima Car wash	762714226		30	12	4	7	3	2018	2	7	125	0			17000	900	3	10	3	0	0	0	0	0	0	120	0	0	0	0	0	7500	4150
2019-08-16 17:13:01		1	Lower Zambezi	0	Chirundu Town	4	Makondo Alick Bruce	2019-08-15	2019-08-15 10:40:38			Muleza Phiri	Timeline Africa Logistics	976350011		30	12	4	7	3	2016	3	7	500	1	7	0	50000	1500	3	500	3	0	0	0	0	0	0	2000	0	500	0	0	0	25000	7000
2019-08-16 17:13:06		1	Lower Zambezi	0	Chirundu Town	4	Makondo Alick Bruce	2019-08-15	2019-08-15 11:08:38			Rudy	Barthsam clearing services	979208951		30	12	4	7	3	2010	4	7	1250	0			15000	2700	4	0		0	0	0	0	0	0	1500	0	0	0	0	0	50000	30000
2019-08-16 17:13:09		1	Lower Zambezi	0	Chirundu Town	4	Makondo Alick Bruce	2019-08-15	2019-08-15 12:29:14			Wesley Banda	Nkandu Barber shop	761205947		20	8	4	6	3	2016	0			1	6	0	1000	500	3	0		0	0	0	0	0	0	0	0	0	0	0	0	1500	1000
2019-08-16 17:13:23		1	Lower Zambezi	0	Chirundu Town	4	Makondo Alick Bruce	2019-08-15	2019-08-15 09:41:27			Everisto Manyika	Katondo	971932328		30	12	4	6	3	2015	0			1	0	0	15000	0		200	3	0	0	0	0	0	0	0	0	0	0	0	0	210000	2100
2019-08-16 17:13:27		1	Lower Zambezi	0	Chirundu Town	4	Makondo Alick Bruce	2019-08-15	2019-08-15 10:09:11			Mathews Kachepa	Taurai General Dealers	973959195		30	9	4	6	3	2018	0			1	6	0	8000	500	3	280	3	0	0	0	0	0	0	0	0	0	0	0	0	5000	625
2019-08-16 17:13:34		1	Lower Zambezi	0	Chirundu Town	4	Makondo Alick Bruce	2019-08-15	2019-08-15 10:23:36			Kennedy Mubanga	Mubanga Restaurant	974747654		17	12	4	6	3	2014	1	6	125	1	6	0	5000	25	3	1500	3	0	0	0	0	3200	0	240	0	0	0	0	0	12000	4800
2019-08-21 05:20:17		1		1		1	1	2019-08-15	2019-08-08 06:09:38			Jj	Hh	55		1	1	1	1	1	1950	1	1	1	1	1	1	1	1	1	1	1	1	1	1	1	1	1	1	1	1	1	1	1	1	1
2019-08-23 06:35:17		1		11		8	Pegrina Mwale	2019-08-08	2019-08-08 07:39:29			Nathan Kanjiwa	Tomato			6	12	4	1	1	2001	5	3	100	2	3	100	20000	0		800	1	220	10	0	50	10	0	10	0	0	10	0	0	2400	12000
2019-08-23 06:35:21		1	1	11		8	Emmanuel Salangwa	2019-08-08	2019-08-08 10:25:09			Emmanuel Salangwa	Salangwa Farm			6	12	4	7	1	2014	0			3	6	0	250000	0		0		10	0	0	0	0	0	0	0	0	0	0	0	50000	30000
2019-08-29 05:58:36		2	South Luangwa	997	Chikuzu	6	Chilufya Chisanga	2019-08-27	2019-08-27 14:17:04			Fanwell Mbewe	Fanwell Bike Repair	967464602		10	12	4	7	1	2014	0			1	7	0	500	0		140	1	0	0	0	0	0	0	0	0	0	0	550	0	1500	700
2019-08-29 05:58:38		2	South Luangwa	997	Swede ( along the main road)	6	Chilufya Chisanga	2019-08-27	2019-08-27 14:34:48			Steven Mwanza	Steve Metal Fabrication	963515396		30	12	4	7	1	2007	3	7	2250	1	7	0	34000	0		750	1	0	0	0	0	0	0	0	0	0	0	4500	0	12000	3200
2019-08-29 05:58:41		2	South Luangwa	997	Chikuzu(along the main road)	6	Chilufya Chisanga	2019-08-27	2019-08-27 14:53:55			Amon Phiri	Youth Carpentry	976317061		11	12	4	6	1	2018	0			4	6	0	7300	0		250	1	0	0	0	0	0	0	0	0	0	0	620	0	9000	3500
2019-08-29 05:58:43		2	South Luangwa	997	Chilemba( along the main road)	6	Chilufya Chisanga	2019-08-27	2019-08-27 15:12:39			Moses Mbewe	Mosmo Metal fabricators	971171064		30	12	4	6	1	2009	2	6	500	2	6	0	50000	0		1500	2	0	0	0	0	0	0	350	0	0	0	6000	0	12000	4500
2019-08-29 05:58:46		2	South Luangwa	997	Milioti(along the main road)	6	Chilufya Chisanga	2019-08-27	2019-08-27 15:33:43			Blackson Mwanza	Nsimbi Yanga	967455064		31	12	4	5	1	2012	0			1	5	0	6000	0		600	2	0	0	0	0	0	0	0	20	0	0	1800	0	3500	1080
2019-08-29 05:58:48		2	South Luangwa	997	Milioti(along the main road)	6	Chilufya Chisanga	2019-08-27	2019-08-27 15:53:13			Sakala Wisdom	Liwiz General dealers	977910128		28	6	4	6	1	2019	0			3	6	0	5200	0		150	2	0	0	0	0	0	0	0	0	0	0	0	0	4500	400
2019-08-29 05:58:51		2	South Luangwa	997	Albert	6	Chilufya Chisanga	2019-08-27	2019-08-27 16:07:08			Jack Shumba	Livestock Harvest	976076322		7	12	4	6	1	2016	9	6	1800	0			613000	0		1000	1	11000	0	0	0	0	0	0	250	0	0	0	0	23000	12600
2019-08-29 05:58:54		2	South Luangwa	997	OBart	6	Chilufya Chisanga	2019-08-27	2019-08-27 16:31:54			D.Y.Lubeba	D.Y Tailoring			19	12	4	6	1	1997	0			1	6	0	1200	0		50	1	0	0	0	0	0	0	25	0	0	0	120	0	580	350
2019-08-29 05:58:57		2	South Luangwa	997	OBart(along the main road)	6	Chilufya Chisanga	2019-08-27	2019-08-27 16:51:54			Agness Ngoma	Kayez Drug store and medical services	760680404		13	12	4	6	1	2017	2	6	1750	0			39000	1000	1	500	1	0	0	0	0	0	0	100	0	0	0	4500	0	19640	6500
2019-08-29 05:59:00		2	South Luangwa	997	Fungano(along the main road)	6	Chilufya Chisanga	2019-08-27	2019-08-27 17:17:55			James Chabuka	Pengaujane Milling	974941566		7	12	4	6	1	2013	1	6	150	1	6	150	27000	0		160	1	0	0	0	0	0	0	350	0	0	0	0	0	10000	6000
2019-08-29 05:59:03		2	South Luangwa	997	Mukumba(along the main road)	6	Chilufya Chisanga	2019-08-27	2019-08-27 17:41:51			Adrian Phiri	Adrian Tailor	963020484		19	12	4	7	1	2016	0			2	7	0	8500	0		100	1	0	0	0	0	0	0	50	0	0	0	500	0	1050	400
[truncated: 155 more columns]
