# Supplementary material for: Economic impact of nature-based tourism
Source: PLoS One. 2023 Apr 12;18(4):e0282912. doi: 10.1371/journal.pone.0282912 (PMC10096494; doi:10.1371/journal.pone.0282912)
Supplement: S1 File — (ZIP) [file pone.0282912.s002.zip › Data, Survey, Codes, Model Statements/Model Statements and Data Files/Zambia/WB_business_south_luangwa_data.xls]

## Sheet: WB_business_survey_Sluangwa_v1
SubmissionDate	FPN1	FP002b	FP002b1	FP002d	FP002e	FP003	FP003a	FP005	start	QN1	RSN1	RS001	RS001a	PHONE	ENN1	G10-EN002	G10-EN003	G10-EN003a	G10-EN003b	G10-EN004	G10-EN005	G10-EN008	G10-EN009	G10-EN010	G10-EN012	G10-EN013	G10-EN013a	G10-EN016	G10-EN017	G10-MP36	G10-EN019	G10-MP37	G10-EN022	G10-EN022_1	G10-EN022a	G10-EN025	G10-EN025_1	G10-EN025a	G10-EN027	G10-EN027_1	G10-EN027a	G10-EN028	G10-EN028_1	G10-EN028a	G10-EN037	G10-EN038	G10-EN039a	G10-EN039b	G10-EN039b2
2019-08-24 08:22:57		2		2		2		2019-08-24	2019-08-24 08:21:36			Test	Test	2		1	2	2	2	1	2000	2	2	2	2	2	2	5	2	1	2	1	2	2	2	2	2	2	2	2	2	2	2	2	2	2
2019-08-26 06:20:20		2		2		4		2019-08-24	2019-08-24 07:33:45			Kelvin Mponde	Yamikani General Dealers	972626424		24	12	4	6	1	2018	2	6	50	1	1	0	6500	25	1	1800	1	0	0	0	0	0	0	0	150	0	0	0	0	10000	3000
2019-08-26 06:20:24		2		2		4		2019-08-24	2019-08-24 08:21:31			Peter Albert Zulu	Konkomoro Crafts	977875995		21	12	4	7	1	2000	1	6	375	1	0	0	5000	600	4	500	1	0	0	0	0	0	0	0	66	0	0	0	0	4500	2800
2019-08-26 06:20:27		2		2		4		2019-08-24	2019-08-24 08:39:25			Musa Chulu	Musa Hardware	973241030		22	12	4	6	1	2010	2	6	250	1	6	0	30000	50	1	1500	3	0	0	0	0	0	0	800	1000	0	0	0	0	15000	4500
2019-08-26 06:20:30		2		2		4		2019-08-24	2019-08-24 08:52:51			Musa Chulu	Musa Milling	973241030		7	12	4	6	1	2014	3	6	250	0			60000	50	1	0		0	0	0	0	0	0	0	1900	0	0	0	0	6500	1600
2019-08-26 06:20:33		2		2		4		2019-08-24	2019-08-24 09:03:27			Emanuel Njovu	One Chichi General Dealers	971701416		31	12	4	6	1	2016	0			2	6	0	8600	46	1	800	3	0	0	0	0	0	0	0	0	0	0	0	0	6200	3000
2019-08-26 06:20:35		2		2		4		2019-08-24	2019-08-24 09:21:10			Charles Banda	Pa Charles	975413977		20	12	4	7	1	2018	0			1	0	0	800	200	1	0		0	0	0	0	0	0	0	0	0	0	0	0	1100	600
2019-08-26 06:20:38		2		2		4		2019-08-24	2019-08-24 09:36:16			Stafford Nkhosi	Tailoring Shop	973302735		30	12	4	6	1	1999	6	6	375	3	0	0	75000	50	1	600	3	0	0	0	0	0	0	100	300	0	0	0	0	10000	5500
2019-08-26 06:20:41		2		2		4		2019-08-24	2019-08-24 09:50:36			George Zimba	Shakwata Mano Bicycle repair	970484179		10	12	4	6	1	2015	0			2	6	0	1800	60	1	200	1	0	0	0	0	0	0	0	0	0	0	0	0	1500	500
2019-08-26 06:20:45		2		2		4		2019-08-24	2019-08-24 10:00:12			Innocent Simango	Simango Auto Spares	97977657		30	8	4	6	1	2018	0			2	6	0	30000	400	3	500	3	0	0	0	0	0	0	0	0	0	0	0	0	6500	2500
2019-08-26 06:20:48		2		2		4		2019-08-24	2019-08-24 10:15:08			Raphael Banda	Mfuwe Hardy Engineering	977467328		9	7	4	5	1	2000	0			2	5	200	4000	108	2	800	3	0	0	0	0	0	0	0	0	0	0	0	0	5500	3000
2019-08-26 06:20:53		2		2		4		2019-08-24	2019-08-24 10:35:35			Tiweje Phiri	Tee Salon	970795030		20	3	4	6	1	2019	0			1	6	0	600	50	1	0		0	0	0	0	0	0	0	205	0	0	0	0	600	250
2019-08-29 05:54:57		2		0		4		2019-08-28	2019-08-28 08:10:59			Richard Njovu	Bicycle delivery	967455330		14	4	4	6	3	2000	0			0			750	0		0		0	0	0	0	0	0	0	65	0	0	0	0	1500	1200
2019-08-29 05:55:00		2		0		4		2019-08-28	2019-08-28 08:23:20			Shadreck Phiri	Bicycle Delivery	960366563		14	12	4	6	3	2014	0			1	0	0	700	0		0		0	0	0	0	0	0	0	200	0	0	0	0	900	700
2019-08-29 05:55:02		2		0		4		2019-08-28	2019-08-28 08:42:46			Kisafwa Luis	Kisafwa Metal Fabrication	977521432		30	12	4	7	3	1998	0			1	0	0	10000	550	3	400	3	0	0	0	0	0	0	100	200	0	0	0	0	1000	300
2019-08-29 05:55:05		2		0		4		2019-08-28	2019-08-28 09:01:18			Rabson Mbewe	Mbez Business centre	979669745		30	12	4	6	3	2017	0			0			10000	350	3	0		0	0	0	0	0	0	0	136	100	0	0	0	3100	1800
2019-08-29 05:55:07		2		0		4		2019-08-28	2019-08-28 09:25:50			Mutiyambe Anita	Twacom	977257288		17	12	4	5	3	2013	2	5	100	4	0	0	4500	1200	3	900	3	0	0	0	0	0	0	0	200	0	0	0	0	40000	10000
2019-08-29 05:55:10		2		0		4		2019-08-28	2019-08-28 09:40:44			McJones Phiri	Motor Cycle Repair	962261423		9	12	4	7	3	2011	0			4	7	0	350	200	3	0		0	0	0	0	0	0	0	800	0	0	0	0	3000	1200
2019-08-29 05:55:13		2		0		4		2019-08-28	2019-08-28 09:54:32			Peter Phiri	MJ tailoring	997		19	3	4	6	3	2002	0			1	0	0	1500	0		0		0	0	0	0	0	0	0	0	0	0	0	0	600	580
2019-08-29 05:55:15		2		0		4		2019-08-28	2019-08-28 10:09:51			Prudence Makasa	Taongas Restaurant	962545437		17	12	4	6	3	2015	1	6	75	1	0	0	1000	81	3	0		0	0	0	0	0	0	0	150	0	0	0	0	4000	2400
2019-08-29 05:55:18		2		0		4		2019-08-28	2019-08-28 10:21:42			Boyd Ngoma	Parrow Gate Butchery	961810503		4	6	4	5	3	2018	0			2	5	0	2500	350	3	300	3	0	0	0	0	0	0	200	0	0	0	0	0	1800	900
2019-08-29 05:59:06		2		0		6		2019-08-28	2019-08-28 14:10:03			Dickson Mwanza	Mwanza Bicycle Transport	762409889		14	6	4	4	3	2019	0			1	7	0	950	0		0		0	0	0	0	0	0	0	30	0	0	35	0	450	370
2019-08-29 05:59:09		2		0		6		2019-08-28	2019-08-28 14:19:03			Robert Jere	Jere Tailoring	976758511		19	12	4	6	3	2017	0			1	6	0	1200	0		0		0	0	0	0	0	0	0	0	0	0	65	0	650	570
2019-08-29 05:59:12		2		0		6		2019-08-28	2019-08-28 14:41:21			Zulu Danniel	Nkanzi Car Wash	978308612		30	12	4	7	3	2011	0			3	7	450	6000	450	3	10	3	0	0	0	0	0	0	100	0	0	0	350	0	10600	7400
2019-08-29 05:59:15		2		0		6		2019-08-28	2019-08-28 15:01:35			Chellani Banda	Chellani Electronics repair	975222422		18	12	4	6	3	2008	1	6	0	1	6	0	10000	200	3	480	3	0	0	0	0	0	0	100	0	0	0	800	0	15000	12500
2019-08-29 05:59:17		2		0		6		2019-08-28	2019-08-28 15:25:38			Ian Mwanza	Mwanza Barber Shop			20	12	4	7	3	2014	1	7	150	0			1000	230	3	0		0	0	0	0	0	0	0	0	0	0	40	0	1350	450
2019-08-29 05:59:20		2		0		6		2019-08-28	2019-08-28 15:34:27			Russell Ndlovu	Russel Mechanics	961348780		9	12	4	6	3	2016	2	6	0	2	6	0	2000	500	3	0		0	0	0	0	0	0	0	0	0	0	0	0	14600	14000
2019-08-29 05:59:23		2		0		6		2019-08-28	2019-08-28 15:47:17			Alice Phiri	Delicious Restaurant	760684725		17	12	4	6	3	2018	7	6	1750	0			31000	0		350	3	950	1200	0	1400	4800	0	120	75	0	0	1650	0	43000	18500
2019-08-29 05:59:26		2		0		6		2019-08-28	2019-08-28 16:32:02			Derrick Ngoma	Derrick Bicycle transport	962940343		14	12	4	7	3	2015	0			1	0	0	700	0		0		0	0	0	0	0	0	0	0	0	0	120	0	800	650
2019-08-29 05:59:29		2		0		6		2019-08-28	2019-08-28 16:45:35			Vincent Mwale	Fort Jameson Laundry	963330098		25	12	4	6	3	2010	5	6	1500	1	6	0	250000	800	3	0		0	0	0	0	0	0	220	0	0	750	0	0	16000	8000
2019-08-29 21:12:58		2		0		6		2019-08-29	2019-08-29 12:44:38			Sindikani Mwale	Sindi Taxi Transport	968193650		14	12	4	6	3	2017	1	6	150	0			32000	120	3	0		0	0	0	0	0	0	0	240	0	0	250	0	3650	3020
2019-08-29 21:13:00		2		0		6		2019-08-29	2019-08-29 13:07:29			Ibrahim Mohammed	East care Phamaceuticals	12		13	12	4	6	3	2009	8	6	2000	2	6	0	375000	0		1800	3	0	0	0	0	0	0	120	50	0	0	0	26000	52000	23200
2019-08-29 21:13:03		2		0		6		2019-08-29	2019-08-29 13:31:48			Patel Ishman	Kavulamungu Whosalers			31	12	4	6	3	2002	8	6	1600	4	6	0	1210000	0		12000	4	0	0	0	0	0	0	350	250	0	0	0	550000	850000	212000
2019-08-29 21:13:06		2		0		6		2019-08-29	2019-08-29 13:44:42			Mwape Morrison	Mwape Canter Transport	979333477		14	12	4	6	3	2011	0			1	6	0	40000	120	3	0		0	0	0	0	0	0	200	0	0	0	150	0	4500	3000
2019-08-29 21:13:08		2		0		6		2019-08-29	2019-08-29 14:08:07			Jamah Hussen	Zaulimi Agriculture Enterprise			6	12	4	6	3	2008	4	6	1500	2	6	0	875000	0		6500	3	0	0	0	0	0	0	40	0	0	0	0	350000	670000	275000
2019-08-29 21:13:11		2		0		6		2019-08-29	2019-08-29 14:24:52			John Phiri	Jelo Agro	972622274		6	12	4	6	3	2017	2	6	375	4	6	750	1100000	4000	3	2000	3	0	0	0	0	0	0	250	0	0	0	0	40000	120000	52000
2019-08-29 21:13:14		2		1		6		2019-08-29	2019-08-29 14:48:10			Phiri Amon	Phiri Phone repair			18	12	4	6	3	2016	0			1	6	0	75	200	3	0		0	0	0	0	0	0	0	0	0	0	0	0	4500	4100
2019-08-29 21:13:17		2		0		6		2019-08-29	2019-08-29 14:53:36			Zulu Shadrick	Zulu Bicycle repair	761888985		10	12	4	6	3	2000	2	6	200	1	6	0	120	0		0		0	0	0	0	0	0	0	0	0	0	0	0	3000	2200
2019-08-29 21:13:19		2		0		6		2019-08-29	2019-08-29 15:04:22			Joseph Nyiringango	Fonix Wholesalers Enterprises			31	12	4	6	3	2012	2	6	370	2	6	0	1050000	1000	3	2500	3	0	0	0	0	0	0	180	0	0	0	0	350000	475000	124000
2019-08-29 21:13:21		2		0		6		2019-08-29	2019-08-29 15:25:51			Mutiyo Kalima	Plant Agrichem services	966166610		6	12	4	6	3	2004	2	6	500	0			21000	3000	3	1000	4	0	0	0	0	0	0	100	0	0	0	0	2500	10500	4500
2019-08-29 21:13:24		2		0		6		2019-08-29	2019-08-29 16:00:08			Ishmail Mamohood	Link Commodities/ Processing			31	12	4	6	3	2009	7	6	1050	3	6	0	455000	1000	3	1200	3	15000	5000	0	0	0	0	80	0	0	0	240	500	25000	12500
2019-08-29 21:13:26		2		0		6		2019-08-29	2019-08-29 17:11:57			Grayson Mwanza	Grayson Watch repair			30	12	4	6	3	1979	0			1	6	0	50	0		0		0	0	0	0	0	0	0	0	0	0	120	0	1200	1000
2019-08-30 12:45:48		2		0		6		2019-08-30	2019-08-30 12:34:07			Yusufu Banda	Yusufu Photocopying	962136089		30	12	4	6	3	2018	1	6	150	0			47000	650	3	45	3	0	0	0	0	0	0	150	0	0	0	1160	0	4800	2650
2019-08-30 12:45:52		2		0		6		2019-08-30	2019-08-30 12:53:41			Powa Tembo	Powa Tailoring			19	12	4	6	3	2010	0			1	6	0	2460	250	3	20	3	0	0	0	0	0	0	25	0	0	0	230	0	3200	2500
2019-08-30 12:45:55		2		0		6		2019-08-30	2019-08-30 13:08:57			James Ngoma	James Motorbike Transport	762338889		30	12	4	6	3	2018	1	6	150	0			13500	120	3	0		0	0	0	0	0	0	0	100	0	0	80	0	2500	1800
2019-08-30 12:45:57		2		0		6		2019-08-30	2019-08-30 14:08:45			Joseph Tembo	Joseph Carpentry	975664124		11	12	4	6	3	2016	6	6	900	1	6	0	2400	250	3	2400	3	0	0	0	0	0	0	20	0	0	0	5000	0	16000	5800
2019-08-30 12:46:01		2		1		6		2019-08-30	2019-08-30 14:22:38			Ndlovu Phiri	Ndlovu Mechanics			9	12	4	6	3	2012	2	6	500	1	6	0	1600	250	3	20	3	0	0	0	0	0	0	0	0	0	0	450	0	9800	6200
2019-08-30 12:46:04		2		0		6		2019-08-30	2019-08-30 14:38:30			Mabvuto Phiri	Mabvuto Car Wash			30	12	4	7	3	2011	0			1	7	0	20	250	3	10	3	0	0	0	0	0	0	0	0	0	0	150	0	1680	1400
2019-08-30 12:46:07		2		0		6		2019-08-30	2019-08-30 14:45:20			Moses Phiri	MTN Mobile money	967664496		28	6	4	6	3	2019	1	6	220	0			10000	100	3	0		0	0	0	0	0	0	20	0	0	0	0	0	120000	1620
2019-08-30 12:46:10		2		0		6		2019-08-30	2019-08-30 15:01:36			Kanyela Wood	Kanyela Pool table	763184924		30	6	4	6	3	2019	1	6	120	0			6100	450	3	0		0	0	0	0	0	0	150	120	0	0	0	0	2250	1000
2019-08-30 12:46:12		2		0		6		2019-08-30	2019-08-30 15:08:17			Zulu B	Mountain View Car Wash	964664390		30	12	4	6	3	2015	1	6	125	0			8500	700	3	10	3	0	0	0	0	0	0	50	0	0	0	120	0	3500	2200
2019-08-30 12:46:14		2		0		6		2019-08-30	2019-08-30 15:25:09			ZuZi Banda	ZuZi Panel beaters			30	12	4	6	3	2010	1	6	150	1	6	0	420	200	3	20	3	0	0	0	0	0	0	0	0	0	0	0	0	3600	2600
2019-08-31 05:51:15		2		0		4		2019-08-30	2019-08-30 06:33:53			John Phiri Ackson	Jome General Supplier	975212023		30	4	5	6	3	2019	0			1	6	600	10000	400	4	0		0	0	0	0	0	0	200	246	60	0	0	0	8000	4000
2019-08-31 05:51:18		2		0		4		2019-08-30	2019-08-30 06:50:30			Richard Phiri	RP Tailoring and General Dealers	955302820		19	12	4	5	3	1999	0			5	6	0	145000	500	3	120	3	0	0	0	0	0	0	0	287	0	0	0	0	6000	3000
2019-08-31 05:51:21		2		0		4		2019-08-30	2019-08-30 07:09:48			Nelson Phiri	Zonse ni ntawi	977484182		30	12	4	6	3	2017	0			1	6	1000	13500	0		0		0	0	0	0	0	0	0	200	0	0	0	0	2400	1200
2019-08-31 05:51:24		2		0		4		2019-08-30	2019-08-30 08:09:17			Enoch Phiri	Pao Auto Spares	973384335		30	12	4	6	3	2014	1	6	125	0			30000	1000	3	950	4	0	0	0	0	0	0	0	425	0	0	0	0	3000	1000
2019-08-31 05:51:27		2		0		4		2019-08-30	2019-08-30 08:23:58			Steven Kasambala	Koma koma tins	97		30	4	4	6	3	1974	0			5	6	0	350	0		0		0	0	0	0	0	0	200	0	0	0	0	0	3000	1000
2019-08-31 05:51:29		2		0		4		2019-08-30	2019-08-30 08:34:09			Mubanga Philip	Age garage	972871566		30	12	4	7	3	2009	4	7	470	0			3600	300	3	300	3	0	0	0	0	0	0	300	50	0	0	0	0	14000	7000
2019-08-31 05:51:32		2		0		4		2019-08-30	2019-08-30 08:43:09			Given Banda	Taxi	963622930		14	12	4	6	3	2017	0			1	6	0	23000	0		0		0	0	0	0	0	0	0	400	0	0	0	0	2800	2600
2019-08-31 05:51:35		2		0		4		2019-08-30	2019-08-30 08:53:21			Paul Phiri	Phiri Transportation	979255678		14	12	4	5	3	2013	0			1	0	0	35000	300	3	0		0	0	0	0	0	0	125	305	0	0	0	0	2800	2200
2019-08-31 05:51:37		2		0		4		2019-08-30	2019-08-30 09:05:33			Edwin Msoni	Mountain view business center	963668784		30	12	4	6	3	2007	9	6	200	6	0	0	2000	225	3	0		0	0	0	0	0	0	0	200	0	0	0	0	6000	3000
2019-08-31 05:51:40		2		0		4		2019-08-30	2019-08-30 14:11:40			Mr Phiri	Phiri Barber shop			20	12	4	6	3	2013	0			2	6	0	1200	200	3	0		0	0	0	0	0	0	0	275	0	0	70	0	4500	3800
[truncated: 155 more columns]
