# Supplementary material for: Economic impact of nature-based tourism
Source: PLoS One. 2023 Apr 12;18(4):e0282912. doi: 10.1371/journal.pone.0282912 (PMC10096494; doi:10.1371/journal.pone.0282912)
Supplement: S1 File — (ZIP) [file pone.0282912.s002.zip › Data, Survey, Codes, Model Statements/Model Statements and Data Files/Zambia/WB_hh_south_luangwa_survey.xlsx]

## Sheet: survey
RowID	type	name	label	hint	constraint	constraint_message	relevant	calculation	choice_filter	repeat_count	appearance	default	required	read_only	media::image
ROW000
ROW001
ROW002	note	FPN1	2019 World Bank CBD project survey (household v1)
ROW003	select_one survey_region	FP002b	[Enumerator] Name of survey region	Note: "Other" generally should not be chosen, as we have selected our survey sites.									1
ROW004	text	FP002b1	[Enumerator] You selected "Other" for the name of the survey region. Which survey region are you currently in?				${FP002b}=997						1
ROW005	select_one village	FP002d	[Enumerator] Name of Village										1
ROW006	text	FP002e	[Enumerator] Please enter the name of the Village				${FP002d}=997
ROW007	select_one enum_list	FP003	[Enumerator] Interviewer Name										1
ROW008	text	FP003a	[Enumerator] What is the name of the interviewer?				${FP003}=997						1
ROW009	start	start
ROW010
ROW011	note	QN1	Consent form Hello. My name is _____________ and I am working on a research project by the World Bank to conduct a survey about your household situation and assess the economic impact of tourism in this region. The information you provide will be extremely helpful in letting us understand issues concerning the potential effects of tourism. Your answers in this survey will be used to understand th…
ROW012
ROW013	note	RSN1	Thank you for agreeing to this interview! Your help is very much appreciated.
ROW014	note	FILTER	[Filters] We will start by collecting basic information on activities your household may participate in.	Enumerators: Filter questions will completely turn off certain sections of the survey. If you need to turn certain sections of the survey on/off completely, use these questions.
ROW015	select_one yn	FILTER1	Have you or anyone in your household grown ANY crops (either for sale or own consumption) in the [last cropping season]?										1
ROW016	select_one yn	FILTER2	Have you or anyone in your household raised any LIVESTOCK in the [last 12 months]? Note: Aquaculture is now in the next filter question.	DO NOT include individuals who worked as employees at a livestock/aquaculture farm. They should be recorded as people who worked for a wage.									1
ROW017	select_one yn	FILTER3	Have you or anyone in your household cultivated any fish in a pond/river/lake (AQUACULTURE) in the [last 12 months]?	DO NOT include fisherman who catch fish in open areas.
ROW018	select_one yn	FILTER4	Did anyone in this household work for a wage in the [past 12 months]?	Please also include members who worked odd jobs, or temporary/season labor.									1
ROW019	select_one yn	FILTER5	Does anyone in this household OWN a business, or HAD OWNED a business in the [past 12 months]?	DO NOT include household members who worked at someone else's business as an employee. We are asking if the household owns their own business.									1
ROW020	select_one yn	FILTER6	Have you or anyone in your household done any fishing activities (either for sale or own consumption) in the [past 12 months]?	Here we do NOT include aquaculture.									1
ROW021
ROW022	integer	RS000	How many household members are currently living in this household?	For this question, ONLY consider members of the household who spent AT LEAST 6 month out of the last 12 months residing under the same roof and eating together. We are defining a household as a separate economic decision making unit.	.>0								1
ROW023	begin group	G1	Household General Information
ROW024	note	RSN1a	[Household Roster] We will collect some information on each household member. Let's start by FIRST collecting information on the HOUSEHOLD HEAD.
ROW025	begin_repeat	RSR1	HOUSEHOLD ROSTER & EDUCATION							${RS000}
ROW026	text	RS001	What is his/her name?	IMPORTANT: Start the survey with the head of household, if he/she is currently unavailable, have another household member answer questions regarding the head of household on their behalf. If you need to shut down a roster for 1 person, enter 997 here.									1
ROW027	select_one sex	RS002	What is ${RS001}'s gender?				${RS001}!="997"						1
ROW028	select_one relation	RS003	What is ${RS001}'s relationship to the household head?	Choose the relationship of this person to the household head. Collect information on the Household Head FIRST.	if(position(..)=1,.=1,.!=1)	Head of household is the first to be interviewed and can not be interviewed twice	${RS001}!="997"						1
ROW029	text	PHONE	Could we please have your phone number in case we need to recontacting you in the future? (Optional)	This question is optional, if the respondent does not want to answer it, it is ok to skip.			${RS001}!="997" and ${RS003}=1				numbers
ROW030	integer	RS004	What is ${RS001}'s age (in years)?	Record in YEARS, treat anyone under 1 year of age as 1 years old. If the respondent does not know, ask him or her for a best guess.	(.>=1 and .<=110) or .=997	The age range is 1 to 110 years	${RS001}!="997"						1
ROW031	select_one marital	RS005	What is ${RS001}'s marital status?				${RS001}!="997" and ${RS004}>=15						1
ROW032	select_one ynd	RS006	Is ${RS001} currently enrolled in school or has ${RS001} been enrolled in school in the [past 12 months]? (DO NOT count nursury school/kindergarten)				${RS001}!="997" and ${RS004}>4						1
ROW033	integer	RS008	How many years of education has he/she completed in total? Start counting from primary school (do not include years in nursery school)	Count total years of education starting with primary school. For example if someone completed the second year of high school, they have 7+2=9 years of education.	.>=0 and .<30	Years of schooling range is 0 to 30 years	${RS001}!="997" and ${RS004}>4						1
ROW034	decimal	RS009	How much was spent on school fees, uniforms and materials for ${RS001}'s education in the [last 12 months] in {Kwacha}?	If nothing, enter 0. Also if the person did not go to school, enter 0.			${RS001}!="997" and ${RS004}>4 and ${RS006}=1						1
ROW035	select_one local_sl	MP0	Where was the school which school fees were paid to?	For South Luangwa we define the local economy as Upper and Lower Lupande GMA and Chipata town (a major market in the region).			${RS001}!="997" and ${RS004}>4 and ${RS006}=1 and ${RS009}>0						1
ROW036	select_one ynd	RS010	Was ${RS001} born HERE? NOTE: HERE refers to Upper and Lower Lupande GMA if the survey is there, or Chipata town if the survey is in Chipata Town.				${RS001}!="997"						1
ROW037	integer	RS011	If not, in which year did ${RS001} HERE? NOTE: HERE refers to Upper and Lower Lupande GMA if the survey is there, or Chipata town if the survey is in Chipata Town.		.>1850 and .<2020		${RS001}!="997" and ${RS010}=0						1
ROW038
ROW039	note	HLN1	[Health Section] Now we will talk about health issues that might have affected ${RS001} during [the last 30 days].				${RS001}!="997"
ROW040	select_one yn	HL001	During the [last 30 days], did ${RS001} suffer from any illness or injury?				${RS001}!="997"						1
ROW041	integer	HL002	For how many {days} did ${RS001} have to stop doing usual activities due to illness or injury during the [last 30 days]?	Usual activities include schooling/class. Ask for the best guess of the length of time the person interrupted his/her activities. If there was no interruption, enter 0. If the interruption was only for few hours, enter 1.	.<=30		${RS001}!="997" and ${HL001}=1 and ${RS004}>4						1
ROW042	select_one yn	HL003	Was anyone consulted (e.g. a doctor, nurse, pharmacist or traditional healer) for the major illness/injury during the [last 30 days]?				${RS001}!="997" and ${HL001}=1						1
ROW043	select_one places_hl	HL005	Who was consulted?				${RS001}!="997" and ${HL003}=1						1
ROW044	select_one local_sl	MP1	Where was the person/business that provided treatment located?	For South Luangwa we define the local economy as Upper and Lower Lupande GMA and Chipata town (a major market in the region).			${RS001}!="997" and ${HL003}=1						1
ROW045	decimal	HL007	What was the cost of the treatment in {Kwacha}?	Ask for the total cost of treating the illness or injury. If no cost, or the cost has yet to be paid, write 0.	.>=0		${RS001}!="997" and ${HL003}=1						1
ROW046
ROW047	note	TSN1	[Time use questions] Now let me ask you some questions about the activities ${RS001} normally perform.				${RS001}!="997" and ${RS004}>=12
ROW048	decimal	TS005	How many [hours] in a [typical week] does ${RS001} spend in livestock herding, preparing fodder or other livestock activities for the household?	Note: here the time frame is a typical week. Transform other units, such as minutes, to hours. For example, thirty minutes would be recorded as "0.5". If none, enter 0. If don't know, enter 997.	(.>=0 and .<=168) or .=997		${RS001}!="997" and ${RS004}>=12 and ${FILTER2}=1						1
ROW049	select_one yn	TS007	During the [last cropping season] did ${RS001} spend at least one day doing agricultural activities on household grown crops? DO NOT include wage work on another household's farm.	In Zambia, the usual cropping season is from November (planting) to around April (harvest).			${RS001}!="997" and ${RS004}>=12 and ${FILTER1}=1						1
ROW050	integer	TS008	How many [days] in the [last cropping season] did ${RS001} spend in <span style="color:red">land preparation or planting of crops (Planting Season)</span> grown by the household?	We are asking for labor in the planting season, which starts when the householde decides to prepare the land and ends when seeds are planted. Get a figure for the number of days. If less than 1, enter 1. Transform other units, such as months, to days. For example, one month would be recorded as "30" days. If none, enter 0. If don't know, enter 997	(.>=0 and .<=200) or .=997		${RS001}!="997" and ${RS004}>=12 and ${TS007}=1 and ${FILTER1}=1						1
ROW051	integer	TS009	How many [days] in the [last cropping season] did ${RS001} spend on <span style="color:red">weeding, fertilizing, and other non-harvest work (Growing Season)</span> for crops grown by this household?	We are asking for labor in the growing season, which starts when seeds are planted and ends at harvest. Get a figure for the number of days. If less than 1, enter 1. Transform other units, such as months, to days. For example, one month would be recorded as "30" days. If none, enter 0. If don't know, enter 998	(.>=0 and .<=200) or .=997		${RS001}!="997" and ${RS004}>=12 and ${TS007}=1 and ${FILTER1}=1						1
ROW052	integer	TS010	How many [days] in the [last cropping season] did ${RS001} spend in <span style="color:red">harvesting</span> crops grown by this household?	We are asking for labor in the harvest season. Get a figure for the number of days. If less than 1, enter 1. Transform other units, such as months, to days. For example, one month would be recorded as "30" days. If none, enter 0. If don't know, enter 999	(.>=0 and .<=200) or .=997		${RS001}!="997" and ${RS004}>=12 and ${TS007}=1 and ${FILTER1}=1						1
ROW053
ROW054	note	EXTN	We will now ask a few questions regarding activities you participate in WITHIN the GAME MANAGEMENT AREA. Locals are legally allowed to to perform limited collection/foraging activity in the GAME MANAGEMENT AREAS. Individual and household information we collect is completely confidential, and will never be shared with anyone outside of our research team.
ROW055	begin group	GEX	Collection of resources from [reserve area]
ROW056	select_multiple extract	EXT01	In the [past 12 months], which activities have you performed in Upper or Lower Lupande GMA?	Here the GMA refers to Upper and Lower Lupande GMA, which are Chief Nsefu and Chief Kakumbi's Chiefdoms.			${RS001}!="997" and ${RS004}>=15						1
ROW057	text	EXT02	You mentioned "other". Could you tell me what item/materials you typically collect from Upper or Lower Lupande GMA?				${RS001}!="997" and ${RS004}>=15 and selected(${EXT01},'6')						1
ROW058	decimal	EXT03a	What is the {total value in Kwacha} of firewood (including for charcoal) you collect in a [typical month]?	Estimate the amount in Kwacha. If the household collects only once a year, divide by 12. Note that we have changed the timeframe from Lower Zambezi to be a [typical month] in South Luangwa			${RS001}!="997" and ${RS004}>=15 and ${EXT01}!=977 and selected(${EXT01},'0')						1
ROW059	select_one proportion_s	EXT03b	What proportion of firewood collected (including for charcoal) do you sell?				${RS001}!="997" and ${RS004}>=15 and ${EXT01}!=997 and selected(${EXT01},'0') and ${EXT03a}>0 and ${EXT03a}!=997						1
ROW060	select_one local_sl	EXT03c	Where do you sell firewood (including for charcoal)?	For South Luangwa we define the local economy as Upper and Lower Lupande GMA and Chipata town (a major market in the region).			${RS001}!="997" and ${RS004}>=15 and ${EXT01}!=997 and selected(${EXT01},'0') and ${EXT03a}>0 and ${EXT03b}!=0 and ${EXT03b}!=997 and ${EXT03a}!=997						1
ROW061	decimal	EXT04a	What is the {total value in Kwacha} of nuts/berries/vegetables you can collect in a [typical day of collecting]?	Estimate the amount in Kwacha			${RS001}!="997" and ${RS004}>=15 and ${EXT01}!=977 and selected(${EXT01},'1')						1
ROW062	select_one proportion_s	EXT04b	What proportion of nuts/berries/vegetables collected do you sell?				${RS001}!="997" and ${RS004}>=15 and ${EXT01}!=997 and selected(${EXT01},'1') and ${EXT04a}>0						1
ROW063	select_one local_sl	EXT04c	Where do you sell nuts/berries/vegetables?	For South Luangwa we define the local economy as Upper and Lower Lupande GMA and Chipata town (a major market in the region).			${RS001}!="997" and ${RS004}>=15 and ${EXT01}!=997 and selected(${EXT01},'1') and ${EXT04a}>0 and ${EXT04b}!=0 and ${EXT04b}!=997						1
ROW064	decimal	EXT05a	What is the {total value in Kwacha} of honey/insects/small animals you can collect in a [typical day of collecting]?	Estimate the amount in Kwacha			${RS001}!="997" and ${RS004}>=15 and ${EXT01}!=977 and selected(${EXT01},'2')						1
ROW065	select_one proportion_s	EXT05b	What proportion of honey/insects/small animals you collect do you sell?				${RS001}!="997" and ${RS004}>=15 and ${EXT01}!=997 and selected(${EXT01},'2') and ${EXT05a}>0						1
ROW066	select_one local_sl	EXT05c	Where do you sell honey/insects/small animals?	For South Luangwa we define the local economy as Upper and Lower Lupande GMA and Chipata town (a major market in the region).			${RS001}!="997" and ${RS004}>=15 and ${EXT01}!=997 and selected(${EXT01},'2') and ${EXT05a}>0 and ${EXT05b}!=0 and ${EXT05b}!=997						1
ROW067	decimal	EXT07a	What is the {total value in Kwacha} of medicinal ingredients you can collect in a [typical day of collecting]?	Estimate the amount in Kwacha			${RS001}!="997" and ${RS004}>=15 and ${EXT01}!=977 and selected(${EXT01},'4')						1
ROW068	select_one proportion_s	EXT07b	What proportion of medicinal ingredients you collect do you sell?				${RS001}!="997" and ${RS004}>=15 and ${EXT01}!=997 and selected(${EXT01},'4') and ${EXT07a}>0						1
ROW069	select_one local_sl	EXT07c	Where do you sell medicinal ingredients?	For South Luangwa we define the local economy as Upper and Lower Lupande GMA and Chipata town (a major market in the region).			${RS001}!="997" and ${RS004}>=15 and ${EXT01}!=997 and selected(${EXT01},'4') and ${EXT07a}>0 and ${EXT07b}!=0 and ${EXT07b}!=997						1
ROW070	decimal	EXT09a	What is the {total value in Kwacha} of ${EXT02} you can collect in a [typical day of collecting]?	Estimate the amount in Kwacha			${RS001}!="997" and ${RS004}>=15 and ${EXT01}!=977 and selected(${EXT01},'6')						1
ROW071	select_one proportion_s	EXT09b	What proportion of ${EXT02} you collect do you sell?				${RS001}!="997" and ${RS004}>=15 and ${EXT01}!=997 and selected(${EXT01},'6') and ${EXT09a}>0						1
ROW072	select_one local_sl	EXT09c	Where do you sell ${EXT02}?	For South Luangwa we define the local economy as Upper and Lower Lupande GMA and Chipata town (a major market in the region).			${RS001}!="997" and ${RS004}>=15 and ${EXT01}!=997 and selected(${EXT01},'6') and ${EXT09a}>0 and ${EXT09b}!=0 and ${EXT09b}!=997						1
ROW073	end group
ROW074
ROW075	note	WGN1	[Employment Section] Let me ask you now about the type of jobs ${RS001} might have or had in the [last 12 months]. We will ask about two jobs in the [past 12 months], if there is more than 2 jobs, please answer for the two jobs which gave you the most income.	We will ask a maximum of two jobs per individual. If someone works more than 1 job, start with the one which earned the most income in the past year, followed by the job which earned the second most income			${RS004}>=15 and ${FILTER4}=1 and ${RS001}!="997"
ROW076	select_one ynd	WG001	Did ${RS001} work for a wage in the [last 12 months]?	This refers to jobs other than household-run businesses like household farm and livestock activities, household enterprises, etc.			${RS004}>=15 and ${FILTER4}=1 and ${RS001}!="997"						1
ROW077	select_one econ_act	WG002	What kind of business employed ${RS001} over the [last 12 months]?	First Job. Read all the options and choose the closest one.			${RS004}>=15 and ${WG001}=1 and ${RS001}!="997"						1
ROW078	integer	WG003	In the [last 12 months], how many {months} did ${RS001} work at this job?	First Job. Only ask for number of months, we will ask weeks and days worked on next question.	.>0 and .<=12		${RS004}>=15 and ${WG001}=1 and ${RS001}!="997"						1
ROW079	integer	WG004	How many {weeks} in a [typical month] did ${RS001} work at this job?	First Job. Ask for the typical/average month. If they were hired for the whole month, write down 4 weeks.	.>0 and .<=4	The range for weeks worked is from 0 to 4	${RS004}>=15 and ${WG001}=1 and ${RS001}!="997"						1
ROW080	integer	WG005	How many {days} in a [typical week] did ${RS001} work at this job?	First Job. Ask for the typical/average week.	.>0 and .<=7		${RS004}>=15 and ${WG001}=1 and ${RS001}!="997"						1
ROW081	select_one period_w	WG007	[How often] was ${RS001} paid his/her wages? Exclude tips/allowances/incentives and bonuses.	First Job. If they do not get paid on a regular basis, ask for the one that is closest.			${RS004}>=15 and ${WG001}=1 and ${RS001}!="997"						1
ROW082	integer	WG007a	You answered "Other" to the previous question. Could you tell me {how many times} IN TOTAL you have been paid for this job in the [last 12 months]?	First Job.			${RS004}>=15 and ${WG001}=1 and ${WG007}=997 and ${RS001}!="997"						1
ROW083	decimal	WG006	How much did ${RS001}'s receive <span style="color:red">EACH TIME</span> they received their wages in {Kwacha}? Exclude tips/allowances/incentives and bonuses.	First Job. We are asking for the amount of wages they received, each time they were paid			${RS004}>=15 and ${WG001}=1 and ${WG007}!=7 and ${RS001}!="997"						1
ROW084	select_one period_w	WG008a	In addition to wage work, [how often] would ${RS001} receive tips/allowance/incentives?	First Job.			${RS004}>=15 and ${WG001}=1 and ${RS001}!="997"						1
ROW085	integer	WG008b	You answered "Other" to the previous question. Could you tell me {how many times} IN TOTAL you have received tips/allowance/incentives for this job in the [last 12 months]?	First Job.			${RS004}>=15 and ${WG001}=1 and ${WG008a}=997 and ${RS001}!="997"						1
ROW086	decimal	WG008	How much did ${RS001} receive in tips/allowance/incentives <span style="color:red">EACH TIME</span> in {Kwacha}?	First Job. We are asking for the amount each time they receive a tip/allowance			${RS004}>=15 and ${WG001}=1 and ${WG008a}!=7 and ${RS001}!="997"						1
ROW087	select_one period_w	WG009	In addition to wage work, {how often} would ${RS001} receive a bonus?	First Job.			${RS004}>=15 and ${WG001}=1 and ${RS001}!="997"						1
ROW088	integer	WG009b	You answered "Other" to the previous question. Could you tell me {how many times} IN TOTAL you have received a bonus for this job in the [last 12 months]?	First Job.			${RS004}>=15 and ${WG001}=1 and ${WG009}=997 and ${RS001}!="997"						1
ROW089	decimal	WG009a	How much did ${RS001} receive in bonuses <span style="color:red">EACH TIME</span> in {Kwacha}?	First Job. We are asking for the amount each time they receive a bonus			${RS004}>=15 and ${WG001}=1 and ${WG009}!=7 and ${RS001}!="997"						1
ROW090	select_one local_sl	MP2	Where was ${RS001}'s first job located in?	First Job. We are asking where the employer is located at.			${RS004}>=15 and ${WG001}=1 and ${RS001}!="997"						1
ROW091	select_one ynd	WG010	Did ${RS001} work a second job in the [last 12 months]?	First Job. Record the second highest earning job in the past 12 months			${RS004}>=15 and ${WG001}=1 and ${RS001}!="997"						1
ROW092	select_one econ_act	WG011	What kind of business employed ${RS001} over the [last 12 months] for their second job?	For the second job.			${RS004}>=15 and ${WG010}=1 and ${RS001}!="997"						1
ROW093	integer	WG012	In the [last 12 months], how many {months} did ${RS001} work at their second job?	Second Job. Only ask for number of months, we will ask weeks and days worked on next question. For the second job.	.>0 and .<=12		${RS004}>=15 and ${WG010}=1 and ${RS001}!="997"						1
ROW094	integer	WG013	How many {weeks} in a [typical month] did ${RS001} work at their second job?	Second Job. Ask for the typical/average month. If they were hired for the whole month, write down 4 weeks. For the second job.	.>0 and .<=4	The range for weeks worked is from 0 to 4	${RS004}>=15 and ${WG010}=1 and ${RS001}!="997"						1
ROW095	integer	WG014	How many {days} in a [typical week] did ${RS001} work at their second job?	Second Job. Ask for the typical/average week. For the second job.	.>0 and .<=7		${RS004}>=15 and ${WG010}=1 and ${RS001}!="997"						1
ROW096	select_one period_w	WG016	{How often} was ${RS001} paid at their second job? Exclude tips/allowances/incentives and bonuses.	Second Job. If they do not get paid on a regular basis, ask for the one that is closest. For the second job.			${RS004}>=15 and ${WG010}=1 and ${RS001}!="997"						1
ROW097	integer	WG016a	You answered "Other" to the previous question. Could you tell me {how many times} IN TOTAL you have been paid for this second job in the [last 12 months]?	Second Job.			${RS004}>=15 and ${WG010}=1 and ${WG016}=997 and ${RS001}!="997"						1
ROW098	decimal	WG015	How much did ${RS001}'s receive <span style="color:red">EACH TIME</span> they received payment in {Kwacha} for their second job?	Second Job.			${RS004}>=15 and ${WG010}=1 and ${WG016}!=7 and ${RS001}!="997"						1
ROW099	select_one period_w	WG017	In addition to wage work, {how often} would ${RS001} receive tips/allowance/incentives for their second job?	Second Job.			${RS004}>=15 and ${WG010}=1 and ${RS001}!="997"						1
ROW100	integer	WG017b	You answered "Other" to the previous question. Could you tell me {how many times} IN TOTAL you have received tips/allowance/incentives for this second job in the [last 12 months]?	Second Job.			${RS004}>=15 and ${WG010}=1 and ${WG017}=997 and ${RS001}!="997"						1
ROW101	decimal	WG017a	How much did ${RS001} receive in tips/allowance/incentives <span style="color:red">EACH TIME</span> for their second job in {Kwacha}?	Second Job.			${RS004}>=15 and ${WG010}=1 and ${WG017}!=7 and ${RS001}!="997"						1
ROW102	select_one period_w	WG018	In addition to wage work, [how often] would ${RS001} receive a bonus for their second job?	Second Job.			${RS004}>=15 and ${WG010}=1 and ${RS001}!="997"						1
ROW103	integer	WG018b	You answered "Other" to the previous question. Could you tell me {how many times} IN TOTAL you receive a bonus for this second job in the [last 12 months]?	Second Job.			${RS004}>=15 and ${WG010}=1 and ${WG018}=997 and ${RS001}!="997"						1
ROW104	decimal	WG018a	How much did ${RS001} receive in bonuses <span style="color:red">EACH TIME</span> for their second job in {Kwacha}?	Second Job.			${RS004}>=15 and ${WG010}=1 and ${WG018}!=7 and ${RS001}!="997"						1
ROW105	select_one local_sl	MP3	Where was ${RS001}'s second job located at?	Second Job. We are asking where the employer is located.			${RS004}>=15 and ${WG010}=1 and ${RS001}!="997"						1
ROW106	note	FISHING	Now we will ask some questions regarding your fishing practices and your experience in fishing over the last 10 years
ROW107	integer	TS011	How many [days] in the [last month] did ${RS001} spend fishing or catching products from rivers and lakes, either for food consumption, medicine or sales?	Note to enumerator: Does not include fishing for a wage. We are asking for the number of days in the last month. Round up in case of fractions. If person does not fish, enter "0".	(.>=0 and .<=31) or .=997		${RS004}>=15 and ${FILTER6}=1						1
ROW108	integer	TS012	How many {hours} do you spend fishing in a [typical day of fishing]?	Do NOT count days in which he/she did not fish. If he/she goes fishing, how many hours does he/she spend on the lake fishing?	(.>=0 and .<=24) or .=997		${RS004}>=15 and ${TS011}>0 and ${FILTER6}=1						1
ROW109	select_one yn	FSH000a	Between 2018 and 2009, did you do any fishing for commercial or household consumption?				${RS004}>=15						1
ROW110	select_one fsh_hist	FSH002	How much time did you participate in fishing activities in 2019? This includes both commercial fishing and fishing for own household consumption.				${RS004}>=15 and ${FSH000a}=1
ROW111	select_one fsh_hist	FSH003	How much time did you participate in fishing activities in 2018? This includes both commercial fishing and fishing for own household consumption.				${RS004}-1>=15 and ${FSH000a}=1						1
ROW112	select_one fsh_hist	FSH004	How much time did you participate in fishing activities in 2017? This includes both commercial fishing and fishing for own household consumption.				${RS004}-2>=15 and ${FSH000a}=1						1
ROW113	select_one fsh_hist	FSH005	How much time did you participate in fishing activities in 2016? This includes both commercial fishing and fishing for own household consumption.				${RS004}-3>=15 and ${FSH000a}=1						1
ROW114	select_one fsh_hist	FSH006	How much time did you participate in fishing activities in 2015? This includes both commercial fishing and fishing for own household consumption.				${RS004}-4>=15 and ${FSH000a}=1						1
ROW115	select_one fsh_hist	FSH007	How much time did you participate in fishing activities in 2014? This includes both commercial fishing and fishing for own household consumption.				${RS004}-5>=15 and ${FSH000a}=1						1
ROW116	select_one fsh_hist	FSH008	How much time did you participate in fishing activities in 2013? This includes both commercial fishing and fishing for own household consumption.				${RS004}-6>=15 and ${FSH000a}=1						1
ROW117	select_one fsh_hist	FSH009	How much time did you participate in fishing activities in 2012? This includes both commercial fishing and fishing for own household consumption.				${RS004}-7>=15 and ${FSH000a}=1						1
ROW118	select_one fsh_hist	FSH010	How much time did you participate in fishing activities in 2011? This includes both commercial fishing and fishing for own household consumption.				${RS004}-8>=15 and ${FSH000a}=1						1
ROW119	select_one fsh_hist	FSH011	How much time did you participate in fishing activities in 2010? This includes both commercial fishing and fishing for own household consumption.				${RS004}-9>=15 and ${FSH000a}=1						1
ROW120	select_one fsh_hist	FSH012	How much time did you participate in fishing activities in 2009? This includes both commercial fishing and fishing for own household consumption.				${RS004}-10>=15 and ${FSH000a}=1						1
ROW121	end_repeat
ROW122	end group
ROW123
ROW124	note	FSH000H	[Fishing Income] You mentioned that someone in the household participates in fishing, we would like to ask a few more questions regarding fishing practices. We will now only ask for the HOUSEHOLD as a whole, and there is no need to answer for each person. IF YOU NEED TO TURN THIS SECTION OFF, go back to the fishing filter question.				${FILTER6}=1
ROW125	decimal	FSH000Ha	In a [typical day of fishing], how many {menda} of small fish (e.g., Kaapenta) can you and members of your household catch?	We are asking about the entire household. For example, if the father typicalyl catches 2kgs and the son 3kgs, here the answer is 2+3=5kgs. A menda is a 5kg bowl (when it holds water).			${FILTER6}=1						1
ROW126	decimal	FSH000Hb	In a [typical day of fishing], how many large fish (e.g., Bream) can you and members of your household catch?	We are asking for a count of the number of large fish.			${FILTER6}=1						1
ROW127	decimal	FSH001H	In a [typical month], what was the {total value in Kwacha} of your catch had you sold ALL of it?	Note that we are asking what is their total income from fishing, had they sold all of their catch and consumed nothing. We are asking for the total value of fishing for the entire household. We will ask for the actual amount sold are the next questions. Answer in {Kwacha}.			${FILTER6}=1 and (${FSH000Ha}>0 or ${FSH000Hb}>0)						1
ROW128	decimal	FSH002H	Of the ${FSH001H} {Kwacha} caught, how much did you actually sell?	In {Kwacha}	.<=${FSH001H}	You cannot sell more than you catch! The maximum you can sell is ${FSH001H}	${FILTER6}=1 and ${FSH001H}>0						1
ROW129	decimal	FSH003H	Of the ${FSH002H} {Kwacha} you actually sold, how much was sold locally in Upper and Lower Lupande GMA or Chipata Town?	Hint: Did the transaction take place in this [district]?	.<=${FSH002H}	You cannot sell more than total sales! The maximum you can sell locally is ${FSH002H}	${FILTER6}=1 and ${FSH002H}>0						1
ROW130	decimal	FSH005H	If you had to sell ALL the fishing assets of the household (boats, nets etc.), how much would it be worth in {Kwacha}?	We are asking for the value of all the assets involved in fishing activities for the ENTIRE HOUSEHOLD, including the boat/boats, nets and fishing rods.			${FILTER6}=1						1
ROW131
ROW132	begin group	G2	Household Expenditures	Note: In this section we are ONLY asking about cash expenditures. Please do not include any in-kind value for any of the items in this section.
ROW133	begin group	G2A	Last 2 Weeks
ROW134	note	EXPN	[EXPENDITURES Last 2 weeks]Now I want to ask you about the money your household spends INSIDE Upper and Lower Lupande GMA or Chipata Town in the last 2 weeks. Remember, we are asking WHERE we are buying, NOT what did you buy. We are interested in where money goes for the LEWIE model. All questions after this point are for the entire HOUSEHOLD.
ROW135	integer	EXP000	In the [last 2 weeks] how much did your household spend in {Kwacha} on purchases in Grocery/corner shops/Kantemba INSIDE Upper and Lower Lupande GMA or Chipata Town? Note: Retail	We are asking for household expenditures in grocery/corner shops/Kantembas. We are not asking about what they purchased, but rather how much money the spent at a type of store/business. This is expenditure for the household as a whole.									1
ROW136	integer	EXP001	In the [last 2 weeks] how much did your household spend in {Kwacha} on Fruits or vegetables from vendors / traders INSIDE Upper and Lower Lupande GMA or Chipata Town? Note: Retail	Vendors and Traders refer to specialized sellers. E.g., A fruit vendor specializes in selling fruit, either at a market or the roadside. We are not asking about what they purchased, but rather how much money the spent at a type of store/business. This is expenditure for the household as a whole.									1
ROW137	integer	EXP002	In the [last 2 weeks] how much did your household spend in {Kwacha} on Fruits or vegetables from friends/neighbours/other households who reside INSIDE Upper and Lower Lupande GMA or Chipata Town?	We are not asking about what they purchased, but rather how much money the spent at a type of store/business. This is expenditure for the household as a whole.									1
ROW138	integer	EXP003	In the [last 2 weeks] how much did your household spend in {Kwacha} on Meat from butchers INSIDE Upper and Lower Lupande GMA or Chipata Town?	We are not asking about what they purchased, but rather how much money the spent at a type of store/business. This is expenditure for the household as a whole.									1
ROW139	integer	EXP004	In the [last 2 weeks] how much did your household spend in {Kwacha} on Meat from friends/neighbours/other households who reside INSIDE Upper and Lower Lupande GMA or Chipata Town?	We are not asking about what they purchased, but rather how much money the spent at a type of store/business. This is expenditure for the household as a whole.									1
ROW140	integer	EXP005	In the [last 2 weeks] how much did your household spend in {Kwacha} on Milk or milk products from vendors / traders INSIDE Upper and Lower Lupande GMA or Chipata Town?	Vendors and Traders refer to specialized sellers. E.g., A milk vendor specializes in selling milk, usually by moving with their cows and selling fresh milk. We are not asking about what they purchased, but rather how much money the spent at a type of store/business. This is expenditure for the household as a whole.									1
ROW141	integer	EXP006	In the [last 2 weeks] how much did your household spend in {Kwacha} on Milk or milk products from friends/neighbours/other households who reside INSIDE Upper and Lower Lupande GMA or Chipata Town?	We are not asking about what they purchased, but rather how much money the spent at a type of store/business. This is expenditure for the household as a whole.									1
ROW142	integer	EXP007	In the [last 2 weeks] how much did your household spend in {Kwacha} on Fish from vendors / traders INSIDE Upper and Lower Lupande GMA or Chipata Town?	Vendors and Traders refer to specialized sellers. E.g., A fish vendor specializes in selling fish, either at a market or the roadside. We are not asking about what they purchased, but rather how much money the spent at a type of store/business. This is expenditure for the household as a whole.									1
ROW143	integer	EXP008	In the [last 2 weeks] how much did your household spend in {Kwacha} on Fish from fishermen households INSIDE Upper and Lower Lupande GMA or Chipata Town?	We are not asking about what they purchased, but rather how much money the spent at a type of store/business. This is expenditure for the household as a whole.									1
ROW144	integer	EXP009	In the [last 2 weeks] how much did your household spend in {Kwacha} on Bread (e.g., Chitumbuwa, cake, buns) from a baker INSIDE Upper and Lower Lupande GMA or Chipata Town?	Bakers include smaller bread sellers such as individuals who move around selling in buckets. We are not asking about what they purchased, but rather how much money the spent at a type of store/business. This is expenditure for the household as a whole.									1
ROW145	integer	EXP010	In the [last 2 weeks] how much did your household spend in {Kwacha} on Bread (e.g., Chitumbuwa, cake, buns) from friends/neighbours/other households who reside INSIDE Upper and Lower Lupande GMA or Chipata Town?	We are not asking about what they purchased, but rather how much money the spent at a type of store/business. This is expenditure for the household as a whole.									1
ROW146	integer	EXP011	In the [last 2 weeks] how much did your household spend in {Kwacha} on Sitdown / Kibanda restaurants INSIDE Upper and Lower Lupande GMA or Chipata Town?	These are restaurants with a building, seats and chairs. Roadside vendors is in the next question. We are not asking about what they purchased, but rather how much money the spent at a type of store/business. This is expenditure for the household as a whole.									1
ROW147	integer	EXP012	In the [last 2 weeks] how much did your household spend in {Kwacha} on Roadside take-away food from vendors/businesses INSIDE Upper and Lower Lupande GMA or Chipata Town?	These are street hawkers (Muchopo) and take away food sellers. They usually do not have seats/tables. We are not asking about what they purchased, but rather how much money the spent at a type of store/business. This is expenditure for the household as a whole.									1
ROW148	integer	EXP013	In the [last 2 weeks] how much did your household spend in {Kwacha} on Local beverages (local brew, soda, others) from vendors / traders INSIDE Upper and Lower Lupande GMA or Chipata Town?	Vendors and Traders refer to specialized sellers. E.g., A fruit vendor specializes in selling fruit, either at a market or the roadside. We are not asking about what they purchased, but rather how much money the spent at a type of store/business. This is expenditure for the household as a whole.									1
ROW149	integer	EXP014	In the [last 2 weeks] how much did your household spend in {Kwacha} on Bars INSIDE Upper and Lower Lupande GMA or Chipata Town?	We are not asking about what they purchased, but rather how much money the spent at a type of store/business. This is expenditure for the household as a whole.									1
ROW150	integer	EXP015	In the [last 2 weeks] how much did your household spend in {Kwacha} on local Wine/Kachasu/Chibuku stores INSIDE Upper and Lower Lupande GMA or Chipata Town (excluding bars)?	Wine / Spirits stores refer to stores that sell ONLY alchohol. We are not asking about what they purchased, but rather how much money the spent at a type of store/business. This is expenditure for the household as a whole.									1
ROW151	integer	EXP016	In the [last 2 weeks] how much did your household spend in {Kwacha} in Mills/Chigayo (e.g., maize, sorghum, millet) INSIDE Upper and Lower Lupande GMA or Chipata Town?	Please include purchases of mill products (e.g., ground nut powder) and/or services at the mill (e.g., bringing your maize to the mill for it to be ground). We are not asking about what they purchased, but rather how much money the spent at a type of store/business. This is expenditure for the household as a whole.									1
ROW152	integer	EXP017	In the [last 2 weeks] how much did your household spend in {Kwacha} on mobile money kiosks/stands INSIDE Upper and Lower Lupande GMA or Chipata Town?	We are asking for purchases from airtime vendors (in the colored booths). We are not asking about what they purchased, but rather how much money the spent at a type of store/business. This is expenditure for the household as a whole.									1
ROW153	integer	EXP018	In the [last 2 weeks] how much did your household spend in {Kwacha} on Clothing / shoe stores INSIDE Upper and Lower Lupande GMA or Chipata Town?	We are not asking about what they purchased, but rather how much money the spent at a type of store/business. This is expenditure for the household as a whole.									1
ROW154	integer	EXP019	In the [last 2 weeks] how much did your household spend in {Kwacha} on Traditional medicine / Herbalist INSIDE Upper and Lower Lupande GMA or Chipata Town?	We are not asking about what they purchased, but rather how much money the spent at a type of store/business. This is expenditure for the household as a whole.									1
ROW155	integer	EXP020	In the [last 2 weeks] how much did your household spend in {Kwacha} at repair shops (Electronics / household appliance / phone) INSIDE Upper and Lower Lupande GMA or Chipata Town?	We are asking for repair costs, do NOT include the cost of buying new or used electronics. We are not asking about what they purchased, but rather how much money the spent at a type of store/business. This is expenditure for the household as a whole.									1
ROW156	integer	EXP021	In the [last 2 weeks] how much did your household spend in {Kwacha} at a Seamstress / tailor/ clothes and shoe repair INSIDE Upper and Lower Lupande GMA or Chipata Town?	We are not asking about what they purchased, but rather how much money the spent at a type of store/business. This is expenditure for the household as a whole.									1
ROW157	integer	EXP022	In the [last 2 weeks] how much did your household spend in {Kwacha} at Hairdressers / Barbers / Salons INSIDE Upper and Lower Lupande GMA or Chipata Town?	We are not asking about what they purchased, but rather how much money the spent at a type of store/business. This is expenditure for the household as a whole.									1
ROW158	integer	EXP023	In the [last 2 weeks] how much did your household spend in {Kwacha} on Crafts (baskets, mats, kiondos, brooms, etc.) INSIDE Upper and Lower Lupande GMA or Chipata Town?	We are not asking about what they purchased, but rather how much money the spent at a type of store/business. This is expenditure for the household as a whole.									1
ROW159	integer	EXP024	In the [last 2 weeks] how much did your household spend in {Kwacha} at Laundry Services INSIDE Upper and Lower Lupande GMA or Chipata Town?	We are not asking about what they purchased, but rather how much money the spent at a type of store/business. This is expenditure for the household as a whole.									1
ROW160	integer	EXP025	In the [last 2 weeks] how much did your household spend in {Kwacha} for Local Transportation (local taxis, motor taxis, Tuk Tuks, Uber, Matatu, others) INSIDE Upper and Lower Lupande GMA or Chipata Town?	We are not asking about what they purchased, but rather how much money the spent at a type of store/business. This is expenditure for the household as a whole.									1
ROW161	integer	EXP026	In the [last 2 weeks] how much did your household spend in {Kwacha} at Local video halls (aka Bibanda) INSIDE Upper and Lower Lupande GMA or Chipata Town?	We are not asking about what they purchased, but rather how much money the spent at a type of store/business. This is expenditure for the household as a whole.									1
ROW162
ROW163	end group
ROW164	begin group	G2B	Last Month
ROW165	note	EXPN2	[EXPENDITURES Last month] Now we will ask your household regarding some of your household's spending in Upper and Lower Lupande GMA or Chipata Town over THE last month.	Enumerator: We are now switching recall time frames from 2 weeks to the last month. This is expenditure for the household as a whole.
ROW166	integer	EXP027	In the [last month] how much did your household spend in {Kwacha} on Charcoal INSIDE Upper and Lower Lupande GMA or Chipata Town?	We are not asking about what they purchased, but rather how much money the spent at a type of store/business. This is expenditure for the household as a whole.									1
ROW167	integer	EXP028	In the [last month] how much did your household spend in {Kwacha} on Firewood INSIDE Upper and Lower Lupande GMA or Chipata Town?	We are not asking about what they purchased, but rather how much money the spent at a type of store/business. This is expenditure for the household as a whole.									1
ROW168	integer	EXP029	In the [last month] how much did your household spend in {Kwacha} on Electricity INSIDE Upper and Lower Lupande GMA or Chipata Town?	By "INSIDE" we are referring to the location of the house that uses this electricity. We are not asking about what they purchased, but rather how much money the spent at a type of store/business. This is expenditure for the household as a whole.									1
ROW169	integer	EXP030	In the [last month] how much did your household spend in {Kwacha} on Water (non-bottled) INSIDE Upper and Lower Lupande GMA or Chipata Town?	By "INSIDE" we are referring to the location of the house that uses this water. We are not asking about what they purchased, but rather how much money the spent at a type of store/business. This is expenditure for the household as a whole.									1
ROW170	integer	EXP031	In the [last month] how much did your household spend in {Kwacha} on Parrafin, and cooking gas INSIDE Upper and Lower Lupande GMA or Chipata Town?	We are not asking about what they purchased, but rather how much money the spent at a type of store/business. This is expenditure for the household as a whole.									1
ROW171	integer	EXP032	In the [last month] how much did your household spend in {Kwacha} for Rent (for housing, excluding rent of buildings for business)?	We are not asking about what they purchased, but rather how much money the spent at a type of store/business. This is expenditure for the household as a whole.									1
ROW172	select_one local_sl	EXP033	Where is the person your household pays rent to living in?	local economy question.			${EXP032}>0						1
ROW173	integer	EXP035	In the [last month] how much did your household spend in {Kwacha} for Other services (Domestic help, Agricultural Technical Consultations, Vetenarians) INSIDE Upper and Lower Lupande GMA or Chipata Town?	We are not asking about what they purchased, but rather how much money the spent at a type of store/business. This is expenditure for the household as a whole.									1
ROW174	integer	EXP036	In the [last month] how much did your household donate in {Kwacha} at Church tithes/offerings/donations INSIDE Upper and Lower Lupande GMA or Chipata Town?	Here we are referring to the amount of money you usually put in the hat/bowl passed around at churches during Sunday mass. This is expenditure for the household as a whole.									1
ROW175	integer	EXP052	In the [last month] how much did your household spend in {Kwacha} for Gasoline (Fuel / Petrol / Diesel) INSIDE Upper and Lower Lupande GMA or Chipata Town?	We are referring to purchases at local gas stations. This is expenditure for the household as a whole.									1
ROW176	integer	EXP052b	In the [last month] how much did your household spend in {Kwacha} for Gasoline (Fuel / Petrol / Diesel) OUTSIDE Upper and Lower Lupande GMA or Chipata Town?	We are referring to purchases at outside gas stations. NOTE: This question asks for gas purchased from OUTSIDE the district. This is expenditure for the household as a whole.									1
ROW177	end group
ROW178	begin group	G2C	Last Year
ROW179	note	EXPN3	[EXPENDITURES Last year] Now we will ask your household regarding some of your household's spending INSIDE/OUTSIDE Upper and Lower Lupande GMA or Chipata Town over THE LAST YEAR. We will start first with expenses your household spent INSIDE Upper and Lower Lupande GMA or Chipata Town in the last year.	Enumerator: We are now switching recall time frames from one month to one year. This is expenditure for the household as a whole.
ROW180	integer	EXP037	In the [past year] how much did your household spend in {Kwacha} in Hotels INSIDE Upper and Lower Lupande GMA or Chipata Town (lodging, food, swimming)?	We are not asking about what they purchased, but rather how much money the spent at a type of store/business. This is expenditure for the household as a whole.									1
ROW181	integer	EXP038	In the [past year] how much did your household spend in {Kwacha} in Guest house / Lodges INSIDE Upper and Lower Lupande GMA or Chipata Town (lodging, food, swimming)?	We are not asking about what they purchased, but rather how much money the spent at a type of store/business. This is expenditure for the household as a whole.									1
ROW182	integer	EXP039	In the [past year] how much did your household spend in {Kwacha} with businesses that sell Construction materials (e.g., Straw Thatch for roofs, bricks, concrete, pipes) INSIDE Upper and Lower Lupande GMA or Chipata Town?	We are not asking about what they purchased, but rather how much money the spent at a type of store/business. This is expenditure for the household as a whole.									1
ROW183	integer	EXP040	In the [past year] how much did your household spend in {Kwacha} with friends / neighbors that sell Construction materials (e.g., Straw Thatch for roofs, bricks, concrete, pipes) INSIDE Upper and Lower Lupande GMA or Chipata Town?	We are not asking about what they purchased, but rather how much money the spent at a type of store/business. This is expenditure for the household as a whole.									1
ROW184	integer	EXP041	In the [past year] how much did your household spend in {Kwacha} for Construction services (home improvement, maintenance, labor, etc.) INSIDE Upper and Lower Lupande GMA or Chipata Town?	We are not asking about what they purchased, but rather how much money the spent at a type of store/business. This is expenditure for the household as a whole.									1
ROW185	integer	EXP042	In addition to the health expenditures reported earlier, in the [past year] how much in {Kwacha} did your household spend on any other health-related expenditures that were made INSIDE Upper and Lower Lupande GMA or Chipata Town? (Usually, this involves purchasing long-term medication from local clinics, e.g., insulin, antiretrovirals)	We are not asking about what they purchased, but rather how much money the spent at a type of store/business. This is expenditure for the household as a whole.									1
ROW186	integer	EXP043	In addition to the education expenditures reported earlier, in the [past year] how much did your household have any other education-related expenditures that were made INSIDE Upper and Lower Lupande GMA or Chipata Town? (e.g., tutors, additional classes outside of school, textbooks not required by schools)	We are not asking about what they purchased, but rather how much money the spent at a type of store/business. This is expenditure for the household as a whole.									1
ROW187	integer	EXP044	In the [past year] how much did your household spend in {Kwacha} for Festivals, weddings, celebrations, and funeral services INSIDE Upper and Lower Lupande GMA or Chipata Town? (try asking each activity separately and add them together)	We are not asking about what they purchased, but rather how much money the spent at a type of store/business. This is expenditure for the household as a whole.									1
ROW188	integer	EXP046	In the [past year] how much did your household spend in {Kwacha} on Mechanic / tire repair/ any machine repair (e.g. cars/motorcycles/bicycles) INSIDE Upper and Lower Lupande GMA or Chipata Town?	We are not asking about what they purchased, but rather how much money the spent at a type of store/business. This is expenditure for the household as a whole.									1
ROW189	integer	EXP047	In the [past year] how much did your household spend in {Kwacha} for Other major expenses INSIDE Upper and Lower Lupande GMA or Chipata Town? (For example, asset purchases. E.g., radio, a second hand car from a local seller)	Ask them if they had any other major expenses they can think of. This is expenditure for the household as a whole.									1
ROW190	note	EXPN4	Now we will ask for expenses your household spent OUTSIDE Upper and Lower Lupande GMA or Chipata Town in the [last 12 months].
ROW191	integer	EXP048	In the [past year] how much did your household spend in {Kwacha} on Construction materials (e.g., Grass thatch for roof, wood, bricks, concrete, pipes) OUTSIDE Upper and Lower Lupande GMA or Chipata Town?	We are not asking about what they purchased, but rather how much money the spent at a type of store/business. This is expenditure for the household as a whole.									1
ROW192	integer	EXP049	In the [past year] how much did your household spend in {Kwacha} on Mechanic / tire repair/ any machine repair (Cars / motorcycles / bicycles) OUTSIDE Upper and Lower Lupande GMA or Chipata Town?	We are not asking about what they purchased, but rather how much money the spent at a type of store/business. This is expenditure for the household as a whole.									1
ROW193	integer	EXP050	In addition to the health expenditures reported earlier, in the [past year] how much did your household have any other health-related expenditures that were made OUTSIDE Upper and Lower Lupande GMA or Chipata Town? (Usually, this involves purchasing long-term medication from clinics outside the district, e.g., insulin, antiretrovirals)	We are not asking about what they purchased, but rather how much money the spent at a type of store/business. This is expenditure for the household as a whole.									1
ROW194	integer	EXP053	In the [past year] how much did your household spend in {Kwacha} on Gas Cylindar / refill OUTSIDE Upper and Lower Lupande GMA or Chipata Town?	We are not asking about what they purchased, but rather how much money the spent at a type of store/business. This is expenditure for the household as a whole.									1
ROW195	integer	EXP054	In the [past year] how much did your household spend in {Kwacha} on School fees, housing/accomodations, and pocket money for students/pupils OUTSIDE Upper and Lower Lupande GMA or Chipata Town?	We are asking school fees again, as students that live at school would not be captured in the demographics roster. This is expenditure for the household as a whole.									1
ROW196	integer	EXP055	In the [past year] how much did your household spend in {Kwacha} on Holiday / leisure trips and vacations OUTSIDE Upper and Lower Lupande GMA or Chipata Town?	This is expenditure for the household as a whole.									1
ROW197	integer	EXP056	In the [past year] how much did your household spend in {Kwacha} for Festivals, weddings, and celebrations, and funeral services OUTSIDE Upper and Lower Lupande GMA or Chipata Town?	Enumerator: Please ask the household to EXCLUDE contributions from other households toward these expenditures. This is expenditure for the household as a whole.									1
ROW198	integer	EXP058	In the [past year] how much did your household spend in {Kwacha} on Any other Major Expenses OUTSIDE Upper and Lower Lupande GMA or Chipata Town?	Ask them if they had any other major expenses they can think of. For example, the purchase of a solar panel, radio etc. This is expenditure for the household as a whole.									1
ROW199	end group
ROW200	end group
ROW201
ROW202	begin group	G3	Assets
ROW203	note	ASN1	[Assets] Now we will talk about all the items that you may have at your home.
ROW204	select_multiple ASSET	AS000	Which of the following assets does the household own?	Read all the options and choose the correct one									1
ROW205	end group
ROW206
ROW207	begin group	G4	Dwelling
ROW208	note	HSN1	[Dwelling] Now we will talk about the characteristics of the house in which you live.
ROW209	select_one ownership	HS001	What is your ownership status for this house?										1
ROW210	integer	HS002	{How many} separate sleeping rooms do members of your household occupy?	Do not count bathrooms, toilets, storerooms, or garage. Only could separate sleeping rooms that are separated by a hard wall (NOT a curtain).									1
ROW211	select_one source_water	HS003	What is the main source of drinking water?	If more than 1, ask for the MAIN DRINKING source.									1
ROW212	select_one toilet	HS004	What type of toilet is mainly used in your household?	If more than 1, ask for the one used MOST OFTEN.									1
ROW213	select_one stove	HS005	What is the main cooking fuel used in your household?	If more than 1, ask for the one used MOST OFTEN.									1
ROW214	select_one material1	HS006	The roof of the main dwelling is predominantly made of what material?	Enumerator: You can fill in this question by looking at the characteristics of the roof. If there are multiple materials, choose the one that is visible on the outisde of the roof.									1
ROW215	end group
ROW216
ROW217	begin group	G5	Land
ROW218	note	LNN1	[Land] Now I want to ask you some questions related to plots of land that your household might either own or use.
ROW219	select_one yn	LN001	Did your household own or cultivate any plots of land in the last growing season? This includes kitchen / garden plots, fallow, owned, shared-out, shared-in, rented-in, rented-out, sharecropped-in, sharecropped-out, and communal lands in the last growing season?										1
ROW220	integer	LN002	[How many] separate plots of land did you own or cultivate in the last growing season?	A plot is defined as a continuous piece of land.	.>=0 and .<=5	Plots are defined as one continuous piece of land.	${LN001}=1						1
ROW221	begin_repeat	LNR1	Detailed questions about owned or cultivated plots				${LN001}=1			${LN002}
ROW222	text	LNNAME	What do you call this piece of land?	Each piece must have unique name. If the farmer does not have a name for the plot, please ask the farmer what crop is grown on this plot and make note of this information future later use. If farmer grows the same crop for all the plot, you can number the plot, so the first plot is "Plot1" and the second plot is "Plot2" and so on.			${LN001}=1						1
ROW223	decimal	LN003	What is the [area] of ${LNNAME}?	Notes to enumerator: You will enter units on the next question. If you accidently opened this roster for ${LNNAME}, put "997" here to stop this roster.			${LN001}=1 and ${LNNAME}!="997"						1
ROW224	select_one plotunit	LN003a	Enumerator: what is the unit of measurement for the amount provided in the previous question?				${LN001}=1 and ${LNNAME}!="997"						1
ROW225	select_one tenure	LN003b	What is your tenure type on ${LNNAME}?	If there is more than one type, please select the primary one.			${LN001}=1 and ${LNNAME}!="997"						1
ROW226	integer	LN003c	In [which year] did you obtain ownership/rent-in/sharecrop-in ${LNNAME}?	We are asking when did the household first obtain ACCESS to the land, regardless of their tenure status. You can also ask in which year the household first started using ${LNNAME} to cultivate crops. If access was obtained before 1900, enter 1900.	(.>1899 and .<2020) or .=997		${LN001}=1 and ${LNNAME}!="997"						1
ROW227	select_one proportion	LN003d	You mentioned that ${LNNAME} was sharecropped, what proportion of the harvest does your household get to keep?				${LN001}=1 and ${LNNAME}!="997" and ${LN003b}=5						1
ROW228	decimal	LN004a	What is the ANNUAL rent on ${LNNAME} in {Kwacha}?	Use calculator to divide by 12 if the household only knows ANNUAL rent.			${LN001}=1 and (${LN003b}=2 or ${LN003b}=3) and ${LNNAME}!="997"						1
ROW229	select_one local_sl	LN004aa	Where does the person you pay rent to live in?	For South Luangwa we define the local economy as Upper and Lower Lupande GMA and Chipata town (a major market in the region).			${LN001}=1 and (${LN003b}=2 or ${LN003b}=3) and ${LN004a}>0 and ${LNNAME}!="997"						1
ROW230
ROW231	select_multiple basemap	LNA00	Please look at this map. Which cells contain ${LNNAME} ?				${LN001}=1 and ${LNNAME}!="997" and ${FP002b}=1						1		LZ_basemap.png
ROW232	select_multiple smallmap	LNA00_A1	Please look at this map in A1. Which cells contain ${LNNAME}?				selected(${LNA00},'A1') and ${FP002b}=1						1		LZ_A1.png
ROW233	select_multiple smallmap	LNA00_A2	Please look at this map in A2. Which cells contain ${LNNAME}?				selected(${LNA00},'A2') and ${FP002b}=1						1		LZ_A2.png
ROW234	select_multiple smallmap	LNA00_A3	Please look at this map in A3. Which cells contain ${LNNAME}?				selected(${LNA00},'A3') and ${FP002b}=1						1		LZ_A3.png
ROW235	select_multiple smallmap	LNA00_A4	Please look at this map in A4. Which cells contain ${LNNAME}?				selected(${LNA00},'A4') and ${FP002b}=1						1		LZ_A4.png
ROW236	select_multiple smallmap	LNA00_A5	Please look at this map in A5. Which cells contain ${LNNAME}?				selected(${LNA00},'A5') and ${FP002b}=1						1		LZ_A5.png
ROW237	select_multiple smallmap	LNA00_A6	Please look at this map in A6. Which cells contain ${LNNAME}?				selected(${LNA00},'A6') and ${FP002b}=1						1		LZ_A6.png
ROW238	select_multiple smallmap	LNA00_B1	Please look at this map in B1. Which cells contain ${LNNAME}?				selected(${LNA00},'B1') and ${FP002b}=1						1		LZ_B1.png
ROW239	select_multiple smallmap	LNA00_B2	Please look at this map in B2. Which cells contain ${LNNAME}?				selected(${LNA00},'B2') and ${FP002b}=1						1		LZ_B2.png
ROW240	select_multiple smallmap	LNA00_B3	Please look at this map in B3. Which cells contain ${LNNAME}?				selected(${LNA00},'B3') and ${FP002b}=1						1		LZ_B3.png
ROW241	select_multiple smallmap	LNA00_B4	Please look at this map in B4. Which cells contain ${LNNAME}?				selected(${LNA00},'B4') and ${FP002b}=1						1		LZ_B4.png
ROW242	select_multiple smallmap	LNA00_B5	Please look at this map in B5. Which cells contain ${LNNAME}?				selected(${LNA00},'B5') and ${FP002b}=1						1		LZ_B5.png
ROW243	select_multiple smallmap	LNA00_B6	Please look at this map in B6. Which cells contain ${LNNAME}?				selected(${LNA00},'B6') and ${FP002b}=1						1		LZ_B6.png
ROW244	select_multiple smallmap	LNA00_C1	Please look at this map in C1. Which cells contain ${LNNAME}?				selected(${LNA00},'C1') and ${FP002b}=1						1		LZ_C1.png
ROW245	select_multiple smallmap	LNA00_C2	Please look at this map in C2. Which cells contain ${LNNAME}?				selected(${LNA00},'C2') and ${FP002b}=1						1		LZ_C2.png
ROW246	select_multiple smallmap	LNA00_C3	Please look at this map in C3. Which cells contain ${LNNAME}?				selected(${LNA00},'C3') and ${FP002b}=1						1		LZ_C3.png
ROW247	select_multiple smallmap	LNA00_C4	Please look at this map in C4. Which cells contain ${LNNAME}?				selected(${LNA00},'C4') and ${FP002b}=1						1		LZ_C4.png
ROW248	select_multiple smallmap	LNA00_C5	Please look at this map in C5. Which cells contain ${LNNAME}?				selected(${LNA00},'C5') and ${FP002b}=1						1		LZ_C5.png
ROW249	select_multiple smallmap	LNA00_C6	Please look at this map in C6. Which cells contain ${LNNAME}?				selected(${LNA00},'C6') and ${FP002b}=1						1		LZ_C6.png
ROW250	select_multiple smallmap	LNA00_D1	Please look at this map in D1. Which cells contain ${LNNAME}?				selected(${LNA00},'D1') and ${FP002b}=1						1		LZ_D1.png
ROW251	select_multiple smallmap	LNA00_D2	Please look at this map in D2. Which cells contain ${LNNAME}?				selected(${LNA00},'D2') and ${FP002b}=1						1		LZ_D2.png
ROW252	select_multiple smallmap	LNA00_D3	Please look at this map in D3. Which cells contain ${LNNAME}?				selected(${LNA00},'D3') and ${FP002b}=1						1		LZ_D3.png
ROW253	select_multiple smallmap	LNA00_D4	Please look at this map in D4. Which cells contain ${LNNAME}?				selected(${LNA00},'D4') and ${FP002b}=1						1		LZ_D4.png
ROW254	select_multiple smallmap	LNA00_E1	Please look at this map in E1. Which cells contain ${LNNAME}?				selected(${LNA00},'E1') and ${FP002b}=1						1		LZ_E1.png
ROW255	select_multiple smallmap	LNA00_E2	Please look at this map in E2. Which cells contain ${LNNAME}?				selected(${LNA00},'E2') and ${FP002b}=1						1		LZ_E2.png
ROW256	select_multiple smallmap	LNA00_E3	Please look at this map in E3. Which cells contain ${LNNAME}?				selected(${LNA00},'E3') and ${FP002b}=1						1		LZ_E3.png
ROW257	select_multiple smallmap	LNA00_E4	Please look at this map in E4. Which cells contain ${LNNAME}?				selected(${LNA00},'E4') and ${FP002b}=1						1		LZ_E4.png
ROW258	select_multiple smallmap	LNA00_F1	Please look at this map in F1. Which cells contain ${LNNAME}?				selected(${LNA00},'F1') and ${FP002b}=1						1		LZ_F1.png
ROW259	select_multiple smallmap	LNA00_F2	Please look at this map in F2. Which cells contain ${LNNAME}?				selected(${LNA00},'F2') and ${FP002b}=1						1		LZ_F2.png
ROW260	select_multiple smallmap	LNA00_F3	Please look at this map in F3. Which cells contain ${LNNAME}?				selected(${LNA00},'F3') and ${FP002b}=1						1		LZ_F3.png
ROW261	select_multiple smallmap	LNA00_F4	Please look at this map in F4. Which cells contain ${LNNAME}?				selected(${LNA00},'F4') and ${FP002b}=1						1		LZ_F4.png
ROW262	select_multiple smallmap	LNA00_G1	Please look at this map in G1. Which cells contain ${LNNAME}?				selected(${LNA00},'G1') and ${FP002b}=1						1		LZ_G1.png
ROW263	select_multiple smallmap	LNA00_G2	Please look at this map in G2. Which cells contain ${LNNAME}?				selected(${LNA00},'G2') and ${FP002b}=1						1		LZ_G2.png
ROW264	select_multiple smallmap	LNA00_H1	Please look at this map in H1. Which cells contain ${LNNAME}?				selected(${LNA00},'H1') and ${FP002b}=1						1		LZ_H1.png
ROW265	select_multiple smallmap	LNA00_H2	Please look at this map in H2. Which cells contain ${LNNAME}?				selected(${LNA00},'H2') and ${FP002b}=1						1		LZ_H2.png
ROW266
ROW267	select_multiple basemap	LNA01	Please look at this map. Which cells contain ${LNNAME} ?				${LN001}=1 and ${LNNAME}!="997" and ${FP002b}=2						1		SL_basemap.png
ROW268	select_multiple smallmap	LNA01_A1	Please look at this map in A1. Which cells contain ${LNNAME}?				selected(${LNA01},'A1') and ${FP002b}=2						1		SL_A1.png
ROW269	select_multiple smallmap	LNA01_A2	Please look at this map in A2. Which cells contain ${LNNAME}?				selected(${LNA01},'A2') and ${FP002b}=2						1		SL_A2.png
ROW270	select_multiple smallmap	LNA01_A3	Please look at this map in A3. Which cells contain ${LNNAME}?				selected(${LNA01},'A3') and ${FP002b}=2						1		SL_A3.png
ROW271	select_multiple smallmap	LNA01_A4	Please look at this map in A4. Which cells contain ${LNNAME}?				selected(${LNA01},'A4') and ${FP002b}=2						1		SL_A4.png
ROW272	select_multiple smallmap	LNA01_A5	Please look at this map in A5. Which cells contain ${LNNAME}?				selected(${LNA01},'A5') and ${FP002b}=2						1		SL_A5.png
ROW273	select_multiple smallmap	LNA01_A6	Please look at this map in A6. Which cells contain ${LNNAME}?				selected(${LNA01},'A6') and ${FP002b}=2						1		SL_A6.png
ROW274	select_multiple smallmap	LNA01_B1	Please look at this map in B1. Which cells contain ${LNNAME}?				selected(${LNA01},'B1') and ${FP002b}=2						1		SL_B1.png
ROW275	select_multiple smallmap	LNA01_B2	Please look at this map in B2. Which cells contain ${LNNAME}?				selected(${LNA01},'B2') and ${FP002b}=2						1		SL_B2.png
ROW276	select_multiple smallmap	LNA01_B3	Please look at this map in B3. Which cells contain ${LNNAME}?				selected(${LNA01},'B3') and ${FP002b}=2						1		SL_B3.png
ROW277	select_multiple smallmap	LNA01_B4	Please look at this map in B4. Which cells contain ${LNNAME}?				selected(${LNA01},'B4') and ${FP002b}=2						1		SL_B4.png
ROW278	select_multiple smallmap	LNA01_B5	Please look at this map in B5. Which cells contain ${LNNAME}?				selected(${LNA01},'B5') and ${FP002b}=2						1		SL_B5.png
ROW279	select_multiple smallmap	LNA01_B6	Please look at this map in B6. Which cells contain ${LNNAME}?				selected(${LNA01},'B6') and ${FP002b}=2						1		SL_B6.png
ROW280	select_multiple smallmap	LNA01_C1	Please look at this map in C1. Which cells contain ${LNNAME}?				selected(${LNA01},'C1') and ${FP002b}=2						1		SL_C1.png
ROW281	select_multiple smallmap	LNA01_C2	Please look at this map in C2. Which cells contain ${LNNAME}?				selected(${LNA01},'C2') and ${FP002b}=2						1		SL_C2.png
ROW282	select_multiple smallmap	LNA01_C3	Please look at this map in C3. Which cells contain ${LNNAME}?				selected(${LNA01},'C3') and ${FP002b}=2						1		SL_C3.png
ROW283	select_multiple smallmap	LNA01_C4	Please look at this map in C4. Which cells contain ${LNNAME}?				selected(${LNA01},'C4') and ${FP002b}=2						1		SL_C4.png
ROW284	select_multiple smallmap	LNA01_C5	Please look at this map in C5. Which cells contain ${LNNAME}?				selected(${LNA01},'C5') and ${FP002b}=2						1		SL_C5.png
ROW285	select_multiple smallmap	LNA01_C6	Please look at this map in C6. Which cells contain ${LNNAME}?				selected(${LNA01},'C6') and ${FP002b}=2						1		SL_C6.png
ROW286	select_multiple smallmap	LNA01_D1	Please look at this map in D1. Which cells contain ${LNNAME}?				selected(${LNA01},'D1') and ${FP002b}=2						1		SL_D1.png
ROW287	select_multiple smallmap	LNA01_D2	Please look at this map in D2. Which cells contain ${LNNAME}?				selected(${LNA01},'D2') and ${FP002b}=2						1		SL_D2.png
ROW288	select_multiple smallmap	LNA01_D3	Please look at this map in D3. Which cells contain ${LNNAME}?				selected(${LNA01},'D3') and ${FP002b}=2						1		SL_D3.png
ROW289	select_multiple smallmap	LNA01_D4	Please look at this map in D4. Which cells contain ${LNNAME}?				selected(${LNA01},'D4') and ${FP002b}=2						1		SL_D4.png
ROW290	select_multiple smallmap	LNA01_D5	Please look at this map in D5. Which cells contain ${LNNAME}?				selected(${LNA01},'D5') and ${FP002b}=2						1		SL_D5.png
ROW291	select_multiple smallmap	LNA01_D6	Please look at this map in D6. Which cells contain ${LNNAME}?				selected(${LNA01},'D6') and ${FP002b}=2						1		SL_D6.png
ROW292	select_multiple smallmap	LNA01_E1	Please look at this map in E1. Which cells contain ${LNNAME}?				selected(${LNA01},'E1') and ${FP002b}=2						1		SL_E1.png
ROW293	select_multiple smallmap	LNA01_E2	Please look at this map in E2. Which cells contain ${LNNAME}?				selected(${LNA01},'E2') and ${FP002b}=2						1		SL_E2.png
ROW294	select_multiple smallmap	LNA01_E3	Please look at this map in E3. Which cells contain ${LNNAME}?				selected(${LNA01},'E3') and ${FP002b}=2						1		SL_E3.png
ROW295	select_multiple smallmap	LNA01_E4	Please look at this map in E4. Which cells contain ${LNNAME}?				selected(${LNA01},'E4') and ${FP002b}=2						1		SL_E4.png
ROW296	select_multiple smallmap	LNA01_E5	Please look at this map in E5. Which cells contain ${LNNAME}?				selected(${LNA01},'E5') and ${FP002b}=2						1		SL_E5.png
ROW297	select_multiple smallmap	LNA01_E6	Please look at this map in E6. Which cells contain ${LNNAME}?				selected(${LNA01},'E6') and ${FP002b}=2						1		SL_E6.png
ROW298	select_multiple smallmap	LNA01_F1	Please look at this map in F1. Which cells contain ${LNNAME}?				selected(${LNA01},'F1') and ${FP002b}=2						1		SL_F1.png
ROW299	select_multiple smallmap	LNA01_F2	Please look at this map in F2. Which cells contain ${LNNAME}?				selected(${LNA01},'F2') and ${FP002b}=2						1		SL_F2.png
ROW300	select_multiple smallmap	LNA01_F3	Please look at this map in F3. Which cells contain ${LNNAME}?				selected(${LNA01},'F3') and ${FP002b}=2						1		SL_F3.png
ROW301	select_multiple smallmap	LNA01_F4	Please look at this map in F4. Which cells contain ${LNNAME}?				selected(${LNA01},'F4') and ${FP002b}=2						1		SL_F4.png
ROW302	select_multiple smallmap	LNA01_F5	Please look at this map in F5. Which cells contain ${LNNAME}?				selected(${LNA01},'F5') and ${FP002b}=2						1		SL_F5.png
ROW303	select_multiple smallmap	LNA01_H1	Please look at this map in H1. Which cells contain ${LNNAME}?				selected(${LNA01},'H1') and ${FP002b}=2						1		SL_H1.png
ROW304	select_multiple smallmap	LNA01_H2	Please look at this map in H2. Which cells contain ${LNNAME}?				selected(${LNA01},'H2') and ${FP002b}=2						1		SL_H2.png
ROW305	select_multiple smallmap	LNA01_H4	Please look at this map in H4. Which cells contain ${LNNAME}?				selected(${LNA01},'H4') and ${FP002b}=2						1		SL_H4.png
ROW306	select_multiple smallmap	LNA01_H5	Please look at this map in H5. Which cells contain ${LNNAME}?				selected(${LNA01},'H5') and ${FP002b}=2						1		SL_H5.png
ROW307
ROW308	end_repeat
ROW309	calculate	p1						indexed-repeat(${LNNAME},${LNR1},1)
ROW310	calculate	p2					${LN002}>1	indexed-repeat(${LNNAME},${LNR1},2)
ROW311	calculate	p3					${LN002}>2	indexed-repeat(${LNNAME},${LNR1},3)
ROW312	calculate	p4					${LN002}>3	indexed-repeat(${LNNAME},${LNR1},4)
ROW313	calculate	p5					${LN002}>4	indexed-repeat(${LNNAME},${LNR1},5)
ROW314	calculate	p6					${LN002}>5	indexed-repeat(${LNNAME},${LNR1},6)
ROW315	calculate	p7					${LN002}>6	indexed-repeat(${LNNAME},${LNR1},7)
ROW316	calculate	p8					${LN002}>7	indexed-repeat(${LNNAME},${LNR1},8)
ROW317	calculate	p9					${LN002}>8	indexed-repeat(${LNNAME},${LNR1},9)
ROW318	calculate	p10					${LN002}>9	indexed-repeat(${LNNAME},${LNR1},10)
ROW319	end group
ROW320
ROW321	begin group	G6	Crops
ROW322	note	CRN1	[Crops] Now let's talk about crops you produce. You can turn this section off with the filter question at the beginning of the survey. You can also turn off the crop section by selecting "ABORT" in the unit question.
ROW323	select_multiple CROP	CR002	During the [last cropping season], which of the following crops did you plant? (record a maximum of 3 crops, if a household has more than 3 crops in the last growing season, record the top 3 by value in the last growing season)	If the household grew more than 3 types of crops in the last 12 months, only record the 3 crops that are the most important to the livelihood of the household.	count-selected(.)<=3		${FILTER1}=1						1
ROW324	begin_repeat	CRR1	Detailed questions about planted crops				${FILTER1}=1			count-selected(${CR002})
ROW325	calculate	CRC1					${FILTER1}=1	jr:choice-name(selected-at(${CR002}, position(..)-1), '${CR002}')
ROW326	text	CR002_2	Crop ID ${CRC1}	Swipe to next question.			${FILTER1}=1	selected-at(${CR002},position(..)-1)						1
ROW327	select_one yn_plot	CROPN	[FOR ENUMERATOR] Is this crop countable in grams/Kilograms/Tons/Liters? Ask the respondent if they are able to answer in standardized units.	IMPORTANT: Make sure you have recorded the NUMBER OF PLOTS in the previous section (Land) before recording the crop section. Otherwise we will not be able to ask which plots grow this crop.			${FILTER1}=1						1
ROW328	text	CR002oth	You mentioned that the crop type was "other". What type of crop was this?				${FILTER1}=1 and ${CR002_2}=30 and ${CROPN}!=997						1
ROW329	select_multiple plotlist1	CR003_1	Which plot did you use to grow this crop?	Enumerator: If you named the plots earlier, please refer to the information you collected.			${FILTER1}=1 and ${LN002}=1 and ${CROPN}!=997 and ${CR002}!=997						1
ROW330	select_multiple plotlist2	CR003_2	Which plot did you use to grow this crop?	Enumerator: If you named the plots earlier, please refer to the information you collected.			${FILTER1}=1 and ${LN002}=2 and ${CROPN}!=997 and ${CR002}!=997						1
ROW331	select_multiple plotlist3	CR003_3	Which plot did you use to grow this crop?	Enumerator: If you named the plots earlier, please refer to the information you collected.			${FILTER1}=1 and ${LN002}=3 and ${CROPN}!=997 and ${CR002}!=997						1
ROW332	select_multiple plotlist4	CR003_4	Which plot did you use to grow this crop?	Enumerator: If you named the plots earlier, please refer to the information you collected.			${FILTER1}=1 and ${LN002}=4 and ${CROPN}!=997 and ${CR002}!=997						1
ROW333	select_multiple plotlist5	CR003_5	Which plot did you use to grow this crop?	Enumerator: If you named the plots earlier, please refer to the information you collected.			${FILTER1}=1 and ${LN002}=5 and ${CROPN}!=997 and ${CR002}!=997						1
ROW334	select_multiple plotlist6	CR003_6	Which plot did you use to grow this crop?	Enumerator: If you named the plots earlier, please refer to the information you collected.			${FILTER1}=1 and ${LN002}=6 and ${CROPN}!=997 and ${CR002}!=997						1
ROW335	select_multiple plotlist7	CR003_7	Which plot did you use to grow this crop?	Enumerator: If you named the plots earlier, please refer to the information you collected.			${FILTER1}=1 and ${LN002}=7 and ${CROPN}!=997 and ${CR002}!=997						1
ROW336	select_multiple plotlist8	CR003_8	Which plot did you use to grow this crop?	Enumerator: If you named the plots earlier, please refer to the information you collected.			${FILTER1}=1 and ${LN002}=8 and ${CROPN}!=997 and ${CR002}!=997						1
ROW337	select_multiple plotlist9	CR003_9	Which plot did you use to grow this crop?	Enumerator: If you named the plots earlier, please refer to the information you collected.			${FILTER1}=1 and ${LN002}=9 and ${CROPN}!=997 and ${CR002}!=997						1
ROW338	select_multiple plotlist10	CR003_10	Which plot did you use to grow this crop?	Enumerator: If you named the plots earlier, please refer to the information you collected.			${FILTER1}=1 and ${LN002}=10 and ${CROPN}!=997 and ${CR002}!=997						1
ROW339	decimal	CR004	What was the total {area} cultivated of ${CRC1} during the [last cropping season]? Note: If the household grows ${CRC1} on 2 plots, add the area together. (units on next page Acres/Hectares/Square Meters)	NOTE: If the household grew ${CRC1} on more than one plot, add the area grown together to find the total area grown.	.>0	If the household grew crops, they need at least some area.	${FILTER1}=1 and ${CR002}!=997 and ${CROPN}!=997						1
ROW340	select_one plotunit	CR004b	Enumerator: what is the unit of measurement for the amount provided in the previous question?				${FILTER1}=1 and ${CR002}!=997 and ${CROPN}!=997						1
ROW341	decimal	CR005	How much ${CRC1} did you HARVEST during the [last cropping season]? (Units on next page, Kg/Tons)	Units in next question, KILOGRAMS OR TONS.	.>=0		${CR004}>0 and ${FILTER1}=1 and ${CROPN}=1 and ${CR002}!=997 and ${CROPN}!=997						1
ROW342	select_one weights	CR006	Choose measurement unit				${CR004}>0 and ${FILTER1}=1 and ${CROPN}=1 and ${CR005}>0 and ${CR002}!=997 and ${CROPN}!=997						1
ROW343	decimal	CR_value_true	How much in {Kwacha} of ${CRC1} did you manage to harvest in the [last cropping season]? NOTE: we are asking for the total value of harvest that the household DID ACTUALLY harvest.	We are asking for the TOTAL VALUE OF HARVEST, that the household actually harvested	.>=0		${CR004}>0 and ${FILTER1}=1 and ${CR002}!=997 and ${CROPN}!=997						1
ROW344	decimal	CR_value_guess	If there had been no drought/livestock damage and you managed to harvest everything planted, how much {Kwacha} of ${CRC1} would you have been able to harvest from the [last cropping season]? NOTE: Here we are asking a HYPOTHETICAL question.	Here we are asking the household to imagine if the drought did not happen, and no animals ate their crops, how much {Kwacha} would they have been able to sell their planted ${CRC1} at?			${CR004}>0 and ${FILTER1}=1 and ${CR002}!=997 and ${CROPN}!=997						1
ROW345	note	CSN01	Now I will ask you some questions regarding the use you give to the harvest. <span style="color:red">Remember that [last cropping season] refers to the period from October/November 2018 to April/May 2019.</span>				${CR004}>0 and ${FILTER1}=1 and ${CR002}!=997 and ${CROPN}!=997							1
ROW346	decimal	CR006a	How much ${CRC1} did your household SELL during the [last cropping season]? (Units on next page, Kg/Tons)	Units in next question, KILOGRAMS OR TONS.	.>=0		${CR004}>0 and ${FILTER1}=1 and ${CROPN}=1 and ${CR002}!=997 and ${CROPN}!=997						1
ROW347	select_one weights	CR006b	Choose measurement unit				${CR004}>0 and ${FILTER1}=1 and ${CROPN}=1 and ${CR006a}>0 and ${CR002}!=997 and ${CROPN}!=997						1
ROW348	decimal	CR007	How much {Kwacha} did your household receive from selling ${CRC1} harvested from [last cropping season]?	KWACHA	.>=0		${CR004}>0 and ${FILTER1}=1 and ${CR002}!=997 and ${CROPN}!=997						1
ROW349	decimal	CR008	Of the ${CR007} {Kwacha} sold, how much was sold locally INSIDE Upper and Lower Lupande GMA or Chipata Town?	KWACHA. For South Luangwa we define the local economy as Upper and Lower Lupande GMA and Chipata town (a major market in the region).	.<=${CR007}	Check the previous question	${CR004}>0 and ${FILTER1}=1 and ${CR002}!=997 and ${CROPN}!=997 and ${CR007}>0						1
ROW350	select_one ynd	CR008_lodge	Was the amount (${CR008} Kwacha) you sold locally primarily sold to a lodge or hotel?		.<=${CR008}		${CR004}>0 and ${FILTER1}=1 and ${CR002}!=997 and ${CROPN}!=997 and ${CR007}>0 and ${CR008}>0						1
ROW351	decimal	CR009	How much {Kwacha} worth of ${CRC1} was DESTROYED due to animal encroachment in the [last cropping season]? (e.g., elephants eating crops)	KWACHA	.>=0		${CR004}>0 and ${FILTER1}=1 and ${CR002}!=997 and ${CROPN}!=997						1
ROW352	decimal	CR010a	How much ${CRC1} did your household CONSUME from harvest from the [last cropping season]? (Units on next page, Kg/Tons)	Units in next question, KILOGRAMS OR TONS.	.>=0		${CR004}>0 and ${FILTER1}=1 and ${CROPN}=1 and ${CR002}!=997 and ${CROPN}!=997						1
ROW353	select_one weights	CR010b	Choose measurement unit				${CR004}>0 and ${FILTER1}=1 and ${CROPN}=1 and ${CR010a}>0 and ${CR002}!=997 and ${CROPN}!=997						1
ROW354	decimal	CR010	How much {Kwacha} worth of ${CRC1} was CONSUMED by your household from [last cropping season] harvest? Here we asking respondents to estimate the value.	KWACHA			${CR004}>0 and ${FILTER1}=1 and ${CR002}!=997 and ${CROPN}!=997						1
ROW355	decimal	CR011	How much {Kwacha} worth of ${CRC1} was lost due to spoilage? Here we asking respondents to estimate the value.	KWACHA			${CR004}>0 and ${FILTER1}=1 and ${CR002}!=997 and ${CROPN}!=997						1
ROW356	decimal	CR012	How much {Kwacha} worth of ${CRC1} was used as animal feed from [last cropping season] harvest? Here we asking respondents to estimate the value.	KWACHA			${CR004}>0 and ${FILTER1}=1 and ${CR002}!=997 and ${CROPN}!=997						1
ROW357	decimal	CR013	How much {Kwacha} worth of ${CRC1} was given away as gifts from [last cropping season] harvest? Here we asking respondents to estimate the value.	KWACHA			${CR004}>0 and ${FILTER1}=1 and ${CR002}!=997 and ${CROPN}!=997						1
ROW358	decimal	CR014	of the ${CR013} {Kwacha} worth of ${CRC1} given away as gifts, how many {Kwacha} was given to someone who lives in Upper and Lower Lupande GMA or Chipata Town?	KWACHA. For South Luangwa we define the local economy as Upper and Lower Lupande GMA and Chipata town (a major market in the region).	.<=${CR013}	Check the previous question	${CR004}>0 and ${FILTER1}=1 and ${CR002}!=997 and ${CROPN}!=997 and ${CR013}>0						1
ROW359	decimal	CR015	How much {Kwacha} worth of ${CRC1} do you still have stored from [last cropping season] harvest? Here we asking respondents to estimate the value.	KWACHA			${CR004}>0 and ${FILTER1}=1 and ${CR002}!=997 and ${CROPN}!=997						1
ROW360
ROW361	note	IAN1	We will now ask a few questions on inputs you or your household used for ${CRC1} in the [last cropping season]	We want this section to be promted for the crops that were prompted in the previous section			${FILTER1}=1 and ${CR004}>0 and ${CR002}!=997 and ${CROPN}!=997							1
ROW362	decimal	IA001	In the [last cropping season], what was the estimated value of seeds used to grow ${CRC1} in {Kwacha}?	KWACHA.Here we are asking for the amount in {Kwacha}, if the item was from loans or gifts, ask the farmer to estimate the cost it would have taken to purchase the amount given.	.>=0		${FILTER1}=1 and ${CR004}>0 and ${CR002}!=997 and ${CROPN}!=997						1
ROW363	decimal	MP17	Of the ${IA001} {Kwacha} of seeds purchased, how much (in {Kwacha}) was purchased from some store/business/individual INSIDE Upper and Lower Lupande GMA or Chipata Town?	KWACHA	.<=${IA001}	Check the previous question	${FILTER1}=1 and ${CR004}>0 and ${IA001}>0 and ${CR002}!=997 and ${CROPN}!=997						1
ROW364	decimal	IA002	In the [last cropping season], what was the {total value in Kwacha} of pesticides used to grow ${CRC1} in {Kwacha}?	KWACHA.Here we are asking for the amount in {Kwacha}, if the item was from loans or gifts, ask the farmer to estimate the cost it would have taken to purchase the amount given.	.>=0		${FILTER1}=1 and ${CR004}>0 and ${CR002}!=997 and ${CROPN}!=997						1
ROW365	decimal	MP18	Of the ${IA002} {Kwacha} of pesticides purchased, how much (in {Kwacha}) was purchased from some store/business/individual INSIDE Upper and Lower Lupande GMA or Chipata Town?	KWACHA	.<=${IA002}	Check the previous question	${FILTER1}=1 and ${CR004}>0 and ${IA002}>0 and ${CR002}!=997 and ${CROPN}!=997						1
ROW366	decimal	IA003	In the [last cropping season], what was the {total value in Kwacha} of fertilizer (chemical/manure) used to grow ${CRC1}?	KWACHA.Here we are asking for the amount in {Kwacha}, if the item was from loans or gifts, ask the farmer to estimate the cost it would have taken to purchase the amount given.	.>=0		${FILTER1}=1 and ${CR004}>0 and ${CR002}!=997 and ${CROPN}!=997						1
ROW367	decimal	MP19	Of the ${IA003} {Kwacha} of fertilizer (chemical/manure) purchased, how much (in {Kwacha}) was purchased from some store/business/individual INSIDE Upper and Lower Lupande GMA or Chipata Town?	KWACHA	.<=${IA003}		${FILTER1}=1 and ${CR004}>0 and ${IA003}>0 and ${CR002}!=997 and ${CROPN}!=997						1
ROW368	integer	IA04	In the [last cropping season], how many {days} did you use machinery (rented or owned) in growing ${CRC1}?	If machinery was used but it was for less than 1 day, put 1.	.>=0		${FILTER1}=1 and ${CR004}>0 and ${CR002}!=997 and ${CROPN}!=997						1
ROW369	decimal	IA05	In the [last cropping season], how much did you spend in {Kwacha} on renting machinery in growing ${CRC1}?	Here we are asking for the amount in {Kwacha}, if the machinery was owned by the household, enter 0.	.>=0		${FILTER1}=1 and ${CR004}>0 and ${CR002}!=997 and ${CROPN}!=997 and ${IA04}>0						1
ROW370	decimal	IA06	Of the ${IA05} {Kwacha} spent on renting machinery in the [last cropping season], how much of that went to a local machine operator located INSIDE Upper and Lower Lupande GMA or Chipata Town?		.<=${IA05}	Check the previous question	${FILTER1}=1 and ${CR004}>0 and ${CR002}!=997 and ${CROPN}!=997 and ${IA04}>0 and ${IA05}>0						1
ROW371	integer	IA07	In the [last cropping season], how many {days} did you use an Ox/Cow (rented or owned) in growing ${CRC1}?	If machinery was used but it was for less than 1 day, put 1.	.>=0		${FILTER1}=1 and ${CR004}>0 and ${CR002}!=997 and ${CROPN}!=997						1
ROW372	decimal	IA08	In the [last cropping season], how much did you spend in {Kwacha} on renting Ox/Cow in growing ${CRC1}?	Here we are asking for the amount in {Kwacha}, if the machinery was owned by the household, enter 0.	.>=0		${FILTER1}=1 and ${CR004}>0 and ${CR002}!=997 and ${CROPN}!=997 and ${IA07}>0						1
ROW373	decimal	IA09	Of the ${IA08} {Kwacha} spent on renting Ox/Cow in the [last cropping season], how much of that went to a local livestock owner INSIDE Upper and Lower Lupande GMA or Chipata Town?		.<=${IA08}	Check the previous question	${FILTER1}=1 and ${CR004}>0 and ${CR002}!=997 and ${CROPN}!=997 and ${IA07}>0 and ${IA08}>0						1
ROW374	end_repeat
ROW375	end group
ROW376	begin group	G7	Large Livestock
ROW377	note	LVN1	[Large Livestock] Now, let me ask you about the animals and livestock that your household may have in the [last 12 months].	Note to enumerator: These questions only pertain to large livestock such as cattles, pigs, goats, etc. Remember that small livestock include rabbits, chickens, doves, ducks, quail, and turkey.			${FILTER2}=1
ROW378	select_one yn	LV001	During the [last 12 months], have you or any member of your household raised or owned TWO OR MORE livestock animals (e.g., cattle, pigs, goats, etc.)?	Note to enumerator: recall these questions only apply to large animals.			${FILTER2}=1						1
ROW379	select_multiple LIVESTOCK	LV002	During the [last 12 months], which of the following animals have you or any member of your household raised or owned?	Maximum is 3 different types of livestock/animals. If the household has more than 3, record the three most valuable (in TOTAL VALUE)	count-selected(.)<=3		${LV001}=1 and ${FILTER2}=1						1
ROW380	begin_repeat	LVR1	Detailed questions about household owned animals				${LV001}=1 and ${FILTER2}=1			count-selected(${LV002})
ROW381	calculate	LVC1					${LV001}=1 and ${FILTER2}=1	jr:choice-name(selected-at(${LV002}, position(..)-1), '${LV002}')
ROW382	text	LV002_2	Animal ID ${LVC1}	Swipe to next question			${LV001}=1 and ${FILTER2}=1	selected-at(${LV002},position(..)-1)						1	1
ROW383	integer	LV003	[How many] ${LVC1} are owned by your household [currently] either at your farm or away?	If you accidently opened a roster for ${LVC1}, put "997" here to stop this roster.	.>=0		${LV002}!=997 and ${FILTER2}=1						1
ROW384	decimal	LV003_tval	Imagine someone wants to buy ALL of your ${LVC1}. How much {Kwacha} do you estimate your ${LVC1} to be worth [currently]?				${LV002}!=997 and ${FILTER2}=1 and ${LV003}>0 and ${LV003}!=997						1
ROW385	integer	LV004	[How many] ${LVC1} were owned by your household [one year ago]?				${LV002}!=997 and ${LV003}!=997 and ${FILTER2}=1						1
ROW386	integer	LV004a	[How many] ${LVC1} were eaten/killed by wild animals in the [last 12 months]?				${LV002}!=997 and ${LV003}!=997 and ${FILTER2}=1						1
ROW387	integer	LV005	During the [last 12 months], [how many] ${LVC1} did your household consume from the animals you own?	Do not count OUTSIDE purchases. For example, eating cow/chicken at a restaurant does NOT count. If the household slaughters an animal and eats a small part, selling most of the animal should be recorded as a "sale" and not consumption.			${LV002}!=997 and ${LV003}!=997 and ${FILTER2}=1						1
ROW388	integer	LV013	During the [last 12 months], [how many] ${LVC1} did your household sell?				${LV002}!=997 and ${LV003}!=997 and ${FILTER2}=1						1
ROW389	integer	LV014	How much did you receive in {Kwacha} in total for the sales of ${LVC1} over the [last 12 months]?	Here we are asking for the TOTAL amount, NOT the unit price.			${LV013}>=1 and ${LV002}!=997 and ${LV003}!=997 and ${FILTER2}=1						1
ROW390	decimal	LV015	Of the ${LV014} {Kwacha} of ${LVC1} sold, how much of that was sold INSIDE Upper and Lower Lupande GMA or Chipata Town (in {Kwacha})?		.<=${LV014}		${LV013}>=1 and ${LV002}!=997 and ${LV003}!=997 and ${FILTER2}=1 and ${LV014}>0						1
ROW391	select_one ynd	LV015_lodge	Was the amount (${LV015} Kwacha) you sold locally primarily sold to a lodge or hotel?				${LV013}>=1 and ${LV002}!=997 and ${LV003}!=997 and ${FILTER2}=1 and ${LV014}>0 and ${LV015}>0						1
ROW392	integer	LV006	During the [last 12 months], [how many] ${LVC1} did your household buy to raise?				${LV002}!=997 and ${LV003}!=997 and ${FILTER2}=1						1
ROW393	integer	LV007	How much did you spend in {Kwacha} in total over the [last 12 months] in purchases of ${LVC1} to raise?	Do not count animals purchased to be eaten.			${LV006}>=1 and ${LV002}!=997 and ${LV003}!=997 and ${FILTER2}=1						1
ROW394	decimal	LV008	of the ${LV007} Kwacha of ${LVC1} purchased to raise, how much of that was purchased INSIDE Upper and Lower Lupande GMA or Chipata Town (in {Kwacha})?				${LV006}>=1 and ${LV003}!=997 and ${FILTER2}=1 and ${LV002}!=997 and ${LV007}>0						1
ROW395	integer	LV010	If you had to buy one living, matured ${LVC1} for raising today, how much would you have to pay in {Kwacha}? Note: We are asking for a MATURED animal	If they do not know, ask for a best guess. Please assist them in finding the best approximation you can.			${LV002}!=997 and ${LV003}!=997 and ${FILTER2}=1						1
ROW396	integer	LV011	How many ${LVC1} were born over the [last 12 months]?				${LV002}!=997 and ${LV003}!=997 and ${FILTER2}=1						1
ROW397	integer	LV011a	[How many] ${LVC1} unexpectedly died or were stolen over the [last 3 months]?				${LV002}!=997 and ${LV003}!=997 and ${FILTER2}=1						1
ROW398	decimal	LV017a	How much did you spend in {Kwacha} on building or maintaining any structure used for grazing/rearing ${LVC1} in the [last 12 months]?	If nothing was spent, record 0. DO NOT count free roaming land. We are simply asking for the amount of money used to construct the pen or barn.			${LV002}!=997 and ${LV003}!=997 and ${FILTER2}=1						1
ROW399	decimal	LV019	During the [last 12 months] how much did you spend in {Kwacha} in vet services and medicines for ${LVC1}?	If they have trouble answering, ask for the cost in a typical month, then multiply by 12.			${LV002}!=997 and ${LV003}!=997 and ${FILTER2}=1						1
ROW400	select_one local_sl	MP27	Where is the main source of vet services and medicines for ${LVC1} located at?	For South Luangwa we define the local economy as Upper and Lower Lupande GMA and Chipata town (a major market in the region).			${LV019}>0 and ${LV002}!=997 and ${LV003}!=997 and ${FILTER2}=1						1
ROW401	decimal	LV021	During the [last 12 months], how much did you spend in {Kwacha} in fodder and feeds for ${LVC1}?				${LV002}!=997 and ${LV003}!=997 and ${FILTER2}=1						1
ROW402	select_one local_sl	MP28	Where is the main source of fodder and feeds for ${LVC1} located at?	For South Luangwa we define the local economy as Upper and Lower Lupande GMA and Chipata town (a major market in the region).			${LV021}>0 and ${LV002}!=997 and ${LV003}!=997 and ${FILTER2}=1						1
ROW403
ROW404	select_multiple basemap	LVA00	Please look at this map. Which cells contain area that you graze or care for your ${LVC1}?				${LV002}!=997 and ${LV003}!=997 and ${FILTER2}=1 and ${FP002b}=1						1		LZ_basemap.png
ROW405	select_multiple smallmap	LVA00_A1	Please look at this map in A1. Which cells contain area that you graze or care for your ${LVC1}				selected(${LVA00},'A1') and ${FP002b}=1						1		LZ_A1.png
ROW406	select_multiple smallmap	LVA00_A2	Please look at this map in A2. Which cells contain area that you graze or care for your ${LVC1}				selected(${LVA00},'A2') and ${FP002b}=1						1		LZ_A2.png
ROW407	select_multiple smallmap	LVA00_A3	Please look at this map in A3. Which cells contain area that you graze or care for your ${LVC1}				selected(${LVA00},'A3') and ${FP002b}=1						1		LZ_A3.png
ROW408	select_multiple smallmap	LVA00_A4	Please look at this map in A4. Which cells contain area that you graze or care for your ${LVC1}				selected(${LVA00},'A4') and ${FP002b}=1						1		LZ_A4.png
ROW409	select_multiple smallmap	LVA00_A5	Please look at this map in A5. Which cells contain area that you graze or care for your ${LVC1}				selected(${LVA00},'A5') and ${FP002b}=1						1		LZ_A5.png
ROW410	select_multiple smallmap	LVA00_A6	Please look at this map in A6. Which cells contain area that you graze or care for your ${LVC1}				selected(${LVA00},'A6') and ${FP002b}=1						1		LZ_A6.png
ROW411	select_multiple smallmap	LVA00_B1	Please look at this map in B1. Which cells contain area that you graze or care for your ${LVC1}				selected(${LVA00},'B1') and ${FP002b}=1						1		LZ_B1.png
ROW412	select_multiple smallmap	LVA00_B2	Please look at this map in B2. Which cells contain area that you graze or care for your ${LVC1}				selected(${LVA00},'B2') and ${FP002b}=1						1		LZ_B2.png
ROW413	select_multiple smallmap	LVA00_B3	Please look at this map in B3. Which cells contain area that you graze or care for your ${LVC1}				selected(${LVA00},'B3') and ${FP002b}=1						1		LZ_B3.png
ROW414	select_multiple smallmap	LVA00_B4	Please look at this map in B4. Which cells contain area that you graze or care for your ${LVC1}				selected(${LVA00},'B4') and ${FP002b}=1						1		LZ_B4.png
ROW415	select_multiple smallmap	LVA00_B5	Please look at this map in B5. Which cells contain area that you graze or care for your ${LVC1}				selected(${LVA00},'B5') and ${FP002b}=1						1		LZ_B5.png
ROW416	select_multiple smallmap	LVA00_B6	Please look at this map in B6. Which cells contain area that you graze or care for your ${LVC1}				selected(${LVA00},'B6') and ${FP002b}=1						1		LZ_B6.png
ROW417	select_multiple smallmap	LVA00_C1	Please look at this map in C1. Which cells contain area that you graze or care for your ${LVC1}				selected(${LVA00},'C1') and ${FP002b}=1						1		LZ_C1.png
ROW418	select_multiple smallmap	LVA00_C2	Please look at this map in C2. Which cells contain area that you graze or care for your ${LVC1}				selected(${LVA00},'C2') and ${FP002b}=1						1		LZ_C2.png
ROW419	select_multiple smallmap	LVA00_C3	Please look at this map in C3. Which cells contain area that you graze or care for your ${LVC1}				selected(${LVA00},'C3') and ${FP002b}=1						1		LZ_C3.png
ROW420	select_multiple smallmap	LVA00_C4	Please look at this map in C4. Which cells contain area that you graze or care for your ${LVC1}				selected(${LVA00},'C4') and ${FP002b}=1						1		LZ_C4.png
ROW421	select_multiple smallmap	LVA00_C5	Please look at this map in C5. Which cells contain area that you graze or care for your ${LVC1}				selected(${LVA00},'C5') and ${FP002b}=1						1		LZ_C5.png
ROW422	select_multiple smallmap	LVA00_C6	Please look at this map in C6. Which cells contain area that you graze or care for your ${LVC1}				selected(${LVA00},'C6') and ${FP002b}=1						1		LZ_C6.png
ROW423	select_multiple smallmap	LVA00_D1	Please look at this map in D1. Which cells contain area that you graze or care for your ${LVC1}				selected(${LVA00},'D1') and ${FP002b}=1						1		LZ_D1.png
ROW424	select_multiple smallmap	LVA00_D2	Please look at this map in D2. Which cells contain area that you graze or care for your ${LVC1}				selected(${LVA00},'D2') and ${FP002b}=1						1		LZ_D2.png
ROW425	select_multiple smallmap	LVA00_D3	Please look at this map in D3. Which cells contain area that you graze or care for your ${LVC1}				selected(${LVA00},'D3') and ${FP002b}=1						1		LZ_D3.png
ROW426	select_multiple smallmap	LVA00_D4	Please look at this map in D4. Which cells contain area that you graze or care for your ${LVC1}				selected(${LVA00},'D4') and ${FP002b}=1						1		LZ_D4.png
ROW427	select_multiple smallmap	LVA00_E1	Please look at this map in E1. Which cells contain area that you graze or care for your ${LVC1}				selected(${LVA00},'E1') and ${FP002b}=1						1		LZ_E1.png
ROW428	select_multiple smallmap	LVA00_E2	Please look at this map in E2. Which cells contain area that you graze or care for your ${LVC1}				selected(${LVA00},'E2') and ${FP002b}=1						1		LZ_E2.png
ROW429	select_multiple smallmap	LVA00_E3	Please look at this map in E3. Which cells contain area that you graze or care for your ${LVC1}				selected(${LVA00},'E3') and ${FP002b}=1						1		LZ_E3.png
ROW430	select_multiple smallmap	LVA00_E4	Please look at this map in E4. Which cells contain area that you graze or care for your ${LVC1}				selected(${LVA00},'E4') and ${FP002b}=1						1		LZ_E4.png
ROW431	select_multiple smallmap	LVA00_F1	Please look at this map in F1. Which cells contain area that you graze or care for your ${LVC1}				selected(${LVA00},'F1') and ${FP002b}=1						1		LZ_F1.png
ROW432	select_multiple smallmap	LVA00_F2	Please look at this map in F2. Which cells contain area that you graze or care for your ${LVC1}				selected(${LVA00},'F2') and ${FP002b}=1						1		LZ_F2.png
ROW433	select_multiple smallmap	LVA00_F3	Please look at this map in F3. Which cells contain area that you graze or care for your ${LVC1}				selected(${LVA00},'F3') and ${FP002b}=1						1		LZ_F3.png
ROW434	select_multiple smallmap	LVA00_F4	Please look at this map in F4. Which cells contain area that you graze or care for your ${LVC1}				selected(${LVA00},'F4') and ${FP002b}=1						1		LZ_F4.png
ROW435	select_multiple smallmap	LVA00_G1	Please look at this map in G1. Which cells contain area that you graze or care for your ${LVC1}				selected(${LVA00},'G1') and ${FP002b}=1						1		LZ_G1.png
ROW436	select_multiple smallmap	LVA00_G2	Please look at this map in G2. Which cells contain area that you graze or care for your ${LVC1}				selected(${LVA00},'G2') and ${FP002b}=1						1		LZ_G2.png
ROW437	select_multiple smallmap	LVA00_H1	Please look at this map in H1. Which cells contain area that you graze or care for your ${LVC1}				selected(${LVA00},'H1') and ${FP002b}=1						1		LZ_H1.png
ROW438	select_multiple smallmap	LVA00_H2	Please look at this map in H2. Which cells contain area that you graze or care for your ${LVC1}				selected(${LVA00},'H2') and ${FP002b}=1						1		LZ_H2.png
ROW439
ROW440	select_multiple basemap	LVA01	Please look at this map. Which cells contain area that you graze or care for your ${LVC1}?				${LV002}!=997 and ${LV003}!=997 and ${FILTER2}=1 and ${FP002b}=2						1		SL_basemap.png
ROW441	select_multiple smallmap	LVA01_A1	Please look at this map in A1. Which cells contain area that you graze or care for your ${LVC1}				selected(${LVA01},'A1') and ${FP002b}=2						1		SL_A1.png
ROW442	select_multiple smallmap	LVA01_A2	Please look at this map in A2. Which cells contain area that you graze or care for your ${LVC1}				selected(${LVA01},'A2') and ${FP002b}=2						1		SL_A2.png
ROW443	select_multiple smallmap	LVA01_A3	Please look at this map in A3. Which cells contain area that you graze or care for your ${LVC1}				selected(${LVA01},'A3') and ${FP002b}=2						1		SL_A3.png
ROW444	select_multiple smallmap	LVA01_A4	Please look at this map in A4. Which cells contain area that you graze or care for your ${LVC1}				selected(${LVA01},'A4') and ${FP002b}=2						1		SL_A4.png
ROW445	select_multiple smallmap	LVA01_A5	Please look at this map in A5. Which cells contain area that you graze or care for your ${LVC1}				selected(${LVA01},'A5') and ${FP002b}=2						1		SL_A5.png
ROW446	select_multiple smallmap	LVA01_A6	Please look at this map in A6. Which cells contain area that you graze or care for your ${LVC1}				selected(${LVA01},'A6') and ${FP002b}=2						1		SL_A6.png
ROW447	select_multiple smallmap	LVA01_B1	Please look at this map in B1. Which cells contain area that you graze or care for your ${LVC1}				selected(${LVA01},'B1') and ${FP002b}=2						1		SL_B1.png
ROW448	select_multiple smallmap	LVA01_B2	Please look at this map in B2. Which cells contain area that you graze or care for your ${LVC1}				selected(${LVA01},'B2') and ${FP002b}=2						1		SL_B2.png
ROW449	select_multiple smallmap	LVA01_B3	Please look at this map in B3. Which cells contain area that you graze or care for your ${LVC1}				selected(${LVA01},'B3') and ${FP002b}=2						1		SL_B3.png
ROW450	select_multiple smallmap	LVA01_B4	Please look at this map in B4. Which cells contain area that you graze or care for your ${LVC1}				selected(${LVA01},'B4') and ${FP002b}=2						1		SL_B4.png
ROW451	select_multiple smallmap	LVA01_B5	Please look at this map in B5. Which cells contain area that you graze or care for your ${LVC1}				selected(${LVA01},'B5') and ${FP002b}=2						1		SL_B5.png
ROW452	select_multiple smallmap	LVA01_B6	Please look at this map in B6. Which cells contain area that you graze or care for your ${LVC1}				selected(${LVA01},'B6') and ${FP002b}=2						1		SL_B6.png
ROW453	select_multiple smallmap	LVA01_C1	Please look at this map in C1. Which cells contain area that you graze or care for your ${LVC1}				selected(${LVA01},'C1') and ${FP002b}=2						1		SL_C1.png
ROW454	select_multiple smallmap	LVA01_C2	Please look at this map in C2. Which cells contain area that you graze or care for your ${LVC1}				selected(${LVA01},'C2') and ${FP002b}=2						1		SL_C2.png
ROW455	select_multiple smallmap	LVA01_C3	Please look at this map in C3. Which cells contain area that you graze or care for your ${LVC1}				selected(${LVA01},'C3') and ${FP002b}=2						1		SL_C3.png
ROW456	select_multiple smallmap	LVA01_C4	Please look at this map in C4. Which cells contain area that you graze or care for your ${LVC1}				selected(${LVA01},'C4') and ${FP002b}=2						1		SL_C4.png
ROW457	select_multiple smallmap	LVA01_C5	Please look at this map in C5. Which cells contain area that you graze or care for your ${LVC1}				selected(${LVA01},'C5') and ${FP002b}=2						1		SL_C5.png
ROW458	select_multiple smallmap	LVA01_C6	Please look at this map in C6. Which cells contain area that you graze or care for your ${LVC1}				selected(${LVA01},'C6') and ${FP002b}=2						1		SL_C6.png
ROW459	select_multiple smallmap	LVA01_D1	Please look at this map in D1. Which cells contain area that you graze or care for your ${LVC1}				selected(${LVA01},'D1') and ${FP002b}=2						1		SL_D1.png
ROW460	select_multiple smallmap	LVA01_D2	Please look at this map in D2. Which cells contain area that you graze or care for your ${LVC1}				selected(${LVA01},'D2') and ${FP002b}=2						1		SL_D2.png
ROW461	select_multiple smallmap	LVA01_D3	Please look at this map in D3. Which cells contain area that you graze or care for your ${LVC1}				selected(${LVA01},'D3') and ${FP002b}=2						1		SL_D3.png
ROW462	select_multiple smallmap	LVA01_D4	Please look at this map in D4. Which cells contain area that you graze or care for your ${LVC1}				selected(${LVA01},'D4') and ${FP002b}=2						1		SL_D4.png
ROW463	select_multiple smallmap	LVA01_D5	Please look at this map in D5. Which cells contain area that you graze or care for your ${LVC1}				selected(${LVA01},'D5') and ${FP002b}=2						1		SL_D5.png
ROW464	select_multiple smallmap	LVA01_D6	Please look at this map in D6. Which cells contain area that you graze or care for your ${LVC1}				selected(${LVA01},'D6') and ${FP002b}=2						1		SL_D6.png
ROW465	select_multiple smallmap	LVA01_E1	Please look at this map in E1. Which cells contain area that you graze or care for your ${LVC1}				selected(${LVA01},'E1') and ${FP002b}=2						1		SL_E1.png
ROW466	select_multiple smallmap	LVA01_E2	Please look at this map in E2. Which cells contain area that you graze or care for your ${LVC1}				selected(${LVA01},'E2') and ${FP002b}=2						1		SL_E2.png
ROW467	select_multiple smallmap	LVA01_E3	Please look at this map in E3. Which cells contain area that you graze or care for your ${LVC1}				selected(${LVA01},'E3') and ${FP002b}=2						1		SL_E3.png
ROW468	select_multiple smallmap	LVA01_E4	Please look at this map in E4. Which cells contain area that you graze or care for your ${LVC1}				selected(${LVA01},'E4') and ${FP002b}=2						1		SL_E4.png
ROW469	select_multiple smallmap	LVA01_E5	Please look at this map in E5. Which cells contain area that you graze or care for your ${LVC1}				selected(${LVA01},'E5') and ${FP002b}=2						1		SL_E5.png
ROW470	select_multiple smallmap	LVA01_E6	Please look at this map in E6. Which cells contain area that you graze or care for your ${LVC1}				selected(${LVA01},'E6') and ${FP002b}=2						1		SL_E6.png
ROW471	select_multiple smallmap	LVA01_F1	Please look at this map in F1. Which cells contain area that you graze or care for your ${LVC1}				selected(${LVA01},'F1') and ${FP002b}=2						1		SL_F1.png
ROW472	select_multiple smallmap	LVA01_F2	Please look at this map in F2. Which cells contain area that you graze or care for your ${LVC1}				selected(${LVA01},'F2') and ${FP002b}=2						1		SL_F2.png
ROW473	select_multiple smallmap	LVA01_F3	Please look at this map in F3. Which cells contain area that you graze or care for your ${LVC1}				selected(${LVA01},'F3') and ${FP002b}=2						1		SL_F3.png
ROW474	select_multiple smallmap	LVA01_F4	Please look at this map in F4. Which cells contain area that you graze or care for your ${LVC1}				selected(${LVA01},'F4') and ${FP002b}=2						1		SL_F4.png
ROW475	select_multiple smallmap	LVA01_F5	Please look at this map in F5. Which cells contain area that you graze or care for your ${LVC1}				selected(${LVA01},'F5') and ${FP002b}=2						1		SL_F5.png
ROW476	select_multiple smallmap	LVA01_H1	Please look at this map in H1. Which cells contain area that you graze or care for your ${LVC1}				selected(${LVA01},'H1') and ${FP002b}=2						1		SL_H1.png
ROW477	select_multiple smallmap	LVA01_H2	Please look at this map in H2. Which cells contain area that you graze or care for your ${LVC1}				selected(${LVA01},'H2') and ${FP002b}=2						1		SL_H2.png
ROW478	select_multiple smallmap	LVA01_H4	Please look at this map in H4. Which cells contain area that you graze or care for your ${LVC1}				selected(${LVA01},'H4') and ${FP002b}=2						1		SL_H4.png
ROW479	select_multiple smallmap	LVA01_H5	Please look at this map in H5. Which cells contain area that you graze or care for your ${LVC1}				selected(${LVA01},'H5') and ${FP002b}=2						1		SL_H5.png
ROW480
ROW481	end_repeat
ROW482	end group
ROW483
ROW484	begin group	G8	Small Livestock
ROW485	note	SLVN1	[Small Livestock] Now, let me ask you about the chicken/duck/rabbits/turkey/quail/doves you may have raised in the [last 3 months].				${FILTER2}=1
ROW486	select_one yn	SLV001	During the [last 3 months], have you or any member of your household raised or owned THREE OR MORE chicken/duck/rabbits/turkey/quail/doves?				${FILTER2}=1						1
ROW487	select_multiple LIVESTOCK_S	SLV002	During the [last 3 months], have you or any member of your household raised or owned any of the following animals?	Select a maximum of three small livestock types. If the household owns more than three types of livestock from the list, record the three most valuable in TOTAL VALUE.	count-selected(.)<=3		${SLV001}=1 and ${FILTER2}=1						1
ROW488	begin_repeat	SLVR1	Detailed questions about household owned animals				${SLV001}=1 and ${FILTER2}=1			count-selected(${SLV002})
ROW489	calculate	SLVC1					${SLV001}=1 and ${FILTER2}=1	jr:choice-name(selected-at(${SLV002}, position(..)-1), '${SLV002}')
ROW490	text	SLV002_2	Animal ID ${SLVC1}				${SLV001}=1 and ${FILTER2}=1	selected-at(${SLV002},position(..)-1)						1
ROW491	integer	SLV003	[How many] ${SLVC1} are owned by your household [currently] (present at your farm or away)?		.>=0		${SLV002}!=997 and ${FILTER2}=1						1
ROW492	decimal	SLV003_tval	Imagine someone wants to buy ALL of your ${SLVC1}. How much {Kwacha} do you estimate your ${SLVC1} to be worth [currently]?				${SLV002}!=997 and ${FILTER2}=1 and ${SLV003}>0 and ${SLV003}!=997						1
ROW493	integer	SLV004	[How many] ${SLVC1} were owned by your household [three months ago] (present at your farm or away)?				${SLV002}!=997 and ${SLV003}!=997 and ${FILTER2}=1						1
ROW494	decimal	SLV004a	[How many] ${SLVC1} were eaten/killed by wild animals in the [last 3 months]?				${SLV002}!=997 and ${SLV003}!=997 and ${FILTER2}=1						1
ROW495	integer	SLV005	During the [last 3 months], how many ${SLVC1} did your household consume from the animals you own?	Do not count OUTSIDE purchases. For example, eating cow/chicken at a restaurant does NOT count. If the household slaughters an animal and eats a small part, selling most of the animal should be recorded as a "sale" and not consumption.			${SLV002}!=997 and ${SLV003}!=997 and ${FILTER2}=1						1
ROW496	integer	SLV013	During the [last 3 months], how many ${SLVC1} did your household sell?				${SLV002}!=997 and ${SLV003}!=997 and ${FILTER2}=1						1
ROW497	integer	SLV014	How much did you receive in {Kwacha} for the sales of ${SLVC1} over the [last 3 months]?				${SLV013}>=1 and ${SLV002}!=997 and ${SLV003}!=997 and ${FILTER2}=1						1
ROW498	decimal	SLV015	of the ${SLV014} Kwacha of ${SLVC1} sold, how much of that was sold INSIDE Upper and Lower Lupande GMA or Chipata Town (in {Kwacha})?		.<=${SLV014}		${SLV013}>=1 and ${SLV002}!=997 and ${SLV003}!=997 and ${FILTER2}=1 and ${SLV014}>0						1
ROW499	select_one ynd	SLV015_lodge	Was the amount (${SLV015} Kwacha) you sold locally primarily sold to a lodge or hotel?				${SLV013}>=1 and ${SLV002}!=997 and ${SLV003}!=997 and ${FILTER2}=1 and ${SLV014}>0 and ${SLV015}>0						1
ROW500	integer	SLV006	During the [last 3 months], how many ${SLVC1} did your household buy to raise?				${SLV002}!=997 and ${SLV003}!=997 and ${FILTER2}=1						1
ROW501	integer	SLV007	How much did you spend in {Kwacha} over the [last 3 months] in purchasing ${SLVC1} to raise?	Here we are asking for the TOTAL amount, NOT the unit price.			${SLV006}>=1 and ${SLV002}!=997 and ${SLV003}!=997 and ${FILTER2}=1						1
ROW502	decimal	SLV008	of the ${SLV007} Kwacha of ${SLVC1} purchased to raise, how much of that was purchased INSIDE Upper and Lower Lupande GMA or Chipata Town (in {Kwacha})?		.<=${SLV007}		${SLV006}>=1 and ${SLV002}!=997 and ${SLV003}!=997 and ${FILTER2}=1 and ${SLV007}>0						1
ROW503	integer	SLV010	If you had to buy one living, mature ${SLVC1} for raising today, how much would you have to pay in {Kwacha}?				${SLV002}!=997 and ${SLV003}!=997 and ${FILTER2}=1						1
ROW504	integer	SLV011	[How many] ${SLVC1} were there born over the [last 3 months]?				${SLV002}!=997 and ${SLV003}!=997 and ${FILTER2}=1						1
ROW505	integer	SLV012	[How many] ${SLVC1} unexpectedly died or were stolen over the [last 3 months]?				${SLV002}!=997 and ${SLV003}!=997 and ${FILTER2}=1						1
ROW506	decimal	SLV017	How much land is reserved for ${SLVC1} in the form of pens and cages in the [last 3 months]?	Units in next question			${SLV002}!=997 and ${SLV003}!=997 and ${FILTER2}=1						1
ROW507	select_one plotunit	SLV018	Choose measurement units				${SLV002}!=997 and ${SLV003}!=997 and ${FILTER2}=1						1
ROW508	decimal	SLV017a	How much in {Kwacha} did you spend on building or maintaining any structures used for grazing/rearing ${SLVC1} in the [last 3 months]?	If nothing was spent, record 0. DO NOT count free roaming land. We are simply asking for the amount of money used to construct the pen or barn.			${SLV002}!=997 and ${SLV003}!=997 and ${FILTER2}=1 and ${SLV017}>0						1
ROW509	decimal	SLV019	During the [last 3 months] how much {Kwacha} did you spend on vet services and medicines for ${SLVC1}?	If they have trouble answering, ask for the cost in a typical month, then multiply by 12.			${SLV002}!=997 and ${SLV003}!=997 and ${FILTER2}=1						1
ROW510	select_one local_sl	SMP27	Where is the main source of vet services and medicines for ${SLVC1} located at?	For South Luangwa we define the local economy as Upper and Lower Lupande GMA and Chipata town (a major market in the region).			${SLV019}>0 and ${SLV002}!=997 and ${SLV003}!=997 and ${FILTER2}=1						1
ROW511	decimal	SLV021	During the [last 3 months] how much in {Kwacha} did you spend in fodder and feeds for ${SLVC1}?				${SLV002}!=997 and ${SLV003}!=997 and ${FILTER2}=1						1
ROW512	select_one local_sl	SMP28	Where is the main source of fodder and feeds for ${SLVC1} located at?	For South Luangwa we define the local economy as Upper and Lower Lupande GMA and Chipata town (a major market in the region).			${SLV021}>0 and ${SLV002}!=997 and ${SLV003}!=997 and ${FILTER2}=1						1
ROW513	end_repeat
ROW514	end group
ROW515	begin group	G_fish	Aquaculture				${FILTER3}=1
ROW516	note	f_note	Now we will ask a few question regarding your aquaculture practices				${FILTER3}=1							1
ROW517	integer	AQ000	How many months does it take you to grow fingerlings to adult fish?	Enter 997 here to shut down the aquaculture section.	.<=24 or .=997		${FILTER3}=1						1
ROW518	decimal	AQ001	How much {Kwacha} do you estimate all of the fish in your fish pond to be worth [currently]?				${FILTER3}=1 and ${AQ000}!=997						1
ROW519	decimal	AQ002	How much {Kwacha} do you estimate all of the fish in your fish pond to be worth [12 months ago]?				${FILTER3}=1 and ${AQ000}!=997						1
ROW520	decimal	AQ003	What is the price in {Kwacha} of one fingerling [right now]?				${FILTER3}=1 and ${AQ000}!=997						1
ROW521	decimal	AQ004	How much did you spend in {Kwacha} on building or maintaining the structure for rearing fish? NOTE: We are asking for the cost of building the pond, nets and other equipment. Even if they built it many years ago, please still record this amount.	Since Fishing investment often only happens one time, we should record their expenditure on equipment regardless of when it was made.			${FILTER3}=1 and ${AQ000}!=997						1
ROW522	decimal	AQ005	During the [last ${AQ000} months] how much did you spend in professional aquaculture services and medicines for your fish?	For example, anti-biotics, other medicines and chemicals to treat the water.			${FILTER3}=1 and ${AQ000}!=997						1
ROW523	select_one local_sl	AQ006	Where is the main source of professional aquaculture services and medicines for ${LVC1} located at?	For South Luangwa we define the local economy as Upper and Lower Lupande GMA and Chipata town (a major market in the region).			${FILTER3}=1 and ${AQ000}!=997 and ${AQ005}>0						1
ROW524	decimal	AQ007	During the [last ${AQ000} months], how much did you spend in {Kwacha} in feeds for your fish?				${FILTER3}=1 and ${AQ000}!=997						1
ROW525	select_one local_sl	AQ008	Where is the main source of fodder and feeds for ${LVC1} located at?	For South Luangwa we define the local economy as Upper and Lower Lupande GMA and Chipata town (a major market in the region).			${FILTER3}=1 and ${AQ000}!=997 and ${AQ007}>0						1
ROW526	end group
ROW527
ROW528	begin group	G9	Hired Labor
ROW529	note	AL000	Now we will ask some questions regarding your labor hiring practices in the following categories include hiring for: 1.) Livestock rearing 2.) Land preparation for Crops 3.) Growing season for Crops 4.) Harvesting of Crops 5.) Hiring of labor to work on the Household's fishing activities
ROW530	decimal	AL001	In the [last 12 months], How may PERSON DAYS in total did this household hire for ALL of the five activities in total? Enter "0" here if the household did not hire any labor.	The five activities are 1.) Livestock activities, 2.) Land preparation, 3.) Growing season crop activities, 4.) Harvest activities, 5.) Hiring of labor for fishing. To calculate person-days, add the total number of days each person worked. For example, if 2 people were hired, one for 3 days and another for 5, the total number of person days is 3+5=8. Enter 997 here to abort this section.			(${FILTER1}=1 or ${FILTER2}=1 or ${FILTER6}=1)						1
ROW531	decimal	AL002	How much {Kwacha} IN TOTAL did your household pay for the ${AL001} PERSON-DAYS of hired labor in TOTAL?	Try asking for each activity/labor type and taking the sum of costs			(${FILTER1}=1 or ${FILTER2}=1 or ${FILTER6}=1) and ${AL001}>0 and ${AL001}!=997						1
ROW532	decimal	AL003	In the [last 12 months], How may PERSON DAYS in total did this household hire for Livestock Rearing?				${FILTER2}=1 and ${AL001}!=997 and ${AL001}>0						1
ROW533	decimal	AL004	How much {Kwacha} did your household pay for the ${AL003} PERSON-DAYS of Livestock Rearing?				${FILTER2}=1 and ${AL003}>0 and ${AL001}!=997 and ${AL001}>0						1
ROW534	decimal	AL005	In the [last 12 months], How may PERSON DAYS in total did this household hire for Land preparation?				${FILTER1}=1 and ${AL001}!=997 and ${AL001}>0						1
ROW535	decimal	AL006	How much {Kwacha} did your household pay for the ${AL005} PERSON-DAYS of Land preparation?				${FILTER1}=1 and ${AL005}>0 and ${AL001}!=997 and ${AL001}>0						1
ROW536	decimal	AL007	In the [last 12 months], How may PERSON DAYS in total did this household hire for Tending to Crops (Growing Season)?				${FILTER1}=1 and ${AL001}!=997 and ${AL001}>0						1
ROW537	decimal	AL008	How much {Kwacha} did your household pay for the ${AL007} PERSON-DAYS of Tending to Crops (Growing Season)?				${FILTER1}=1 and ${AL007}>0 and ${AL001}!=997 and ${AL001}>0						1
ROW538	decimal	AL009	In the [last 12 months], How may PERSON DAYS in total did this household hire for Harvesting of Crops?				${FILTER1}=1 and ${AL001}!=997 and ${AL001}>0						1
ROW539	decimal	AL010	How much {Kwacha} did your household pay for the ${AL009} PERSON-DAYS of Harvesting of Crops?				${FILTER1}=1 and ${AL009}>0 and ${AL001}!=997 and ${AL001}>0						1
ROW540	decimal	AL011	In the [last 12 months], How may PERSON DAYS in total did this household hire for Fishing activities?				${FILTER6}=1 and ${AL001}!=997 and ${AL001}>0						1
ROW541	decimal	AL012	How much {Kwacha} did your household pay for the ${AL011} PERSON-DAYS of Fishing activities?				${FILTER6}=1 and ${AL011}>0 and ${AL001}!=997 and ${AL001}>0						1
ROW542	end group
ROW543
ROW544	begin group	G10	Business
ROW545	note	ENN1	[Business] Now let's talk about other businesses in which the members of your household might participate. If you said "NO" to the filter question at the beginning of the survey, this section is closed and we will skip to the next. You can go back to the beginning of the survey and change your answer to "YES" if the household states they have a business.
ROW546	select_one ynd	EN001	Since September of 2018 ([last 12 months]), has anyone in your household operated any income-generating enterprise which produces goods or services, or has anyone in your household owned a shop or operated a trading business? Please exclude agriculture or livestock related activities as they have been asked previously. Enterprises might include, but are not limited to corner shops, grains stores,…				${FILTER5}=1						1
ROW547	select_multiple BUSINESS	EN002	What income-generating enterprises did individuals in your household operate over the past 12 months?	We want to choose up to three alternatives from the list. Then, prompt each question for each BUSINESS chosen.	count-selected(.)<=3		${EN001}=1 and ${FILTER5}=1						1
ROW548	begin_repeat	ENR1	Detailed questions about the reported income generating activities				${EN001}=1 and ${FILTER5}=1			count-selected(${EN002})
ROW549	calculate	ENC1					${EN001}=1 and ${FILTER5}=1	jr:choice-name(selected-at(${EN002}, position(..)-1), '${EN002}')
ROW550	text	EN002_2	Activity ID ${ENC1}				${EN001}=1 and ${FILTER5}=1	selected-at(${EN002},position(..)-1)						1
ROW551	integer	EN003	[How many months] since September of 2018 [last 12 months] did ${ENC1} operate?	Enter 997 here for abort code	(.>=1 and .<=12) or .=997		${EN001}=1 and ${FILTER5}=1						1
ROW552	integer	EN003a	In a [typical month] of operation, [how many weeks] does the business operate?		.<=5		${EN001}=1 and ${FILTER5}=1 and ${EN003}!=997						1
ROW553	integer	EN003b	In a [typical week] of operation, [how many days] does the business operate?		.<=7		${EN001}=1 and ${FILTER5}=1 and ${EN003}!=997						1
ROW554	select_one local_sl	EN004	Where is the business located primarily in Upper and Lower Lupande GMA or Chipata Town?	Primary location refers to where the storefront is. For South Luangwa we define the local economy as Upper and Lower Lupande GMA and Chipata town (a major market in the region).			${EN001}=1 and ${FILTER5}=1 and ${EN003}!=997						1
ROW555	integer	EN005	What year did the business first start?		.>=1900 and .<=2019	The values are between 1900 and 2019	${EN001}=1 and ${FILTER5}=1 and ${EN003}!=997						1
ROW556	integer	EN008	Since September of 2018 ([last 12 months]), [how many] individuals <span style="color:red">WHO ARE NOT FAMILY MEMBERS</span> of the owner were hired per week (in a typical week) to work at ${ENC1}?	Here are asking how many different individuals where hired in the last 12 months.			${EN001}=1 and ${FILTER5}=1 and ${EN002}!=997 and ${EN003}!=997						1
ROW557	decimal	EN009	In a [typical week] of operation, [how many days per week] in TOTAL do hired worker spend working for ${ENC1}?		.<=7		${EN001}=1 and ${FILTER5}=1 and ${EN008}>0 and ${EN003}!=997						1
ROW558	decimal	EN010	In a [typical week] of operation, how much TOTAL wages in {Kwacha} do you pay hired workers each week?				${EN001}=1 and ${FILTER5}=1 and ${EN008}>0 and ${EN003}!=997						1
ROW559	integer	EN012	Since September of 2018 ([last 12 months]), how many <span style="color:red">FAMILY MEMBERS</span> worked in a [typical week of operation] in ${ENC1}?				${EN001}=1 and ${FILTER5}=1 and ${EN003}!=997						1
ROW560	decimal	EN013	In a [typical week] of operation, [how many days per week] in TOTAL do household members work at ${ENC1}?		.<=7		${EN001}=1 and ${FILTER5}=1 and ${EN012}>0 and ${EN003}!=997						1
ROW561	decimal	EN013a	In a [typical week] of operation, how much TOTAL wages in {Kwacha} does the business pay household members to work at ${ENC1}? Record 0, if the household member was not paid.				${EN001}=1 and ${FILTER5}=1 and ${EN012}>0 and ${EN003}!=997						1
ROW562	decimal	EN016	If you had to sell all the assets in ${ENC1} right now, how much would you ask for them in {Kwacha}? Please, exclude the price of the land where it operates in case you own the land.				${EN001}=1 and ${FILTER5}=1 and ${EN003}!=997						1
ROW563	decimal	EN017	In a [typical month], how much did ${ENC1} pay in {Kwacha} for the rent of the building where this business operates?				${EN001}=1 and ${FILTER5}=1 and ${EN003}!=997						1
ROW564	select_one local_sl	MP36	Where does the person to whom the rent is paid live ?	For South Luangwa we define the local economy as Upper and Lower Lupande GMA and Chipata town (a major market in the region).			${EN001}=1 and ${FILTER5}=1 and ${EN017}>0 and ${EN003}!=997						1
ROW565	decimal	EN019	In a [typical month], how much does ${ENC1} pay in {Kwacha} for transportation of items and products used in the business, like goods, water, merchandise to sell, or other inputs.				${EN001}=1 and ${FILTER5}=1 and ${EN003}!=997						1
ROW566	select_one local_sl	MP37	Where does the person to whom you pay transportation live?	For South Luangwa we define the local economy as Upper and Lower Lupande GMA and Chipata town (a major market in the region).			${EN001}=1 and ${FILTER5}=1 and ${EN019}>0 and ${EN003}!=997						1
ROW567	decimal	EN022	In a [typical month], how much does ${ENC1} spend in {Kwacha} on grains and other crops purchased from ANOTHER HOUSEHOLD INSIDE Upper and Lower Lupande GMA or Chipata Town (for example, fresh fruits or vegatables)?				${EN001}=1 and ${FILTER5}=1 and ${EN003}!=997						1
ROW568	decimal	EN022_1	In a [typical month], how much does ${ENC1} spend in {Kwacha} on grains and other crops purchased from OTHER BUSINESSES AND TRADERS INSIDE Upper and Lower Lupande GMA or Chipata Town (for example, fresh fruits or vegatables)?				${EN001}=1 and ${FILTER5}=1 and ${EN003}!=997						1
ROW569	decimal	EN022a	In a [typical month], how much does ${ENC1} spend in {Kwacha} on grains and other crops that were purchased OUTSIDE Upper and Lower Lupande GMA or Chipata Town (for example, fresh fruits or vegatables)?				${EN001}=1 and ${FILTER5}=1 and ${EN003}!=997						1
ROW570	decimal	EN025	In a [typical month], how much does ${ENC1} spend in {Kwacha} on livestock or animal products from FROM ANOTHER HOUSEHOLD INSIDE Upper and Lower Lupande GMA or Chipata Town (for example, locally produced milk, cheese, or other livestock products)?				${EN001}=1 and ${FILTER5}=1 and ${EN003}!=997						1
ROW571	decimal	EN025_1	In a [typical month], how much does ${ENC1} spend in {Kwacha} on livestock or animal products from FROM A BUSINESS OR TRADER INSIDE Upper and Lower Lupande GMA or Chipata Town (for example, locally produced milk, cheese, or other livestock products)?				${EN001}=1 and ${FILTER5}=1 and ${EN003}!=997						1
ROW572	decimal	EN025a	In a [typical month], how much does ${ENC1} spend in {Kwacha} on livestock or animal products that were purchased OUTSIDE Upper and Lower Lupande GMA or Chipata Town (for example, locally produced milk, cheese, or other livestock products)?				${EN001}=1 and ${FILTER5}=1 and ${EN003}!=997						1
ROW573	decimal	EN027	In a [typical month], how much does ${ENC1} spend in {Kwacha} on SERVICES PROVIDED from FROM ANOTHER HOUSEHOLD INSIDE Upper and Lower Lupande GMA or Chipata Town (cleaning, construction, repair, accounting/tax preparation)?				${EN001}=1 and ${FILTER5}=1 and ${EN003}!=997						1
ROW574	decimal	EN027_1	In a [typical month], how much does ${ENC1} spend in {Kwacha} on SERVICES PROVIDED from FROM A BUSINESS OR TRADER INSIDE Upper and Lower Lupande GMA or Chipata Town (cleaning, construction, repair, accounting/tax preparation)?				${EN001}=1 and ${FILTER5}=1 and ${EN003}!=997						1
ROW575	decimal	EN027a	In a [typical month], how much does ${ENC1} spend in {Kwacha} on SERVICES PROVIDED that were purchased OUTSIDE Upper and Lower Lupande GMA or Chipata Town (cleaning, construction, repair, accounting/tax preparation)?				${EN001}=1 and ${FILTER5}=1 and ${EN003}!=997						1
ROW576	decimal	EN028	In a [typical month], how much does ${ENC1} spend in {Kwacha} on OTHER INPUTS from FROM ANOTHER HOUSEHOLD INSIDE Upper and Lower Lupande GMA or Chipata Town (for example, locally made foods, but this could include other items not captured in the previous categories)?				${EN001}=1 and ${FILTER5}=1 and ${EN003}!=997						1
ROW577	decimal	EN028_1	In a [typical month], how much does ${ENC1} spend in {Kwacha} on OTHER INPUTS from FROM A BUSINESS OR TRADER INSIDE Upper and Lower Lupande GMA or Chipata Town (for example, locally made foods, but this could include other items not captured in the previous categories)?				${EN001}=1 and ${FILTER5}=1 and ${EN003}!=997						1
ROW578	decimal	EN028a	In a [typical month], how much does ${ENC1} spend in {Kwacha} on OTHER INPUTS that were purchased OUTSIDE Upper and Lower Lupande GMA or Chipata Town (for example, locally made foods, but this could include other items not captured in the previous categories)?				${EN001}=1 and ${FILTER5}=1 and ${EN003}!=997						1
ROW579	decimal	EN037	What is the total value of sales in ${ENC1} in {Kwacha} in a typical month?				${EN001}=1 and ${FILTER5}=1 and ${EN003}!=997						1
ROW580	decimal	EN038	After all the expenses in inputs, wages and other costs, what was the net take-home PROFIT (for the owner) from the operation of ${ENC1} in {Kwacha} during last month?				${EN001}=1 and ${FILTER5}=1 and ${EN003}!=997						1
ROW581	integer	EN039a	You mentioned that this business is a hotel/guest house, [how many rooms] are in your business?				${EN001}=1 and ${FILTER5}=1 and ${EN003}!=997 and (${EN002_2}=15 or ${EN002_2}=16)						1
ROW582	integer	EN039b	What is the average going rate (price) in {Kwacha} to stay in one of your rooms for one day during [peak season]?	Peak Season: July-October			${EN001}=1 and ${FILTER5}=1 and ${EN003}!=997 and (${EN002_2}=15 or ${EN002_2}=16)						1
ROW583	integer	EN039b2	What is the average going rate (price) in {Kwacha} to stay in one of your rooms for one day during the [low tourism season]?	Low Tourist Season: November-June			${EN001}=1 and ${FILTER5}=1 and ${EN003}!=997 and (${EN002_2}=15 or ${EN002_2}=16)
ROW584	integer	EN039c	In a [typical week], [how many ROOM-DAYS] are you able to rent out during peak season?	Peak Season: July-October. Room days refer to the number of individual rooms rented out for a day. For example, if the hotel has 2 guests, one that stayed 3 days and another that stayed 2, the number of room-days is 3+2=5.			${EN001}=1 and ${FILTER5}=1 and ${EN003}!=997 and (${EN002_2}=15 or ${EN002_2}=16)						1
ROW585	integer	EN039c2	In a [typical week], [how many ROOM-DAYS] are you able to rent out during low tourist season?	Low Tourist Season: November-June. Room days refer to the number of individual rooms rented out for a day. For example, if the hotel has 2 guests, one that stayed 3 days and another that stayed 2, the number of room-days is 3+2=5.			${EN001}=1 and ${FILTER5}=1 and ${EN003}!=997 and (${EN002_2}=15 or ${EN002_2}=16)
ROW586	select_one proportion	EN040a	Can you give us your best estimate of what proportion of your guests (by room-day) are tourists?				${EN001}=1 and ${FILTER5}=1 and ${EN003}!=997 and (${EN002_2}=15 or ${EN002_2}=16)						1
ROW587	select_one proportion	EN040b	Can you give us your best estimate of what proportion of your guests (by room-day) are foreign tourists?				${EN001}=1 and ${FILTER5}=1 and ${EN003}!=997 and (${EN002_2}=15 or ${EN002_2}=16)						1
ROW588
ROW589	select_multiple basemap	ENA00	Please look at this map. Where do you operate the buisness or carryout business activities??				${EN001}=1 and ${FILTER5}=1 and ${EN003}!=997 and ${FP002b}=1						1		LZ_basemap.png
ROW590	select_multiple smallmap	ENA00_A1	Please look at this map in A1. Where do you operate the buisness or carryout business activities?				selected(${ENA00},'A1') and ${FP002b}=1						1		LZ_A1.png
ROW591	integer	ENA00_A1_v	What percentage of the revenue is generated from activities in this area?				selected(${ENA00},'A1') and ${FP002b}=1						1
ROW592	select_multiple smallmap	ENA00_A2	Please look at this map in A2. Where do you operate the buisness or carryout business activities?				selected(${ENA00},'A2') and ${FP002b}=1						1		LZ_A2.png
ROW593	integer	ENA00_A2_v	What percentage of the revenue is generated from activities in this area?				selected(${ENA00},'A2') and ${FP002b}=1						1
ROW594	select_multiple smallmap	ENA00_A3	Please look at this map in A3. Where do you operate the buisness or carryout business activities?				selected(${ENA00},'A3') and ${FP002b}=1						1		LZ_A3.png
ROW595	integer	ENA00_A3_v	What percentage of the revenue is generated from activities in this area?				selected(${ENA00},'A3') and ${FP002b}=1						1
ROW596	select_multiple smallmap	ENA00_A4	Please look at this map in A4. Where do you operate the buisness or carryout business activities?				selected(${ENA00},'A4') and ${FP002b}=1						1		LZ_A4.png
ROW597	integer	ENA00_A4_v	What percentage of the revenue is generated from activities in this area?				selected(${ENA00},'A4') and ${FP002b}=1						1
ROW598	select_multiple smallmap	ENA00_A5	Please look at this map in A5. Where do you operate the buisness or carryout business activities?				selected(${ENA00},'A5') and ${FP002b}=1						1		LZ_A5.png
ROW599	integer	ENA00_A5_v	What percentage of the revenue is generated from activities in this area?				selected(${ENA00},'A5') and ${FP002b}=1						1
ROW600	select_multiple smallmap	ENA00_A6	Please look at this map in A6. Where do you operate the buisness or carryout business activities?				selected(${ENA00},'A6') and ${FP002b}=1						1		LZ_A6.png
ROW601	integer	ENA00_A6_v	What percentage of the revenue is generated from activities in this area?				selected(${ENA00},'A6') and ${FP002b}=1						1
ROW602	select_multiple smallmap	ENA00_B1	Please look at this map in B1. Where do you operate the buisness or carryout business activities?				selected(${ENA00},'B1') and ${FP002b}=1						1		LZ_B1.png
ROW603	integer	ENA00_B1_v	What percentage of the revenue is generated from activities in this area?				selected(${ENA00},'B1') and ${FP002b}=1						1
ROW604	select_multiple smallmap	ENA00_B2	Please look at this map in B2. Where do you operate the buisness or carryout business activities?				selected(${ENA00},'B2') and ${FP002b}=1						1		LZ_B2.png
ROW605	integer	ENA00_B2_v	What percentage of the revenue is generated from activities in this area?				selected(${ENA00},'B2') and ${FP002b}=1						1
ROW606	select_multiple smallmap	ENA00_B3	Please look at this map in B3. Where do you operate the buisness or carryout business activities?				selected(${ENA00},'B3') and ${FP002b}=1						1		LZ_B3.png
ROW607	integer	ENA00_B3_v	What percentage of the revenue is generated from activities in this area?				selected(${ENA00},'B3') and ${FP002b}=1						1
ROW608	select_multiple smallmap	ENA00_B4	Please look at this map in B4. Where do you operate the buisness or carryout business activities?				selected(${ENA00},'B4') and ${FP002b}=1						1		LZ_B4.png
ROW609	integer	ENA00_B4_v	What percentage of the revenue is generated from activities in this area?				selected(${ENA00},'B4') and ${FP002b}=1						1
ROW610	select_multiple smallmap	ENA00_B5	Please look at this map in B5. Where do you operate the buisness or carryout business activities?				selected(${ENA00},'B5') and ${FP002b}=1						1		LZ_B5.png
ROW611	integer	ENA00_B5_v	What percentage of the revenue is generated from activities in this area?				selected(${ENA00},'B5') and ${FP002b}=1						1
ROW612	select_multiple smallmap	ENA00_B6	Please look at this map in B6. Where do you operate the buisness or carryout business activities?				selected(${ENA00},'B6') and ${FP002b}=1						1		LZ_B6.png
ROW613	integer	ENA00_B6_v	What percentage of the revenue is generated from activities in this area?				selected(${ENA00},'B6') and ${FP002b}=1						1
ROW614	select_multiple smallmap	ENA00_C1	Please look at this map in C1. Where do you operate the buisness or carryout business activities?				selected(${ENA00},'C1') and ${FP002b}=1						1		LZ_C1.png
ROW615	integer	ENA00_C1_v	What percentage of the revenue is generated from activities in this area?				selected(${ENA00},'C1') and ${FP002b}=1						1
ROW616	select_multiple smallmap	ENA00_C2	Please look at this map in C2. Where do you operate the buisness or carryout business activities?				selected(${ENA00},'C2') and ${FP002b}=1						1		LZ_C2.png
ROW617	integer	ENA00_C2_v	What percentage of the revenue is generated from activities in this area?				selected(${ENA00},'C2') and ${FP002b}=1						1
ROW618	select_multiple smallmap	ENA00_C3	Please look at this map in C3. Where do you operate the buisness or carryout business activities?				selected(${ENA00},'C3') and ${FP002b}=1						1		LZ_C3.png
ROW619	integer	ENA00_C3_v	What percentage of the revenue is generated from activities in this area?				selected(${ENA00},'C3') and ${FP002b}=1						1
ROW620	select_multiple smallmap	ENA00_C4	Please look at this map in C4. Where do you operate the buisness or carryout business activities?				selected(${ENA00},'C4') and ${FP002b}=1						1		LZ_C4.png
ROW621	integer	ENA00_C4_v	What percentage of the revenue is generated from activities in this area?				selected(${ENA00},'C4') and ${FP002b}=1						1
ROW622	select_multiple smallmap	ENA00_C5	Please look at this map in C5. Where do you operate the buisness or carryout business activities?				selected(${ENA00},'C5') and ${FP002b}=1						1		LZ_C5.png
ROW623	integer	ENA00_C5_v	What percentage of the revenue is generated from activities in this area?				selected(${ENA00},'C5') and ${FP002b}=1						1
ROW624	select_multiple smallmap	ENA00_C6	Please look at this map in C6. Where do you operate the buisness or carryout business activities?				selected(${ENA00},'C6') and ${FP002b}=1						1		LZ_C6.png
ROW625	integer	ENA00_C6_v	What percentage of the revenue is generated from activities in this area?				selected(${ENA00},'C6') and ${FP002b}=1						1
ROW626	select_multiple smallmap	ENA00_D1	Please look at this map in D1. Where do you operate the buisness or carryout business activities?				selected(${ENA00},'D1') and ${FP002b}=1						1		LZ_D1.png
ROW627	integer	ENA00_D1_v	What percentage of the revenue is generated from activities in this area?				selected(${ENA00},'D1') and ${FP002b}=1						1
ROW628	select_multiple smallmap	ENA00_D2	Please look at this map in D2. Where do you operate the buisness or carryout business activities?				selected(${ENA00},'D2') and ${FP002b}=1						1		LZ_D2.png
ROW629	integer	ENA00_D2_v	What percentage of the revenue is generated from activities in this area?				selected(${ENA00},'D2') and ${FP002b}=1						1
ROW630	select_multiple smallmap	ENA00_D3	Please look at this map in D3. Where do you operate the buisness or carryout business activities?				selected(${ENA00},'D3') and ${FP002b}=1						1		LZ_D3.png
ROW631	integer	ENA00_D3_v	What percentage of the revenue is generated from activities in this area?				selected(${ENA00},'D3') and ${FP002b}=1						1
ROW632	select_multiple smallmap	ENA00_D4	Please look at this map in D4. Where do you operate the buisness or carryout business activities?				selected(${ENA00},'D4') and ${FP002b}=1						1		LZ_D4.png
ROW633	integer	ENA00_D4_v	What percentage of the revenue is generated from activities in this area?				selected(${ENA00},'D4') and ${FP002b}=1						1
ROW634	select_multiple smallmap	ENA00_E1	Please look at this map in E1. Where do you operate the buisness or carryout business activities?				selected(${ENA00},'E1') and ${FP002b}=1						1		LZ_E1.png
ROW635	integer	ENA00_E1_v	What percentage of the revenue is generated from activities in this area?				selected(${ENA00},'E1') and ${FP002b}=1						1
ROW636	select_multiple smallmap	ENA00_E2	Please look at this map in E2. Where do you operate the buisness or carryout business activities?				selected(${ENA00},'E2') and ${FP002b}=1						1		LZ_E2.png
ROW637	integer	ENA00_E2_v	What percentage of the revenue is generated from activities in this area?				selected(${ENA00},'E2') and ${FP002b}=1						1
ROW638	select_multiple smallmap	ENA00_E3	Please look at this map in E3. Where do you operate the buisness or carryout business activities?				selected(${ENA00},'E3') and ${FP002b}=1						1		LZ_E3.png
ROW639	integer	ENA00_E3_v	What percentage of the revenue is generated from activities in this area?				selected(${ENA00},'E3') and ${FP002b}=1						1
ROW640	select_multiple smallmap	ENA00_E4	Please look at this map in E4. Where do you operate the buisness or carryout business activities?				selected(${ENA00},'E4') and ${FP002b}=1						1		LZ_E4.png
ROW641	integer	ENA00_E4_v	What percentage of the revenue is generated from activities in this area?				selected(${ENA00},'E4') and ${FP002b}=1						1
ROW642	select_multiple smallmap	ENA00_F1	Please look at this map in F1. Where do you operate the buisness or carryout business activities?				selected(${ENA00},'F1') and ${FP002b}=1						1		LZ_F1.png
ROW643	integer	ENA00_F1_v	What percentage of the revenue is generated from activities in this area?				selected(${ENA00},'F1') and ${FP002b}=1						1
ROW644	select_multiple smallmap	ENA00_F2	Please look at this map in F2. Where do you operate the buisness or carryout business activities?				selected(${ENA00},'F2') and ${FP002b}=1						1		LZ_F2.png
ROW645	integer	ENA00_F2_v	What percentage of the revenue is generated from activities in this area?				selected(${ENA00},'F2') and ${FP002b}=1						1
ROW646	select_multiple smallmap	ENA00_F3	Please look at this map in F3. Where do you operate the buisness or carryout business activities?				selected(${ENA00},'F3') and ${FP002b}=1						1		LZ_F3.png
ROW647	integer	ENA00_F3_v	What percentage of the revenue is generated from activities in this area?				selected(${ENA00},'F3') and ${FP002b}=1						1
ROW648	select_multiple smallmap	ENA00_F4	Please look at this map in F4. Where do you operate the buisness or carryout business activities?				selected(${ENA00},'F4') and ${FP002b}=1						1		LZ_F4.png
ROW649	integer	ENA00_F4_v	What percentage of the revenue is generated from activities in this area?				selected(${ENA00},'F4') and ${FP002b}=1						1
ROW650	select_multiple smallmap	ENA00_G1	Please look at this map in G1. Where do you operate the buisness or carryout business activities?				selected(${ENA00},'G1') and ${FP002b}=1						1		LZ_G1.png
ROW651	integer	ENA00_G1_v	What percentage of the revenue is generated from activities in this area?				selected(${ENA00},'G1') and ${FP002b}=1						1
ROW652	select_multiple smallmap	ENA00_G2	Please look at this map in G2. Where do you operate the buisness or carryout business activities?				selected(${ENA00},'G2') and ${FP002b}=1						1		LZ_G2.png
ROW653	integer	ENA00_G2_v	What percentage of the revenue is generated from activities in this area?				selected(${ENA00},'G2') and ${FP002b}=1						1
ROW654	select_multiple smallmap	ENA00_H1	Please look at this map in H1. Where do you operate the buisness or carryout business activities?				selected(${ENA00},'H1') and ${FP002b}=1						1		LZ_H1.png
ROW655	integer	ENA00_H1_v	What percentage of the revenue is generated from activities in this area?				selected(${ENA00},'H1') and ${FP002b}=1						1
ROW656	select_multiple smallmap	ENA00_H2	Please look at this map in H2. Where do you operate the buisness or carryout business activities?				selected(${ENA00},'H2') and ${FP002b}=1						1		LZ_H2.png
ROW657	integer	ENA00_H2_v	What percentage of the revenue is generated from activities in this area?				selected(${ENA00},'H2') and ${FP002b}=1						1
ROW658
ROW659	select_multiple basemap	ENA01	Please look at this map. Where do you operate the buisness or carryout business activities??				${EN001}=1 and ${FILTER5}=1 and ${EN003}!=997 and ${FP002b}=2						1		SL_basemap.png
ROW660	select_multiple smallmap	ENA01_A1	Please look at this map in A1. Where do you operate the buisness or carryout business activities?				selected(${ENA01},'A1') and ${FP002b}=2						1		SL_A1.png
ROW661	integer	ENA01_A1_v	What percentage of the revenue is generated from activities in this area?				selected(${ENA01},'A1') and ${FP002b}=2						1
ROW662	select_multiple smallmap	ENA01_A2	Please look at this map in A2. Where do you operate the buisness or carryout business activities?				selected(${ENA01},'A2') and ${FP002b}=2						1		SL_A2.png
ROW663	integer	ENA01_A2_v	What percentage of the revenue is generated from activities in this area?				selected(${ENA01},'A2') and ${FP002b}=2						1
ROW664	select_multiple smallmap	ENA01_A3	Please look at this map in A3. Where do you operate the buisness or carryout business activities?				selected(${ENA01},'A3') and ${FP002b}=2						1		SL_A3.png
ROW665	integer	ENA01_A3_v	What percentage of the revenue is generated from activities in this area?				selected(${ENA01},'A3') and ${FP002b}=2						1
ROW666	select_multiple smallmap	ENA01_A4	Please look at this map in A4. Where do you operate the buisness or carryout business activities?				selected(${ENA01},'A4') and ${FP002b}=2						1		SL_A4.png
ROW667	integer	ENA01_A4_v	What percentage of the revenue is generated from activities in this area?				selected(${ENA01},'A4') and ${FP002b}=2						1
ROW668	select_multiple smallmap	ENA01_A5	Please look at this map in A5. Where do you operate the buisness or carryout business activities?				selected(${ENA01},'A5') and ${FP002b}=2						1		SL_A5.png
ROW669	integer	ENA01_A5_v	What percentage of the revenue is generated from activities in this area?				selected(${ENA01},'A5') and ${FP002b}=2						1
ROW670	select_multiple smallmap	ENA01_A6	Please look at this map in A6. Where do you operate the buisness or carryout business activities?				selected(${ENA01},'A6') and ${FP002b}=2						1		SL_A6.png
ROW671	integer	ENA01_A6_v	What percentage of the revenue is generated from activities in this area?				selected(${ENA01},'A6') and ${FP002b}=2						1
ROW672	select_multiple smallmap	ENA01_B1	Please look at this map in B1. Where do you operate the buisness or carryout business activities?				selected(${ENA01},'B1') and ${FP002b}=2						1		SL_B1.png
ROW673	integer	ENA01_B1_v	What percentage of the revenue is generated from activities in this area?				selected(${ENA01},'B1') and ${FP002b}=2						1
ROW674	select_multiple smallmap	ENA01_B2	Please look at this map in B2. Where do you operate the buisness or carryout business activities?				selected(${ENA01},'B2') and ${FP002b}=2						1		SL_B2.png
ROW675	integer	ENA01_B2_v	What percentage of the revenue is generated from activities in this area?				selected(${ENA01},'B2') and ${FP002b}=2						1
ROW676	select_multiple smallmap	ENA01_B3	Please look at this map in B3. Where do you operate the buisness or carryout business activities?				selected(${ENA01},'B3') and ${FP002b}=2						1		SL_B3.png
ROW677	integer	ENA01_B3_v	What percentage of the revenue is generated from activities in this area?				selected(${ENA01},'B3') and ${FP002b}=2						1
ROW678	select_multiple smallmap	ENA01_B4	Please look at this map in B4. Where do you operate the buisness or carryout business activities?				selected(${ENA01},'B4') and ${FP002b}=2						1		SL_B4.png
ROW679	integer	ENA01_B4_v	What percentage of the revenue is generated from activities in this area?				selected(${ENA01},'B4') and ${FP002b}=2						1
ROW680	select_multiple smallmap	ENA01_B5	Please look at this map in B5. Where do you operate the buisness or carryout business activities?				selected(${ENA01},'B5') and ${FP002b}=2						1		SL_B5.png
ROW681	integer	ENA01_B5_v	What percentage of the revenue is generated from activities in this area?				selected(${ENA01},'B5') and ${FP002b}=2						1
ROW682	select_multiple smallmap	ENA01_B6	Please look at this map in B6. Where do you operate the buisness or carryout business activities?				selected(${ENA01},'B6') and ${FP002b}=2						1		SL_B6.png
ROW683	integer	ENA01_B6_v	What percentage of the revenue is generated from activities in this area?				selected(${ENA01},'B6') and ${FP002b}=2						1
ROW684	select_multiple smallmap	ENA01_C1	Please look at this map in C1. Where do you operate the buisness or carryout business activities?				selected(${ENA01},'C1') and ${FP002b}=2						1		SL_C1.png
ROW685	integer	ENA01_C1_v	What percentage of the revenue is generated from activities in this area?				selected(${ENA01},'C1') and ${FP002b}=2						1
ROW686	select_multiple smallmap	ENA01_C2	Please look at this map in C2. Where do you operate the buisness or carryout business activities?				selected(${ENA01},'C2') and ${FP002b}=2						1		SL_C2.png
ROW687	integer	ENA01_C2_v	What percentage of the revenue is generated from activities in this area?				selected(${ENA01},'C2') and ${FP002b}=2						1
ROW688	select_multiple smallmap	ENA01_C3	Please look at this map in C3. Where do you operate the buisness or carryout business activities?				selected(${ENA01},'C3') and ${FP002b}=2						1		SL_C3.png
ROW689	integer	ENA01_C3_v	What percentage of the revenue is generated from activities in this area?				selected(${ENA01},'C3') and ${FP002b}=2						1
ROW690	select_multiple smallmap	ENA01_C4	Please look at this map in C4. Where do you operate the buisness or carryout business activities?				selected(${ENA01},'C4') and ${FP002b}=2						1		SL_C4.png
ROW691	integer	ENA01_C4_v	What percentage of the revenue is generated from activities in this area?				selected(${ENA01},'C4') and ${FP002b}=2						1
ROW692	select_multiple smallmap	ENA01_C5	Please look at this map in C5. Where do you operate the buisness or carryout business activities?				selected(${ENA01},'C5') and ${FP002b}=2						1		SL_C5.png
ROW693	integer	ENA01_C5_v	What percentage of the revenue is generated from activities in this area?				selected(${ENA01},'C5') and ${FP002b}=2						1
ROW694	select_multiple smallmap	ENA01_C6	Please look at this map in C6. Where do you operate the buisness or carryout business activities?				selected(${ENA01},'C6') and ${FP002b}=2						1		SL_C6.png
ROW695	integer	ENA01_C6_v	What percentage of the revenue is generated from activities in this area?				selected(${ENA01},'C6') and ${FP002b}=2						1
ROW696	select_multiple smallmap	ENA01_D1	Please look at this map in D1. Where do you operate the buisness or carryout business activities?				selected(${ENA01},'D1') and ${FP002b}=2						1		SL_D1.png
ROW697	integer	ENA01_D1_v	What percentage of the revenue is generated from activities in this area?				selected(${ENA01},'D1') and ${FP002b}=2						1
ROW698	select_multiple smallmap	ENA01_D2	Please look at this map in D2. Where do you operate the buisness or carryout business activities?				selected(${ENA01},'D2') and ${FP002b}=2						1		SL_D2.png
ROW699	integer	ENA01_D2_v	What percentage of the revenue is generated from activities in this area?				selected(${ENA01},'D2') and ${FP002b}=2						1
ROW700	select_multiple smallmap	ENA01_D3	Please look at this map in D3. Where do you operate the buisness or carryout business activities?				selected(${ENA01},'D3') and ${FP002b}=2						1		SL_D3.png
ROW701	integer	ENA01_D3_v	What percentage of the revenue is generated from activities in this area?				selected(${ENA01},'D3') and ${FP002b}=2						1
ROW702	select_multiple smallmap	ENA01_D4	Please look at this map in D4. Where do you operate the buisness or carryout business activities?				selected(${ENA01},'D4') and ${FP002b}=2						1		SL_D4.png
ROW703	integer	ENA01_D4_v	What percentage of the revenue is generated from activities in this area?				selected(${ENA01},'D4') and ${FP002b}=2						1
ROW704	select_multiple smallmap	ENA01_D5	Please look at this map in D5. Where do you operate the buisness or carryout business activities?				selected(${ENA01},'D5') and ${FP002b}=2						1		SL_D5.png
ROW705	integer	ENA01_D5_v	What percentage of the revenue is generated from activities in this area?				selected(${ENA01},'D5') and ${FP002b}=2						1
ROW706	select_multiple smallmap	ENA01_D6	Please look at this map in D6. Where do you operate the buisness or carryout business activities?				selected(${ENA01},'D6') and ${FP002b}=2						1		SL_D6.png
ROW707	integer	ENA01_D6_v	What percentage of the revenue is generated from activities in this area?				selected(${ENA01},'D6') and ${FP002b}=2						1
ROW708	select_multiple smallmap	ENA01_E1	Please look at this map in E1. Where do you operate the buisness or carryout business activities?				selected(${ENA01},'E1') and ${FP002b}=2						1		SL_E1.png
ROW709	integer	ENA01_E1_v	What percentage of the revenue is generated from activities in this area?				selected(${ENA01},'E1') and ${FP002b}=2						1
ROW710	select_multiple smallmap	ENA01_E2	Please look at this map in E2. Where do you operate the buisness or carryout business activities?				selected(${ENA01},'E2') and ${FP002b}=2						1		SL_E2.png
ROW711	integer	ENA01_E2_v	What percentage of the revenue is generated from activities in this area?				selected(${ENA01},'E2') and ${FP002b}=2						1
ROW712	select_multiple smallmap	ENA01_E3	Please look at this map in E3. Where do you operate the buisness or carryout business activities?				selected(${ENA01},'E3') and ${FP002b}=2						1		SL_E3.png
ROW713	integer	ENA01_E3_v	What percentage of the revenue is generated from activities in this area?				selected(${ENA01},'E3') and ${FP002b}=2						1
ROW714	select_multiple smallmap	ENA01_E4	Please look at this map in E4. Where do you operate the buisness or carryout business activities?				selected(${ENA01},'E4') and ${FP002b}=2						1		SL_E4.png
ROW715	integer	ENA01_E4_v	What percentage of the revenue is generated from activities in this area?				selected(${ENA01},'E4') and ${FP002b}=2						1
ROW716	select_multiple smallmap	ENA01_E5	Please look at this map in E5. Where do you operate the buisness or carryout business activities?				selected(${ENA01},'E5') and ${FP002b}=2						1		SL_E5.png
ROW717	integer	ENA01_E5_v	What percentage of the revenue is generated from activities in this area?				selected(${ENA01},'E5') and ${FP002b}=2						1
ROW718	select_multiple smallmap	ENA01_E6	Please look at this map in E6. Where do you operate the buisness or carryout business activities?				selected(${ENA01},'E6') and ${FP002b}=2						1		SL_E6.png
ROW719	integer	ENA01_E6_v	What percentage of the revenue is generated from activities in this area?				selected(${ENA01},'E6') and ${FP002b}=2						1
ROW720	select_multiple smallmap	ENA01_F1	Please look at this map in F1. Where do you operate the buisness or carryout business activities?				selected(${ENA01},'F1') and ${FP002b}=2						1		SL_F1.png
ROW721	integer	ENA01_F1_v	What percentage of the revenue is generated from activities in this area?				selected(${ENA01},'F1') and ${FP002b}=2						1
ROW722	select_multiple smallmap	ENA01_F2	Please look at this map in F2. Where do you operate the buisness or carryout business activities?				selected(${ENA01},'F2') and ${FP002b}=2						1		SL_F2.png
ROW723	integer	ENA01_F2_v	What percentage of the revenue is generated from activities in this area?				selected(${ENA01},'F2') and ${FP002b}=2						1
ROW724	select_multiple smallmap	ENA01_F3	Please look at this map in F3. Where do you operate the buisness or carryout business activities?				selected(${ENA01},'F3') and ${FP002b}=2						1		SL_F3.png
ROW725	integer	ENA01_F3_v	What percentage of the revenue is generated from activities in this area?				selected(${ENA01},'F3') and ${FP002b}=2						1
ROW726	select_multiple smallmap	ENA01_F4	Please look at this map in F4. Where do you operate the buisness or carryout business activities?				selected(${ENA01},'F4') and ${FP002b}=2						1		SL_F4.png
ROW727	integer	ENA01_F4_v	What percentage of the revenue is generated from activities in this area?				selected(${ENA01},'F4') and ${FP002b}=2						1
ROW728	select_multiple smallmap	ENA01_F5	Please look at this map in F5. Where do you operate the buisness or carryout business activities?				selected(${ENA01},'F5') and ${FP002b}=2						1		SL_F5.png
ROW729	integer	ENA01_F5_v	What percentage of the revenue is generated from activities in this area?				selected(${ENA01},'F5') and ${FP002b}=2						1
ROW730	select_multiple smallmap	ENA01_H1	Please look at this map in H1. Where do you operate the buisness or carryout business activities?				selected(${ENA01},'H1') and ${FP002b}=2						1		SL_H1.png
ROW731	integer	ENA01_H1_v	What percentage of the revenue is generated from activities in this area?				selected(${ENA01},'H1') and ${FP002b}=2						1
ROW732	select_multiple smallmap	ENA01_H2	Please look at this map in H2. Where do you operate the buisness or carryout business activities?				selected(${ENA01},'H2') and ${FP002b}=2						1		SL_H2.png
ROW733	integer	ENA01_H2_v	What percentage of the revenue is generated from activities in this area?				selected(${ENA01},'H2') and ${FP002b}=2						1
ROW734	select_multiple smallmap	ENA01_H4	Please look at this map in H4. Where do you operate the buisness or carryout business activities?				selected(${ENA01},'H4') and ${FP002b}=2						1		SL_H4.png
ROW735	integer	ENA01_H4_v	What percentage of the revenue is generated from activities in this area?				selected(${ENA01},'H4') and ${FP002b}=2						1
ROW736	select_multiple smallmap	ENA01_H5	Please look at this map in H5. Where do you operate the buisness or carryout business activities?				selected(${ENA01},'H5') and ${FP002b}=2						1		SL_H5.png
ROW737	integer	ENA01_H5_v	What percentage of the revenue is generated from activities in this area?				selected(${ENA01},'H5') and ${FP002b}=2						1
ROW738
ROW739	end_repeat
ROW740	end group
ROW741
ROW742	begin group	G11	Remittances
ROW743	note	TRN1	[Remittances] Now let me ask you some questions about other sources of income you may have received/sent in a typical month.											1
ROW744
ROW745	decimal	TR001	In a [typical month], how much cash in total in {Kwacha} do you receive from anyone residing INSIDE Upper and Lower Lupande GMA or Chipata Town?	Please convert in-kind transfers to Kwacha									1
ROW746	decimal	TR002	In a [typical month], how much cash in total in {Kwacha} do you receive from anyone living OUTSIDE Upper and Lower Lupande GMA or Chipata Town (including other parts of Zambia and other countries)?	Please convert in-kind transfers to Kwacha									1
ROW747	decimal	TR004	In a [typical month], how much cash in {Kwacha} in total did you send to family members/friends/relatives living INSIDE of Upper and Lower Lupande GMA or Chipata Town?	Please convert in-kind transfers to Kwacha									1
ROW748	decimal	TR005	In a [typical month], how much cash in {Kwacha} in total did you send to family members/friends/relatives living OUTSIDE of Upper and Lower Lupande GMA or Chipata Town (including other parts of Zambia and abroad)?	Please convert in-kind transfers to Kwacha									1
ROW749
ROW750	decimal	TR013	In the [last 12 months], how much did your household receive in total on Income from rentals of buildings, animals, vehicles and machinery in {Kwacha}?	We want to ask the following questions for each [OTHER SOURCE]. If the answer is 0, move to next [OTHER SOURCE].									1
ROW751	select_one local_sl	MP42	Where is the person who pays you rent located at?	For South Luangwa we define the local economy as Upper and Lower Lupande GMA and Chipata town (a major market in the region).			${TR013}>0						1
ROW752	decimal	TR014	In the [last 12 months], how much did your household receive in total on Income from selling assets (fore example, a refrigerator, vehicles, or land) in {Kwacha}?										1
ROW753	select_one local_sl	MP43	Where is the person whom you sell assets to located?	For South Luangwa we define the local economy as Upper and Lower Lupande GMA and Chipata town (a major market in the region).			${TR014}>0						1
ROW754	decimal	TR015	In the [last 12 months], how much did your household receive in total from government/NGOs/other organizations outside Upper and Lower Lupande GMA or Chipata Town?	Ask for net amount if an initial deposit is required.									1
ROW755	decimal	TR016	In the [last 12 months], how much did your household receive in total from Scholarships (Bursaries) in {Kwacha}?										1
ROW756	select_one local_sl	MP45	Where is the school that receives the scholarship/bursary located?	Is the school which the student receiving the scholarship goes to inside the local economy?			${TR016}>0						1
ROW757	decimal	TR017	In the [last 12 months], how much did your household receive in total from Religious Organizations or other local organizations in {Kwacha}?										1
ROW758	select_one local_sl	MP46	Where is the church or religious organization located?	For South Luangwa we define the local economy as Upper and Lower Lupande GMA and Chipata town (a major market in the region).			${TR017}>0						1
ROW759
ROW760	note	SAVEN	We have a few questions regarding savings activities of the household.											1
ROW761	select_one savings_m	SAVE01	What is the primary savings method in this household?										1
ROW762	integer	SAVE02	Typically, if you make 100 Kwacha in income, how much would you save?		.<=100								1
ROW763	end group
ROW764
ROW765	begin group	G12	Shocks
ROW766	note	SHN1	[Shocks] This is the last section of the survey. I really appreciate your time. Let me ask you about the way unexpected events have negatively affect the welfare of your household and the way you cope with them.
ROW767	integer	SH001	How many shocks negatively affected your household during the last 2 years?	Shocks are negative events, if the household expresses they have experience no shocks, enter 0.	.>=0 and .<=3								1
ROW768	select_one SHOCK	SH002	First shock				${SH001}>=1						1
ROW769	text	SH002_o	Specify the first shock				${SH001}>=1 and ${SH002}=997						1
ROW770	integer	SH002_1	How many months ago did this shock happen?		.<=24		${SH001}>=1						1
ROW771	select_one SHOCK	SH003	Second shock				${SH001}>=2						1
ROW772	text	SH003_o	Specify the second shock				${SH001}>=2 and ${SH003}=997						1
ROW773	integer	SH003_1	How many months ago did this shock happen?		.<=24		${SH001}>=2						1
ROW774	select_one SHOCK	SH004	Third shock				${SH001}>=3						1
ROW775	text	SH004_o	Specify the third shock				${SH001}>=3 and ${SH004}=997						1
ROW776	integer	SH004_1	How many months ago did this shock happen?		.<=24		${SH001}>=3						1
ROW777	end group
ROW778
ROW779	note	QN2	Enumerator: Please convey the following message and then move to the next screen: "Thank you very much! We really appreciate your time. We hope that this research project helps guide policies to improve the life of you and those in your community. I hope you have a very nice rest of your day!"											1
ROW780	geopoint	LOC	Enumerator: Please respond to any questions from the household while the location is identified.
ROW781	end	end

## Sheet: choices
list_name	name	label	county	media::image
survey_region	1	Lower Zambezi
survey_region	2	South Luangwa
survey_region	997	Other
district	1	district1
district	2	district2
district	3	district3
district	4	district4
district	5	district5
district	6	district6
district	7	district7
district	8	district8
district	9	district9
district	10	district10
district	11	district11
district	997	other
village	0	Chipata Town
village	1	Mukhuli
village	2	Matemba
village	3	Mazikila
village	4	Chulu village
village	5	Muyembe
village	6	Chembe
village	7	Malama
village	8	village8
village	9	village9
village	10	village10
village	11	village11
village	12	village12
village	13	village13
village	14	village14
village	15	village15
village	16	village16
village	17	village17
village	18	village18
village	997	Other (Specify)
enum_list	1	Nozyenji Mwale
enum_list	2	Kenneth Mulenga
enum_list	3	Sarai Sinyolo
enum_list	4	Makondo Alick Bruce
enum_list	5	Chisola Sakanyi
enum_list	6	Chilufya Chisanga
enum_list	7	Namasiku Muyoba
enum_list	8	Liseli Moira Banda
enum_list	9	Chazya Sinyangwe
enum_list	10	Mwila Lunda
enum_list	11	Margret Mbewe
enum_list	12	Shimoomba Chipo
enum_list	13	Christopher Chibwe Kunda
enum_list	14	Keren Chakaba
enum_list	15	Katowa Vincent
enum_list	16	Memory Bwalya
enum_list	17	Janet Mulla
enum_list	997	Other (Specify)
yn	1	Yes
yn	0	No
ynd	1	Yes
ynd	0	No
ynd	997	Don't know/decline to comment
sex	1	Female
sex	2	Male
sex	997	other/decline to state
relation	1	Head of Household (Roster 1)
relation	2	Spouse of head
relation	3	Child / adopted Child
relation	4	Grandchild
relation	5	Niece / nephew
relation	6	Father / mother
relation	7	Sister / brother
relation	8	Son in law / daughter in law
relation	9	Brother in law / sister in law
relation	10	Father in law / mother in law
relation	11	Other relative
relation	12	Lodger (Renter)
relation	13	Helper
relation	997	Other
marital	0	Never married
marital	1	Married monogamously
marital	2	Married polygamously
marital	3	Divorced or separated
marital	4	Widow/widower
marital	5	Cohabiting
marital	997	Don't know/Other
born	1	Other part of Zambia
born	2	Zimbabwe
born	3	Botswana
born	4	Namibia
born	5	Angola
born	6	Democratic Republic of the Congo
born	7	Tanzania
born	8	Mozambique
born	9	South Africa
born	10	Other country in Africa
born	11	Other country outside Africa
born	997	Don't know
places_hl	1	Government / public health center/ public hospital
places_hl	2	Private doctor/ nurse / midwife
places_hl	3	Outreach
places_hl	4	Government community based distributor
places_hl	5	Private hospital / clinic
places_hl	6	Chemist/Pharmacist
places_hl	7	NGO community based distributor
places_hl	8	Retail shops
places_hl	9	Religious Institution (Pastors)
places_hl	10	Friend/ relative
places_hl	11	Traditional healer/Herbalist
places_hl	12	Witch doctor
places_hl	997	Other
econ_act	0	Domestic Worker
econ_act	1	Employment on a farm or livestock producer or a herder
econ_act	2	Employee at Store, market or trader (including agricultural and livestock inputs)
econ_act	3	Factory or workshop
econ_act	4	Food or beverage processor (e.g. brewer)
econ_act	5	Construction business
econ_act	6	Beauty business
econ_act	7	Employed at a money transfer agency (e.g., Airtel Money Transfer/Zoona)
econ_act	8	Transportation business
econ_act	9	Restaurant or hotel
econ_act	10	Other services (including personal and medical services)
econ_act	11	School (as a teacher, headmasters etc.)
econ_act	12	Government, office work
econ_act	13	Government, not office work
econ_act	14	Private sector, office work (e.g., administration)
econ_act	15	Religious organization
econ_act	16	Non-governmental organization (e.g. WFP, Save the Children, other aid agency)
econ_act	17	Fisherman on someone else's boat
econ_act	18	Fish-related activities such as carrying, drying, packaging
econ_act	19	Tour operator company
econ_act	997	Other
period_w	1	Daily
period_w	2	Weekly
period_w	3	Monthly
period_w	4	Quarterly/Every 3 months
period_w	5	Every six months / seasonally
period_w	6	Only once
period_w	7	Never
period_w	997	Other
ASSET	1	electric/gas stove
ASSET	2	Charcoal stove
ASSET	3	Cooker / oven
ASSET	4	Refrigerator
ASSET	5	Solar panels
ASSET	6	Microwave
ASSET	7	Iron
ASSET	8	Plow
ASSET	9	Maize Sheller
ASSET	10	Mill
ASSET	11	Beds
ASSET	12	Satellite Dish
ASSET	13	Bicycle
ASSET	14	Car
ASSET	15	Truck
ASSET	16	Motorcycle
ASSET	17	Boat
ASSET	18	Television
ASSET	19	Radio
ASSET	20	Cellphone
ASSET	21	Generator / motorized pump
ASSET	22	Tractor
ASSET	24	Water tank
ASSET	25	Power saw
ASSET	26	Computers
ASSET	28	Sprayer
ASSET	31	Rental Buildings
ASSET	997	None
towhom	1	Other household
towhom	2	Business / store / trader
towhom	3	Institutions (schools, hotels)
towhom	997	Other
ownership	0	Owned (Titled)
ownership	1	Owned (Traditional)
ownership	2	Rented
ownership	4	Employer provides it for free
ownership	5	Caretaker/Not Paying
source_water	1	Private connection to pipeline (tap water)
source_water	2	Public taps
source_water	3	Borehole
source_water	4	Protected spring
source_water	5	Unprotected spring
source_water	6	River stream, pond or lake
source_water	7	Vendor / tanker / Kiosk
source_water	8	Well
source_water	997	Other
toilet	1	Private covered pit latrine
toilet	2	Public Ventilated improved pit latrine
toilet	3	Private ventilated improved pit latrine
toilet	5	Shared covered pit latrine
toilet	6	Uncovered pit latrine
toilet	7	Private flush toilet
toilet	8	Shared flush toilet
toilet	9	Bush
toilet	997	Other
stove	1	Electric
stove	2	Gas
stove	3	Kerosene
stove	4	Firewood / sawdust burning
stove	5	Improved/Efficient Charcoal burner
stove	6	Charcoal
stove	7	Other biomas burning
stove	997	Other
material1	1	Papyrus/Dry Grass/Banana Leaf
material1	2	Asbestos
material1	3	Plastic (hard)
material1	4	Concrete
material1	5	Wood
material1	6	Iron Sheeting
material1	7	tent material/tarpaulin (soft)
material1	8	Tiles
material1	997	Other
plotunit	1	acres
plotunit	2	hectares
plotunit	3	square meters
plotunit	4	square feet
plotunit	5	lima
tenure	1	Ownership
tenure	2	Lease / Rental
tenure	3	Cooperative / Communal Ownership
tenure	4	Family Ownership
tenure	5	Sharecropping
tenure	6	Other
CROP	1	Cassava
CROP	2	Maize
CROP	3	Wheat
CROP	4	Sorghum
CROP	5	Rice
CROP	6	Beans
CROP	7	Millet
CROP	8	Soya
CROP	9	Cowpeas
CROP	10	Groundnuts
CROP	11	Nuts (e.g., Cashews)
CROP	12	Coffee
CROP	13	Tobacco/Nsunko / Malabani
CROP	14	Potato (Irish, Sweet)
CROP	15	Plantain
CROP	16	Fruit (Banana, orange, mango, water melon, pineapples, avocado)
CROP	17	Yam
CROP	18	Onions
CROP	19	Tomato
CROP	20	Ginger/Garlic
CROP	21	Green Vegetables
CROP	22	Sugar cane
CROP	23	Sunflower
CROP	24	Trees / Timber
CROP	25	Grass (fodder)
CROP	26	Peas
CROP	27	Cotton
CROP	28	Pumpkins
CROP	29	Carrots
CROP	33	Cucumber
CROP	31	Okra
CROP	30	Other
CROP	997	None
weights	1	Grams
weights	2	Kilograms
weights	3	Tons
weights	4	Liters
proportion	0	None
proportion	1	Less than 1/4
proportion	2	1/4
proportion	3	1/2
proportion	4	3/4
proportion	5	More than 3/4 but not all
proportion	6	All of it
proportion_s	0	None
proportion_s	1	Around 1/4
proportion_s	2	Around 1/2
proportion_s	3	Around 3/4
proportion_s	4	All
LargeMap	1	A1
LargeMap	2	A2
LargeMap	3	A3
SmallMapA1	1	A1
SmallMapA1	2	A2
SmallMapA1	3	A3
SmallMapA1	4	A4
SmallMapA1	5	A5
SmallMapA1	6	A6
SmallMapA1	7	B1
SmallMapA1	8	B2
SmallMapA1	9	B3
SmallMapA1	10	B4
SmallMapA1	11	B5
SmallMapA1	12	B6
SmallMapA1	13	C1
SmallMapA1	14	C2
SmallMapA1	15	C3
SmallMapA1	16	C4
SmallMapA2	1	A1
SmallMapA2	2	A2
SmallMapA2	3	A3
SmallMapA2	4	A4
SmallMapA2	5	A5
SmallMapA2	6	A6
SmallMapA2	7	B1
SmallMapA2	8	B2
SmallMapA2	9	B3
SmallMapA2	10	B4
SmallMapA2	11	B5
SmallMapA2	12	B6
SmallMapA2	13	C1
SmallMapA2	14	C2
SmallMapA2	15	C3
SmallMapA2	16	C4
SmallMapA3	1	A1
SmallMapA3	2	A2
SmallMapA3	3	A3
SmallMapA3	4	A4
SmallMapA3	5	A5
SmallMapA3	6	A6
SmallMapA3	7	B1
SmallMapA3	8	B2
SmallMapA3	9	B3
SmallMapA3	10	B4
SmallMapA3	11	B5
SmallMapA3	12	B6
SmallMapA3	13	C1
SmallMapA3	14	C2
SmallMapA3	15	C3
SmallMapA3	16	C4
plotlist10	1	#1:${p1}	1
plotlist10	2	#2:${p2}	2
plotlist10	3	#3:${p3}	3
plotlist10	4	#4:${p4}	4
plotlist10	5	#5:${p5}	5
plotlist10	6	#6:${p6}	6
plotlist10	7	#7:${p7}	7
plotlist10	8	#8:${p8}	8
plotlist10	9	#9:${p9}	9
plotlist10	10	#10:${p10}	10
plotlist9	1	#1:${p1}	1
plotlist9	2	#2:${p2}	2
plotlist9	3	#3:${p3}	3
plotlist9	4	#4:${p4}	4
plotlist9	5	#5:${p5}	5
plotlist9	6	#6:${p6}	6
plotlist9	7	#7:${p7}	7
plotlist9	8	#8:${p8}	8
plotlist9	9	#9:${p9}	9
plotlist8	1	#1:${p1}	1
plotlist8	2	#2:${p2}	2
plotlist8	3	#3:${p3}	3
plotlist8	4	#4:${p4}	4
plotlist8	5	#5:${p5}	5
plotlist8	6	#6:${p6}	6
plotlist8	7	#7:${p7}	7
plotlist8	8	#8:${p8}	8
plotlist7	1	#1:${p1}	1
plotlist7	2	#2:${p2}	2
plotlist7	3	#3:${p3}	3
plotlist7	4	#4:${p4}	4
plotlist7	5	#5:${p5}	5
plotlist7	6	#6:${p6}	6
plotlist7	7	#7:${p7}	7
plotlist6	1	#1:${p1}	1
plotlist6	2	#2:${p2}	2
plotlist6	3	#3:${p3}	3
plotlist6	4	#4:${p4}	4
plotlist6	5	#5:${p5}	5
plotlist6	6	#6:${p6}	6
plotlist5	1	#1:${p1}	1
plotlist5	2	#2:${p2}	2
plotlist5	3	#3:${p3}	3
plotlist5	4	#4:${p4}	4
plotlist5	5	#5:${p5}	5
plotlist4	1	#1:${p1}	1
plotlist4	2	#2:${p2}	2
plotlist4	3	#3:${p3}	3
plotlist4	4	#4:${p4}	4
plotlist3	1	#1:${p1}	1
plotlist3	2	#2:${p2}	2
plotlist3	3	#3:${p3}	3
plotlist2	1	#1:${p1}	1
plotlist2	2	#2:${p2}	2
plotlist1	1	#1:${p1}	1
fsh_hist	1	Yes, for over 3 months
fsh_hist	2	Yes, for 3 months or less
fsh_hist	3	No
fromwhom	1	Other household
fromwhom	2	Business / store / trader
fromwhom	997	Other
LIVESTOCK	1	Pigs
LIVESTOCK	2	Cattle (Cows, Calf, Steer, Bull)
LIVESTOCK	3	Goats
LIVESTOCK	4	Sheep
LIVESTOCK	5	Bee Hives (for Honey)
LIVESTOCK	6	Donkey
LIVESTOCK	7	other
LIVESTOCK	997	None
LIVESTOCK_S	1	Chickens
LIVESTOCK_S	2	Rabbit
LIVESTOCK_S	3	Ducks
LIVESTOCK_S	4	Quail
LIVESTOCK_S	5	Turkeys
LIVESTOCK_S	6	Doves
LIVESTOCK_S	7	Guinea Fowl
LIVESTOCK_S	8	other
LIVESTOCK_S	997	None
ACTIVITY	1	Livestock production (3 months, not last season)
ACTIVITY	2	Land preparation and planting for **All Crops**
ACTIVITY	3	Weeding, fertilizing, or any other non-harvest activity for **All Crops**
ACTIVITY	4	Harvesting for **All Crops**
ACTIVITY	5	Fishing on Household's boat (hired hands)
ACTIVITY	997	None
yn_plot	1	Yes
yn_plot	0	No
yn_plot	97	Don't know
yn_plot	997	ABORT
BUSINESS	1	Grocery / corner shop / Kantemba
BUSINESS	2	Vendor / Marketeer
BUSINESS	3	Food processor (baker, local beverages, foods to sell in markets)
BUSINESS	4	Butchery
BUSINESS	5	Brickmaking
BUSINESS	6	Agricultural inputs store
BUSINESS	7	Mill (e.g., maize mill)
BUSINESS	8	Charcoal / firewood
BUSINESS	9	Mechanic / tire repair
BUSINESS	10	Bicycle repair
BUSINESS	11	Carpenter
BUSINESS	12	Traditional healer
BUSINESS	13	Herbalist / Chemist / Pharmacist
BUSINESS	14	Transportation (Taxi / Lorry / Boats / Bicycle)
BUSINESS	15	Hotel*
BUSINESS	16	Guest house / Lodge*
BUSINESS	17	Bar / restaurant / take‐away
BUSINESS	18	Electronics / phone repair
BUSINESS	19	Seamstress / tailor/ clothes and shoe repair
BUSINESS	20	Hairdresser / barber
BUSINESS	21	Crafts (basket/ reedmat making, etc.)
BUSINESS	22	Hardware store / Construction materials store
BUSINESS	23	Brick laying (business, not employment)
BUSINESS	24	Clothing / shoe store
BUSINESS	25	Laundry Services
BUSINESS	26	Local cinema hall
BUSINESS	27	Academic institutions (schools)
BUSINESS	28	Money Transfer Operator (MTO)
BUSINESS	29	Sand / Rock Harvester business
BUSINESS	30	Other Services
BUSINESS	31	Other Retail
BUSINESS	997	None
savings_m	0	In the household
savings_m	1	With another Household
savings_m	2	Chilimba/Ichilimba (happy?)
savings_m	3	Village Savings and Loan Association
savings_m	4	Bank
savings_m	5	Microfinance
savings_m	6	Mobile Money
savings_m	7	Don't Save
SHOCK	0	Eviction from property
SHOCK	1	Serious illness or accident of a household member NOT due to wildlife
SHOCK	2	Serious illness or accident of a household member caused by WILDLIFE
SHOCK	3	Death of a household member caused by WILDLIFE
SHOCK	4	Crop loss due to WILDLIFE
SHOCK	5	Other conflicts with WILDLIFE, resulting in asset loss
SHOCK	6	Death of a household member from illness and funeral costs
SHOCK	7	Job loss by member of the household
SHOCK	8	Theft of money / valuables / non-ag assets
SHOCK	9	Unusually high crop pests and disease
SHOCK	10	Unusually high livestock disease and death
SHOCK	11	Price shock on Crops
SHOCK	12	Reduction in earnings off-farm
SHOCK	13	Prolonged drought
SHOCK	14	Fire
SHOCK	15	Floods
SHOCK	16	Theft of agricultural assets or crop or livestock
SHOCK	997	Other (specify)
extract	0	firewood (including for charcoal)
extract	1	nuts/berries/vegetables
extract	2	honey/insects/small animals
extract	4	medicinal ingredients
extract	6	other (Specify)
extract	997	None
basemap	997	None
basemap	A1	A1
basemap	A2	A2
basemap	A3	A3
basemap	A4	A4
basemap	A5	A5
basemap	A6	A6
basemap	B1	B1
basemap	B2	B2
basemap	B3	B3
basemap	B4	B4
basemap	B5	B5
basemap	B6	B6
basemap	C1	C1
basemap	C2	C2
basemap	C3	C3
basemap	C4	C4
basemap	C5	C5
basemap	C6	C6
basemap	D1	D1
basemap	D2	D2
basemap	D3	D3
basemap	D4	D4
basemap	D5	D5
basemap	D6	D6
basemap	E1	E1
basemap	E2	E2
basemap	E3	E3
basemap	E4	E4
basemap	E5	E5
basemap	E6	E6
basemap	F1	F1
basemap	F2	F2
basemap	F3	F3
basemap	F4	F4
basemap	F5	F5
basemap	F6	F6
basemap	G1	G1
basemap	G2	G2
basemap	G3	G3
basemap	G4	G4
basemap	G5	G5
basemap	G6	G6
basemap	H1	H1
basemap	H2	H2
basemap	H3	H3
basemap	H4	H4
basemap	H5	H5
basemap	H6	H6
smallmap	997	None
smallmap	A1	A1
smallmap	A2	A2
smallmap	A3	A3
smallmap	A4	A4
smallmap	A5	A5
smallmap	A6	A6
smallmap	B1	B1
smallmap	B2	B2
smallmap	B3	B3
smallmap	B4	B4
smallmap	B5	B5
smallmap	B6	B6
smallmap	C1	C1
smallmap	C2	C2
smallmap	C3	C3
smallmap	C4	C4
smallmap	C5	C5
smallmap	C6	C6
smallmap	D1	D1
smallmap	D2	D2
smallmap	D3	D3
smallmap	D4	D4
smallmap	D5	D5
smallmap	D6	D6
smallmap	E1	E1
smallmap	E2	E2
smallmap	E3	E3
smallmap	E4	E4
smallmap	E5	E5
smallmap	E6	E6
smallmap	F1	F1
smallmap	F2	F2
smallmap	F3	F3
smallmap	F4	F4
smallmap	F5	F5
smallmap	F6	F6
smallmap	G1	G1
smallmap	G2	G2
smallmap	G3	G3
smallmap	G4	G4
smallmap	G5	G5
smallmap	G6	G6
smallmap	H1	H1
smallmap	H2	H2
smallmap	H3	H3
smallmap	H4	H4
smallmap	H5	H5
smallmap	H6	H6
share	10	10
share	20	20
share	30	30
share	40	40
share	50	50
share	60	60
share	70	70
share	80	80
share	90	90
share	100	100
local_sl	1	Within this village/Village Action group (VAG)
local_sl	2	Outside this village/VAG but within Upper or Lower Lupande GMA
local_sl	3	Chipata Town
local_sl	4	Outside Chipata Town AND Upper or Lower Lupande GMA (outside local economy)
local_sl	997	don't know/won't say

## Sheet: settings
form_title	form_id	default_language
wb_household_s_luangwa_v3	wb_household_s_luangwa_v3	English
		3
