# Supplementary material for: Economic impact of nature-based tourism
Source: PLoS One. 2023 Apr 12;18(4):e0282912. doi: 10.1371/journal.pone.0282912 (PMC10096494; doi:10.1371/journal.pone.0282912)
Supplement: S1 File — (ZIP) [file pone.0282912.s002.zip › Data, Survey, Codes, Model Statements/Model Statements and Data Files/Zambia/WB_hotel_zambia_data.xlsx]

## Sheet: SLNP spending
2016 SLNP tourist and tourist lodge spending breakdown
Visitors and segment-specific spending in the local Mfuwe area						Lodge spending in the local Mfuwe area*, by category
Tourist segment*	Number of visitors	Bed-nights	Spend per bed-night	Total spend				notes
overlanders	2003	4607	72.18	332533		wages** (excluding expats)	3300000
campers	2478	9913	52.61	521522		dry food, meat & dairy	406000
low-end (< $300 ppn)	7772	24871	133.85	3328983		bottled drinks	315000
mid-range ($300 - $500 ppn)	4981	20921	346.96	7258750		hardware	87000
high-end (> $500 ppn)	3980	26265	542.53	14249550		other	47000
						fruit/veg***	67000	Mostly bought from the Kenneth Kaunda Agricultural Center (an outgrowers association) and the Chikowa Youth Development Center (a catholic mission)
Category-specific spending						furniture***	26000	Mostly bought from the Chikowa Youth Development Center (a catholic mission)
Tourist expenses (in local Mfuwe area)						natural building materials***	6000	Bought from the Kakumbi Community Resource Board
Lodge*	22204800					*about 20-30% of total lodge expenditures are for purchases made in the local Mfuwe area. If including Chipata, about 40% of expenditures are local. I exclude fuel purchases, which are made at just one station in Mfuwe which employs just two people, even though petrol/diesel is a major cost category for lodges.
Park entry	2287300					**including tips but excluding $300,000 of non-wage benefits
Tips	925200					***these are locally produced items. They would also have been difficult to discover but for the survey of lodges because they are sold through several monopolies (i.e. a random survey of local businesses, as opposed to purposive, would be likley to miss the suppliers of these items)
Groceries (only campers have a need for local grocery purchases and most bring groceries from outside of Mfuwe, though I do not include here purchases made in Chipata or Lusaka, which I treated as non-local all the same)	12896.3
Local transport (taxis and minibuses to/from the airport, Chipata, and in and around Mfuwe)	14875.5
Souvenirs (outside of the lodges, the two major local giftshops are Tribal Textiles and Mulberry Mongoose, each with their own local production facilities)	244905					DNPW spending at SLNP*
Other local expenses (phone credit, batteries, misc. items)	10023.4					wages	1800000
*includes the portion locally received of payments made abroad through travel packages						*Because SLNP operates under a revenue retention policy and because DNPW spends minimally at parks that don't attract tourits, one can make an argument that spending by DNPW on the management of the park is part of the tourism economy. The funds, after all, originate from SLNP tourists. However, I did not investigate what spending by DNPW was local, so I didn't include their spending in my own mu…
