# Supplementary material for: Economic impact of nature-based tourism
Source: PLoS One. 2023 Apr 12;18(4):e0282912. doi: 10.1371/journal.pone.0282912 (PMC10096494; doi:10.1371/journal.pone.0282912)
Supplement: S1 File — (ZIP) [file pone.0282912.s002.zip › Data, Survey, Codes, Model Statements/Model Statements and Data Files/Zambia/wb_household_lower_zambezi_data.xls]

## Sheet: wb_lower_zambezi_v4
SubmissionDate	FPN1	FP002b	FP002b1	FP002d	FP002e	FP003	FP003a	start	QN1	RSN1	FILTER	FILTER1	FILTER2	FILTER3	FILTER4	FILTER5	FILTER6	RS000	G1-RSN1a	G1-RSR1_count	SET-OF-G1-RSR1	FSH000H	FSH000Ha	FSH000Hb	FSH001H	FSH002H	FSH003H	FSH005H	G2-G2A-EXPN	G2-G2A-EXP000	G2-G2A-EXP001	G2-G2A-EXP002	G2-G2A-EXP003	G2-G2A-EXP004	G2-G2A-EXP005	G2-G2A-EXP006	G2-G2A-EXP007	G2-G2A-EXP008	G2-G2A-EXP009	G2-G2A-EXP010	G2-G2A-EXP011	G2-G2A-EXP012	G2-G2A-EXP013	G2-G2A-EXP014	G2-G2A-EXP015	G2-G2A-EXP016	G2-G2A-EXP017	G2-G2A-EXP018	G2-G2A-EXP019
2019-08-12 06:22:02		1		6		15		2019-08-10 08:06:50				1	0	0	0	1	1	6		6	uuid:b83420b0-ead7-4514-ae96-21583d608509/RSR1		2	0	9600	0		25		250	10	0	0	0	8	0	0	0	36	0	0	0	0	0	0	5	10	0	0
2019-08-12 06:22:07		1		6		15		2019-08-10 09:05:57				1	1	0	0	1	0	6		6	uuid:7064c12b-7232-4d4a-92c1-ddbaa73ba411/RSR1									200	0	0	0	0	0	0	30	0	0	0	0	0	0	0	0	0	10	0	0
2019-08-12 06:22:21		1		6		15		2019-08-10 09:47:07				0	0	0	1	0	0	6		6	uuid:ace48c19-0ed1-4ddc-9737-4f68f25868d4/RSR1									500	0	0	0	0	0	0	0	0	0	0	0	0	0	0	0	0	0	0	0
2019-08-12 06:22:25		1		6		4		2019-08-10 09:06:16				0	0	0	1	0	0	3		3	uuid:bcad5453-f3b2-42aa-9b1e-caef9dfd9683/RSR1									600	0	0	0	0	0	0	0	30	10	0	0	0	10	0	0	5	0	100	0
2019-08-12 06:22:29		1		6		4		2019-08-10 09:46:58				1	1	0	1	0	1	3		3	uuid:b5da8cf5-d508-4cf6-939b-d30e5816a891/RSR1		10	5	40	20	20	20		0	0	0	0	0	8	0	0	0	25	0	0	0	0	0	0	0	10	0	0
2019-08-12 06:22:34		1		6		4		2019-08-10 10:33:13				1	0	0	1	0	0	2		2	uuid:1a215eb5-0218-4668-b18e-8b2cbf67fcb6/RSR1									0	0	4	0	0	0	0	0	40	0	0	0	0	0	0	0	0	50	0	0
2019-08-12 06:23:15		1		6		6		2019-08-10 14:07:41				1	0	1	1	0	1	7		7	uuid:c252cac3-d579-48f4-899e-e7e0409d3454/RSR1		0	8	300	0		10		150	50	26	0	0	0	0	0	0	50	20	0	0	5	0	0	15	0	0	0
2019-08-12 06:23:20		1		6		6		2019-08-10 15:07:57				1	0	0	1	0	1	3		3	uuid:dacd7c57-e4c0-484e-a294-e48fbf4e1637/RSR1		0	15	375	150	150	10		70	14	0	0	0	0	0	0	0	20	0	0	0	0	0	0	14	0	0	0
2019-08-12 06:23:24		1		6		6		2019-08-10 16:03:36				1	0	0	0	0	1	4		4	uuid:1396f9b6-7570-41bc-a65e-385ada1e1403/RSR1		0	20	2240	240	240	20		280	50	6	0	0	5	0	0	0	0	0	0	5	0	0	0	0	0	200	0
2019-08-12 06:24:29		1		6		2		2019-08-10 12:26:54				1	1	0	1	0	0	6		6	uuid:31d55064-f239-4d14-af89-341ded924c26/RSR1									660	0	0	0	0	40	0	0	40	100	100	23	0	0	0	0	10	0	250	0
2019-08-12 06:24:35		1		6		2		2019-08-10 15:32:03				0	1	0	0	0	0	8		8	uuid:972ee004-9417-4ee7-b1f4-5dc4a39e3d30/RSR1									200	100	0	0	0	50	0	0	30	100	0	0	0	0	0	0	10	0	45	0
2019-08-12 06:24:41		1		6		2		2019-08-10 16:19:23				1	1	0	1	0	0	8		8	uuid:c6e8aba5-6e70-4e49-8607-9fbb5ebcafc0/RSR1									40	0	9	0	0	10	0	0	60	50	0	0	0	0	0	0	0	0	0	0
2019-08-12 06:24:46		1		6		2		2019-08-10 17:24:06				0	0	0	0	0	1	5		5	uuid:1bec15a0-ca0c-452b-9597-d9b8903f513f/RSR1		0	0				5		100	0	15	0	0	0	0	0	0	0	0	0	0	0	0	0	5	0	0	0
2019-08-12 06:26:24		1		6		13		2019-08-10 08:20:26				1	0	0	1	0	1	4		4	uuid:28cc77da-ab78-4ede-8178-43a75640238e/RSR1		1	0	20	0		30		536	70	21	120	0	0	0	0	20	0	0	25	30	0	20	0	0	45	0	0
2019-08-12 06:26:29		1		6		13		2019-08-10 09:27:14				0	0	0	1	1	0	9		9	uuid:afd556a3-8542-4a5f-91b3-254e3555fe2a/RSR1									500	56	0	0	0	0	0	0	0	0	0	0	0	7	0	0	0	5	0	0
2019-08-12 06:26:33		1		6		13		2019-08-10 10:44:46				1	0	0	1	0	0	3		3	uuid:a0eaf960-f550-48c7-bf55-5334758b8448/RSR1									0	70	3	0	0	0	0	20	0	0	84	0	30	0	0	0	0	0	0	0
2019-08-12 06:38:08		1		6		12		2019-08-10 08:12:26				0	0	0	1	0	0	2		2	uuid:7fe4da06-cb3e-479f-bda1-78ad435fbb51/RSR1									500	25	25	30	0	30	0	0	100	56	0	0	0	50	0	0	0	100	40	0
2019-08-12 06:38:11		1		6		12		2019-08-10 09:09:51				1	1	0	1	0	0	10		10	uuid:83323d52-fe08-45d9-a060-cf658a044391/RSR1									1500	0	0	0	0	4	0	0	70	16	10	0	0	0	0	0	0	15	56	0
2019-08-12 06:38:18		1		6		12		2019-08-10 10:28:31				1	1	0	1	0	1	9		9	uuid:40cdb97a-8e27-4945-bce4-182902f11a51/RSR1		0	15	120	0		4.5		316	0	10	0	0	0	0	0	0	0	0	0	0	0	0	0	0	5	0	0
2019-08-12 06:46:48		1		6		11		2019-08-10 08:05:05				1	0	0	0	0	0	6		6	uuid:f3b2b638-4591-4a38-b5ec-9ffac986e6b6/RSR1									11	4	0	0	0	0	0	0	0	0	0	0	0	0	0	0	0	0	0	0
2019-08-12 06:46:53		1		6		11		2019-08-10 09:19:04				1	1	0	0	1	1	9		9	uuid:23596d76-8279-4823-97d1-6f5195df22e0/RSR1		0	10	90	50	50	50		90	0	70	0	0	0	0	0	0	16	0	0	0	0	0	0	0	0	0	0
2019-08-12 06:47:00		1		6		11		2019-08-10 10:50:35				1	1	0	0	0	0	5		5	uuid:7bd7bce7-36f2-43e7-80e6-85171ba56342/RSR1									18	0	0	0	0	0	0	50	0	20	0	0	0	0	0	0	0	0	0	0
2019-08-12 06:47:06		1		6		11		2019-08-10 12:07:17				1	1	0	0	0	1	9		9	uuid:56642cd0-bb7b-44a2-8d1f-8f1662af872e/RSR1		0	15	75	75	75	13		14	0	0	0	0	0	0	0	0	0	0	0	0	0	0	0	0	0	0	0
2019-08-12 06:49:15		1		6		8		2019-08-10 08:05:23				1	0	0	1	0	0	9		9	uuid:f0e37300-d438-45f3-90cc-0bf980fdac53/RSR1									575	80	20	100	0	0	55	110	0	100	50	0	0	0	0	0	0	0	0	0
2019-08-12 06:49:18		1		6		8		2019-08-10 08:54:21				1	1	0	1	0	0	3		3	uuid:f561994a-a7f5-45e5-8c03-2996f83d54c3/RSR1									161	0	0	0	60	5	13	0	140	125	0	0	0	0	0	0	0	40	420	0
2019-08-12 06:51:21		1		6		1		2019-08-10 08:05:53				1	0	0	0	0	1	8		8	uuid:93b8b403-9805-4116-9637-d444de5cdc6b/RSR1		0	20	600	500	500	3		90	0	0	0	0	0	0	0	0	0	0	0	0	0	100	0	0	0	0	0
2019-08-12 06:51:26		1		6		1		2019-08-10 08:57:34				1	1	0	1	0	0	4		4	uuid:343bf463-f457-4e11-83b2-ea29afea92e3/RSR1									350	28	0	0	0	0	0	10	0	90	0	0	0	0	0	0	0	0	0	0
2019-08-12 06:51:31		1		6		1		2019-08-10 09:50:59				1	1	0	1	0	0	6		6	uuid:e0c2c500-d6e6-4d29-8848-9e5fa5a29bb6/RSR1									700	0	0	100	0	100	0	0	150	0	0	0	0	10	0	0	0	0	450	0
2019-08-12 07:00:34		1		6		14		2019-08-10 06:35:19				1	0	0	0	0	1	10		10	uuid:8f0c55ea-9bc1-4200-8313-9d842ed08086/RSR1		0	20	67	0		4.5		24	0	0	0	0	0	0	0	0	0	0	0	0	0	0	0	6	0	0	0
2019-08-12 07:00:38		1		6		14		2019-08-10 09:14:14				1	1	0	0	0	1	4		4	uuid:d5461f93-ed87-4035-82ee-73e7284b3135/RSR1		0	15	37.5	0		3		50	112	0	0	0	0	0	0	0	0	0	0	8	0	0	0	0	0	0	0
2019-08-12 07:00:43		1		6		14		2019-08-10 10:26:25				0	0	0	0	0	1	1		1	uuid:9ab2c349-684b-4926-ad59-98165204a576/RSR1		0	6	15	15	15	5		100	14	0	0	0	7	0	10	0	10	0	0	0	0	0	0	10	0	0	0
2019-08-12 17:23:11		1		997	Mandenga	13		2019-08-12 08:38:29				0	0	0	1	0	0	4		4	uuid:c2e2e285-81cf-48aa-8b14-a923f50fba52/RSR1									310	140	0	45	0	0	0	0	50	40	0	0	0	20	0	0	0	10	0	0
2019-08-12 17:23:13		1		997	Mandenga	13		2019-08-12 09:29:53				1	0	0	0	0	1	7		7	uuid:ec8514d2-f63b-420b-b2c2-c17306c6df04/RSR1		1	0	100	0		15		357	140	10	70	0	0	0	0	0	55	0	0	0	50	280	0	8	20	160	0
2019-08-12 17:25:42		1		997	Mandenga	8		2019-08-12 08:16:34				1	0	0	1	0	0	6		6	uuid:54d09198-808d-4c8c-8ebf-6380e5e7d510/RSR1									500	200	0	0	0	0	0	0	200	210	0	0	30	0	0	0	60	0	0	0
2019-08-12 17:25:44		1		997	Mandenga	8		2019-08-12 09:05:56				1	0	0	0	1	0	7		7	uuid:3de7c10e-dbd2-46f7-9c69-17c73e3cd0f8/RSR1									500	250	0	150	0	160	0	50	50	180	0	60	0	70	0	0	240	0	0	50
2019-08-12 17:25:50		1		997	Mandenga	8		2019-08-12 10:06:11				0	0	0	1	1	1	3		3	uuid:d483c47d-0687-4362-93b0-02be3648d96b/RSR1		80	30	1500	1400	1400	1110		400	300	0	250	0	70	0	0	150	50	0	0	0	80	0	0	0	0	480	80
2019-08-12 17:28:14		1		997	Mandenga	14		2019-08-12 07:51:26				0	0	0	1	0	0	4		4	uuid:f1d2daf8-da59-4377-b2d0-ba1c03661dd3/RSR1									100	20	5	0	0	0	0	0	0	0	0	0	0	0	0	0	0	5	0	0
2019-08-12 17:28:17		1		997	Mandenga	14		2019-08-12 09:21:59				1	1	0	1	0	1	5		5	uuid:b97e425e-88f6-4193-a325-5fc9811b9856/RSR1		0	5	300	0		1.5		1200	0	42	0	0	0	0	320	0	66	0	0	79	0	0	0	0	100	70	0
2019-08-12 17:28:22		1		997	Mandenga	14		2019-08-12 11:01:20				0	1	0	0	0	0	2		2	uuid:93fc5fc4-355d-434b-b24c-4b2b6a12c3ea/RSR1									50	14	0	0	0	0	0	0	0	3	0	0	0	0	0	0	9	0	0	0
2019-08-12 17:28:49		1		997	Mandenga	11		2019-08-12 07:46:47				1	1	0	1	1	0	4		4	uuid:77eb1215-3219-4bf6-961c-05f1bbbe1422/RSR1									258	56	0	0	0	0	0	0	0	5	0	0	0	0	40	0	0	320	100	0
2019-08-12 17:29:07		1		997	Mandenga	11		2019-08-12 10:10:33				1	0	0	0	0	0	6		6	uuid:272a549f-6a72-490e-8dee-38e8ece22816/RSR1									12	56	0	0	0	0	0	0	0	0	0	0	0	10	0	0	0	0	0	0
2019-08-12 17:29:11		1		997	Mandenga	11		2019-08-12 11:32:28				0	1	0	1	0	0	4		4	uuid:ff9bc18c-4af5-4fbf-8b4f-6f639faadc62/RSR1									170	70	0	0	0	0	0	0	0	0	0	0	0	0	0	0	0	6	0	0
2019-08-12 17:29:15		1		997	Mandenga	11		2019-08-12 12:20:28				0	0	0	1	0	1	1		1	uuid:962750fd-9fe3-4cad-8549-e6715729b580/RSR1		0	2	20	0		17		4	24	0	6	0	0	0	0	0	0	0	0	0	0	8	0	0	0	0	0
2019-08-12 17:32:53		1		997	Mandenga	1		2019-08-12 09:02:57				0	1	0	1	0	0	4		4	uuid:31ecdeb5-43c5-4449-8595-34b253d01267/RSR1									500	40	0	25	0	12	0	0	0	140	0	0	0	0	0	0	0	2	0	0
2019-08-12 17:33:14		1		997	Mandenga	1		2019-08-12 10:15:36				1	0	0	1	1	0	7		7	uuid:e32ac9ea-b100-4207-9136-539bd62e3788/RSR1									1500	100	0	1000	0	0	0	100	0	700	0	60	0	30	0	0	0	0	100	0
2019-08-12 17:34:23		1		997	Mandenga	1		2019-08-12 08:06:41				1	0	0	1	0	1	6		6	uuid:cf26694c-ec93-4bcf-9e2c-e617e64854d7/RSR1		1	8	140	100	100	3		250	24	0	50	0	0	0	0	20	98	0	0	0	3	0	0	0	0	0	0
2019-08-12 17:34:27		1		997	Mandenga	1		2019-08-12 09:39:42				1	0	0	1	0	0	5		5	uuid:abac4ac5-1c18-47cb-b402-8197de09a9b4/RSR1									500	28	0	35	0	0	0	0	0	140	0	0	0	0	0	0	0	0	40	0
2019-08-12 17:34:58		1		6		10		2019-08-10 14:18:21				1	0	0	0	1	0	3		3	uuid:c2bf3534-13e5-428f-863b-32321a8608bf/RSR1									30	6	0	0	0	0	0	0	10	0	0	0	0	0	0	0	0	0	0	0
2019-08-12 17:35:02		1		6		10		2019-08-10 15:22:10				1	0	0	0	0	0	4		4	uuid:5372d3e5-88bb-417e-a1f6-5a219248898c/RSR1									21	0	9	0	0	0	0	0	0	4	0	0	0	0	0	997	0	8	0	0
2019-08-12 17:35:05		1		6		10		2019-08-10 16:20:09				1	0	0	0	0	1	8		8	uuid:50ed1e03-37e4-4f20-ae30-044c346c3e9f/RSR1		0	75	1600	1200	1200	6		359	10	22	0	0	0	0	0	0	30	0	0	0	0	0	35	0	0	0	0
2019-08-12 17:35:24		1		997	Mandengo	10		2019-08-12 14:12:16				0	0	0	1	0	0	4		4	uuid:cac85979-c820-4845-bd3c-8e283d7b7202/RSR1									20	0	30	0	0	0	0	0	20	0	0	0	0	0	0	0	0	0	0	0
2019-08-12 17:35:30		1		997	Mandenga	10		2019-08-12 16:10:07				0	0	0	0	0	0	3		3	uuid:b250b97e-6006-4a81-86af-aa77bcfe3e04/RSR1									48	4	0	0	0	0	0	0	0	0	0	0	0	0	0	0	0	2	0	0
2019-08-12 17:38:43		1		6		16		2019-08-10 08:08:33				1	1	0	1	1	0	7		7	uuid:52a705c0-5794-49c2-9f3e-c7284bcf30b4/RSR1									208	8	6	20	0	0	0	75	0	0	40	0	0	0	0	0	0	5	124	0
2019-08-12 17:38:48		1		6		16		2019-08-10 09:29:54				1	0	0	1	0	0	3		3	uuid:23f371eb-d19c-468f-9f3c-dfdc72bc3ccc/RSR1									165	0	3	0	0	0	0	10	0	0	0	0	0	0	0	0	0	0	0	0
2019-08-12 17:38:52		1		6		16		2019-08-10 10:32:49				1	0	0	1	0	1	4		4	uuid:ee22bf83-7836-4ae7-b2a7-e188ce24d218/RSR1		0.5	2	30	20	20	5		327	0	56	0	0	0	0	0	0	0	84	0	0	0	0	0	0	20	0	0
2019-08-12 17:38:56		1		6		16		2019-08-10 11:29:57				1	0	0	0	1	0	3		3	uuid:774dd35a-61e9-4ec8-b689-99fd06661526/RSR1									151	0	49	0	0	0	0	0	0	0	4	0	0	0	0	0	0	4	0	0
2019-08-12 17:39:01		1		997	Mandenga	16		2019-08-12 07:52:36				1	0	0	1	0	0	8		8	uuid:e20db3fc-80e5-4d88-8916-fb0baf03babf/RSR1									236	98	0	0	0	0	0	0	0	0	0	0	0	0	0	0	0	997	0	0
2019-08-12 17:39:06		1		997	Mandenga	16		2019-08-12 07:53:14				1	0	0	0	0	0	2		2	uuid:fa05159b-bc6f-41ce-b2de-fe7eb8e2c87c/RSR1									76	42	0	0	0	0	0	0	0	0	10	0	0	0	0	0	0	0	0	0
2019-08-12 17:39:11		1		997	Mandenga	16		2019-08-12 07:53:56				0	1	0	1	0	0	2		2	uuid:dddc0969-0bec-4286-9662-57fb5c7a5491/RSR1									216	76	0	0	50	0	0	0	0	0	0	0	0	0	0	0	0	6	5	0
2019-08-13 06:21:31		1		997	Mendaga	15		2019-08-12 07:46:50				1	0	0	1	0	0	10		10	uuid:72df3432-7d35-4bdb-9d0e-df05eee20055/RSR1									500	84	0	0	0	0	0	0	0	20	0	0	0	0	0	0	0	20	0	0
2019-08-13 06:21:46		1		997	Mendega	15		2019-08-12 09:18:45				1	0	0	0	1	0	6		6	uuid:cc349bc5-4c56-4f30-90cd-285061e26636/RSR1									250	140	0	0	0	0	0	0	0	10	0	0	0	0	0	0	0	0	0	0
2019-08-13 06:21:52		1		997	Mandega	15		2019-08-12 10:06:57				1	0	0	0	0	0	1		1	uuid:06e08f83-ab55-4b85-afdc-00987a945ed3/RSR1									200	2	0	0	0	0	0	100	0	0	0	0	0	2	0	0	0	0	0	3
2019-08-13 06:21:57		1		997	Mandenga	15		2019-08-12 11:01:59				1	1	0	1	1	1	3		3	uuid:e8e06d92-e932-4f0f-bc91-0e38da081925/RSR1		2	15	385	0		6		400	28	0	0	0	0	0	50	0	9	0	0	0	0	0	100	0	10	0	0
2019-08-13 06:21:59		1		997	Kadango	2		2019-08-12 13:55:17				0	0	0	1	0	0	5		5	uuid:5e913f1e-8cc1-436e-97eb-b620f1e7653c/RSR1									350	20	15	0	0	0	0	50	40	0	10	0	0	0	0	10	0	0	0	0
2019-08-13 06:22:03		1		997	Mandenga	2		2019-08-12 14:58:06				0	0	0	0	0	0	5		5	uuid:9f8228dd-19a3-4b30-b9ec-6538fff27962/RSR1									200	0	10	0	0	0	0	0	30	0	5	0	0	0	0	0	0	0	0	0
2019-08-13 06:22:07		1		997	Kadango	2		2019-08-12 16:00:11				1	0	0	1	0	0	4		4	uuid:652e3bde-f5e6-4a1a-9dd1-2c46c35b3776/RSR1									200	20	0	0	0	0	0	0	20	0	0	0	0	0	0	0	0	0	0	0
2019-08-13 06:24:48		1		6		17		2019-08-10 08:17:19				1	0	0	0	0	0	8		8	uuid:f992ac8d-ae6a-4ded-b6db-81872e234e6b/RSR1									38	5	0	0	0	0	0	20	0	10	0	0	0	0	0	0	0	0	0	0
2019-08-13 06:24:52		1		6		17		2019-08-10 09:01:31				0	0	0	0	0	0	1		1	uuid:d20b9282-37c4-4243-b142-46db6ffcb432/RSR1									35	23	0	0	0	0	0	40	0	4	2	0	0	0	0	0	0	0	0	0
2019-08-13 06:24:57		1		6		17		2019-08-10 09:28:33				0	1	0	1	1	0	12		12	uuid:33287a04-c832-40ff-8d22-0d8d682f2c0e/RSR1									426	160	0	0	0	0	0	0	0	0	0	0	0	0	0	0	10	0	0	0
2019-08-13 06:25:09		1		997	Mandenga	4		2019-08-12 08:51:09				1	1	0	1	0	1	7		7	uuid:88dacb11-c3e0-4c1c-a47f-e334b3b8ae88/RSR1		0	5	500	0		20		1500	30	0	100	0	0	0	60	0	0	70	0	0	0	200	0	0	100	250	0
2019-08-13 06:25:13		1		997	Mandenga	17		2019-08-12 08:32:16				1	1	0	1	0	0	4		4	uuid:6e682fda-4f52-48b6-ad1e-b2d1e444f2ce/RSR1									89	30	0	0	0	0	0	20	0	20	10	0	0	17	0	0	0	0	0	0
2019-08-13 06:25:20		1		997	Mandenga	4		2019-08-12 10:25:38				0	0	0	1	0	1	5		5	uuid:a83df744-5e6a-45e6-b3c1-c1eaaf0890a7/RSR1		0	3	100	0		20		150	28	0	0	0	0	0	40	0	48	0	0	0	0	100	0	10	20	2	0
2019-08-13 06:25:20		1		997	Mandenga	17		2019-08-12 09:39:57				0	0	0	1	0	0	2		2	uuid:0957e137-ca12-4898-a7b0-7aad74583191/RSR1									188	22	0	0	0	0	0	30	0	0	0	0	0	0	50	0	0	0	60	0
2019-08-13 06:25:24		1		997	Mandenga	4		2019-08-12 11:06:24				1	1	0	1	0	1	4		4	uuid:9a6b218e-5cdc-4a71-8324-b9bbe7be662e/RSR1		0	3	0			20		800	40	0	0	200	24	0	50	0	70	0	0	0	0	15	0	0	40	0	0
2019-08-13 06:25:29		1		997	Mandenga	17		2019-08-12 10:10:06				1	1	0	0	0	0	7		7	uuid:39c29cce-48c1-4e05-a685-7072970663c3/RSR1									0	3	0	0	0	0	0	0	0	0	0	0	0	0	0	5	10	0	0	0
2019-08-13 06:25:44		1		997	Mandenga	12		2019-08-12 08:40:24				1	1	0	0	1	0	8		8	uuid:7adc7ad6-305b-45ba-9369-8197e006b6df/RSR1									25	15	0	0	0	0	0	0	0	0	0	0	0	0	0	0	0	0	0	0
2019-08-13 06:25:50		1		997	Mandenga	12		2019-08-12 09:43:20				1	1	0	0	1	0	5		5	uuid:b7b797a7-131a-431d-bb77-e7e429f95c8a/RSR1									207	0	56	0	0	0	0	0	0	0	0	0	0	9	0	0	0	0	0	0
2019-08-13 06:25:55		1		997	Mandenga	12		2019-08-12 10:43:22				1	0	0	0	0	0	7		7	uuid:553b63a2-232e-4f0b-858a-2003c76bac81/RSR1									30	0	20	0	0	7	0	10	0	0	15	0	0	0	0	0	0	0	0	0
2019-08-13 06:26:00		1		997	Mandenga	12		2019-08-12 11:18:23				0	0	0	0	0	1	5		5	uuid:e16fca45-5115-4909-87c0-0e58875de7c8/RSR1		0	20	20	0		30		200	20	20	0	50	20	0	60	0	100	0	0	0	23	0	700	0	100	0	0
2019-08-13 06:26:03		1		997	Mandenga	12		2019-08-12 12:16:11				0	0	0	0	0	1	6		6	uuid:d00cc114-f973-447f-9938-57de11046bac/RSR1		4	30	11500	11500	11500	3100		200	40	100	260	0	40	0	0	0	140	0	0	0	18	0	0	0	280	0	0
2019-08-13 06:26:42		1		997	Mandenga	6		2019-08-12 14:34:26				1	0	0	0	1	0	5		5	uuid:21e42ec8-064a-4497-81d3-6e106e341e6e/RSR1									400	100	0	0	0	0	0	30	0	50	0	0	0	0	0	0	0	20	0	0
2019-08-13 06:26:54		1		997	Mandenga	6		2019-08-12 16:09:08				0	0	0	1	0	0	3		3	uuid:33c243f8-d0c3-409a-83b7-f7e06e9b7b1f/RSR1									205	60	0	50	0	0	15	30	20	0	0	0	27	0	0	0	0	400	100	0
2019-08-13 06:26:58		1		997	Mandenga	6		2019-08-12 17:09:17				0	1	0	0	0	1	4		4	uuid:35f404bd-71e4-450f-afb1-10a7c2ba069f/RSR1		0	15	800	300	300	20		50	26	0	0	0	0	0	20	0	0	23	0	0	0	0	0	10	0	45	0
2019-08-13 06:31:49		1		6		3		2019-08-10 08:13:26				1	0	0	0	0	1	3		3	uuid:fbb7a5ff-396a-4a98-b6f6-a1c0219f91d5/RSR1		0	7	50	30	30	2		60	20	30	0	50	0	0	0	0	0	50	0	0	0	0	30	15	0	0	0
2019-08-13 06:31:53		1		6		3		2019-08-10 09:14:12				1	0	0	1	1	0	9		9	uuid:d2c95619-f6b9-4dcc-904f-f5bf8ae63b3d/RSR1									600	200	50	60	0	0	0	0	116	60	200	20	0	10	0	6	10	0	100	0
2019-08-13 06:32:00		1		6		3		2019-08-10 10:37:08				0	0	0	1	1	0	3		3	uuid:1508b49a-e55e-4d56-8dc9-9c3855403906/RSR1									150	0	50	0	0	0	0	25	0	0	0	0	0	0	0	0	0	0	0	0
2019-08-13 06:32:06		1		997	Mandenga village	3		2019-08-12 08:23:30				1	0	0	1	0	1	4		4	uuid:aad8848e-ae02-4698-acbd-bcaf4d3a0316/RSR1		1	10	350	200	200	70		500	200	100	50	20	0	40	0	60	50	0	0	0	25	0	0	45	0	0	0
2019-08-13 06:32:11		1		997	Mandenga village	3		2019-08-12 09:26:39				1	1	0	0	0	0	8		8	uuid:b0c16c7d-deda-49fa-9bb5-dd100c4cf01c/RSR1									300	250	0	300	0	0	0	0	200	0	65	0	0	0	0	0	20	30	0	0
2019-08-13 06:32:16		1		997	Mandenga village	3		2019-08-12 10:51:11				1	0	0	1	1	0	7		7	uuid:8e2b2976-789a-4d85-b446-8855f145bf73/RSR1									450	100	0	200	0	0	0	150	0	0	20	0	0	0	0	25	0	0	0	0
2019-08-13 18:24:49		1		997	Kadunga	13		2019-08-13 08:04:12				1	0	0	1	0	1	7		7	uuid:568f4d69-55b0-4535-98ef-08d506325d6a/RSR1		0	10	1050	735	735	250		237	140	0	0	75	7	0	0	0	91	0	0	0	50	0	0	10	50	170	0
2019-08-13 18:24:57		1		997	Kadunga	13		2019-08-13 11:15:35				0	1	0	1	1	0	7		7	uuid:8bc82bd5-4f0a-42e4-a8b2-68003660d3a7/RSR1									147	112	0	110	0	0	0	120	0	5	0	0	0	4	90	0	0	40	30	0
2019-08-13 18:25:31		1		997	Kadunga	13		2019-08-13 09:28:21				1	0	0	1	1	0	10		10	uuid:d6e541b9-033f-4cfe-bcdb-e684808499d6/RSR1									1000	126	0	400	0	0	0	40	0	0	0	0	0	0	50	0	0	20	300	0
2019-08-14 06:20:27		1		997	Kadunga	14		2019-08-13 08:20:33				0	1	0	0	0	0	6		6	uuid:3a15d9a9-1c71-415b-9b86-adf192ad888d/RSR1									150	0	14	0	0	7	0	0	0	10	0	0	0	15	0	0	7	2	0	0
2019-08-14 06:20:32		1		997	Kadunga	14		2019-08-13 09:21:56				0	1	0	0	0	0	5		5	uuid:cd6950f6-e261-4b97-b085-5cc72013a21a/RSR1									1300	70	0	180	0	500	0	280	0	168	0	0	0	75	0	0	0	60	1500	200
2019-08-14 06:20:36		1		997	Kandanga	14		2019-08-13 10:22:14				0	0	0	0	0	0	5		5	uuid:42e1f72e-4557-4fe8-a7e4-4b12decee86e/RSR1									200	98	0	30	0	0	0	25	0	12	0	0	0	0	400	0	5	10	30	0
2019-08-14 06:21:42		1		997	Kadunga	11		2019-08-12 17:59:07				0	0	0	0	0	0	6		6	uuid:5bfd45f3-8fe7-4c8f-815d-3760dfee2cc8/RSR1									53	16	0	0	0	0	0	20	0	0	0	0	0	0	0	0	0	0	0	0
2019-08-14 06:21:47		1		997	Kadunga	11		2019-08-13 08:02:31				0	1	0	1	0	0	6		6	uuid:34b84dd6-65be-4a85-a02b-db2321f1a0bf/RSR1									285	84	0	12	0	0	0	20	0	0	0	0	0	0	30	0	0	0	0	0
2019-08-14 06:21:52		1		997	Kadunga	11		2019-08-13 08:48:13				0	0	0	0	1	0	2		2	uuid:17385421-47d1-4bd8-b1bf-30b01a0b1195/RSR1									65	42	0	0	0	0	0	40	0	0	0	0	0	0	0	0	0	5	0	0
2019-08-14 06:21:56		1		997	Kadunga	11		2019-08-13 10:03:58				0	0	0	0	1	0	7		7	uuid:2a25b295-d197-4820-af1f-f08b9ac96558/RSR1									164	98	0	0	0	0	0	0	0	10	0	0	0	0	0	0	0	0	0	0
2019-08-14 06:22:00		1		997	Kadunga	11		2019-08-13 10:47:18				1	0	0	1	0	0	4		4	uuid:8e985e21-a473-4076-8d6e-d54af6f8ec8d/RSR1									70	60	0	0	0	0	0	30	0	0	0	0	0	0	0	0	0	0	0	0
2019-08-14 06:26:20		1		997	Kadunga	1		2019-08-13 08:10:45				1	0	0	1	0	0	9		9	uuid:5f0b5e83-2817-40b2-8427-b21c64c8ac98/RSR1									300	28	0	20	0	17	0	150	0	280	0	0	0	0	0	0	0	20	210	0
2019-08-14 06:26:28		1		997	Kadonga	1		2019-08-13 09:00:13				1	1	0	1	0	0	1		1	uuid:6e4bd26e-b037-4913-904f-cec88da347e6/RSR1									150	21	0	0	0	0	0	0	0	30	0	0	0	5	0	0	0	0	30	0
2019-08-14 06:26:32		1		997	Kadunka	1		2019-08-13 09:43:57				1	1	0	1	0	0	3		3	uuid:f98a216a-7b85-46d3-90a8-346612e74184/RSR1									300	28	0	40	0	0	0	10	0	30	0	0	0	0	0	0	0	5	10	0
2019-08-14 06:30:11		1		997	Kandunga	15		2019-08-13 08:18:25				1	1	0	0	0	0	4		4	uuid:f645cab0-5e8b-4ba1-b30c-c9c441f4b08f/RSR1									600	56	0	30	0	6	0	40	0	140	0	0	0	30	0	0	0	20	0	0
2019-08-14 06:30:16		1		997	Kandunga	15		2019-08-13 09:23:39				1	0	0	1	0	0	12		12	uuid:8699f7de-72c2-49b3-8c95-352109bec6e4/RSR1									200	3	0	0	30	0	0	15	0	5	0	0	0	10	0	0	0	4	0	0
2019-08-14 06:30:21		1		997	Kandunga	15		2019-08-13 10:30:27				1	1	0	0	0	0	6		6	uuid:504a4152-7e75-4e45-8636-b04e8ced732f/RSR1									500	52	0	0	0	0	0	80	0	30	0	0	0	0	0	0	0	10	0	0
2019-08-14 06:37:07		1		997	Katunga	2		2019-08-13 14:04:05				0	0	0	1	1	0	8		8	uuid:7818bb1c-31d3-44d5-81bb-db901425bcef/RSR1									200	15	0	0	0	30	0	20	30	22	6	0	0	0	0	0	0	0	0	0
2019-08-14 06:37:11		1		997	Kadunga	2		2019-08-13 14:50:58				0	1	0	0	1	0	5		5	uuid:251bfe9a-8c34-44a8-b953-7c5788ed1a55/RSR1									300	14	14	100	0	8	0	40	0	140	0	20	0	23	0	0	0	0	0	0
2019-08-14 06:37:14		1		997	Kadonga	8		2019-08-13 08:25:30				0	0	0	0	0	0	7		7	uuid:b0e33270-c6e1-442b-addc-4f162df33731/RSR1									120	30	0	0	0	5	0	0	0	50	20	0	0	0	0	0	0	0	0	0
2019-08-14 06:37:16		1		997	Kadunga	2		2019-08-13 15:52:32				1	0	0	0	1	0	7		7	uuid:9aff5b02-c053-496e-b09a-0002f2c3f6b4/RSR1									200	15	0	0	0	0	0	0	0	18	0	0	0	0	5	0	0	0	0	0
2019-08-14 06:37:20		1		997	Kadonga	8		2019-08-13 08:41:09				0	0	0	0	0	0	4		4	uuid:c61dc0b3-eea9-4223-a840-d05d28649dab/RSR1									40	10	15	0	0	5	0	0	0	10	0	0	0	0	0	0	0	0	0	0
2019-08-14 06:37:23		1		997	Kadunga	2		2019-08-13 17:17:47				1	0	0	1	1	0	7		7	uuid:d205b433-7793-4a66-b85a-b81625490162/RSR1									300	50	10	0	0	20	0	50	0	50	0	0	0	0	0	0	80	0	0	0
2019-08-14 06:37:24		1		997	Kadonga	8		2019-08-13 09:00:10				0	0	0	1	0	0	9		9	uuid:241160c9-c7e1-4ce6-8db8-bfd44f148819/RSR1									50	40	50	20	0	0	0	0	0	10	0	0	0	0	0	0	10	0	0	0
2019-08-14 06:37:33		1		997	Mandenga	10		2019-08-13 14:13:12				1	0	0	0	0	0	5		5	uuid:c8175c76-df43-400d-86a5-5eee31fe8c8d/RSR1									14	70	0	0	0	0	0	0	0	0	0	0	0	0	0	0	171	0	0	0
2019-08-14 06:37:39		1		997	Kadunga	10		2019-08-13 15:14:42				1	0	0	1	0	0	3		3	uuid:220b961b-b9c1-4159-8eb9-d696531bfd43/RSR1									60	40	0	0	0	0	0	0	0	28	0	0	0	8	0	0	0	10	20	0
2019-08-14 06:37:52		1		997	Mandenga	13		2019-08-12 18:20:23				1	0	0	1	0	1	9		9	uuid:1e532e1a-6975-4784-bc96-992de78f9d1f/RSR1		0	10	850	600	600	350		40	140	0	0	0	0	0	0	0	0	0	0	0	0	0	0	0	6	0	0
2019-08-14 06:38:00		1		997	Kadonga	8		2019-08-13 08:01:37				0	0	0	1	0	0	7		7	uuid:303a847b-2648-447e-b533-dbf16d9f0ccd/RSR1									50	20	10	0	0	0	0	0	0	0	10	0	0	0	0	0	10	0	0	0
2019-08-14 18:33:01		1		997	Kadunga	16		2019-08-13 08:05:53				0	0	0	1	1	0	5		5	uuid:aebae727-1ef5-4f69-8210-d8d823f99fb9/RSR1									163	68	0	20	0	0	0	20	0	20	0	0	0	4	0	0	0	14	0	0
2019-08-14 18:33:05		1		997	Kadunga	16		2019-08-13 09:09:54				1	0	0	0	0	0	9		9	uuid:5e27c775-b8ba-4a52-8faf-95a4b4c6538d/RSR1									202	10	0	0	0	0	56	0	0	28	0	0	0	5	0	0	0	4	0	0
2019-08-14 18:33:10		1		997	Kadunga	16		2019-08-13 10:11:29				1	0	0	0	1	0	7		7	uuid:750fbfcc-4466-4e5c-954e-07b761682863/RSR1									302	159	0	0	0	0	0	30	0	5	0	0	0	0	0	0	10	10	0	0
2019-08-14 18:33:25		1		997	Kadunga	16		2019-08-13 11:09:17				0	0	0	0	0	0	5		5	uuid:a3e37b69-1ee8-47b2-9eb0-64bb8690198d/RSR1									154	3	20	0	0	0	0	0	0	20	0	0	0	0	0	0	0	0	0	0
2019-08-14 18:33:28		1		997	Chonga B	16		2019-08-14 09:26:52				0	0	0	0	1	0	2		2	uuid:91708fbe-fac7-432c-9e58-20f3a1bb4191/RSR1									400	20	0	105	0	0	0	20	0	70	0	0	0	100	0	0	0	0	0	0
2019-08-14 18:33:33		1		997	Kadango	16		2019-08-14 10:23:51				1	0	0	0	1	0	3		3	uuid:9ddb3bed-f65a-4428-b615-7019fd50eb81/RSR1									246	8	0	50	0	0	0	20	0	40	5	0	0	7	0	50	0	6	0	0
2019-08-14 18:33:40		1		997	Kadango	16		2019-08-14 11:25:43				1	0	0	1	0	0	6		6	uuid:8030fb94-7620-4dc8-a9b5-65cbdb62eb7d/RSR1									444	110	0	85	0	14	0	200	0	140	12	0	0	0	150	0	0	20	320	0
2019-08-15 06:20:01		1		997	Kadango	13		2019-08-14 09:32:47				0	1	0	0	0	0	4		4	uuid:acc30415-0e07-4a66-9cea-9e5cca580ee0/RSR1									47	70	0	100	0	0	0	20	0	10	0	0	0	1	100	0	9	0	0	0
2019-08-15 06:20:06		1		997	Kadango	13		2019-08-14 10:14:51				0	0	0	1	0	0	5		5	uuid:d7a9b306-f004-4fd0-afd7-f6d2a2065f34/RSR1									180	112	0	0	0	0	0	0	0	5	0	150	0	0	500	0	6	80	0	0
2019-08-15 06:20:08		1		997	Kadango	13		2019-08-14 10:49:57				1	0	0	1	0	0	4		4	uuid:f5da008c-dc8c-4cf9-b3ff-b6099cd233ba/RSR1									60	20	0	0	0	0	0	100	0	60	0	0	0	0	0	0	9	27	15	0
2019-08-15 06:20:16		1		997	Kadunga	17		2019-08-13 08:17:26				1	1	0	1	0	0	6		6	uuid:817de1c1-1e12-45ba-b7c5-f85d19845d70/RSR1									400	150	0	240	0	0	0	320	0	150	0	0	0	48	200	0	0	0	300	0
2019-08-15 06:20:22		1		997	Kadunga	17		2019-08-13 09:27:23				0	1	0	0	0	0	6		6	uuid:301c9a44-0fa1-4cac-897f-cf78f2f5970c/RSR1									28	60	0	120	0	0	0	200	0	20	0	0	0	50	0	0	0	0	45	0
2019-08-15 06:20:25		1		997	Kadunga	17		2019-08-13 10:22:38				1	1	0	0	0	0	4		4	uuid:7a70a270-3b03-4e9a-83d1-5629459da011/RSR1									80	45	0	0	0	0	0	20	0	16	0	0	0	0	0	0	0	0	0	0
2019-08-15 06:20:28		1		997	Kadango	17		2019-08-14 09:26:27				0	0	0	1	0	0	4		4	uuid:460dd61c-3350-4462-b7d8-5814d6eb3e19/RSR1									180	90	0	60	0	0	0	20	0	30	10	0	0	0	0	0	0	0	40	0
2019-08-15 06:20:31		1		997	Kadango	17		2019-08-14 10:05:31				1	1	0	0	0	0	5		5	uuid:ec011f95-398b-4e24-b40c-21d8fc9d2ac1/RSR1									140	23	0	0	0	0	0	10	0	0	3	0	0	0	0	0	0	0	0	0
2019-08-15 06:20:37		1		997	Kadango	17		2019-08-14 10:53:01				0	1	0	0	1	0	5		5	uuid:777d0ed0-0c0d-483e-bd94-d9f0f74e4431/RSR1									0	0	0	0	0	0	0	0	0	0	0	0	0	0	0	0	0	0	0	0
2019-08-15 06:21:11		1		997	Kadango	2		2019-08-14 15:18:39				1	0	0	0	1	0	3		3	uuid:e98f2e3e-057b-4ec8-886e-78883d0f8bfb/RSR1									150	50	0	0	0	0	0	0	0	0	0	0	0	0	0	0	0	0	0	0
2019-08-15 06:21:16		1		997	Kwachonga	2		2019-08-14 16:07:50				0	0	0	0	0	0	9		9	uuid:9a4f1322-94af-4924-afb6-86982137f631/RSR1									50	17	0	0	0	0	0	0	0	0	0	0	0	0	0	0	0	0	0	0
2019-08-15 06:21:20		1		997	Kadango	2		2019-08-14 17:23:51				1	0	0	1	1	0	6		6	uuid:9a1726d0-0ee3-4e3e-aa14-f252ba239629/RSR1									500	15	15	0	0	0	0	10	0	13	0	0	0	0	20	20	0	0	0	0
2019-08-15 06:24:12		1		997	Kadango	11		2019-08-14 09:21:40				0	1	0	1	0	0	8		8	uuid:c0d38df6-45c9-4f2c-91d6-d6b1b23f866d/RSR1									267	84	0	0	0	14	0	10	0	2	0	0	0	0	0	0	0	0	0	0
2019-08-15 06:24:15		1		997	Kadango	11		2019-08-14 10:02:33				0	0	0	0	1	0	10		10	uuid:81b87cdb-f3b2-42d3-a172-f29776cc0139/RSR1									156	126	0	0	0	0	0	0	0	0	0	0	0	0	0	0	0	0	0	0
2019-08-15 06:24:19		1		997	Kadunga	12		2019-08-13 09:00:06				1	0	0	0	0	0	6		6	uuid:e2821ddb-1d8b-4bc6-8d39-9ff24696b55d/RSR1									300	0	30	78	0	0	0	0	50	140	0	0	0	23	0	0	0	20	0	0
2019-08-15 06:24:20		1		997	Kadango	11		2019-08-14 10:54:18				1	0	0	0	0	0	6		6	uuid:d7cfcd0d-5d79-44bc-978d-636d4522905b/RSR1									526	84	0	120	0	0	0	0	0	0	0	0	0	0	0	0	0	0	0	0
2019-08-15 06:24:23		1		997	Kadunga	12		2019-08-13 09:57:53				1	0	0	1	0	0	3		3	uuid:5a9033fe-2ab1-48ff-9a31-2358b0d41228/RSR1									300	0	60	40	0	40	0	0	100	140	0	0	0	23	500	0	0	30	60	5
2019-08-15 06:24:27		1		997	Kadunga	12		2019-08-13 10:33:40				1	0	0	0	0	0	8		8	uuid:7e629052-fbe7-4a3d-a242-0b0349a68e84/RSR1									281	20	70	230	0	56	0	33	20	0	5	0	0	0	0	0	0	0	0	0
2019-08-15 06:24:30		1		997	Kadunga	12		2019-08-13 11:20:08				0	0	0	0	1	0	8		8	uuid:ad161482-c82d-4ee1-ae70-0f0f06d5d5a0/RSR1									600	30	20	50	200	150	0	0	150	140	0	280	0	40	700	0	0	40	0	0
2019-08-15 06:24:36		1		997	Kadango	12		2019-08-14 09:21:19				1	0	0	0	0	0	6		6	uuid:28d6501f-d1fc-4ec1-a7a5-3eb8778e563c/RSR1									120	40	100	0	0	0	0	0	40	60	0	0	0	0	0	0	0	10	0	0
2019-08-15 06:24:39		1		997	Kadango	12		2019-08-14 10:30:08				1	1	0	0	1	0	11		11	uuid:22a8c47f-b821-4cd4-923a-7f8ca01eb3cd/RSR1									148	15	15	0	0	0	0	0	0	10	0	0	0	0	0	0	0	0	0	0
2019-08-15 06:25:02		1		997	Kadango	1		2019-08-14 09:20:39				0	0	0	1	0	0	7		7	uuid:ef37692b-0377-4c3e-b71c-e5866c95e14f/RSR1									1000	28	0	0	0	0	0	170	0	140	0	0	0	0	0	0	0	0	0	0
2019-08-15 06:25:02		1		997	Kadunga	12		2019-08-13 08:01:22				1	0	0	0	0	0	7		7	uuid:82f3ed2b-6e59-4256-80a2-025312edc75d/RSR1									600	40	100	0	0	0	0	0	100	182	0	0	0	28	0	0	0	0	0	0
2019-08-15 06:25:10		1		997	Kadango	1		2019-08-14 10:18:47				1	1	0	0	1	0	4		4	uuid:86b2bf20-4e9e-4115-a9d1-04e1519e3470/RSR1									1500	50	0	0	0	40	0	20	0	140	0	0	0	5	0	0	0	5	35	0
2019-08-15 06:25:46		1		997	Kadango	14		2019-08-14 09:31:55				1	0	0	0	0	0	8		8	uuid:f9e0aaab-bbb2-4e86-8f5a-0c84f08572fa/RSR1									1727	70	8	65	0	35	0	30	0	0	0	0	0	0	0	0	0	35	0	0
2019-08-15 06:25:49		1		997	Kadango	14		2019-08-14 10:29:12				1	0	0	0	1	0	6		6	uuid:6220e310-0cd8-4dd0-8176-dad8c6fc6d06/RSR1									200	35	0	0	0	0	0	50	0	200	0	0	0	280	0	0	0	140	200	0
2019-08-15 06:25:54		1		997	Kadango	14		2019-08-14 11:37:14				1	1	0	0	0	0	10		10	uuid:f4c19d7e-bb49-46f3-a9b2-fb2070bc0134/RSR1									400	140	0	20	0	0	0	10	0	0	0	0	0	0	0	0	0	5	0	0
2019-08-15 06:25:56		1		997	Kandango	15		2019-08-14 10:13:42				0	0	0	1	1	0	8		8	uuid:4e617c08-88c5-4d47-bae9-490edd706c34/RSR1									200	28	0	200	0	200	0	300	0	140	0	0	0	55	0	0	0	100	0	0
2019-08-15 06:26:00		1		997	Kandangu	15		2019-08-14 10:53:45				1	0	0	0	0	0	14		14	uuid:82e4eaba-ddac-4c0d-8f91-3ceaa856750a/RSR1									400	168	0	0	0	0	0	0	0	26	0	0	0	0	0	0	0	5	0	0
2019-08-15 06:26:04		1		997	Kandagu	15		2019-08-14 11:41:43				1	0	0	0	0	0	1		1	uuid:11a69384-cf69-4ee0-91df-f82b30b94ead/RSR1									0	7	0	0	0	0	0	0	0	9	0	0	0	0	0	0	0	0	0	0
2019-08-15 06:26:10		1		997	Kandungo	15		2019-08-14 11:56:01				0	0	0	0	0	0	1		1	uuid:c808bfda-d6dd-444c-bb74-eac31758d86c/RSR1									0	8	0	0	0	0	0	0	0	28	0	0	0	0	0	0	0	0	0	0
2019-08-16 16:58:51		1		997	Kapururira	13		2019-08-15 08:01:53				0	0	0	1	0	0	7		7	uuid:bd88bc7e-ec72-4e13-843f-07e4cde4830c/RSR1									272	210	0	0	0	0	0	0	30	60	0	8	0	0	900	0	0	6	0	0
2019-08-16 16:59:00		1		997	Kapururira	13		2019-08-15 08:58:53				1	1	0	1	0	0	5		5	uuid:e739640b-3821-4488-890e-ff51ecc58026/RSR1									140	56	0	50	0	0	0	0	20	50	0	0	0	0	0	0	0	200	100	0
2019-08-16 16:59:10		1		997	Kapururira	13		2019-08-15 10:07:58				1	0	0	0	0	0	3		3	uuid:50e51ec4-4afd-49ff-b392-a1bfcca5488a/RSR1									2	30	0	0	0	0	0	0	0	0	0	0	0	5	0	0	0	0	0	0
2019-08-16 16:59:15		1		997	Kapururira	13		2019-08-15 11:04:28				1	0	0	0	0	0	7		7	uuid:4cb4b8b8-37a4-4064-b194-35c575c6dc7d/RSR1									145	140	0	0	0	0	0	0	0	0	0	0	0	0	0	0	0	4	0	0
2019-08-16 16:59:23		1		997	Farawu	13		2019-08-16 08:13:23				1	0	0	0	1	0	9		9	uuid:2e7be2c8-c506-4cb1-a24c-cb91cba67f3a/RSR1									162	126	0	0	0	0	0	0	0	140	0	0	0	0	0	0	0	5	0	0
2019-08-16 16:59:24		1		997	Lazawu	17		2019-08-15 11:53:55				1	1	0	0	0	0	10		10	uuid:866ba6ad-172d-4028-a5b8-e6131d90a278/RSR1									170	20	0	0	0	0	0	20	0	0	10	0	0	0	0	0	0	0	0	0
2019-08-16 16:59:30		1		997	Farawu	13		2019-08-16 09:24:31				1	0	0	0	0	1	10		10	uuid:743c141b-2d26-4287-ac73-ffb22de2affb/RSR1		0	10	10	0		8		80	112	0	0	0	0	0	0	0	0	0	0	0	0	0	0	10	5	0	0
2019-08-16 16:59:30		1		997	Lazawu	17		2019-08-15 12:39:42				0	1	0	1	0	0	7		7	uuid:5af9f741-8fe8-431f-8d0a-437602d723ca/RSR1									60	6	0	0	0	0	0	0	0	0	5	0	0	0	0	0	0	0	0	0
2019-08-16 16:59:34		1		997	Farao	6		2019-08-16 13:47:35				1	1	0	0	0	1	5		5	uuid:52d35e84-3f08-4209-9622-ef1d3a35cf8c/RSR1		0	30	1000	0		20		500	0	40	60	40	0	0	0	20	15	0	0	0	0	25	6	0	0	80	0
2019-08-16 16:59:34		1		997	Pharao	17		2019-08-16 07:46:02				1	1	0	0	0	0	12		12	uuid:85ea61de-89e2-445f-896d-54df1c9251ca/RSR1									300	10	0	0	0	0	0	50	0	20	0	0	0	5	0	0	0	0	0	0
2019-08-16 16:59:39		1		997	Farawo	13		2019-08-16 10:20:22				1	1	0	1	0	1	8		8	uuid:4711af22-a627-4759-b5ae-98b8bd827d1e/RSR1		0	5	80	0		100		156	56	0	0	0	0	0	0	0	55	0	0	0	0	0	0	0	5	0	0
2019-08-16 16:59:40		1		997	Farao	6		2019-08-16 14:48:34				1	1	0	0	1	1	7		7	uuid:086da07c-963b-4be6-bec0-dfd0c4e9555f/RSR1		0	25	1500	0		28		350	0	85	0	45	0	0	0	0	0	45	0	0	0	0	25	40	0	235	0
2019-08-16 16:59:46		1		997	Pharao	17		2019-08-16 08:54:57				0	0	0	0	0	0	6		6	uuid:4ddf90c3-1705-49a5-aa01-d9e2c5e1ad0b/RSR1									200	50	0	0	0	0	0	0	0	30	15	0	0	0	20	30	10	0	40	0
2019-08-16 16:59:50		1		997	Farao	6		2019-08-16 16:22:29				1	1	0	1	0	0	11		11	uuid:0a72b197-740e-46b4-ac5f-f03e47d6cdd7/RSR1									278	0	36	0	35	0	0	0	50	0	26	0	0	0	0	0	0	0	0	0
2019-08-16 16:59:56		1		997	Farao	6		2019-08-16 17:10:55				1	1	0	0	0	1	8		8	uuid:b233183a-c320-4bdd-8477-766248a659d2/RSR1		0	11	600	0		15		500	0	30	0	0	0	0	0	30	25	12	0	0	0	0	0	0	0	58	0
2019-08-16 17:00:21		1		997	Pharao	17		2019-08-16 09:26:50				0	1	0	1	0	0	4		4	uuid:8d0a2424-a9f4-4119-b3b2-71386af466be/RSR1									150	30	0	0	0	0	0	30	0	90	0	0	0	0	0	8	0	0	110	0
2019-08-16 17:00:34		1		997	Kadunga village	3		2019-08-13 08:28:16				0	0	0	1	0	0	5		5	uuid:d5ea8728-1963-4fbd-b053-e1238065a0da/RSR1									200	50	10	0	0	0	0	150	0	20	0	30	0	0	200	0	0	50	130	0
2019-08-16 17:00:39		1		997	Kadunga village	3		2019-08-13 09:31:37				1	1	0	0	1	0	8		8	uuid:5f0372c0-894b-4d8d-8ed7-bfb082d85292/RSR1									200	40	0	500	0	0	0	100	0	280	0	0	0	0	150	0	0	0	0	0
2019-08-16 17:00:46		1		997	Kadunga village	3		2019-08-13 10:35:28				1	1	0	1	0	0	5		5	uuid:012de79f-7dc8-4ba0-9554-1b1e7b04f89d/RSR1									450	50	0	80	0	0	0	120	0	50	20	0	0	0	0	0	15	0	0	0
2019-08-16 17:00:50		1		997	Kapululira	1		2019-08-15 07:52:20				1	1	0	1	0	0	6		6	uuid:5a475392-e1e2-4368-b580-257e67db5275/RSR1									500	28	0	0	100	0	0	0	40	100	0	0	0	0	0	0	0	50	0	0
2019-08-16 17:00:51		1		997	Kadungo village	3		2019-08-14 09:26:58				1	0	0	1	0	0	5		5	uuid:552de252-9394-405e-b7d9-cb6e6c3f9395/RSR1									300	50	5	20	0	0	0	0	0	30	0	0	0	0	0	0	0	0	0	0
2019-08-16 17:00:54		1		997	Kapululira	1		2019-08-15 08:55:16				1	0	0	1	0	0	5		5	uuid:21e6eef6-a1ae-4859-be47-5e772ba6a05a/RSR1									200	20	0	0	25	14	0	0	20	210	0	0	0	0	0	0	0	20	70	0
2019-08-16 17:00:55		1		997	Kadungo village	3		2019-08-14 10:12:23				0	0	0	1	0	0	7		7	uuid:d2d31e3c-5e09-439b-b18d-80073cd4c21e/RSR1									200	60	0	0	0	0	0	10	0	20	0	0	0	0	0	0	0	0	0	0
2019-08-16 17:00:58		1		997	Kadungo village	3		2019-08-14 11:11:15				1	0	0	0	1	0	4		4	uuid:4ee36229-2978-4262-b597-65882c0bb7d5/RSR1									150	45	0	0	0	0	0	20	0	7	0	0	0	0	0	0	0	0	0	0
2019-08-16 17:01:00		1		997	Kapululira	1		2019-08-15 09:49:19				1	0	0	1	1	0	6		6	uuid:bdb0cd5b-0b8e-48bf-878d-649fdb7720e1/RSR1									1000	30	0	0	200	6	0	10	0	70	0	0	0	0	0	0	0	0	0	0
2019-08-16 17:01:04		1		997	Mulabinda village	3		2019-08-15 07:50:36				1	1	0	0	0	0	8		8	uuid:2cd4f944-8bc0-4d14-89a4-697e217aa68c/RSR1									400	50	0	0	0	0	45	200	150	80	0	30	0	30	0	0	15	20	0	0
2019-08-16 17:01:07		1		997	Kapululira	1		2019-08-15 10:26:38				1	1	0	1	0	0	5		5	uuid:0c82e0f8-8e3f-4b46-bfe7-224554e9e4b9/RSR1									500	30	0	0	15	40	0	0	40	150	0	0	0	0	0	0	0	0	75	0
2019-08-16 17:01:10		1		997	Mulabinda village	3		2019-08-15 09:01:04				1	0	0	0	1	0	6		6	uuid:6d3d7d61-36cd-46bc-a29d-6b03f85342a0/RSR1									300	80	0	35	0	0	0	60	50	0	10	0	0	5	0	0	0	0	0	0
2019-08-16 17:01:13		1		997	Farao	1		2019-08-16 08:38:39				1	0	0	1	0	1	7		7	uuid:c0dde95f-6b8b-417c-9d64-23c332412686/RSR1		2	15	225	225	225	3		330	0	0	0	0	0	0	0	0	0	0	0	0	0	200	0	0	0	0	0
2019-08-16 17:01:16		1		997	Mulabinda village	3		2019-08-15 09:55:08				1	1	0	0	1	0	5		5	uuid:4acbf010-840a-419f-87ac-d2b5adc93e68/RSR1									250	30	0	0	0	0	0	0	20	0	20	0	0	0	0	0	0	0	0	0
2019-08-16 17:01:17		1		997	Farao	1		2019-08-16 10:31:20				1	1	0	0	1	0	5		5	uuid:017e23e8-c899-4a56-aa05-472a42d51dde/RSR1									100	0	0	0	0	0	0	0	0	36	0	0	0	5	0	0	0	5	0	0
2019-08-16 17:01:20		1		997	Luzao village	3		2019-08-15 11:55:58				1	1	0	0	1	0	5		5	uuid:a4324399-35eb-4407-9380-131807305dfc/RSR1									400	200	0	0	0	0	0	0	0	0	0	0	0	0	0	0	0	5	30	0
2019-08-16 17:01:26		1		997	Farao village	3		2019-08-16 07:56:50				1	1	0	1	0	0	7		7	uuid:5feb526d-5c8d-446f-8e0c-e8ea90f813ab/RSR1									500	100	50	0	0	0	0	0	0	0	0	0	0	0	0	0	0	0	0	0
2019-08-16 17:01:30		1		997	Farao village	3		2019-08-16 08:41:42				1	1	0	1	0	0	7		7	uuid:efe14799-7058-4d65-812d-9dab9b0c2484/RSR1									200	50	0	0	0	0	0	100	0	250	0	0	0	0	50	0	0	50	0	0
2019-08-16 17:01:48		1		997	Farao village	3		2019-08-16 09:36:45				0	1	0	1	0	0	2		2	uuid:78d7b9af-b94a-4908-b207-9be90073c6a4/RSR1									300	50	0	0	0	0	0	0	0	45	0	0	0	0	0	0	0	0	120	0
2019-08-16 17:04:03		1		997	Kapululila	11		2019-08-15 08:58:18				1	0	0	0	0	1	6		6	uuid:ee78098b-2dce-4164-8976-551c556671a9/RSR1		0	30	80	80	80	140		76	112	0	0	0	0	0	0	0	0	0	0	0	0	0	24	0	0	0	0
2019-08-16 17:04:08		1		997	Kapululilo	11		2019-08-15 09:43:57				1	0	0	0	0	1	12		12	uuid:0030715a-82b3-4610-8a3f-bc6dbd5d197b/RSR1		0	2	180	180	180	50		22	0	0	0	0	0	0	0	0	0	0	0	0	0	0	0	0	0	0	0
2019-08-16 17:04:14		1		997	Kapululila	11		2019-08-15 10:50:57				1	1	0	0	1	0	8		8	uuid:a2065f6e-711d-4a15-af55-d29bce1b5372/RSR1									0	0	0	0	0	0	0	80	0	280	0	0	0	0	0	0	0	0	0	0
2019-08-16 17:04:22		1		997	Kapululilo	11		2019-08-15 12:25:40				1	1	0	1	0	0	7		7	uuid:1a5e949c-33c8-4894-b2e3-3e5f9da13bc5/RSR1									54	42	0	0	0	0	0	20	0	0	0	0	0	0	0	0	0	0	0	0
2019-08-16 17:04:29		1		997	Farao	11		2019-08-16 08:04:59				1	1	0	0	0	0	3		3	uuid:24a9a6a6-bc58-43e4-9ff8-679e9de2d3e7/RSR1									2	80	0	0	0	0	0	0	0	0	0	0	0	0	0	0	0	0	0	0
2019-08-16 17:04:33		1		997	Farao	11		2019-08-16 09:51:00				1	0	0	0	0	1	4		4	uuid:37d30402-f1f5-449c-b54b-beb0944b1ef3/RSR1		0	3	10	10	10	2		2	56	0	0	0	0	0	0	0	0	0	0	0	0	0	4	0	0	0	0
2019-08-16 17:04:40		1		997	Farao	11		2019-08-16 10:59:55				1	1	0	1	0	0	12		12	uuid:d03b8df2-d9a7-4120-bfe7-87b4d5488ea6/RSR1									0	0	0	0	0	0	0	0	0	0	0	0	0	0	0	0	0	0	0	0
2019-08-16 17:06:21		1		997	Mulambinda	15		2019-08-15 07:51:53				1	1	0	1	0	0	5		5	uuid:256d6d32-c0f8-47c2-a7e8-45e1d97be65b/RSR1									290	0	0	0	0	60	0	75	0	70	0	0	0	0	0	0	0	20	0	0
2019-08-16 17:06:29		1		997	Kapulila	15		2019-08-15 08:58:15				1	0	0	0	1	0	3		3	uuid:18d99277-cb6f-4b44-8eb8-ae6158a23a3d/RSR1									69	6	0	0	0	0	0	0	0	0	0	0	0	0	0	0	0	0	0	0
2019-08-16 17:06:34		1		997	Mulambinda	15		2019-08-15 09:23:21				1	1	0	1	0	0	10		10	uuid:e8adb373-a6fc-4983-889e-b0795be170b9/RSR1									300	0	0	0	0	0	0	108	0	80	0	0	0	24	0	0	0	20	0	0
2019-08-16 17:06:41		1		997	Kapululila	15		2019-08-15 10:40:28				1	0	0	0	1	0	3		3	uuid:667097ba-a9fb-4818-90fa-7a9d337d41f0/RSR1									140	28	0	0	0	0	0	100	0	50	0	0	0	0	0	0	0	0	0	0
2019-08-16 17:06:46		1		997	Kapululila	15		2019-08-15 11:34:42				1	1	0	0	1	0	6		6	uuid:ba68e0f9-d85b-4d73-90e1-e6bb1ca06fa0/RSR1									540	0	0	100	0	10	0	150	0	150	0	0	0	0	0	0	0	200	0	0
2019-08-16 17:06:52		1		997	Pharaoh	15		2019-08-16 08:37:30				1	1	0	1	0	0	7		7	uuid:8895ddb5-e68c-4691-9fa9-1bc773aefd1e/RSR1									1000	28	0	70	0	0	0	50	0	30	0	0	0	0	0	0	0	20	0	0
2019-08-16 17:06:58		1		997	Pharaoh	15		2019-08-16 10:28:20				1	1	0	1	0	0	7		7	uuid:9b70bb3a-deb0-4589-96dc-357441f2ac13/RSR1									500	14	0	0	0	0	0	0	0	10	0	0	0	16	0	0	0	0	0	0
2019-08-16 17:07:52		1		997	Mulabinda	8		2019-08-15 09:20:55				0	0	1	1	0	1	7		7	uuid:37a28083-0662-4d9f-90e1-c830ebbe3bd4/RSR1		0	0				0		150	42	10	0	0	0	0	0	0	20	5	0	0	0	0	0	0	0	0	3
2019-08-16 17:07:56		1		997	Farair	8		2019-08-16 07:39:39				0	0	0	0	1	0	12		12	uuid:cc048678-b9ac-46d6-a8a1-0733797ffd79/RSR1									80	40	40	0	0	0	0	0	0	0	50	0	0	0	0	0	20	0	45	50
2019-08-16 17:08:00		1		997	Faraoh	8		2019-08-16 08:17:20				0	0	1	1	0	1	13		13	uuid:68c9e855-af79-4837-9a9d-744c2da764f7/RSR1		5	5	300	200	180	650		50	10	20	0	0	0	0	0	0	15	5	0	0	20	0	0	15	0	0	0
2019-08-16 17:08:04		1		997	Faraoh	8		2019-08-16 09:13:12				0	1	0	1	0	0	4		4	uuid:49461d1b-edae-4bad-8e00-529552449c0b/RSR1									700	0	0	80	0	20	0	60	0	40	0	0	0	0	150	0	0	0	100	0
2019-08-16 17:08:40		1		997	Kadagwa	8		2019-08-14 10:03:11				0	0	0	0	1	0	4		4	uuid:b5156d21-be78-4c6b-9921-b980e2dbd2f5/RSR1									200	50	50	80	0	24	0	10	0	10	0	0	0	0	0	0	0	45	100	21
2019-08-16 17:08:43		1		997	Kadagwa	8		2019-08-14 10:37:33				0	0	0	1	1	0	4		4	uuid:ce8fd2fd-8cbb-4bba-82d4-5ad94d33cf31/RSR1									200	40	40	150	0	24	0	130	0	140	0	0	0	15	0	0	0	40	0	0
2019-08-16 17:08:47		1		997	Kadagwa	8		2019-08-14 11:09:01				0	0	0	1	0	0	4		4	uuid:cd81d7e5-2d7a-4986-806e-7af4c13bd437/RSR1									200	40	20	0	0	0	0	20	0	70	0	0	0	20	20	0	0	0	0	0
2019-08-16 17:08:50		1		997	Mulabinda	8		2019-08-15 07:47:58				0	1	1	1	0	1	4		4	uuid:48acf11d-9da5-4bda-9417-39bd99ea544e/RSR1		10	20	120	110	90	150		200	20	30	20	0	0	0	15	0	30	20	0	0	15	0	30	0	0	0	0
2019-08-16 17:08:55		1		997	Mulabinda	8		2019-08-15 08:24:28				0	0	1	0	0	1	4		4	uuid:fa212f40-4a62-4913-ba30-f8c26ec75e5f/RSR1		10	20	100	90	90	1200		100	20	20	0	0	0	0	0	0	20	0	0	0	20	10	0	30	0	0	0
2019-08-16 17:09:18		1		997	Kadangwa	8		2019-08-14 09:20:20				0	0	0	1	0	0	6		6	uuid:4136b6a5-b3da-4933-9801-d78f97e71e86/RSR1									80	50	50	0	0	0	0	0	0	15	5	0	0	0	0	0	0	70	0	0
2019-08-16 17:09:21		1		997	Kadangwa	8		2019-08-14 09:41:44				0	0	0	0	1	0	4		4	uuid:57b18e48-f03f-4169-8be1-cbef27ae5bd3/RSR1									200	100	50	50	50	20	0	40	0	70	30	15	5	5	0	30	40	90	120	50
2019-08-16 17:10:14		1		997	Kapululila	12		2019-08-15 08:34:43				1	1	0	0	0	0	6		6	uuid:5422f757-4242-459a-9651-076802035b1b/RSR1									500	0	40	0	0	0	0	0	0	0	0	0	0	0	0	0	0	0	0	0
2019-08-16 17:10:20		1		997	Kapululila	12		2019-08-15 09:38:12				1	1	0	0	1	1	13		13	uuid:1275cd33-e77c-4611-b4fa-08512c3bebc4/RSR1		0	10	1200	1200	1200	2200		1000	0	30	0	0	0	0	0	40	69	0	0	0	20	0	50	0	15	300	0
2019-08-16 17:10:26		1		997	Kapululila	12		2019-08-15 10:43:53				1	1	0	1	0	1	4		4	uuid:44ba802d-58ae-4627-bcab-27bff33daf87/RSR1		0	20	640	640	640	30		190	0	30	0	350	0	0	0	0	200	0	0	0	0	50	0	0	100	0	0
2019-08-16 17:10:34		1		997	Falawo	12		2019-08-16 08:20:46				1	1	0	0	0	0	10		10	uuid:92917e5f-5236-444d-b95d-e754da9a97e9/RSR1									700	0	0	0	0	0	0	0	60	40	0	0	0	0	0	200	0	30	120	0
2019-08-16 17:10:40		1		997	Falawo	12		2019-08-16 10:15:39				1	0	0	0	0	0	5		5	uuid:3686b6af-b49b-48e7-bedb-dade42fdd0de/RSR1									378	0	0	0	0	0	0	0	0	20	0	0	0	0	0	0	0	5	0	0
2019-08-16 17:10:46		1		997	Falawo	12		2019-08-16 11:18:45				0	0	0	1	0	0	3		3	uuid:daaafede-c6b3-4463-8958-067e28ad9589/RSR1									200	0	0	20	0	15	0	0	50	30	0	0	0	88	0	0	0	100	280	0
2019-08-16 17:10:50		1		997	Falawo	12		2019-08-16 12:11:14				1	1	0	1	0	0	7		7	uuid:77f2d127-de4e-4ed9-b3a3-1401b1be8e88/RSR1									0	0	20	0	0	0	0	0	0	140	0	0	0	0	0	0	0	20	0	0
2019-08-16 17:12:20		1		997	Farawu	4		2019-08-16 08:02:43				1	0	0	0	0	1	7		7	uuid:2f1597fc-d649-4800-a269-9b9f388cfcfa/RSR1		7	2	70	0		50		100	10	10	0	0	0	0	0	20	0	0	0	0	0	0	0	0	10	0	0
2019-08-16 17:12:25		1		997	Farawu	4		2019-08-16 09:02:36				1	0	0	0	1	1	9		9	uuid:14984e3d-9f7d-4732-bcdd-23df5923189a/RSR1		1	6	100	0		20		0	0	112	0	0	0	0	0	0	0	0	0	0	0	0	100	0	0	0	0
2019-08-16 17:12:40		1		997	Farawu	4		2019-08-16 09:38:53				1	0	0	0	0	0	9		9	uuid:bf433a75-b618-462f-97fa-235650d13f59/RSR1									20	26	0	0	0	0	0	20	0	10	0	0	0	0	0	0	0	0	0	0
2019-08-16 17:13:40		1		997	Kapulilila	14		2019-08-15 06:28:25				1	1	0	0	0	0	11		11	uuid:2225a952-5541-4ee5-b349-102e848e8ced/RSR1									400	50	0	0	0	0	0	50	0	40	0	0	0	50	0	0	0	2	0	0
2019-08-16 17:13:46		1		997	Kapulilila	14		2019-08-15 08:52:43				1	0	0	0	0	0	4		4	uuid:64c345ca-35a2-4530-ba21-10bd31c97434/RSR1									0	0	0	0	0	0	0	0	0	5	0	0	0	0	0	0	0	2	0	0
2019-08-16 17:13:50		1		997	Kapulilila	14		2019-08-15 09:30:13				1	1	0	0	1	0	10		10	uuid:b21a4b8a-fa43-490e-88d3-0fa1b20cf862/RSR1									400	40	0	170	0	0	0	40	0	420	0	0	0	100	0	0	0	20	0	0
2019-08-16 17:13:57		1		997	Kapulilila	14		2019-08-15 10:45:35				1	1	0	0	0	1	7		7	uuid:797a8ab5-f8f2-46d5-9b4b-42b9cfc025b1/RSR1		0	5	300	0		1.5		356	56	0	60	0	60	0	40	0	140	0	0	0	50	0	0	0	20	0	0
2019-08-16 17:14:07		1		997	Farao	14		2019-08-16 08:39:10				1	1	0	1	1	0	11		11	uuid:798692ca-485c-4dff-9bae-e62f3afab143/RSR1									200	0	0	0	0	0	0	0	0	40	0	0	0	0	0	0	0	20	0	0
2019-08-16 17:14:15		1		997	Farao	14		2019-08-16 10:26:41				1	0	0	1	0	1	3		3	uuid:56f093ac-c89b-4073-975a-307ed6a99136/RSR1		15	0	112	0		1.5		100	42	0	0	0	0	0	50	0	0	0	0	0	0	0	0	0	5	430	0
2019-08-16 17:20:40		1		997	Kadango	10		2019-08-14 15:26:52				1	0	0	1	0	0	6		6	uuid:cc868187-ed44-47b5-a144-6766946b4499/RSR1									90	18	0	0	0	0	0	280	0	10	0	0	0	0	0	997	0	0	0	0
2019-08-16 17:20:47		1		997	Kadango	10		2019-08-14 16:54:42				0	0	0	1	1	0	6		6	uuid:8636435d-a69a-44f6-a790-343a671915de/RSR1									140	0	0	0	0	0	0	40	0	10	0	0	0	0	0	0	0	8	0	0
2019-08-16 17:20:51		1		997	Kadango	10		2019-08-14 18:11:48				0	0	0	1	1	0	5		5	uuid:cf7056bd-c15a-4ab2-863a-5fc1abc9263b/RSR1									239	72	0	22	0	21	0	280	0	100	0	0	0	20	0	0	0	58	0	0
2019-08-16 17:20:58		1		997	Kapululira	10		2019-08-15 13:52:54				1	1	0	1	0	1	5		5	uuid:592e1db8-7fe4-409a-a26c-7931ec508f3a/RSR1		0	4	120	0		3		276	44	0	30	50	0	0	0	0	0	0	0	0	0	0	0	0	10	0	0
2019-08-16 17:21:04		1		997	Kapululira	10		2019-08-15 15:16:50				1	1	0	1	1	0	6		6	uuid:70706bee-8686-4089-ac64-f500ecf6664d/RSR1									190	0	0	0	0	7	0	0	15	30	0	0	0	3	0	0	0	15	0	0
2019-08-16 17:21:10		1		997	Kapululira	10		2019-08-15 16:48:26				1	1	0	0	1	0	3		3	uuid:21850193-28eb-41a5-a8ae-e4b0560cbe18/RSR1									116	42	0	0	0	0	0	30	0	0	54	0	0	0	0	0	0	10	0	0
2019-08-16 17:21:17		1		997	Farao	10		2019-08-16 14:25:53				1	1	0	1	0	0	7		7	uuid:62f55f5f-aefa-4795-8b9c-249176bbb1a7/RSR1									260	0	28	0	0	0	0	0	0	0	0	0	0	0	0	0	0	20	10	0
2019-08-16 17:21:22		1		997	Farao	10		2019-08-16 15:31:40				1	1	0	0	0	1	2		2	uuid:f181991e-85ee-4d61-a48a-437f5d62d465/RSR1		0	8	180	0		1.5		202	0	0	0	0	0	0	0	0	10	0	0	0	0	0	0	70	0	0	0
2019-08-16 17:21:28		1		997	Farao	10		2019-08-16 16:58:34				1	1	0	1	0	1	9		9	uuid:6710ce65-cf46-4372-8db6-344eed9487b0/RSR1		0	12	100	0		1.5		520	0	0	35	0	0	0	0	0	30	0	0	0	0	0	997	0	45	48	0
2019-08-16 17:30:53		1		997	Kapululira	16		2019-08-15 08:57:33				1	1	0	1	0	0	8		8	uuid:1edd7243-74e5-4904-b7ea-bc8281951897/RSR1									302	0	140	0	0	10	0	17	0	12	0	0	0	19	0	0	0	2	780	0
2019-08-16 17:31:15		1		997	Kapululira	16		2019-08-15 10:01:01				1	1	0	1	1	1	8		8	uuid:ef13118b-2b2c-4426-82ce-c919a8c35da8/RSR1		0	20	200	120	120	12		456	30	0	228	0	10	0	35	0	50	0	0	0	2	70	140	0	35	150	0
2019-08-16 17:31:25		1		997	Kapululira	16		2019-08-15 11:31:53				1	1	0	0	0	0	7		7	uuid:b39ea666-1cdb-4f93-8bc5-ca0e1520b426/RSR1									570	0	0	250	0	0	0	100	0	0	140	0	0	0	0	0	0	20	0	0
2019-08-16 17:31:45		1		997	Farao	16		2019-08-16 08:03:43				1	1	0	0	0	0	8		8	uuid:5eb4da79-cc69-4aa6-9a07-927b05cc91cf/RSR1									44	0	10	0	0	0	0	0	0	0	0	0	0	0	0	0	0	2	0	0
2019-08-16 17:31:52		1		997	Farao	16		2019-08-16 09:36:06				1	1	0	1	1	1	7		7	uuid:810f22f9-1f8a-4f75-a8b3-4364de2c2429/RSR1		0	3	45	0		0		187	0	0	130	0	12	0	100	0	0	0	0	0	0	50	0	0	50	0	0
2019-08-16 17:32:11		1		997	Farao	16		2019-08-16 09:36:49				1	1	0	0	0	1	9		9	uuid:1637fdd2-93d4-4859-be8d-864290afaf1d/RSR1		0	5	75	0		0		252	0	0	0	0	0	0	0	0	0	0	0	0	0	0	0	0	0	0	0
2019-08-16 17:32:19		1		997	Farao	16		2019-08-16 12:05:01				1	0	0	0	0	0	4		4	uuid:6712b19a-044f-4f01-9503-4e42dd568d83/RSR1									13	20	0	0	0	0	0	0	0	0	0	0	0	0	0	0	0	3	0	0
2019-08-16 17:42:48		1		997	Kapululila	2		2019-08-15 18:05:21				1	1	0	1	0	0	9		9	uuid:7d96198b-b528-4304-9e66-8bf2ba9b07d0/RSR1									150	20	10	0	0	0	0	30	50	100	0	0	0	0	0	50	0	0	0	0
2019-08-16 17:42:52		1		997	Farayo	2		2019-08-16 13:53:18				0	1	0	1	0	0	2		2	uuid:819d0a09-00ab-4dbc-9e84-3ec409a0d93a/RSR1									150	0	10	0	0	0	0	0	0	0	0	0	0	0	0	0	0	0	0	0
2019-08-16 17:42:58		1		997	Faraow	2		2019-08-16 16:06:34				0	1	0	1	1	1	7		7	uuid:6a1c13a4-fe68-476b-b8e4-32876d60be2e/RSR1		0	10	20	0		2		230	0	0	0	0	0	0	0	0	20	0	0	0	0	0	0	0	0	0	0
2019-08-16 17:43:04		1		997	Faraow	2		2019-08-16 17:14:08				1	1	0	1	0	1	9		9	uuid:af3670a3-ee03-49ea-bb3d-d36152529a0e/RSR1		997	0	997	0		2		600	0	0	0	0	0	0	0	0	0	0	0	0	0	10	0	0	0	0	0
2019-08-16 17:44:25		1		997	Kapulilila	2		2019-08-15 15:21:51				1	1	0	0	0	0	5		5	uuid:1d8b2671-674f-4d4e-b847-87a7ce6b561c/RSR1									2	0	5	0	0	0	0	0	0	0	0	0	0	0	0	0	0	0	0	0
2019-08-16 17:44:35		1		997	Kapululila	2		2019-08-15 15:54:04				0	1	0	1	0	0	2		2	uuid:6258a9f1-352f-48e8-be6d-508ad8e3d601/RSR1									8	0	20	0	0	0	0	0	10	0	0	0	0	0	0	0	0	0	0	0
2019-08-16 17:44:42		1		997	Kapululila	2		2019-08-15 16:38:34				1	1	0	0	0	0	6		6	uuid:7514ffb2-230a-4b88-b730-e7792bbc1de6/RSR1									1500	0	20	0	0	0	0	0	50	100	0	0	0	0	0	0	0	0	0	0
2019-08-16 17:45:09		1		997	Kapululila	2		2019-08-15 14:22:57				1	1	0	0	0	0	5		5	uuid:b74a6bf7-cfe0-4391-b045-8704dfc95b22/RSR1									1500	0	50	0	0	0	0	0	40	30	0	0	0	0	0	0	0	0	0	0
2019-08-21 05:22:17		2		997	Mazikila	1		2019-08-20 10:39:31				1	0	0	1	0	0	4		4	uuid:032ecee3-a55e-4b4e-954e-1722466cdf5c/RSR1									50	15	0	0	0	0	0	0	0	0	0	0	0	0	0	0	10	0	50	0
[truncated: 141 more columns]
