# Supplementary material for: Economic impact of nature-based tourism
Source: PLoS One. 2023 Apr 12;18(4):e0282912. doi: 10.1371/journal.pone.0282912 (PMC10096494; doi:10.1371/journal.pone.0282912)
Supplement: S1 File — (ZIP) [file pone.0282912.s002.zip › Data, Survey, Codes, Model Statements/Model Statements and Data Files/Zambia/wb_household_south_luangwa_data.xls]

## Sheet: wb_household_s_luangwa_v3
SubmissionDate	FPN1	FP002b	FP002b1	FP002d	FP002e	FP003	FP003a	start	QN1	RSN1	FILTER	FILTER1	FILTER2	FILTER3	FILTER4	FILTER5	FILTER6	RS000	G1-RSN1a	G1-RSR1_count	SET-OF-G1-RSR1	FSH000H	FSH000Ha	FSH000Hb	FSH001H	FSH002H	FSH003H	FSH005H	G2-G2A-EXPN	G2-G2A-EXP000	G2-G2A-EXP001	G2-G2A-EXP002	G2-G2A-EXP003	G2-G2A-EXP004	G2-G2A-EXP005	G2-G2A-EXP006	G2-G2A-EXP007	G2-G2A-EXP008	G2-G2A-EXP009	G2-G2A-EXP010	G2-G2A-EXP011	G2-G2A-EXP012	G2-G2A-EXP013	G2-G2A-EXP014	G2-G2A-EXP015	G2-G2A-EXP016	G2-G2A-EXP017	G2-G2A-EXP018	G2-G2A-EXP019
2019-08-26 17:56:35		2		997	Juma	4		2019-08-26 09:57:00				1	1	0	0	1	0	3		3	uuid:2b0af5a9-1ef4-46f6-84fe-9979b4865017/RSR1									0	10	0	0	0	0	0	0	0	0	0	0	0	0	0	0	10	20	0	0
2019-08-26 17:56:38		2		997	Juma	11		2019-08-26 07:48:47				1	0	0	0	0	0	5		5	uuid:9dc46333-b63c-4416-8056-e0c3e0ec80fd/RSR1									90	20	0	0	0	0	0	0	0	0	0	0	0	0	0	15	25	0	0	0
2019-08-26 17:56:50		2		997	Juma	11		2019-08-26 08:20:04				1	0	0	0	1	0	5		5	uuid:bef46b60-3801-4197-ac61-33ce1ab72071/RSR1									62	25	0	0	0	0	0	15	0	0	0	0	0	0	0	0	21	0	0	0
2019-08-26 17:57:01		2		997	Juma	11		2019-08-26 08:57:07				1	0	0	0	1	0	4		4	uuid:ed584e28-e001-4c0a-a2a1-afe53f1f3115/RSR1									0	42	0	0	0	0	0	0	0	0	0	0	0	0	0	0	0	0	0	0
2019-08-26 17:57:08		2		997	Juma	11		2019-08-26 09:48:29				1	1	0	1	1	0	3		3	uuid:b4a16b92-5d32-414a-bd5f-bfc7080908c3/RSR1									164	34	0	0	45	0	0	0	0	12	0	0	0	0	0	48	0	0	0	0
2019-08-26 17:58:11		2		997	Juma	15		2019-08-26 09:35:02				1	0	0	0	0	0	6		6	uuid:176908b7-5b19-49f2-a801-a1d400919c55/RSR1									150	28	0	10	0	0	0	10	0	5	0	0	0	0	50	0	40	0	0	0
2019-08-26 17:58:25		2		997	Juma	6		2019-08-26 16:24:14				1	0	0	0	1	0	10		10	uuid:f156eb70-da5f-4590-b98f-08580bb8374d/RSR1									100	35	20	0	10	0	0	0	0	0	10	0	0	0	0	0	25	0	0	0
2019-08-26 17:58:51		2		997	Juma	15		2019-08-26 08:19:39				1	1	0	0	0	0	7		7	uuid:5a0be2c6-2c69-4453-8c6c-9608871e4d6c/RSR1									150	28	0	25	0	0	0	0	0	20	0	0	0	0	30	0	0	0	0	0
2019-08-26 17:59:15		2		997	Juma	6		2019-08-26 14:01:14				1	1	0	0	1	0	7		7	uuid:d10663b2-bae5-453e-865d-178f626fba7a/RSR1									200	50	30	0	0	0	0	0	0	0	40	0	0	0	0	0	20	0	200	0
2019-08-26 17:59:22		2		997	Juma	15		2019-08-26 09:02:21				1	1	0	0	0	0	8		8	uuid:59bafa14-3446-4b18-a318-b7d9ea010fbd/RSR1									200	28	0	60	0	0	0	60	0	12	0	0	0	0	300	0	0	10	0	0
2019-08-26 17:59:28		2		997	Juma/ Bwanali	6		2019-08-26 15:09:56				1	1	0	0	0	1	8		8	uuid:59bca4d6-b013-40f4-94b0-fe526911cbe3/RSR1		0	500	1200	400	400	800		300	50	40	0	25	0	0	0	0	21	12	0	0	0	0	0	25	0	100	0
2019-08-26 17:59:32		2		997	Juma	14		2019-08-26 08:12:39				1	1	0	0	0	0	6		6	uuid:b0eaa9a4-9ad3-4ff8-8ecb-53b5bce46ae8/RSR1									40	14	0	0	0	0	0	0	0	0	0	0	0	0	0	0	20	28	22	0
2019-08-26 17:59:40		2		997	Juma	14		2019-08-26 09:02:08				1	1	0	0	0	0	5		5	uuid:1cb722e6-587c-4650-b543-e043b5755ef1/RSR1									50	14	0	0	0	0	0	0	0	0	0	0	0	0	0	0	20	5	0	0
2019-08-26 17:59:48		2		997	Juma	14		2019-08-26 09:36:18				1	0	0	0	0	1	4		4	uuid:873ab4fd-aff2-4b0b-aa8f-06df2e181007/RSR1		0	36	30	20	20	20		60	28	0	28	0	14	0	0	0	30	0	0	0	0	0	90	0	0	62	10
2019-08-26 18:02:04		2		997	Juma Village	4		2019-08-26 06:25:21				1	1	0	0	0	0	6		6	uuid:5c33a722-8cb8-4859-adc7-2d9387658801/RSR1									60	0	30	0	0	0	0	0	0	0	0	0	0	0	0	300	20	9	8	0
2019-08-26 18:02:15		2		997	Juma	4		2019-08-26 09:23:36				1	0	0	0	0	0	5		5	uuid:c2c324fd-4f5e-45cf-8784-576a87ee1e1e/RSR1									50	10	0	0	0	0	0	0	0	0	0	0	0	0	0	0	10	40	0	0
2019-08-27 05:19:22		2		997	Juma	10		2019-08-26 13:48:08				0	0	0	0	0	0	3		3	uuid:e7390df5-d0af-41d4-939e-8f5a85a8ec8d/RSR1									59	0	60	0	45	0	0	0	0	5	0	0	0	0	0	0	240	30	0	0
2019-08-27 05:19:26		2		997	Juma	10		2019-08-26 14:33:45				1	0	0	1	0	0	5		5	uuid:a3492455-509b-47a5-b052-9cdf74107107/RSR1									215	76	0	30	45	15	0	0	0	40	0	0	0	0	0	50	0	20	280	0
2019-08-27 05:19:30		2		997	Juma	10		2019-08-26 15:44:21				1	1	0	0	0	1	6		6	uuid:3a963c24-2017-49f6-86a5-8e1aafc777f9/RSR1		1	20	600	300	300	8		146	40	0	0	0	0	0	0	0	20	0	0	0	0	0	0	22	0	30	0
2019-08-27 06:05:02		2		997	Juma	12		2019-08-26 07:56:00				1	1	0	0	1	0	6		6	uuid:a26d2a00-7715-4329-b9b7-6f59c7fd19d0/RSR1									100	0	30	0	0	0	0	0	0	0	20	0	0	0	0	0	23	9	0	0
2019-08-27 06:05:13		2		997	Juma	12		2019-08-26 08:51:28				1	0	0	0	1	0	5		5	uuid:e93cd9a4-f7c5-4918-9289-7780a278115f/RSR1									70	0	51	0	0	0	0	0	15	0	0	0	0	0	0	0	20	10	0	0
2019-08-27 06:05:18		2		997	Juma	16		2019-08-26 07:47:02				1	1	0	1	0	0	8		8	uuid:2c203a82-0d72-46d9-9a43-84ef1f01123c/RSR1									440	39	0	0	0	0	0	0	0	0	13	0	0	0	0	0	0	16	0	0
2019-08-27 06:05:25		2		997	Juma	1		2019-08-26 07:58:29				0	0	0	0	1	0	4		4	uuid:2c6faede-ada5-42d1-acc9-077bbe544901/RSR1									200	14	0	0	0	42	0	30	0	70	0	0	0	0	0	0	10	0	0	8
2019-08-27 06:05:26		2		997	Juma	12		2019-08-26 10:07:38				1	1	0	0	0	0	7		7	uuid:b2b355f1-950d-4200-a300-ac9cb8d8dd05/RSR1									300	0	20	0	15	19	0	0	75	0	0	0	0	0	0	24	0	0	0	0
2019-08-27 06:05:28		2		997	Juma	16		2019-08-26 09:03:57				1	1	0	0	0	0	9		9	uuid:dbf35078-c21b-4620-812c-9b4253333d8c/RSR1									107	30	0	0	0	0	0	0	0	0	0	0	0	0	0	0	16	0	0	0
2019-08-27 06:05:30		2		997	Juma	1		2019-08-26 08:28:59				1	0	0	1	1	1	5		5	uuid:36b1da1c-7b8b-4671-b54e-9da041ea6bfa/RSR1		0	150	450	400	400	5		260	28	0	0	40	5	0	0	25	140	0	0	0	0	10	0	15	5	0	0
2019-08-27 06:05:35		2		997	Juma	12		2019-08-26 11:25:18				1	1	0	0	0	0	5		5	uuid:17785909-1a74-46de-b693-ea2ed0048b65/RSR1									50	0	20	40	0	0	0	0	0	0	10	0	0	0	0	0	25	15	0	0
2019-08-27 06:05:38		2		997	Juma	16		2019-08-26 10:03:12				1	1	0	0	0	0	4		4	uuid:e6d7c3f6-75fb-480b-a66a-46c2c93a2b78/RSR1									15	0	0	0	0	0	0	0	0	0	0	0	0	0	0	8	0	0	0	0
2019-08-27 06:05:39		2		997	Juma	1		2019-08-26 09:21:04				1	0	0	1	0	0	3		3	uuid:078bb7c0-110d-41e3-b99b-33c874854dc2/RSR1									50	14	0	0	0	0	0	0	0	20	0	0	0	0	0	0	15	0	0	0
2019-08-27 06:05:44		2		997	Juma	16		2019-08-26 10:46:13				1	1	0	0	0	1	3		3	uuid:3812787d-4d73-4bcc-b8e9-1081d807be65/RSR1		0	3	45	0		5		193	50	0	0	0	0	0	0	0	0	5	0	0	0	0	0	0	0	35	0
2019-08-27 06:06:25		2		997	Juma	2		2019-08-26 13:45:11				1	0	0	0	1	1	4		4	uuid:0491b135-a87e-46b7-8047-3d9a6d3e4171/RSR1		2	4	20	10	10	25		100	0	10	0	0	0	0	0	0	0	0	0	0	0	0	0	20	0	0	0
2019-08-27 06:06:33		2		997	Juma	2		2019-08-26 14:52:13				1	1	0	1	0	0	7		7	uuid:c798735a-5adc-4563-9bf2-69e2d6251cf9/RSR1									250	0	20	0	0	0	0	0	0	10	0	0	0	0	0	0	0	0	0	0
2019-08-27 06:06:39		2		997	Juma	2		2019-08-26 15:51:53				1	1	0	0	0	0	4		4	uuid:b1678647-0de7-49f4-b623-e19d2a095dbd/RSR1									55	0	8	0	0	5	0	0	0	10	0	0	0	0	0	0	18	0	0	0
2019-08-27 06:08:26		2		997	Kapanzi	8		2019-08-26 07:51:04				0	1	0	1	0	0	3		3	uuid:294c8434-0a89-4fba-a78b-84175c1ce6db/RSR1									35	0	12	0	0	0	0	15	0	0	3	0	0	0	0	0	14	0	120	0
2019-08-27 06:09:44		2		997	Maseye	8		2019-08-26 08:30:41				1	0	0	0	1	0	5		5	uuid:52e4fb2b-7511-4440-a2e3-3140863f9bb2/RSR1									50	0	12	0	35	0	0	0	0	0	10	0	0	0	0	0	20	0	0	0
2019-08-27 06:09:56		2		997	Kapanzi	8		2019-08-26 09:16:51				1	0	0	0	0	0	1		1	uuid:e2e96997-c766-4b35-9e7e-b0505304f1c7/RSR1									40	0	12	0	0	0	0	0	0	0	10	0	0	0	0	0	20	0	0	0
2019-08-27 06:13:26		2		997	Juma	13		2019-08-26 08:16:11				1	0	0	0	1	0	3		3	uuid:9a8ddf1d-55fb-478d-9f32-5b845fc6c073/RSR1									23	42	0	0	0	0	0	0	0	0	0	0	0	0	0	0	0	5	50	0
2019-08-27 06:13:30		2		997	Juma	13		2019-08-26 09:03:39				1	0	0	0	0	0	3		3	uuid:a15fb7e9-8b72-4e74-a13a-0942c9a0ebdd/RSR1									128	98	0	0	0	0	0	10	0	30	0	0	8	0	0	36	15	0	40	0
2019-08-27 06:13:35		2		997	Juma	13		2019-08-26 09:58:38				1	0	0	0	0	0	7		7	uuid:c7407bff-d901-44b9-aaae-af5fd67ecf11/RSR1									300	168	0	35	0	0	0	30	0	140	0	0	0	0	0	0	25	30	300	0
2019-08-27 06:18:43		2		997	Juma village	3		2019-08-26 08:02:05				1	1	0	0	1	0	5		5	uuid:73e18952-6f10-48c0-b57d-67221a5d8984/RSR1									150	30	10	0	0	0	0	0	0	0	0	0	0	0	0	0	10	0	0	0
2019-08-27 06:18:55		2		997	Juma village	3		2019-08-26 08:52:57				1	1	0	0	0	0	3		3	uuid:e913802f-c5fd-46b7-8060-c92c3053a8c3/RSR1									105	50	0	0	0	0	0	0	0	0	3	0	0	0	0	5	20	0	0	0
2019-08-27 06:19:07		2		997	Juma village	3		2019-08-26 09:51:59				1	1	0	0	0	0	3		3	uuid:f824a93b-a958-4762-aa9d-dfb2b335ff4b/RSR1									200	20	0	0	50	0	0	0	0	0	60	0	0	0	0	0	0	0	0	0
2019-08-27 06:19:17		2		997	Juma village	3		2019-08-26 10:39:58				0	0	0	1	0	0	4		4	uuid:b1c8a6d1-ee5d-4004-8d2f-354c8cefc21d/RSR1									200	50	0	0	0	0	0	0	0	0	40	0	0	0	0	50	15	0	5	0
2019-08-29 04:41:04		2		997	Danniel	2		2019-08-27 13:30:07				0	0	0	0	1	1	3		3	uuid:f22d6da7-0c43-4608-9aeb-fd5a7de3fb66/RSR1		8	10	15	15	0	25		150	0	10	0	0	0	0	0	20	0	42	0	0	0	0	0	0	0	150	0
2019-08-29 04:41:08		2		997	Daniel village	2		2019-08-27 14:07:54				1	1	0	0	0	0	4		4	uuid:60201a25-917e-45cc-9840-ad75e3166968/RSR1									150	0	50	0	0	0	0	0	0	0	0	0	0	0	0	0	0	0	0	0
2019-08-29 04:41:12		2		997	Daniel	2		2019-08-27 14:50:40				1	1	0	0	0	0	2		2	uuid:6f03ae71-a977-4dfe-b9a6-d008d75fb1ab/RSR1									0	0	2	0	0	0	0	0	0	0	0	0	0	0	0	0	0	0	0	0
2019-08-29 04:41:17		2		997	Daniel	2		2019-08-27 15:32:47				1	1	0	1	0	1	6		6	uuid:f18133db-8bde-4fe4-9837-89db468e182d/RSR1		10	4	25	0		8		400	0	33	27	0	15	0	0	35	0	30	0	0	0	0	0	18	0	0	0
2019-08-29 04:41:21		2		997	Jabes	2		2019-08-28 13:26:11				1	1	0	0	0	0	5		5	uuid:906eb42e-d9e1-432a-87c0-965926263a49/RSR1									200	0	28	0	20	0	0	0	0	0	0	0	5	0	0	0	0	20	0	0
2019-08-29 04:41:25		2		997	Jabes	2		2019-08-28 14:15:55				1	1	0	0	0	0	5		5	uuid:59baccbf-d034-45cc-b106-ea1cec892ea1/RSR1									0	0	4	0	0	0	0	0	0	0	0	0	0	0	0	0	5	0	0	0
2019-08-29 04:41:29		2		997	Jabes	2		2019-08-28 15:00:17				1	0	0	0	0	0	6		6	uuid:1bff3329-649d-4dba-ad1c-d75676f20722/RSR1									100	0	50	0	45	9	0	0	0	0	10	0	0	0	0	0	0	0	0	0
2019-08-29 04:41:33		2		997	Jabes	2		2019-08-28 15:42:05				1	1	0	0	0	0	3		3	uuid:113957c7-6b84-43cc-afc9-2f08ee5a6abb/RSR1									150	0	5	0	25	0	0	0	25	0	10	0	5	0	0	0	25	0	0	0
2019-08-29 04:46:06		2		997	Daniel village	13		2019-08-27 07:58:51				1	0	0	1	0	0	6		6	uuid:9f3fa4dc-6e06-4f3f-930e-869757f79463/RSR1									63	70	0	0	0	0	0	0	15	5	0	0	0	0	0	0	0	0	0	0
2019-08-29 04:46:10		2		997	Daniel Village	13		2019-08-27 08:42:43				0	0	0	0	1	0	3		3	uuid:4366037d-7832-4cec-83ce-bcc97647c226/RSR1									10	56	0	0	0	0	0	0	0	70	0	0	0	0	0	0	0	0	0	0
2019-08-29 04:46:14		2		997	Daniel Village	13		2019-08-27 09:30:03				1	1	0	0	0	0	7		7	uuid:90d922d3-0299-49f6-ac20-ca7dde843dae/RSR1									50	84	0	0	0	0	0	0	0	0	0	0	0	0	0	0	10	0	0	0
2019-08-29 04:46:18		2		997		997	Mujabezi	2019-08-28 08:00:05				1	1	0	1	0	0	7		7	uuid:3538d768-3426-4464-8032-f7677a629a30/RSR1									125	98	0	0	0	0	0	0	0	30	0	0	0	0	0	0	30	10	0	0
2019-08-29 04:46:22		2		997	Jabisi	13		2019-08-28 09:08:20				1	0	0	0	0	0	7		7	uuid:75724eb0-c70c-4a5e-bdbd-3033e100971f/RSR1									50	56	0	10	0	0	0	0	0	5	0	0	0	0	0	20	20	20	0	0
2019-08-29 04:46:26		2		997	Jabesi	13		2019-08-28 10:12:22				1	0	0	0	0	0	3		3	uuid:67f090fe-03a9-4bc6-8db5-501f1e969789/RSR1									22	56	0	0	0	0	0	0	0	5	0	0	0	0	0	0	0	2	0	0
2019-08-29 05:52:03		2		997	Daniel	1		2019-08-27 07:38:30				1	1	0	1	1	0	6		6	uuid:65c8fdc6-0702-4147-a2b0-dbc630d5f0a1/RSR1									350	30	0	0	0	0	0	0	0	0	0	0	0	0	200	0	0	0	0	0
2019-08-29 05:52:11		2		997	Daniel village	1		2019-08-27 08:20:45				1	0	0	1	1	0	2		2	uuid:9309bea0-49de-45ee-a31e-7b0b73c907e0/RSR1									220	14	0	0	10	2	0	0	15	70	0	0	0	0	0	0	0	0	95	0
2019-08-29 05:52:15		2		997	Daniel village	1		2019-08-27 08:55:45				1	1	0	1	0	1	4		4	uuid:90a4ba88-f56c-4155-aec0-00034b708866/RSR1		1	6	10	10	10	3		135	0	0	0	0	0	0	0	0	28	0	0	0	0	100	0	0	0	0	0
2019-08-29 05:52:19		2		997	Jabesi	1		2019-08-28 07:57:43				1	0	0	0	1	0	8		8	uuid:36663c61-882a-4466-9219-a5bab9bdea66/RSR1									200	0	56	0	25	0	0	0	0	0	0	0	0	0	0	0	20	0	80	0
2019-08-29 05:52:27		2		997	Jabesi	1		2019-08-28 08:59:25				1	1	0	1	0	0	6		6	uuid:97572bad-3e95-404d-a1dc-873b89863d99/RSR1									100	21	0	0	28	0	0	0	0	140	0	0	0	0	0	0	40	0	0	0
2019-08-29 05:52:33		2		997	Jabesi	1		2019-08-28 09:57:00				0	1	0	0	1	0	7		7	uuid:a2140b27-13ba-4ec1-b17a-1c4343417d97/RSR1									50	84	0	0	20	0	0	0	0	0	0	0	0	0	0	0	0	0	0	0
2019-08-29 05:54:45		2		997	Danielle village	4		2019-08-27 07:42:36				1	0	0	1	0	0	4		4	uuid:508b23f5-566c-4ac4-81ca-565f51b0ee99/RSR1									1500	20	0	0	0	20	0	30	0	50	0	0	0	0	0	0	0	20	0	0
2019-08-29 05:54:48		2		997	Danielle village	4		2019-08-27 08:26:03				0	0	0	1	0	0	4		4	uuid:761e2528-5ff1-4409-bec8-7e91789a363a/RSR1									200	20	0	0	0	0	0	0	0	10	0	0	0	0	0	50	0	0	20	0
2019-08-29 05:54:50		2		997	Daniel	4		2019-08-27 09:19:45				0	1	0	0	1	1	4		4	uuid:a0e3376a-1665-46c4-bf34-bd413e15190f/RSR1		0	10	200	200	200	25		100	30	0	0	0	0	0	0	0	0	0	0	0	0	0	0	0	5	0	0
2019-08-29 05:54:54		2		997	Daniel	4		2019-08-27 09:59:11				0	0	0	0	1	0	6		6	uuid:22d82f2a-0e7c-432d-a7df-bc855ed95ca4/RSR1									30	10	0	1	0	0	0	0	0	40	0	0	0	0	0	0	0	60	0	0
2019-08-29 05:57:01		2		997	Jabese Village	8		2019-08-28 08:19:28				1	0	0	0	0	0	3		3	uuid:2204e9ae-202e-40ae-aa5e-80a8fa3bbf1d/RSR1									15	0	15	0	0	0	0	0	0	0	5	0	0	0	0	0	20	0	0	0
2019-08-29 05:57:04		2		997	Jabese Village	8		2019-08-28 08:42:52				1	1	0	0	0	0	5		5	uuid:2fb80ca8-fe90-472b-8af8-9b269b50bb77/RSR1									60	0	16	0	50	0	0	0	20	0	12	0	0	30	0	5	15	5	0	42
2019-08-29 05:57:09		2		997	Jabese Village	8		2019-08-28 09:40:38				1	0	0	0	1	0	5		5	uuid:2f734aa8-72f5-48da-8c7c-e5236df2fa82/RSR1									350	0	25	0	50	0	40	0	60	0	40	0	0	25	0	0	30	0	40	34
2019-08-29 05:57:28		2		997	Daniel	10		2019-08-27 13:51:13				1	1	0	0	0	1	2		2	uuid:fb9f89d6-fb1f-42df-8c43-38b8efc58b28/RSR1		0	10	60	0		2		24	18	0	0	0	25	0	0	0	6	0	0	0	0	0	0	0	0	0	0
2019-08-29 05:57:33		2		997	Daniel	10		2019-08-27 14:47:34				1	1		0	1	1	5		5	uuid:fb909be3-2760-43a2-90c9-27422238d1f9/RSR1		0	18	120	0		2		166	35	0	0	0	0	0	12	0	20	0	0	0	0	0	0	0	8	90	0
2019-08-29 05:57:38		2		997	Daniel	10		2019-08-27 16:17:32				0	0		0	1	0	4		4	uuid:21f4484d-89ad-451d-ad89-32831ce46a65/RSR1									190	15	0	0	0	0	0	0	15	0	0	0	0	0	0	0	0	20	0	0
2019-08-29 05:57:42		2		997	Jabesi	10		2019-08-28 13:58:16				1	1	0	0	0	0	8		8	uuid:8182676e-c2c8-4f22-89c5-0eb55c829c32/RSR1									25	44	0	0	0	0	0	0	0	0	0	0	0	0	0	0	113	8	0	0
2019-08-29 05:57:47		2		997	Jabesi	10		2019-08-28 15:09:33				1	1	0	0	0	0	3		3	uuid:3a21a868-8f8f-4612-82ce-8b830bee4bf8/RSR1									42	44	0	10	0	0	0	0	0	6	0	0	0	0	0	0	10	2	20	0
2019-08-29 05:57:53		2		997	Jabesi	10		2019-08-28 16:16:04				1	1		0	0	0	6		6	uuid:a493a60f-1525-4ed6-8fcf-71ab288655ce/RSR1									86	0	0	0	0	9	0	0	0	10	0	0	0	0	0	0	0	30	0	0
2019-08-29 05:58:23		2		997	Daniel village	3		2019-08-27 07:59:44				1	0	0	1	0	0	3		3	uuid:ffa67d35-db50-4474-81c1-96bfbd752e5d/RSR1									100	30	0	0	0	0	0	0	0	0	5	0	0	0	0	0	0	0	0	0
2019-08-29 05:58:27		2		997	Daniel village	3		2019-08-27 08:48:24				0	0	0	0	1	0	3		3	uuid:ed658d49-e41a-4351-9475-842fda5844c3/RSR1									340	100	0	60	0	0	0	0	0	0	20	0	0	5	0	0	0	20	70	0
2019-08-29 05:58:30		2		997	Danniel	6		2019-08-27 13:28:10				1	0	0	1	0	0	5		5	uuid:04ee4ce5-8d58-4ee0-a36e-537a70a15b22/RSR1									350	70	50	40	20	0	0	0	30	30	10	0	0	0	0	0	25	0	0	0
2019-08-29 05:58:31		2		997	Daniel village	3		2019-08-27 09:44:49				0	0	0	0	0	1	5		5	uuid:2d303963-e38b-4e4e-9e85-6831e0f0d614/RSR1		1	15	50	0		5		0	50	0	0	0	0	0	0	0	0	0	0	0	0	0	0	0	5	50	0
2019-08-29 05:58:37		2		997	Jabase village	3		2019-08-28 07:41:51				1	1	0	0	0	0	6		6	uuid:dd9189e8-2612-4488-a1d3-bb5b82299b42/RSR1									120	30	0	0	45	0	20	15	0	0	15	0	0	0	0	0	40	0	0	0
2019-08-29 05:58:42		2		997	Jabase village	3		2019-08-28 08:52:49				1	0	0	0	0	0	6		6	uuid:9cd24249-7edd-4fcd-95c3-420ecea4406f/RSR1									100	0	50	0	0	0	0	0	0	0	0	0	0	0	0	10	10	0	0	0
2019-08-29 05:58:46		2		997	Jabase village	3		2019-08-28 09:31:21				0	0	0	1	0	0	4		4	uuid:b3fec3a5-84a0-4fb3-a1ec-5adf0033877b/RSR1									100	60	0	0	30	0	0	25	0	0	25	0	0	0	0	20	40	0	0	0
2019-08-29 05:58:48		2		997	Jabase village	3		2019-08-28 10:05:08				1	1	0	0	0	0	5		5	uuid:47cb998b-042d-4d56-9f65-d2e5b8f44e71/RSR1									50	20	0	0	0	0	0	0	0	0	15	0	0	0	0	0	0	0	0	0
2019-08-29 05:59:09		2		997	Daniel Village	8		2019-08-27 07:48:46				1	0	0	0	0	1	5		5	uuid:a26c8202-92ba-4377-8bfa-dcbf40d870d6/RSR1		1	20	15	15	15	80		150	0	15	0	0	0	0	0	0	0	0	0	0	0	0	12	20	0	70	0
2019-08-29 05:59:13		2		997	Daniel Village	8		2019-08-27 08:35:25				1	0	0	1	0	1	4		4	uuid:bce92985-2ab8-46ca-a2cd-771c3c6253f4/RSR1		1	20	48	48	48	40		15	0	10	0	0	0	0	0	0	0	0	0	0	0	0	0	5	0	0	0
2019-08-29 05:59:15		2		997	Daniel Village	8		2019-08-27 09:00:35				0	0	0	1	1	0	5		5	uuid:b7ed985b-f0c7-4a4e-bbc1-259cb8af15a7/RSR1									500	0	20	0	10	0	30	0	25	0	30	0	0	30	0	15	0	0	1400	0
2019-08-29 05:59:18		2		997	Jabese Village	8		2019-08-28 07:31:28				1	0	0	1	0	0	5		5	uuid:da1fc5fb-664a-4b59-a702-993f5c691cf2/RSR1									60	0	15	0	0	0	0	0	0	0	16	0	0	0	0	0	20	0	0	5
2019-08-29 06:02:57		2		997	Daniel	12		2019-08-27 07:30:08				1	1	0	0	0	0	6		6	uuid:e39153c2-11af-447c-b456-ca30e6bcc34c/RSR1									250	0	35	0	0	0	0	0	75	0	20	0	0	0	0	0	0	0	0	0
2019-08-29 06:03:01		2		997	Daniyele	12		2019-08-27 08:25:54				1	0	0	0	0	0	5		5	uuid:f8e53205-f238-4fcf-8ef9-5d04c237a258/RSR1									343	0	45	0	0	0	0	0	0	0	0	0	0	0	0	0	0	0	35	0
2019-08-29 06:03:05		2		997	Daniyele	12		2019-08-27 09:11:08				1	1	0	1	0	0	7		7	uuid:a2252965-2dc4-455c-8c7b-7560d25d8a21/RSR1									200	0	55	0	0	0	0	0	70	0	140	0	0	0	0	0	20	0	0	0
2019-08-29 06:03:09		2		997	Daniyele	12		2019-08-27 10:09:17				0	1	0	0	0	0	5		5	uuid:264ca344-a036-4855-81a7-1bf917b48134/RSR1									25	0	25	0	0	0	0	0	15	11	20	0	0	0	0	50	0	4	0	0
2019-08-29 06:03:11		2		997	Jabes	12		2019-08-28 07:32:10				1	1	0	0	0	0	5		5	uuid:880b5f2c-6672-4750-95c9-52a05f1a3f5b/RSR1									40	0	35	0	10	4	0	0	0	0	10	0	0	0	0	0	0	4	0	0
2019-08-29 06:03:14		2		997	Jabes	12		2019-08-28 08:38:36				1	1	0	0	0	0	9		9	uuid:2da7461e-5d4c-4823-9d99-c81c3454533a/RSR1									89	0	0	250	20	50	0	0	0	0	0	20	0	0	0	75	34	70	655	0
2019-08-29 06:03:20		2		997	Jabes	12		2019-08-28 09:45:15				1	1	0	0	0	0	8		8	uuid:65dc1b4b-b70e-4773-91f5-8d28342e1e20/RSR1									258	0	90	60	30	6	0	0	40	0	140	0	0	0	0	0	20	50	60	0
2019-08-29 13:33:48		2		997	Daniel	15		2019-08-27 07:56:23				0	0	0	1	0	0	3		3	uuid:4c367ecd-8d3d-496b-949a-418e923bccbd/RSR1									20	28	0	0	0	0	0	0	0	11	0	0	0	0	0	0	0	0	0	0
2019-08-29 13:33:53		2		997	Daniel	15		2019-08-27 08:17:23				1	1	0	0	0	0	2		2	uuid:7bce6f92-7ff8-46fd-876b-6972825aae0f/RSR1									0	14	0	0	0	0	0	0	0	0	0	0	0	0	0	0	0	0	0	0
2019-08-29 13:34:02		2		997	Daniel	15		2019-08-27 08:46:41				1	1	0	0	1	0	4		4	uuid:3e01c345-4acc-4287-b456-fabd599a6acf/RSR1									100	14	0	15	0	0	0	25	0	34	0	0	0	0	0	0	22	10	0	0
2019-08-29 13:34:07		2		997	Daniel	15		2019-08-27 09:12:11				1	1	0	0	1	0	3		3	uuid:314b4f6e-cd3f-4bd4-b38b-ce171fdcc1bd/RSR1									100	200	0	0	0	0	0	75	0	11	0	0	0	0	0	0	0	5	0	0
2019-08-29 13:34:13		2		997	Daniel	15		2019-08-27 09:44:11				1	1	0	1	1	0	6		6	uuid:93d8030b-5f7d-42d1-9970-06eb982bc2c3/RSR1									100	28	0	30	0	0	0	20	0	70	0	0	0	0	20	0	0	4	0	0
2019-08-29 13:34:17		2		997	Jabez	15		2019-08-28 08:48:30				1	1	0	0	0	0	6		6	uuid:2a81cbf4-2b3c-41ba-adfe-ba32705d1503/RSR1									180	84	0	15	0	0	0	0	0	0	0	0	0	0	10	0	20	4	0	0
2019-08-29 13:34:21		2		997	Jabez	15		2019-08-28 09:17:18				1	0	0	0	0	0	2		2	uuid:6ec8d696-a5eb-4bac-a1e7-c0f04454a500/RSR1									20	28	0	0	0	0	0	0	0	0	0	0	0	0	0	0	0	0	0	0
2019-08-29 13:34:25		2		997	Jabez	15		2019-08-28 10:33:23				1	0	0	0	0	0	6		6	uuid:12c3e9ea-7b26-4bc9-b7d8-2ea2b866f0be/RSR1									200	28	0	0	0	0	0	0	0	0	0	0	0	0	0	0	0	0	0	0
2019-08-29 17:17:22		2		997	Daniel	14		2019-08-27 07:33:54				1	1	0	1	0	1	5		5	uuid:0587955c-6cd5-460b-a990-4658bfe3fd3f/RSR1		9	0	15	0		1.5		150	14	0	0	0	0	0	0	0	40	0	0	0	0	0	0	0	20	0	0
2019-08-29 17:17:26		2		997	Daniel	14		2019-08-27 08:17:27				1	0	0	1	0	0	9		9	uuid:b8a20949-3660-4090-b804-8af850c9047e/RSR1									100	14	0	35	0	8	0	7	0	35	0	0	0	0	0	0	0	0	400	0
2019-08-29 17:17:32		2		997	Daniel	14		2019-08-27 09:11:16				0	1	0	1	0	1	5		5	uuid:4841163b-3078-4767-b015-83322b79df2f/RSR1		20	0	15	0		20		200	140	0	0	0	0	0	0	0	98	0	0	0	0	0	0	0	20	0	0
2019-08-29 17:17:34		2		997	Daniel	14		2019-08-27 09:41:57				0	1	0	1	0	0	7		7	uuid:b0cbc44b-fd06-4538-b559-bb53acd669bb/RSR1									100	28	0	25	0	11	0	0	0	0	0	0	0	24	0	0	0	20	0	0
2019-08-29 17:17:37		2		997	Jabes	14		2019-08-28 07:36:11				1	0	0	0	0	0	7		7	uuid:7f0aa357-737c-47c3-af0d-f965cad9f3b1/RSR1									30	70	0	0	0	0	0	0	0	0	0	0	0	0	0	0	5	2	0	0
2019-08-29 17:17:40		2		997	Jabes	14		2019-08-28 08:06:22				0	0	0	0	0	0	1		1	uuid:717d6ac2-9ced-4257-9573-113442f61ef3/RSR1									100	40	0	0	0	0	0	0	0	0	0	0	0	0	0	0	0	0	0	0
2019-08-29 17:17:42		2		997	Jabes	14		2019-08-28 08:20:57				1	0	0	0	0	0	6		6	uuid:24855c47-5796-493b-a8ba-8673bb9596ac/RSR1									50	56	0	0	0	0	0	0	0	0	0	0	0	0	0	0	5	0	0	0
2019-08-29 17:17:46		2		997	Jabes	14		2019-08-28 08:57:07				1	0	0	0	0	0	7		7	uuid:161597ac-3a13-40c8-ac05-8620da37505c/RSR1									20	42	0	0	0	0	0	0	0	0	0	0	0	0	0	0	0	0	0	0
2019-08-29 17:17:49		2		997	Mushaba	14		2019-08-29 07:36:40				1	1	0	0	0	0	8		8	uuid:8baa3142-441f-4107-99f2-56d119b8f119/RSR1									50	20	0	0	0	0	0	0	0	0	0	0	0	0	0	0	15	2	0	0
2019-08-29 17:17:53		2		997	Mushaba	14		2019-08-29 08:09:20				1	0	0	0	0	0	3		3	uuid:66bf2385-3932-4a7f-8da4-ba41468f0f57/RSR1									45	56	0	70	0	0	0	50	0	10	0	0	0	0	0	0	20	5	30	6
2019-08-29 17:17:56		2		997	Mushaba	14		2019-08-29 08:42:39				1	1	0	0	0	0	4		4	uuid:5dfed3ea-3111-44ea-b1a2-1e6e298513c4/RSR1									100	28	0	30	0	0	0	20	0	112	0	0	0	0	0	0	0	70	0	0
2019-08-29 17:53:53		2		997	Daniel	16		2019-08-27 08:03:42				1	0	0	0	1	1	5		5	uuid:47296f28-a68c-4dd0-882d-0c071f427ca5/RSR1		0	8	25	15	15	20		160	70	0	0	85	0	0	0	0	0	15	0	0	0	0	10	0	10	30	0
2019-08-29 17:54:02		2		997	Daniel	16		2019-08-27 08:04:14				1	0	0	1	0	1	3		3	uuid:3ca2e6f7-7cd2-4288-91cb-a729e3d2c3d1/RSR1		0	10	100	0		0		217	56	0	0	0	0	0	0	0	0	0	0	0	0	0	0	0	0	0	0
2019-08-29 17:54:08		2		997	Daniel	16		2019-08-27 09:42:00				1	1	0	1	0	1	4		4	uuid:67c5df3b-012c-437a-a8d2-d513314c732a/RSR1		0	4	50	25	25	5		23	35	0	0	0	0	0	0	0	0	4	0	0	0	0	10	0	2	25	0
2019-08-29 17:54:12		2		997	Daniel	16		2019-08-27 10:03:43				1	1	0	1	0	0	11		11	uuid:4e2f27e2-9909-457b-b11b-ce173e6939a6/RSR1									416	56	0	0	50	0	0	20	0	40	0	0	0	12	0	0	18	100	400	0
2019-08-29 17:54:18		2		997	Jabesi	16		2019-08-28 07:30:44				1	1	0	0	0	0	4		4	uuid:c0b77c64-13f1-4cd1-882f-62b4f44ecfbd/RSR1									58	24	0	0	0	0	0	0	15	0	0	0	0	0	0	0	0	0	0	0
2019-08-29 17:54:22		2		997	Jabesi	16		2019-08-28 08:26:01				1	1	0	0	0	0	7		7	uuid:3ef7986a-e94c-4b2e-bf15-9a30698a2c21/RSR1									106	25	0	5	0	0	0	0	0	0	1	0	0	0	0	5	15	0	0	0
2019-08-29 17:54:38		2		997	Jabesi	16		2019-08-28 09:14:36				1	0	0	1	0	0	7		7	uuid:8ff809b5-74dd-4761-94fa-37e2db2236d6/RSR1									69	20	0	0	0	0	0	0	0	0	0	0	0	0	0	0	20	5	0	0
2019-08-29 17:54:42		2		997	Jabesi	16		2019-08-28 10:08:55				1	1	0	1	1	0	7		7	uuid:56a30d12-b063-4522-9fcb-dd38ccd86657/RSR1									76	10	0	0	0	6	0	5	0	0	0	0	0	0	0	15	20	20	0	0
2019-08-29 17:54:53		2		997	Mushawa	16		2019-08-29 07:29:28				1	1	0	1	0	0	6		6	uuid:5cb95397-9cd5-4f43-8bd9-0320a4efe5df/RSR1									53	9	0	0	0	0	0	0	0	0	5	0	0	0	0	0	15	2	0	0
2019-08-29 17:54:58		2		997	Mushawa	16		2019-08-29 08:29:30				1	0	0	0	0	0	3		3	uuid:6df50b4e-54d4-443a-8c87-8db03a9377ce/RSR1									170	22	0	0	9	4	0	3	0	0	7	0	0	0	0	0	15	0	0	0
2019-08-29 17:55:02		2		997	Mushawa	16		2019-08-29 08:30:00				1	0	0	0	0	0	4		4	uuid:ae9d61c6-bc81-41a8-b1b2-4420dcd9e894/RSR1									37	8	0	0	0	0	1	0	0	0	5	0	0	0	0	997	10	0	0	0
2019-08-29 17:55:08		2		997	Mushawa	16		2019-08-29 09:56:55				1	1	0	1	0	0	3		3	uuid:4c1eec26-2c19-433a-b14a-f23fd8a1260d/RSR1									93	25	0	10	0	0	4	0	0	0	7	0	0	0	0	0	15	0	40	0
2019-08-29 18:48:55		2		997	Mushaba	2		2019-08-29 13:38:30				1	0	0	0	0	0	4		4	uuid:4949f350-ad52-45ad-b6b9-f8313207166e/RSR1									100	0	5	0	0	0	0	0	0	0	0	0	0	0	0	0	6	0	0	0
2019-08-29 18:48:59		2		997	Mushaba	2		2019-08-29 14:30:06				1	0	0	0	1	0	4		4	uuid:f33135ec-792c-46d7-ae71-de2751486295/RSR1									7	0	7	0	0	0	0	0	0	0	0	0	0	0	0	0	0	0	0	0
2019-08-29 18:49:04		2		997	Mushaba	2		2019-08-29 15:12:14				1	1	0	0	0	0	8		8	uuid:3476a343-cd5d-4bce-a116-01d3a106bc05/RSR1									120	0	20	0	0	0	0	0	0	0	50	0	0	0	10	10	25	0	0	0
2019-08-29 18:58:32		2		997	Mushaba	1		2019-08-29 07:34:35				1	0	0	0	0	0	2		2	uuid:d97e6b16-5482-4194-a722-0a026efb222d/RSR1									300	14	0	0	30	0	0	0	0	84	0	0	0	0	0	0	20	20	0	0
2019-08-29 18:58:36		2		997	Mushaba	1		2019-08-29 08:07:25				1	0	0	0	1	0	2		2	uuid:856da960-298e-4b69-bb80-4136bfc50b73/RSR1									50	14	0	0	30	0	0	0	0	0	0	0	0	0	0	0	20	0	0	0
2019-08-29 18:58:41		2		997	Mushaba	1		2019-08-29 09:06:25				1	0	0	0	0	0	1		1	uuid:751bcd52-b271-4003-aea2-577b3cd2c14c/RSR1									200	14	0	0	45	0	0	0	0	70	0	0	0	0	0	0	0	0	75	0
2019-08-29 18:58:45		2		997	Mushaba	1		2019-08-29 09:33:40				1	1	0	0	0	0	7		7	uuid:e8204edf-4dad-48c3-93c7-2e1de095657f/RSR1									30	0	0	0	0	0	0	0	0	0	0	0	0	0	0	0	20	0	0	0
2019-08-29 19:42:25		2		997	Mushaba chungu	15		2019-08-29 07:38:50				1	1	0	0	0	0	7		7	uuid:f6e8a582-f6f8-404d-9216-ee3622945c7c/RSR1									12	42	0	20	0	0	0	0	0	4	0	0	0	0	0	0	20	4	0	0
2019-08-29 19:42:30		2		997	Mushaba chungu	15		2019-08-29 08:11:31				1	1	0	0	0	0	5		5	uuid:8f7feac3-7e2e-4f78-abdc-36d980ca7173/RSR1									30	28	0	0	0	0	0	0	0	70	0	0	0	0	0	0	10	7	0	0
2019-08-29 19:42:33		2		997	Mushaba chungu	15		2019-08-29 08:46:32				1	0	0	0	0	0	7		7	uuid:9c5ccefa-c9fb-4f70-8846-ae6f1d9ad1ce/RSR1									50	28	0	0	0	0	0	0	0	0	0	0	0	0	0	0	20	0	0	0
2019-08-29 19:42:37		2		997	Mushaba chungu	15		2019-08-29 09:10:21				1	1	0	0	0	0	4		4	uuid:6fce234e-c014-43b9-99cf-70538476d35f/RSR1									50	42	0	0	0	0	0	5	0	0	0	0	0	0	0	0	20	4	0	0
2019-08-29 19:42:40		2		997	Mushaba chungu	15		2019-08-29 09:34:39				1	1	0	0	0	0	10		10	uuid:2ca6ee4f-57e4-48f8-a059-8a7d11692542/RSR1									300	42	0	70	0	0	0	0	0	100	0	0	0	0	0	0	20	200	0	0
2019-08-29 21:03:06		2		997	Mushaba	8		2019-08-29 07:37:27				1	1	0	0	0	0	5		5	uuid:1701558a-c24b-47f9-bbb8-4a66e42628ba/RSR1									50	0	20	0	0	0	0	0	0	0	0	0	0	15	0	0	20	0	0	20
2019-08-29 21:03:14		2		997	Mushanga Village	8		2019-08-29 08:11:05				0	1	0	0	0	0	4		4	uuid:36c900a3-618b-4fd2-b680-0d2c4e697079/RSR1									35	0	28	0	0	0	30	0	38	0	15	0	0	5	0	0	15	0	0	10
2019-08-29 21:03:20		2		997	Mushanga Village	8		2019-08-29 08:43:44				1	1	0	0	0	0	2		2	uuid:4b511b51-c2be-4836-ac4a-bc5a250e1078/RSR1									50	0	42	0	35	0	0	0	15	0	5	0	0	120	20	0	20	0	0	0
2019-08-29 21:03:27		2		997	Mushanga Village	8		2019-08-29 09:47:42				1	1	0	0	0	0	4		4	uuid:3bcbeca9-8821-429b-8dd1-9a59314a5c18/RSR1									100	0	30	0	35	0	0	0	0	0	0	0	0	0	0	0	20	0	0	10
2019-08-29 21:03:39		2		997	Mushaba Village	4		2019-08-29 07:52:47				1	0	0	0	0	0	7		7	uuid:3c9e7464-6e8d-4868-ade5-cf780396afcc/RSR1									40	10	0	0	0	0	0	0	0	0	0	0	0	0	0	0	40	10	0	0
2019-08-29 21:03:44		2		997	Mushaba Village	4		2019-08-29 08:43:53				1	0	0	0	0	0	2		2	uuid:25c1b972-4c9a-42a8-88d5-a66aedbb33de/RSR1									24	13	0	0	0	0	0	20	0	0	0	0	0	0	0	0	10	0	0	0
2019-08-29 21:03:48		2		997	Mushaba Village	4		2019-08-29 09:12:54				1	1	0	0	0	0	2		2	uuid:2f3a9dca-a354-4bfb-a463-378879f55881/RSR1									40	20	0	0	0	0	0	0	0	10	0	0	0	0	0	0	20	10	0	0
2019-08-29 21:03:53		2		997	Mushaba Village	4		2019-08-29 09:43:04				1	0	0	0	0	0	5		5	uuid:a9043cd7-c76e-41e7-99fd-0f48d340f8f9/RSR1									40	60	0	0	0	0	0	0	0	0	0	0	0	0	0	0	20	10	0	0
2019-08-30 04:43:08		2		997	Mushawa	13		2019-08-28 11:00:51				1	1	0	1	1	0	4		4	uuid:e36d77d9-d7e5-403e-b797-c2d2eb82648b/RSR1									60	70	0	25	30	0	0	0	0	0	0	10	0	0	0	0	25	4	25	0
2019-08-30 04:43:15		2		997	Mushawa	13		2019-08-29 09:02:47				1	0	0	0	0	0	6		6	uuid:1dd42f3b-6140-4a13-8f7b-df9444bbcf8f/RSR1									11	42	0	0	0	0	0	0	0	0	0	0	0	0	0	0	0	2	0	0
2019-08-30 04:43:20		2		997	Mushawa	13		2019-08-29 09:34:32				1	0	0	0	1	0	5		5	uuid:eddece72-7e08-4a85-9b7f-96dcc294bb1e/RSR1									20	25	0	12	0	0	0	0	0	8	0	0	0	0	0	0	15	8	0	0
2019-08-30 05:00:45		2		997	Daniel	11		2019-08-27 07:46:35				1	0	0	1	0	0	7		7	uuid:0cb44208-cab9-4170-b2af-750cfbf6eed1/RSR1									39	42	0	0	0	0	0	0	0	0	0	0	0	0	0	0	0	0	0	0
2019-08-30 05:00:49		2		997	Daniel	11		2019-08-27 08:23:18				1	1	0	1	0	0	7		7	uuid:af2118ed-9284-4eca-a8ed-1d29f6a31db7/RSR1									184	70	0	0	0	0	0	0	0	0	0	0	0	0	0	0	0	0	0	0
2019-08-30 05:00:54		2		997	Daniel	11		2019-08-27 09:08:25				1	0	0	1	0	1	1		1	uuid:f1b740bc-60e7-4982-9f2d-973d203223df/RSR1		0	3	50	0		2		17	20	0	0	0	0	0	0	0	2	0	0	0	0	0	0	0	0	0	0
2019-08-30 05:00:57		2		997	Jabesi	11		2019-08-28 07:28:07				1	0	0	0	0	0	7		7	uuid:37e5a305-47ea-4370-a2fe-af319d5f675a/RSR1									1	56	0	0	0	0	0	0	0	0	0	0	0	0	0	0	20	0	0	0
2019-08-30 05:01:01		2		997	Jabesi	11		2019-08-28 08:00:57				1	1	0	0	0	0	11		11	uuid:4836acf2-b07c-419d-aa1e-15b776a1cc02/RSR1									12	56	0	0	0	0	0	0	0	0	0	0	0	0	0	0	20	0	0	0
2019-08-30 05:01:05		2		997	Jabesi	11		2019-08-28 08:57:27				1	0	0	1	1	0	6		6	uuid:dabe8108-2e73-4641-ac0d-3bdab6eff508/RSR1									28	42	0	0	0	0	0	0	0	5	0	0	0	0	0	0	10	2	0	0
2019-08-30 05:01:10		2		997	Jabesi	11		2019-08-28 09:47:25				1	1	0	0	0	0	1		1	uuid:3da2b508-b646-4e2a-8127-591ea7a80115/RSR1									7	5	0	0	0	0	0	0	0	0	0	0	0	0	0	0	5	0	0	0
2019-08-30 05:01:14		2		997	Mushaba	11		2019-08-29 07:38:16				1	1	0	0	0	0	6		6	uuid:d3ee6140-6fd3-4317-be4f-39fdd3078458/RSR1									17	0	0	0	0	0	0	0	0	0	0	0	0	0	0	0	20	0	0	0
2019-08-30 05:01:19		2		997	Mushaba	11		2019-08-29 08:29:08				1	0	0	0	0	0	5		5	uuid:2ae296b0-6e46-4619-8100-10ab49fc2376/RSR1									22	20	0	0	0	0	0	0	0	0	0	0	0	0	0	0	5	0	0	0
2019-08-30 05:01:22		2		997	Mushaba	11		2019-08-29 09:12:35				1	1	0	0	0	0	5		5	uuid:36bd97aa-1750-4a2a-8665-8dcad5bdfd74/RSR1									250	48	0	0	0	0	0	0	0	12	0	0	0	0	0	120	20	7	0	0
2019-08-30 05:01:37		2		997	Mushaba	11		2019-08-29 09:50:17				1	1	0	0	0	0	3		3	uuid:59dd857f-b742-46f0-8a26-c4067de70d07/RSR1									0	0	0	0	0	0	0	0	0	0	0	0	0	0	0	0	0	0	0	0
2019-08-30 06:10:14		2		997	Mushawa	12		2019-08-29 07:41:26				1	1	0	0	0	0	5		5	uuid:d3547b3c-02aa-4585-a864-ee50ec84c4f0/RSR1									0	0	2	0	0	0	0	0	0	0	0	0	0	0	0	0	0	0	0	0
2019-08-30 06:10:28		2		997	Mushawa	12		2019-08-29 08:28:13				1	1	0	0	1	0	5		5	uuid:a429cac2-47b8-4111-b229-1cfad64017b6/RSR1									150	0	100	0	20	0	0	0	0	0	0	0	0	36	0	0	20	20	50	0
2019-08-30 06:10:35		2		997	Mushawa	12		2019-08-29 09:28:39				1	0	0	0	0	0	4		4	uuid:eee6f170-5c1f-4701-ab02-4cd99c97b9b5/RSR1									0	0	14	0	0	0	0	0	0	0	0	0	0	0	0	0	8	0	0	0
2019-08-30 06:10:39		2		997	Mushawa	12		2019-08-29 09:52:53				1	1	0	0	0	0	3		3	uuid:904d02fe-fe53-4ff8-9f81-96ca308d5143/RSR1									40	0	10	0	0	0	0	0	0	0	0	0	0	0	0	0	20	0	0	0
2019-08-30 13:17:47		2		997	Nyama village	13		2019-08-30 07:46:26				1	1	0	0	0	0	8		8	uuid:bd437188-509c-49c3-8105-ec8a7fbbe0e9/RSR1									106	70	0	0	40	0	3	0	0	10	0	0	0	0	0	0	20	5	0	10
2019-08-30 13:17:53		2		997	Nyama	13		2019-08-30 09:08:44				1	0	0	0	0	0	5		5	uuid:0b12a559-6118-4c16-b2fa-44f1d3863f4b/RSR1									12	42	0	0	0	0	0	0	0	5	0	0	0	0	0	0	15	0	0	0
2019-08-30 13:17:56		2		997	Nyama	13		2019-08-30 09:47:51				1	1	0	0	0	0	2		2	uuid:4e485b32-00ae-44d0-8c69-4fe6a29c3b40/RSR1									19	42	0	0	0	0	0	0	0	28	0	0	0	0	0	0	0	0	0	0
2019-08-30 13:18:00		2		997	Nyamba	13		2019-08-30 10:32:48				1	0	0	0	0	0	4		4	uuid:39c12ae4-e11d-4dd9-88ba-fdc770e285d6/RSR1									0	16	0	0	0	0	0	0	0	10	0	0	0	0	0	0	0	0	0	0
2019-08-30 14:42:15		2		997	Nyama	2		2019-08-30 13:53:06				1	1	0	0	0	0	8		8	uuid:b319f7f9-07ce-4b1a-8b1f-a0b77f2f83d8/RSR1									600	0	300	50	30	0	0	0	0	0	50	0	0	0	0	0	0	0	0	0
2019-08-30 14:42:19		2		997	Nyama	2		2019-08-30 14:37:52				1	1	0	0	0	0	2		2	uuid:498dd57f-ecf8-4be3-aa04-65bfff9be6d1/RSR1									30	0	20	0	20	0	0	0	0	0	0	0	0	0	0	0	0	0	0	0
2019-08-30 14:42:23		1		997	Muzamu	2		2019-08-30 15:10:04				1	1	0	0	1	0	1		1	uuid:ffc0a102-c988-495d-a6be-c84efd881fcf/RSR1									50	0	10	0	0	0	0	0	0	0	7	0	0	0	0	0	0	0	0	0
2019-08-30 16:08:03		2		997	Muzamu	11		2019-08-30 07:41:45				1	0	0	0	0	0	10		10	uuid:36b2d82a-26c3-444e-85f1-e69555f87712/RSR1									8	5	0	0	0	0	0	0	0	0	0	0	0	0	0	0	0	0	0	0
2019-08-30 16:08:07		2		997	Muzamu	11		2019-08-30 08:29:24				1	0	0	0	0	0	6		6	uuid:1031c24d-e470-4bf9-a118-c448aec5dc7d/RSR1									4	3	0	0	0	0	0	0	0	0	0	0	0	0	0	0	0	0	0	0
2019-08-30 16:08:09		2		997	Muzamu	11		2019-08-30 08:51:38				1	0	0	0	0	0	6		6	uuid:e5cfc853-a6b1-4abc-86d6-be95acc930d7/RSR1									10	3	0	0	0	0	0	0	0	0	0	0	0	0	0	0	10	0	0	0
2019-08-30 16:08:13		2		997	Muzamu	11		2019-08-30 09:15:38				1	1	0	0	0	0	12		12	uuid:ca258773-6fd1-4845-833b-2c4a7f019e1c/RSR1									36	12	0	0	0	0	0	0	0	0	0	0	0	0	0	0	240	0	0	0
2019-08-30 19:11:29		2		997	Nyama Village	8		2019-08-30 07:46:17				1	1	0	1	1	0	7		7	uuid:eb94b79b-8d97-4e58-a4d1-f5beef70c428/RSR1									150	0	28	40	60	0	35	15	0	15	20	0	0	10	0	10	20	0	125	48
2019-08-30 19:11:35		2		997	Nyama Village	8		2019-08-30 08:57:41				1	0	0	1	0	0	4		4	uuid:a87212ec-1189-4aad-bb25-0ba134f11913/RSR1									50	0	14	0	5	0	0	0	0	0	0	0	0	0	0	0	20	0	20	2
2019-08-30 19:11:38		2		997	Nyama Village	8		2019-08-30 09:53:09				1	0	0	1	0	0	3		3	uuid:d7a5744b-ca3b-4b29-b897-b644191c6a88/RSR1									100	0	20	0	0	0	4	0	0	0	10	0	0	0	0	0	20	0	0	10
2019-08-30 19:11:41		2		997	Nyama Village	8		2019-08-30 10:23:48				1	0	0	1	0	0	5		5	uuid:4437e377-f08f-45de-9f6e-43cc8267b7a8/RSR1									80	0	16	0	0	0	8	0	0	0	30	0	0	0	0	0	15	0	0	0
2019-08-30 19:15:58		2		997	Nyama	16		2019-08-30 07:54:37				1	1	0	0	0	0	3		3	uuid:d3f3d34b-65ee-47d2-8cda-52c476c22cb9/RSR1									60	9	0	0	10	0	0	0	0	0	4	0	0	0	0	0	0	0	0	0
2019-08-30 19:16:05		2		997	Nyama	16		2019-08-30 08:49:45				1	1	0	0	0	0	4		4	uuid:457aee18-dfdb-4e19-8c05-fb089c4dd385/RSR1									37	8	0	0	0	0	0	0	0	0	0	0	0	0	0	0	15	2	0	0
2019-08-30 19:16:08		2		997	Nyama	16		2019-08-30 09:29:20				1	0	0	0	0	0	3		3	uuid:5c2938f4-f874-4381-ac7a-bb1d32be6f3a/RSR1									0	0	0	0	0	0	0	0	0	0	0	0	0	0	0	0	7	0	0	0
2019-08-30 19:16:17		2		997	Nyama	16		2019-08-30 10:27:50				1	0	0	0	0	0	1		1	uuid:c84f4373-8779-4541-a852-aea8370bfa3e/RSR1									0	0	0	0	0	0	0	0	0	0	0	0	0	0	0	0	0	0	0	0
2019-08-30 19:36:53		2		997	Mushawa village	3		2019-08-29 07:43:53				1	0	0	0	1	0	5		5	uuid:d0d77d70-00ff-4f91-9088-fc84fb81ac4a/RSR1									60	30	0	0	0	0	0	0	0	0	0	0	0	0	0	5	0	0	0	0
2019-08-30 19:36:57		2		997	Mushawa village	3		2019-08-29 08:42:18				0	1	0	0	0	0	2		2	uuid:c57a403d-7f13-4514-87a4-b32147f50c51/RSR1									50	20	0	0	0	0	0	0	0	0	0	0	0	0	0	5	0	0	0	0
2019-08-30 19:36:59		2		997	Mushawa village	3		2019-08-29 09:10:11				1	0	0	1	0	0	1		1	uuid:a5b32672-6a7d-446a-bad4-33b997c4c37f/RSR1									20	10	0	0	0	0	0	0	0	0	0	0	0	0	0	20	0	0	0	0
2019-08-30 19:37:04		2		997	Mushawa village	3		2019-08-29 09:55:18				1	1	0	0	1	0	6		6	uuid:62ce9fbd-77ef-46bd-adc3-f7749ed57e74/RSR1									100	50	0	0	0	0	0	0	0	0	0	0	0	0	0	0	20	0	0	0
2019-08-30 19:37:09		2		997	Nyama village	3		2019-08-30 07:45:05				1	0	0	1	0	0	3		3	uuid:e8ac9f0e-8d7b-46e0-a00a-5874dc5527b2/RSR1									50	20	0	0	12	0	3	0	0	0	15	0	0	0	0	0	15	0	0	0
2019-08-30 19:37:14		2		997	Nyama village	3		2019-08-30 08:36:46				1	0	0	0	0	0	5		5	uuid:fbf30728-adcb-4188-b48c-39197ec5c5d2/RSR1									60	40	0	0	30	0	0	10	0	0	10	0	0	0	0	15	20	0	0	0
2019-08-30 19:37:17		2		997	Nyama village	3		2019-08-30 09:29:10				1	1	0	0	0	0	5		5	uuid:c3e8811e-856b-4b21-8a03-92b9d2d69a80/RSR1									120	30	0	0	0	0	0	0	0	0	15	7	0	0	0	0	20	5	0	0
2019-08-30 19:37:20		2		997	Nyama village	3		2019-08-30 10:40:00				1	0	0	1	0	0	6		6	uuid:e9ede73a-1397-489c-b881-394df269d97c/RSR1									60	25	0	0	0	0	0	0	0	0	5	0	0	0	0	0	10	0	0	0
2019-08-30 19:45:44		2		997	Muzamu	14		2019-08-30 07:40:39				1	1	0	0	0	0	8		8	uuid:464e0380-0b8e-4a2d-bf49-089380b0b13f/RSR1									50	28	0	0	0	0	0	0	0	0	0	0	0	0	0	0	20	2	0	0
2019-08-30 19:45:48		2		997	Muzamu	14		2019-08-30 08:16:49				0	0	0	0	0	0	10		10	uuid:7ac9f676-d665-42df-b81b-8d7439a9d284/RSR1									50	20	0	0	0	10	0	0	0	0	0	0	0	0	0	15	10	2	0	0
2019-08-30 19:45:51		2		997	Muzamu	14		2019-08-30 08:45:50				1	1	0	0	1	0	5		5	uuid:b45a0725-4f67-4e18-b820-90520c5d6916/RSR1									20	28	0	0	0	0	0	0	0	0	0	0	0	0	0	0	0	2	0	0
2019-08-30 19:45:55		2		997	Muzamu	14		2019-08-30 09:27:08				1	0	0	0	0	0	3		3	uuid:99a2be47-1487-45c1-a5fd-cec836e5e341/RSR1									20	0	0	0	0	0	0	0	0	0	0	0	0	0	0	0	8	0	0	0
2019-08-30 21:38:15		2		997	Muzamo	15		2019-08-30 07:44:27				1	1	0	0	0	0	8		8	uuid:250f6781-3a30-486c-9cb5-5511ad82bf8c/RSR1									200	56	0	25	0	0	0	0	0	20	0	0	0	10	100	0	10	20	0	0
2019-08-30 21:38:21		2		997	Muzamo	15		2019-08-30 08:37:49				1	1	0	0	0	0	6		6	uuid:9584fec2-ac27-4c92-b863-39848f9936d2/RSR1									400	28	0	0	40	0	0	20	0	0	120	0	0	0	0	0	20	10	0	0
2019-08-30 21:38:27		2		997	Muzamo	15		2019-08-30 09:16:19				1	0	0	0	0	0	3		3	uuid:c2812304-3197-4e19-b7f4-02cab3415492/RSR1									200	0	14	8	0	0	0	0	0	0	0	0	0	0	0	0	0	2	0	0
2019-08-31 04:58:04		2		997	Nyama	1		2019-08-30 07:32:53				1	1	0	0	0	0	6		6	uuid:9c8bbaf4-a641-4456-9dcd-52f356aec78a/RSR1									300	50	0	25	40	0	0	10	0	0	0	0	0	0	0	0	20	0	0	0
2019-08-31 04:58:12		2		997	Nyama	1		2019-08-30 08:44:59				1	1	0	1	0	0	7		7	uuid:4ff4724e-3e87-4147-96d2-f475ef30a290/RSR1									100	28	0	0	20	0	40	10	0	0	0	0	0	0	0	0	10	5	0	0
2019-08-31 04:58:16		2		997	Nyama	1		2019-08-30 09:27:36				1	0	0	1	0	0	5		5	uuid:529593a7-7b97-4d03-a49b-e55679ad39f0/RSR1									50	15	0	0	20	0	0	0	0	0	0	0	0	0	0	0	0	0	0	0
2019-08-31 05:48:54		2		997	Mushaba	10		2019-08-29 13:33:20				1	0	0	0	0	0	3		3	uuid:7ca81750-3248-4062-98a3-f35beea692be/RSR1									28	20	0	0	0	0	0	0	15	12	0	0	0	0	0	0	10	0	0	0
2019-08-31 05:48:59		2		997	Mushaba	10		2019-08-29 14:19:27				1	1	0	0	0	0	7		7	uuid:16be01f5-e1de-4299-b529-5d2663a4b44d/RSR1									70	43	0	0	0	0	50	0	0	48	0	0	0	0	0	0	60	20	0	0
2019-08-31 05:49:06		2		997	Mushaba	10		2019-08-29 15:49:22				1	0	0	0	0	0	6		6	uuid:e144ff98-47e2-4041-b8d4-d3f67a37d511/RSR1									31	3	0	0	15	0	0	0	0	6	0	0	0	0	0	0	12	2	0	0
2019-08-31 05:49:11		2		997	Anyama	10		2019-08-30 13:30:48				1	1	0	0	0	0	5		5	uuid:f94472e0-2c6c-4f78-b9ee-8cdef50cde9c/RSR1									20	0	22	0	0	0	10	0	0	0	0	0	0	0	0	0	0	0	0	0
2019-08-31 05:49:15		2		997	Anyama	10		2019-08-30 14:56:34				1	0	0	0	0	0	6		6	uuid:2de90a9b-04ff-41c7-9788-ec79988297fd/RSR1									33	18	0	0	0	0	0	0	0	0	10	0	0	0	0	0	45	14	60	0
2019-08-31 05:49:19		2		997	Anyama	10		2019-08-30 15:45:37				1	1		0	0	0	3		3	uuid:e1280906-383c-4f3e-b898-69da3a99b806/RSR1									38	40	0	0	35	0	0	0	0	0	10	0	0	0	0	20	15	16	25	0
2019-08-31 06:18:41		2		997	Nyama	12		2019-08-30 07:54:43				1	1	0	0	0	0	6		6	uuid:67783cd6-ffa6-4428-9b60-13066e8ddfd4/RSR1									22	0	35	0	30	0	0	0	0	0	0	0	0	0	0	20	0	0	0	0
2019-08-31 06:18:47		2		997	Nyama	12		2019-08-30 08:57:39				1	1	0	0	0	0	6		6	uuid:6d1dc9a6-dbce-4720-881c-9ebc2078faaf/RSR1									20	0	5	0	5	0	0	0	0	0	0	0	0	0	0	0	20	0	0	0
2019-08-31 06:18:53		2		997	Nyama	12		2019-08-30 09:23:29				1	1	0	0	0	0	4		4	uuid:bad1c5e3-5344-4860-894f-c011f74a3fe9/RSR1									8	0	14	0	0	0	0	0	0	0	0	0	0	0	0	0	15	0	0	8
[truncated: 141 more columns]
