# Supplementary material for: Economic impact of nature-based tourism
Source: PLoS One. 2023 Apr 12;18(4):e0282912. doi: 10.1371/journal.pone.0282912 (PMC10096494; doi:10.1371/journal.pone.0282912)
Supplement: S1 File — (ZIP) [file pone.0282912.s002.zip › Data, Survey, Codes, Model Statements/Model Statements and Data Files/Zambia/WB_tourist_zambia_survey.xlsx]

## Sheet: Data Entry Form
Data Entry Form instructions: -> Save OFTEN using a different file name than the template. Please limit the number of completed surveys to 20 for each excel file. After you reach 20 completed surveys (column X), save the excel file and start again with a blank template (remembering to use a different file name and saving OFTEN). -> Enter the Scan number from the top of the completed survey in the…				data	data	data	data	data1	data2	data3	data4	data5	data6	data7	data8	data9	data10	data11	data12	data13	data14	data15	data16
Scan Numbers --->
Question	Response Option	Response Type	Note/Instruction
1	Nights spent…
	...in Lower Zambezi National Park	Number
	...in South Luangwa National Park	Number
	...at OTHER National Parks in Zambia	Number
	Names of OTHER National Parks	Text	Only required if response included "Other"
2	Name of Last Park visited this trip?	Choose from list
	Name of OTHER Park	Text	Only required if response was "Other"
3	Number of adults in party	Number
	Number of children in party	Number
4	Was this first trip to a Zambian National Park?	Choose from list
	What year did you come to a Zambian National Park for the first time?	Number	No value required if response to question was "yes"
5	What country do you live in?	Text
6	Primary reason for visiting this park was…	Choose from list
	Explanation givern for "Other/Explain"	Text	Only required if response was "Other/Explain"
7	Primary method of transport to/from…	Choose from list
	Explanation given for "Other"	Text	Only required if response was "Other"
	Where were you night before coming to this park?	Choose from list
8	Primary method of transport around park…	Choose from list
	Explanation given for "Other"	Text	Only required if response was "Other"
9	Did you buy an all-inclusive package?	Choose from list
	How many nights did the package include at the last park you visited?	Number
	How many nights did it include at other Zambia parks?	Number
	How many nights at Victoria Falls?	Number
	How many nights at sites outside of Zambia?	Number
	Package was primarily for…	Choose from list
	How much did the package cost per person?	Number
	Which currency did Respondent answer in?	Choose from list
	"Other" currency specified for this question	Text
	Did the package include airfare from your home country to Zambia (if you do not live in Zambia)?	Choose from list
	If Yes, how much of the cost of this package was airfare to Zambia?	Number
10	What is the name of the lodge or hotel where you stayed at the last park you visited?	Text
11	While you were at the last park you visited, besides the cost of a tour package, how much money did you spend on each of the following?
	Which currency did Respondent answer in?	Choose from list
	"Other" currency specified for this question	Text
	Airfare to Zambia (if you live outside Zambia)	Number
	Transportation to this park (from wherever you started out in Zambia)	Number
	Lodging in or near this park	Number
	Food and drinks at your hotel	Number
	Food and drinks in restaurants outside your hotel	Number
	Park entry fee	Number
	Sight-seeing tours (not included in your room charge or tour package)	Number
	Hunting expedition organizers (not included in a tour package)	Number
	Hunting license and "take" fees	Number
	Other tourist activities (not included in your room charge or tour package)	Number
	Equipment rental of any kind	Number
	Handicrafts and souvenirs	Number
	Laundry services	Number
	Roadside take-away food	Number
	Local beverages (made locally)	Number
	Bars and Night Clubs	Number
	Local taxis	Number
	Motorcycle taxis	Number
	Boat transport	Number
	Cell phone minutes or data	Number
	Money Transfer Operator (MTO)	Number
	Drug store / Pharmacy	Number
	Health Clinic	Number
	Fruits or vegetables from vendors in the market	Number
	Grocery / corner shops	Number
	Bread from a baker	Number
	Meat from a butcher	Number
	Milk or milk products from a vender	Number
	Fish from a trader	Number
	Fish from a fisherman	Number
	Liquor store (beer or other beverages)	Number
	Hairdresser / barber	Number
	Clothing / shoe store	Number
	Traditional healer	Number
	Herbalist	Number
	Repairs (cell phone, shoes, clothing, vehicle)	Number
	Local cinema hall	Number
	Personal services of any kind	Number
	Other expenses you made while at this park	Number
	"Other expenses" specified in blank provided	Text
12	How would you rate the quality of this park's facilities?	Choose from list
13	...the quality of roads leading up to this park?	Choose from list
14	...the quality of lodging facilities?	Choose from list
15	Would you recommend visiting this park to other people?	Choose from list
16	How likely is it that you will visit this national park again in the future?	Choose from list
17	How likely is it that you will visit any Zambia national park in the future?	Choose from list
	Please share any comments you have about this park and how to make it better	Text

## Sheet: Dropdownlists
Yes
No
Lower Zambezi
South Luangwa
Other
Vacation and tourism
Visit friends/relatives
Business
Other/Explain
Plane
Lodge driver
Tour company driver
Taxi/hired driver
Private driver
Other
Lodge driver
Tour company driver
Taxi/hired driver
Private driver
OTHER
Lusaka
Another part of Zambia
Came directly to park from outside Zambia
Yes, I had a package
I did it myself
Viewing and photographing
Hunting
Kwacha
US$
Euros
UK£
Other (specify)
Poor
Below Average
Average
Above Average
Excellent
Not Likely
Likely
